# Supplementary material for: On the identification of potential regulatory variants within genome wide association candidate SNP sets
Source: BMC Med Genomics. 2014 Jun 11;7:34. doi: 10.1186/1755-8794-7-34 (PMC4066296; doi:10.1186/1755-8794-7-34)
Supplement: Additional file 1 — Sources of GWAS SNP lists used. The table lists the literature (PubMed ID) and sources from which we obtained the corresponding GWAS SNP lists. All SNPs passed a genome-wide significance threshold of P < 5×10−8, so we used and listed only the studies with at least one SNPs passing the threshold from the gwasCatalog table on UCSC. The Lung.cancer set included SNPs from European GWAS on “Lung adenocarcinoma” and “Lung cancer” (in the trait column of gwasCatalog). The Breast.cancer set included SNPs from European GWAS on “Breast cancer”, “Breast cancer (male)”, and “Breast Cancer in BRCA1 mutation carriers”. The Colorectal.cancer set included European GWAS on “Colorectal cancer”. The Prostate.cancer set included European GWAS on “Prostate cancer”. [file 1755-8794-7-34-S1.xlsx]

## Sheet: Table_S1_GWAS_SNPs
GWAS SNP list	Cancer type	Sources (PubMed ID)	List retrieved from
Breast	Breast	23544013, 23535733, 23535729, 23001122, 22976474, 22037553, 21263130, 21060860, 20872241	UCSC gwasCatalog table/NHGRI
Lung	Lung	19654303, 19836008
Colorectal	Colorectal	20972440, 21761138, 22634755, 23266556, 23300701
Prostate	Prostate	23535732, 23065704, 21743467, 21743057, 19767753
