# Supplementary material for: On the identification of potential regulatory variants within genome wide association candidate SNP sets
Source: BMC Med Genomics. 2014 Jun 11;7:34. doi: 10.1186/1755-8794-7-34 (PMC4066296; doi:10.1186/1755-8794-7-34)
Supplement: Additional file 2 — Additional HTS data from ENCODE used to indicate regulatory functions. The table lists the feature information, name, data type, cell type and data source of each high throughput sequencing dataset we obtained from the ENCODE project. [file 1755-8794-7-34-S2.xlsx]

## Sheet: Table S2_additional_HTS_data
Information	ENCODE Data Name (followed by cell type)	Data type	Data Source from UCSC	Cell types
Open chromatin	A549_DNase, Caco-2_DNase, H1-hESC_DNase, HCT-116_DNase, HMEC_DNase, LNCaP_DNase, MCF-7_DNase, NHLF_DNase, PrEC_Dnase	DNaseI-seq	wgEncodeUwDnase	A549, NHLF,MCF-7, HMEC, Caco-2, HCT-116, LNCaP, PrEC
Histone modifications	A549_H3K4me3, Caco-2_H3K27me3, Caco-2_H3K36me3, Caco-2_H3K4me3, HCT-116_H3K4me3, HMEC_H3K27me3, HMEC_H3K4me3, LNCaP_H3K4me3, MCF-7_H3K4me3, NHLF_H3K4me3	ChIP-seq	wgEncodeUwHistone	A549, NHLF,MCF-7, HMEC, Caco-2, HCT-116, LNCaP
CTCF	A549_CTCF, Caco-2_CTCF, HCT-116_CTCF, HMEC_CTCF, MCF-7_CTCF, NHLF_CTCF	ChIP-seq	wgEncodeUwTfbs	A549, NHLF, MCF7, HMEC, Caco-2, HCT-116
Transcription associated factors	ATF3, BCL3, BHLHE40, CEBPB, CEBPB_(SC-150), c-Myc, CREB1_(SC-240), CTCF_(SC-15914), CTCF_(SC-5916), E2F6, ELF1_(SC-631), ETS1, FOSL2, FOXA1_(SC-101058), FOXA2_(SC-6554), GABP, GATA3_(SC-268), GR, JunD, Max, NRSF, p300, Pbx3, Pol2, Pol2(phosphoS2), Rad21, Sin3Ak-20, SIX5, SP1, TAF1, TCF12, TEAD4_(SC-101184), USF-1, YY1_(SC-281), ZBTB33	ChIP-seq	wgEncodeHaibTfbs, wgEncodeBroadHistone	A549
	ATF2_(SC-81188), ATF3, Bach1_(sc-14700), BCL11A, BRCA1_(A300-000A), CEBPB, CHD1_(A301-218A), CHD2_(AB68301), c-Jun, c-Myc, CREB1_(SC-240), CtBP2, CTCF_(SC-5916), E2F6, Egr-1, FOSL1_(SC-183), GABP, GTF2F1_(AB28179), HDAC2_(SC-6296), JunD, MafK_(ab50322), Max, Mxi1_(AF4185), NANOG_(SC-33759), Nrf1, NRSF, p300, Pol2, Pol2-4H8, POU5F1_(SC-9081), Rad21, RFX5_(200-401-194), RXRA, Sin3Ak-20, SIN3A_(NB60…	ChIP-seq	wgEncodeHaibTfbs, wgEncodeBroadHistone	H1-hESC
	ATF3, CBX3_(SC-101004), CEBPB_(SC-150), CTCF_(SC-5916), Egr-1, ELF1_(SC-631), FOSL1_(SC-183), JunD, Max, NRSF, Pol2, Pol2-4H8, Rad21, Sin3Ak-20, SP1, SRF, TCF7L2, TEAD4_(SC-101184), USF-1, YY1_(SC-281), ZBTB33	ChIP-seq	wgEncodeHaibTfbs, wgEncodeBroadHistone	HCT-116
	CEBPB_(SC-150), CTCF_(SC-5916), Egr-1, ELF1_(SC-631), FOSL2, FOXM1_(SC-502), GABP, GATA3_(SC-268), GATA3_(SC-269), HA-E2F1, HDAC2_(SC-6296), JunD, Max, NR2F2_(SC-271940), NRSF, p300, PML_(SC-71910), Rad21, Sin3Ak-20, SRF, TAF1, TCF12, TCF7L2, TEAD4_(SC-101184), ZNF217	ChIP-seq	wgEncodeHaibTfbs, wgEncodeBroadHistone	MCF-7
Transcript expression	A549_cell_longNonPolyA, A549_cell_longPolyA, NHLF_cell_longNonPolyA, NHLF_cell_longPolyA	RNA-seq	wgEncodeCshlLongRnaSeq	A549, NHLF
