# Supplementary material for: On the identification of potential regulatory variants within genome wide association candidate SNP sets
Source: BMC Med Genomics. 2014 Jun 11;7:34. doi: 10.1186/1755-8794-7-34 (PMC4066296; doi:10.1186/1755-8794-7-34)
Supplement: Additional file 6 — Results for functional prioritization of LD80 SNP sets. We list the prioritization results of all LD80 SNP sets examined in the study in multiple tabs of the excel file. The columns include the information on the SNPs, regulatory potential in relevant cancer and normal cell types (where data available), motif affinity differences (significant TFs concatenated with commas), overlap with TAF ChIP-seq data, information on the nearest gene, and nearby differentially expressed transcripts according to RNA-seq data (where data available). Log2 ((RPKMcancer + 1) / (RPKMnormal + 1)) were computed for TSSs within 200 kb up- and down- stream of each SNP, and SNPs with greater than 2 fold difference in expression between the relevant cancer and normal cells were reported. [file 1755-8794-7-34-S6.xlsx]

## Sheet: Lung.cancer
SNP info						Regulatory potential around SNP			Motif Affinity Changes				Overlapping ChIP-seq	Nearest Transcript/Gene info				Nearby differentially expressed transcripts/genes
SNP name	Chromosome	Coordinate	MAF in CEU	allele	Genomic Annot	regSeqSumScore.A549	regSeqSumScore.NHLF	log2(A549/NHLF)	significant affinity Changes	Motif scores in ref allele	Motif scores in minor allele	Empirical p-value	#TF_ChIP-seq_Overlap	Distance to SNP (bps)	gene	transcript	geneSymbol	sigTranscript	sigGeneSymbol	sigTranscriptLR
rs1051730	chr15	78894339	0.417	G/A	exon	4.28213	0	2.40112	FOXD1	70.1	84.4	0	0	235	ENSG00000080644.9	ENST00000326858.5	NA	ENST00000394802.3,ENST00000413382.1	CHRNA5,PSMA4	2.3059,1.4963
rs10519203	chr15	78814046	0.433	A/G	Intron	0	0	0					0	14139	ENSG00000188266.8	ENST00000408962.2	AGPHD1	ENST00000413382.1,ENST00000394802.3	PSMA4,CHRNA5	1.4963,2.3059
rs114205691	chr15	78901113	0.408	C/T	Intron	0	0	0					0	6537	ENSG00000080644.9	ENST00000326858.5	NA	ENST00000394802.3,ENST00000413382.1	CHRNA5,PSMA4	2.3059,1.4963
rs11852372	chr15	78801394	0.392	A/C	Intron	0	0	0					0	1487	ENSG00000188266.8	ENST00000408962.2	AGPHD1	ENST00000413382.1,ENST00000394802.3	PSMA4,CHRNA5	1.4963,2.3059
rs11858836	chr15	78783277	0.408	G/A	Intron	0	0	0					0	16628	ENSG00000188266.8	ENST00000408962.2	AGPHD1	ENST00000413382.1,ENST00000394802.3	PSMA4,CHRNA5	1.4963,2.3059
rs12914385	chr15	78898723	0.458	C/T	Intron	0	0	0					0	4147	ENSG00000080644.9	ENST00000326858.5	NA	ENST00000394802.3,ENST00000413382.1	CHRNA5,PSMA4	2.3059,1.4963
rs1317286	chr15	78896129	0.417	A/G	Intron	0	0	0	Tcfcp2l1	73	82.7	0.026	0	1553	ENSG00000080644.9	ENST00000326858.5	NA	ENST00000394802.3,ENST00000413382.1	CHRNA5,PSMA4	2.3059,1.4963
rs1504550	chr15	78766250	0.408	A/G	3UTR	0	0	0					0	33655	ENSG00000188266.8	ENST00000408962.2	AGPHD1	ENST00000413382.1	PSMA4	1.4963
rs16969968	chr15	78882925	0.417	G/A	exon	0	0	0					0	9840	ENSG00000169684.8	ENST00000394802.3	CHRNA5	ENST00000394802.3,ENST00000413382.1	CHRNA5,PSMA4	2.3059,1.4963
rs17405217	chr15	78731149	0.408	C/T	exon	151.074	255.328	-0.753218					25	617	ENSG00000136381.7	ENST00000258886.7	IREB2
rs17483548	chr15	78730313	0.408	G/A	Intron	330.935	236.286	0.484277	IRF1	74.3	83.8	0.0032	50	217	ENSG00000136381.7	ENST00000258886.7	IREB2
rs17483686	chr15	78733390	0.408	A/T	Intron	128.685	0	7.01887					1	2858	ENSG00000136381.7	ENST00000258886.7	IREB2	ENST00000413382.1	PSMA4	1.4963
rs17483721	chr15	78733731	0.408	T/C	Intron	128.685	0	7.01887					0	3199	ENSG00000136381.7	ENST00000258886.7	IREB2	ENST00000413382.1	PSMA4	1.4963
rs17483929	chr15	78742376	0.408	G/A	Intron	0	0	0					0	11844	ENSG00000136381.7	ENST00000258886.7	IREB2	ENST00000413382.1	PSMA4	1.4963
rs17484235	chr15	78761414	0.408	C/G	Intron	0	0	0					0	30882	ENSG00000136381.7	ENST00000258886.7	IREB2	ENST00000413382.1	PSMA4	1.4963
rs17484524	chr15	78772676	0.408	A/G	Intron	0	0	0					0	27229	ENSG00000188266.8	ENST00000408962.2	AGPHD1	ENST00000413382.1	PSMA4	1.4963
rs17486195	chr15	78865197	0.408	A/G	Intron	0	2.98517	-1.99464					0	7334	ENSG00000169684.8	ENST00000299565.5	CHRNA5	ENST00000394802.3,ENST00000413382.1	CHRNA5,PSMA4	2.3059,1.4963
rs17486278	chr15	78867482	0.417	A/C	Intron	0	0	0	FOXI1,FOXA1	80.1,82.3	69.1,70.9	0.048,0.0232	0	5601	ENSG00000169684.8	ENST00000394802.3	CHRNA5	ENST00000394802.3,ENST00000413382.1	CHRNA5,PSMA4	2.3059,1.4963
rs17487223	chr15	78923987	0.442	C/T	Intron	0	0	0					0	9599	ENSG00000117971.4	ENST00000261751.3	CHRNB4	ENST00000394802.3,ENST00000413382.1	CHRNA5,PSMA4	2.3059,1.4963
rs2009746	chr15	78754102	0.408	A/G	Intron	4.28031	0	2.40062	NFYA,Sox17	85.1,75.1	95.5,89.8	0.008,0	0	23570	ENSG00000136381.7	ENST00000258886.7	IREB2	ENST00000413382.1	PSMA4	1.4963
rs2036527	chr15	78851615	0.425	G/A	upstream	0	0	0	FOXA1,Sox17,Sox5	69.8,69.8,83.8	81.1,84.5,100	0.0316,0,0	0	6246	ENSG00000169684.8	ENST00000299565.5	CHRNA5	ENST00000413382.1,ENST00000394802.3	PSMA4,CHRNA5	1.4963,2.3059
rs2568494	chr15	78740964	0.408	G/A	Intron	0	0	0					0	10432	ENSG00000136381.7	ENST00000258886.7	IREB2	ENST00000413382.1	PSMA4	1.4963
rs2656052	chr15	78740932	0.408	A/C	Intron	0	0	0	NKX3-1	88.3	73.1	0.038	0	10400	ENSG00000136381.7	ENST00000258886.7	IREB2	ENST00000413382.1	PSMA4	1.4963
rs2656065	chr15	78750549	0.408	G/A	Intron	0	0	0					0	20017	ENSG00000136381.7	ENST00000258886.7	IREB2	ENST00000413382.1	PSMA4	1.4963
rs4243084	chr15	78911672	0.425	G/C	Intron	51.7059	4.58746	3.2377	PPARG::RXRA,Spz1	81.1,83	73.1,73.2	0.046,0.0188	0	1848	ENSG00000080644.9	ENST00000326828.4	CHRNA3	ENST00000394802.3,ENST00000413382.1	CHRNA5,PSMA4	2.3059,1.4963
rs4887056	chr15	78734585	0.4	A/G	Intron	0	0	0					0	4053	ENSG00000136381.7	ENST00000258886.7	IREB2	ENST00000413382.1	PSMA4	1.4963
rs55676755	chr15	78898932	0.417	C/G	Intron	0	0	0					0	4356	ENSG00000080644.9	ENST00000326858.5	NA	ENST00000394802.3,ENST00000413382.1	CHRNA5,PSMA4	2.3059,1.4963
rs55781567	chr15	78857986	0.433	C/G	5UTR	185.399	84.6234	1.12232	Ddit3::Cebpa	69.1	80.7	0.0094	25	123	ENSG00000169684.8	ENST00000299565.5	CHRNA5	ENST00000394802.3,ENST00000413382.1	CHRNA5,PSMA4	2.3059,1.4963
rs55853698	chr15	78857939	0.425	T/G	5UTR	185.399	84.6234	1.12232					25	76	ENSG00000169684.8	ENST00000299565.5	CHRNA5	ENST00000394802.3,ENST00000413382.1	CHRNA5,PSMA4	2.3059,1.4963
rs55958997	chr15	78915872	0.467	C/A	upstream	0	0	0	Foxd3	77.5	87.1	0.021	0	2234	ENSG00000080644.9	ENST00000348639.3	CHRNA3	ENST00000394802.3,ENST00000413382.1	CHRNA5,PSMA4	2.3059,1.4963
rs55983731	chr15	78735269	0.408	C/T	Intron	0	0	0					0	4737	ENSG00000136381.7	ENST00000258886.7	IREB2	ENST00000413382.1	PSMA4	1.4963
rs55988292	chr15	78936168	0.45	A/G	Intron	0	0	0					0	2580	ENSG00000117971.4	ENST00000261751.3	CHRNB4	ENST00000394802.3	CHRNA5	2.3059
rs56219465	chr15	78742579	0.417	A/G	Intron	0	0	0					1	12047	ENSG00000136381.7	ENST00000258886.7	IREB2	ENST00000413382.1	PSMA4	1.4963
rs67426328	chr15	78934318	0.45	C/G	Intron	51.1168	0	5.70368					6	730	ENSG00000117971.4	ENST00000261751.3	CHRNB4	ENST00000394802.3	CHRNA5	2.3059
rs7180002	chr15	78873993	0.408	A/T	Intron	0	0	0					0	908	ENSG00000169684.8	ENST00000394802.3	CHRNA5	ENST00000394802.3,ENST00000413382.1	CHRNA5,PSMA4	2.3059,1.4963
rs7181486	chr15	78741618	0.408	T/C	Intron	0	0	0	TBP	80.6	69.4	0.0278	0	11086	ENSG00000136381.7	ENST00000258886.7	IREB2	ENST00000413382.1	PSMA4	1.4963
rs72738704	chr15	78719832	0.4	G/C	upstream	0	0	0					0	10698	ENSG00000136381.7	ENST00000258886.7	IREB2
rs72738718	chr15	78735438	0.408	G/C	Intron	0	0	0	Hand1::Tcfe2a	84.2	71	0.0388	0	4906	ENSG00000136381.7	ENST00000258886.7	IREB2	ENST00000413382.1	PSMA4	1.4963
rs72738732	chr15	78752188	0.408	C/G	Intron	0	0	0					0	21656	ENSG00000136381.7	ENST00000258886.7	IREB2	ENST00000413382.1	PSMA4	1.4963
rs72738736	chr15	78765122	0.408	G/T	Intron	0	0	0					0	34590	ENSG00000136381.7	ENST00000258886.7	IREB2	ENST00000413382.1	PSMA4	1.4963
rs72738786	chr15	78828086	0.433	G/T	Intron	0	0	0					0	4660	ENSG00000041357.10	ENST00000413382.1	PSMA4	ENST00000413382.1,ENST00000394802.3	PSMA4,CHRNA5	1.4963,2.3059
rs72740955	chr15	78849779	0.425	C/T	upstream	0	0	0					0	8082	ENSG00000169684.8	ENST00000299565.5	CHRNA5	ENST00000413382.1,ENST00000394802.3	PSMA4,CHRNA5	1.4963,2.3059
rs72740964	chr15	78868636	0.425	G/A	Intron	0	0	0					0	4447	ENSG00000169684.8	ENST00000394802.3	CHRNA5	ENST00000394802.3,ENST00000413382.1	CHRNA5,PSMA4	2.3059,1.4963
rs72743158	chr15	78926445	0.442	T/C	Intron	0	0	0	NKX3-1	81.9	66.7	0.038	0	7141	ENSG00000117971.4	ENST00000261751.3	CHRNB4	ENST00000394802.3,ENST00000413382.1	CHRNA5,PSMA4	2.3059,1.4963
rs8031948	chr15	78816057	0.433	G/T	Intron	0	0	0					0	16150	ENSG00000188266.8	ENST00000408962.2	AGPHD1	ENST00000413382.1,ENST00000394802.3	PSMA4,CHRNA5	1.4963,2.3059
rs8034191	chr15	78806023	0.433	T/C	Intron	0	0	0	FOXO3	93.6	80.3	0.0336	0	6116	ENSG00000188266.8	ENST00000408962.2	AGPHD1	ENST00000413382.1,ENST00000394802.3	PSMA4,CHRNA5	1.4963,2.3059
rs8040868	chr15	78911181	0.458	T/C	5UTR	146.619	80.5338	0.856405	RUNX1	75.7	90.2	0.0172	6	2339	ENSG00000080644.9	ENST00000326828.4	CHRNA3	ENST00000394802.3,ENST00000413382.1	CHRNA5,PSMA4	2.3059,1.4963
rs931794	chr15	78826180	0.433	A/G	Intron	0	0	0					0	6566	ENSG00000041357.10	ENST00000413382.1	PSMA4	ENST00000413382.1,ENST00000394802.3	PSMA4,CHRNA5	1.4963,2.3059
rs951266	chr15	78878541	0.408	G/A	Intron	0	0	0	Hand1::Tcfe2a	68.4	81.6	0.0476	0	5456	ENSG00000169684.8	ENST00000394802.3	CHRNA5	ENST00000394802.3,ENST00000413382.1	CHRNA5,PSMA4	2.3059,1.4963
rs951985	chr15	78720923	0.4	T/G	upstream	0	0	0					0	9607	ENSG00000136381.7	ENST00000258886.7	IREB2
rs9788721	chr15	78802869	0.433	T/C	Intron	0	0	0					0	2962	ENSG00000188266.8	ENST00000408962.2	AGPHD1	ENST00000413382.1,ENST00000394802.3	PSMA4,CHRNA5	1.4963,2.3059
rs11133727	chr5	1306765	0.433	G/C	downstream	0	0	0					0	11580	ENSG00000164362.14	ENST00000522877.1	TERT	ENST00000511268.2	CLPTM1L	1.0714
rs111986123	chr5	1342157	0.383	A/G	Intron	0	0	0	USF1	80	64.4	0.0496	0	303	ENSG00000049656.9	ENST00000507807.1	CLPTM1L	ENST00000511268.2	CLPTM1L	1.0714
rs13178866	chr5	1323212	0.45	C/T	Intron	0	0	0	CTCF	80.3	73.1	0.0298	0	181	ENSG00000049656.9	ENST00000512451.1	CLPTM1L	ENST00000511268.2	CLPTM1L	1.0714
rs13356727	chr5	1312457	0.442	A/G	upstream	0	0	0					0	9486	ENSG00000049656.9	ENST00000515719.1	CLPTM1L	ENST00000511268.2	CLPTM1L	1.0714
rs2447853	chr5	1333077	0.467	A/G	Intron	20.3012	0	4.41287					1	623	ENSG00000049656.9	ENST00000513250.1	CLPTM1L	ENST00000511268.2	CLPTM1L	1.0714
rs27069	chr5	1347128	0.467	C/T	upstream	0	0	0					0	1913	ENSG00000049656.9	ENST00000320895.5	CLPTM1L	ENST00000511268.2	CLPTM1L	1.0714
rs27070	chr5	1346303	0.467	G/C	upstream	121.425	131.389	-0.112879					0	1088	ENSG00000049656.9	ENST00000320895.5	CLPTM1L	ENST00000511268.2	CLPTM1L	1.0714
rs2736100	chr5	1286516	0.45	C/A	Intron	0	0	0					0	3390	ENSG00000164362.14	ENST00000484238.2	TERT	ENST00000511268.2	CLPTM1L	1.0714
rs27996	chr5	1345474	0.45	A/G	upstream	141.411	131.389	0.105276					25	259	ENSG00000049656.9	ENST00000320895.5	CLPTM1L	ENST00000511268.2	CLPTM1L	1.0714
rs28379291	chr5	1313701	0.408	G/A	upstream	0	0	0					0	8242	ENSG00000049656.9	ENST00000515719.1	CLPTM1L	ENST00000511268.2	CLPTM1L	1.0714
rs31484	chr5	1337906	0.458	A/T	Intron	0	0	0					0	526	ENSG00000049656.9	ENST00000511786.1	CLPTM1L	ENST00000511268.2	CLPTM1L	1.0714
rs31489	chr5	1342714	0.425	C/A	Intron	0	0	0					0	860	ENSG00000049656.9	ENST00000507807.1	CLPTM1L	ENST00000511268.2	CLPTM1L	1.0714
rs31490	chr5	1344458	0.458	G/A	Intron	121.425	143.341	-0.237577					4	540	ENSG00000049656.9	ENST00000320927.6	CLPTM1L	ENST00000511268.2	CLPTM1L	1.0714
rs37002	chr5	1356944	0.467	C/T	downstream	0	0	0	FOXF2,Foxa2,FOXA1	78.8,73.6,72.6	88.9,84.3,83.9	0,0.0132,0.0266	0	11565	ENSG00000250584.2	ENST00000503067.1	RP11-325I22.2	ENST00000511268.2	CLPTM1L	1.0714
rs37003	chr5	1356771	0.467	A/C	downstream	0	0	0	Myc,Mycn,Arnt	68.4,68.7,76.1	80.9,81.7,93	0.0342,0.046,0.0222	0	11556	ENSG00000049656.9	ENST00000320895.5	CLPTM1L	ENST00000511268.2	CLPTM1L	1.0714
rs37005	chr5	1356450	0.467	C/T	downstream	0	0	0	Gata1,Klf4	69.6,94.7	84.2,82.5	0.0064,0.0368	1	11235	ENSG00000049656.9	ENST00000320895.5	CLPTM1L	ENST00000511268.2	CLPTM1L	1.0714
rs37006	chr5	1355058	0.44	C/T	upstream	0	0	0	Nr2e3	69.2	84.7	0.0224	0	9843	ENSG00000049656.9	ENST00000320895.5	CLPTM1L	ENST00000511268.2	CLPTM1L	1.0714
rs37007	chr5	1352372	0.467	G/C	upstream	0	0	0					0	7157	ENSG00000049656.9	ENST00000320895.5	CLPTM1L	ENST00000511268.2	CLPTM1L	1.0714
rs37008	chr5	1351538	0.475	G/A	upstream	0	0	0					0	6323	ENSG00000049656.9	ENST00000320895.5	CLPTM1L	ENST00000511268.2	CLPTM1L	1.0714
rs37009	chr5	1350339	0.475	C/T	upstream	0	0	0					0	5124	ENSG00000049656.9	ENST00000320895.5	CLPTM1L	ENST00000511268.2	CLPTM1L	1.0714
rs37010	chr5	1349535	0.467	A/G	upstream	13.819	6.81834	0.922518					2	4320	ENSG00000049656.9	ENST00000320895.5	CLPTM1L	ENST00000511268.2	CLPTM1L	1.0714
rs37011	chr5	1348798	0.475	A/T	upstream	0	0	0					0	3583	ENSG00000049656.9	ENST00000320895.5	CLPTM1L	ENST00000511268.2	CLPTM1L	1.0714
rs370348	chr5	1331219	0.458	A/G	exon	0	0	0					0	739	ENSG00000049656.9	ENST00000503042.1	CLPTM1L	ENST00000511268.2	CLPTM1L	1.0714
rs380286	chr5	1320247	0.458	G/A	Intron	8.31746	0	3.21994					0	1696	ENSG00000049656.9	ENST00000515719.1	CLPTM1L	ENST00000511268.2	CLPTM1L	1.0714
rs3816659	chr5	1317820	0.433	G/A	upstream	0	0	0					1	4123	ENSG00000049656.9	ENST00000515719.1	CLPTM1L	ENST00000511268.2	CLPTM1L	1.0714
rs381949	chr5	1322468	0.425	G/A	Intron	0	0	0					0	523	ENSG00000049656.9	ENST00000515719.1	CLPTM1L	ENST00000511268.2	CLPTM1L	1.0714
rs401681	chr5	1322087	0.458	C/T	Intron	0	0	0	Gata1	67.3	81	0.0442	0	142	ENSG00000049656.9	ENST00000515719.1	CLPTM1L	ENST00000511268.2	CLPTM1L	1.0714
rs40181	chr5	1354462	0.467	G/T	upstream	0	0	0					0	9247	ENSG00000049656.9	ENST00000320895.5	CLPTM1L	ENST00000511268.2	CLPTM1L	1.0714
rs40182	chr5	1350397	0.475	G/A	upstream	0	0	0					0	5182	ENSG00000049656.9	ENST00000320895.5	CLPTM1L	ENST00000511268.2	CLPTM1L	1.0714
rs414965	chr5	1324121	0.417	G/A	exon	0	0	0	Klf4	85.6	73.4	0.045	0	30	ENSG00000049656.9	ENST00000505914.1	CLPTM1L	ENST00000511268.2	CLPTM1L	1.0714
rs421284	chr5	1325590	0.458	T/C	exon	0	0	0	MAX	88.4	75.8	0.0342	0	351	ENSG00000049656.9	ENST00000503534.1	CLPTM1L	ENST00000511268.2	CLPTM1L	1.0714
rs421629	chr5	1320136	0.45	G/A	Intron	8.31746	0	3.21994	Hand1::Tcfe2a	80.9	67.7	0.0388	0	1807	ENSG00000049656.9	ENST00000515719.1	CLPTM1L	ENST00000511268.2	CLPTM1L	1.0714
rs452384	chr5	1330840	0.458	T/C	exon	4.93491	0	2.56922	MYC::MAX,MAX,Myc,Mycn,NKX3-1,USF1	74.7,69.3,76.2,77.2,81.9,68.9	85.4,81.9,88.9,90.9,66.7,84.5	0.0462,0.016,0,0.005,0.038,0.0274	0	1118	ENSG00000049656.9	ENST00000503042.1	CLPTM1L	ENST00000511268.2	CLPTM1L	1.0714
rs452932	chr5	1330253	0.458	T/C	Intron	4.93491	0	2.56922	RUNX1	70.5	85.1	0.0078	1	1705	ENSG00000049656.9	ENST00000503042.1	CLPTM1L	ENST00000511268.2	CLPTM1L	1.0714
rs455433	chr5	1336243	0.458	A/G	Intron	0	0	0	MAX,Arnt	74.1,83.1	86.7,100	0.016,0.0222	0	972	ENSG00000049656.9	ENST00000508765.1	CLPTM1L	ENST00000511268.2	CLPTM1L	1.0714
rs456366	chr5	1337070	0.425	T/C	Intron	0	0	0					0	1362	ENSG00000049656.9	ENST00000511786.1	CLPTM1L	ENST00000511268.2	CLPTM1L	1.0714
rs457130	chr5	1336178	0.425	A/T	Intron	0	0	0	TAL1::TCF3	84.1	94.5	0.027	0	907	ENSG00000049656.9	ENST00000508765.1	CLPTM1L	ENST00000511268.2	CLPTM1L	1.0714
rs459961	chr5	1337106	0.425	T/A	Intron	0	0	0					0	1326	ENSG00000049656.9	ENST00000511786.1	CLPTM1L	ENST00000511268.2	CLPTM1L	1.0714
rs460073	chr5	1336459	0.45	T/C	Intron	0	0	0					1	1188	ENSG00000049656.9	ENST00000508765.1	CLPTM1L	ENST00000511268.2	CLPTM1L	1.0714
rs462608	chr5	1336626	0.425	T/A	Intron	0	0	0	Hand1::Tcfe2a	67	80.2	0.0234	1	1355	ENSG00000049656.9	ENST00000508765.1	CLPTM1L	ENST00000511268.2	CLPTM1L	1.0714
rs465498	chr5	1325803	0.458	A/G	exon	0	0	0					0	138	ENSG00000049656.9	ENST00000503534.1	CLPTM1L	ENST00000511268.2	CLPTM1L	1.0714
rs466502	chr5	1325767	0.458	A/G	exon	0	0	0	Myc	67.8	80.5	0	0	174	ENSG00000049656.9	ENST00000503534.1	CLPTM1L	ENST00000511268.2	CLPTM1L	1.0714
rs467095	chr5	1336221	0.458	T/C	Intron	0	0	0					0	950	ENSG00000049656.9	ENST00000508765.1	CLPTM1L	ENST00000511268.2	CLPTM1L	1.0714
rs4975615	chr5	1315343	0.4	A/G	upstream	0	0	0					0	6600	ENSG00000049656.9	ENST00000515719.1	CLPTM1L	ENST00000511268.2	CLPTM1L	1.0714
rs4975616	chr5	1315660	0.442	A/G	upstream	0	2.46005	-1.79079					3	6283	ENSG00000049656.9	ENST00000515719.1	CLPTM1L	ENST00000511268.2	CLPTM1L	1.0714
rs6554758	chr5	1310152	0.425	A/G	upstream	0	0	0					0	11791	ENSG00000049656.9	ENST00000515719.1	CLPTM1L	ENST00000511268.2	CLPTM1L	1.0714
rs6866294	chr5	1311693	0.442	C/T	upstream	0	0	0					0	10250	ENSG00000049656.9	ENST00000515719.1	CLPTM1L	ENST00000511268.2	CLPTM1L	1.0714
rs6866783	chr5	1312020	0.4	C/T	upstream	0	0	0					0	9923	ENSG00000049656.9	ENST00000515719.1	CLPTM1L	ENST00000511268.2	CLPTM1L	1.0714
rs1150752	chr6	32064726	0.073	T/C	exon	5.33628	0	2.66364					6	12271	ENSG00000168477.13	ENST00000486148.1	TNXB	ENST00000375244.3,ENST00000490077.1,ENST00000375107.3,ENST00000435363.2,ENST00000507684.1,ENST00000375050.2	TNXB,TNXB,AGPAT1,C4B,TNXA,PBX2	-1.3714,-1.181,-1.6786,-1.3811,-1.8002,-1.1236
rs1150753	chr6	32059867	0.073	A/G	Intron	0	0	0	Gata1	71.8	86.5	0	0	13461	ENSG00000252512.1	ENST00000516703.1	RNA5SP206	ENST00000375244.3,ENST00000490077.1,ENST00000435363.2,ENST00000507684.1,ENST00000375107.3,ENST00000375050.2	TNXB,TNXB,C4B,TNXA,AGPAT1,PBX2	-1.3714,-1.181,-1.3811,-1.8002,-1.6786,-1.1236
rs1233579	chr6	28712663	0.086	A/G	intergenic	0	0	0					0	1861	23789	23789	NA
rs1233599	chr6	28731188	0.086	T/G	intergenic	0	0	0	HLF,NFIL3	87.7,96.8	77.4,85.8	0.02,0.0492	0	258	23787	23787	NA
rs1233600	chr6	28732514	0.125	A/G	intergenic	39.391	0	5.33596					0	349	23747	23747	NA
rs1233604	chr6	28734676	0.086	G/A	upstream	0	0	0	Foxa2,FOXA1	72.2,69.4	82.9,80.8	0.0132,0.019	0	2511	23747	23747	NA
rs1233610	chr6	28736988	0.108	A/G	upstream	0	0	0					1	4823	23747	23747	NA
rs1233618	chr6	28742850	0.108	G/A	upstream	0	0	0					0	842	ENSG00000221191.1	ENST00000408264.1	AL662890.1
rs1233619	chr6	28745452	0.086	G/A	downstream	0	0	0					0	1162	23786	23786	NA
rs1233620	chr6	28746171	0.108	G/A	downstream	0	0	0					0	443	23786	23786	NA
rs1270942	chr6	31918860	0.069	A/G	exon	0	0	0	Sox2	83	72.5	0.007	0	208	ENSG00000243649.2	ENST00000482312.1	CFB	ENST00000481121.1,ENST00000485557.1,ENST00000428956.2,ENST00000507684.1,ENST00000435363.2,ENST00000478491.1,ENST00000375631.4,ENST00000491768.1,ENST00000490077.1	NELFE,DOM3Z,C4A,TNXA,C4B,EHMT2,NEU1,NEU1,TNXB	-1.25,1.0209,-1.1597,-1.8002,-1.3811,-1.0483,-2.7959,-1.722,-1.181
rs1311918	chr6	28753646	0.086	C/T	upstream	0	0	0	Myc,Mycn	80.3,81.4	67.7,67.8	0.0374,0.0264	1	1864	ENSG00000235559.1	ENST00000440030.1	NOL5BP
rs13194504	chr6	28630691	0.086	G/A	intergenic	0	0	0	Myc,USF1	80.1,84.8	67.4,69.2	0.0184,0.0496	0	4605	23795	23795	NA
rs13213152	chr6	28349698	0.086	A/G	3UTR	0	0	0	NFKB1	77.8	87.7	0.0378	0	17809	ENSG00000158691.10	ENST00000396827.3	ZSCAN12
rs13213986	chr6	28358009	0.117	T/A	Intron	0	0	0	RORA_2	73.8	83	0	0	9498	ENSG00000158691.10	ENST00000396827.3	ZSCAN12
rs13214023	chr6	28332141	0.108	G/A	Intron	0	0	0					0	5030	ENSG00000189298.6	ENST00000377255.1	ZKSCAN3
rs13217619	chr6	28306671	0.1	T/C	Intron	0	0	0	FEV	69.1	82.9	0.0048	0	2518	ENSG00000235109.3	ENST00000435857.1	ZSCAN31
rs2230683	chr6	28891176	0.086	T/C	exon	133.049	128.731	0.0472326	Myf	76.3	85.6	0.0222	24	513	ENSG00000204713.6	ENST00000481474.1	TRIM27
rs2232423	chr6	28366151	0.086	A/G	exon	0	13.9452	-3.90161					0	1356	ENSG00000158691.10	ENST00000396827.3	ZSCAN12
rs2232429	chr6	28359632	0.117	T/G	Intron	0	0	0					0	7875	ENSG00000158691.10	ENST00000396827.3	ZSCAN12
rs2736157	chr6	31600820	0.108	A/G	Intron	0	0	0					3	910	ENSG00000204469.6	ENST00000460302.1	PRRC2A	ENST00000462875.1,ENST00000376007.4,ENST00000456286.1,ENST00000375976.4,ENST00000451898.1,ENST00000465481.1,ENST00000496869.1,ENST00000498420.1,ENST00000303892.5,ENST00000376185.1,ENST00000453105.2,ENST00000456976.1,ENST00000376177.2,ENST00000484566.1,ENST00000375792.3	BAG6,PRRC2A,BAG6,BAG6,BAG6,CSNK2B,NA,ABHD16A,ATP6V1G2,ATP6V1G2-DDX39B,DDX39B,DDX39B,DDX39B,DDX39B,DDAH2	-1.8084,-1.8486,-1.7013,-1.0997,-2.2675,-2.1623,-2.5463,1.3319,-1.3284,-1.2179,-1.9114,-1.4045,-1.1524,2.2189,-1.635
rs3101018	chr6	31705864	0.082	C/T	Intron	263.597	49.8502	2.37947	Ar	80.8	73.8	0.0318	5	768	ENSG00000213719.4	ENST00000375780.2	CLIC1	ENST00000375784.3,ENST00000375792.3,ENST00000498420.1,ENST00000461874.1,ENST00000474643.1,ENST00000496869.1,ENST00000465481.1,ENST00000458062.2,ENST00000451898.1,ENST00000375976.4,ENST00000456286.1,ENST00000542758.1,ENST00000375650.3,ENST00000545241.1,ENST00000462875.1,ENST00000375638.3,ENST00000395789.1,ENST00000375633.1	CLIC1,DDAH2,ABHD16A,VARS,VARS,NA,CSNK2B,HSPA1A,BAG6,BAG6,BAG6,NA,HSPA1B,HSPA1B,BAG6,C6orf48,C6orf48,C6orf48	-1.3454,-1.635,1.3319,-1.7057,2.2903,-2.5463,-2.1623,1.6487,-2.2675,-1.0997,-1.7013,-2.0471,1.3537,4.7464,-1.8084,1.9395,1.5069,3.3564
rs3115663	chr6	31601843	0.108	T/C	exon	0	0	0	FOXA1,FOXO3	91,84.4	80.1,71.1	0.046,6e-04	1	111	ENSG00000204469.6	ENST00000460302.1	PRRC2A	ENST00000462875.1,ENST00000376007.4,ENST00000456286.1,ENST00000375976.4,ENST00000451898.1,ENST00000465481.1,ENST00000496869.1,ENST00000498420.1,ENST00000303892.5,ENST00000376185.1,ENST00000453105.2,ENST00000456976.1,ENST00000376177.2,ENST00000375792.3,ENST00000484566.1	BAG6,PRRC2A,BAG6,BAG6,BAG6,CSNK2B,NA,ABHD16A,ATP6V1G2,ATP6V1G2-DDX39B,DDX39B,DDX39B,DDX39B,DDAH2,DDX39B	-1.8084,-1.8486,-1.7013,-1.0997,-2.2675,-2.1623,-2.5463,1.3319,-1.3284,-1.2179,-1.9114,-1.4045,-1.1524,-1.635,2.2189
rs3115671	chr6	31734345	0.1	G/T	exon	0	11.3341	-3.62458					4	979	ENSG00000235663.1	ENST00000419679.1	SAPCD1-AS1	ENST00000461874.1,ENST00000474643.1,ENST00000375784.3,ENST00000375792.3,ENST00000458062.2,ENST00000542758.1,ENST00000375650.3,ENST00000545241.1,ENST00000498420.1,ENST00000375638.3,ENST00000395789.1,ENST00000375633.1,ENST00000491768.1,ENST00000375631.4	VARS,VARS,CLIC1,DDAH2,HSPA1A,NA,HSPA1B,HSPA1B,ABHD16A,C6orf48,C6orf48,C6orf48,NEU1,NEU1	-1.7057,2.2903,-1.3454,-1.635,1.6487,-2.0471,1.3537,4.7464,1.3319,1.9395,1.5069,3.3564,-1.722,-2.7959
rs3115672	chr6	31727897	0.078	C/T	3UTR	0	0	0					0	202	ENSG00000204410.7	ENST00000484309.1	MSH5	ENST00000461874.1,ENST00000474643.1,ENST00000375784.3,ENST00000375792.3,ENST00000458062.2,ENST00000498420.1,ENST00000542758.1,ENST00000375650.3,ENST00000545241.1,ENST00000375638.3,ENST00000395789.1,ENST00000375633.1,ENST00000496869.1,ENST00000465481.1	VARS,VARS,CLIC1,DDAH2,HSPA1A,ABHD16A,NA,HSPA1B,HSPA1B,C6orf48,C6orf48,C6orf48,NA,CSNK2B	-1.7057,2.2903,-1.3454,-1.635,1.6487,1.3319,-2.0471,1.3537,4.7464,1.9395,1.5069,3.3564,-2.5463,-2.1623
rs3115674	chr6	31799076	0.082	T/G	upstream	47.8961	66.0218	-0.454912					0	3308	ENSG00000204387.7	ENST00000375640.3	C6orf48	ENST00000545241.1,ENST00000542758.1,ENST00000375650.3,ENST00000375638.3,ENST00000395789.1,ENST00000375633.1,ENST00000458062.2,ENST00000491768.1,ENST00000375631.4,ENST00000474643.1,ENST00000461874.1,ENST00000478491.1,ENST00000375784.3	HSPA1B,NA,HSPA1B,C6orf48,C6orf48,C6orf48,HSPA1A,NEU1,NEU1,VARS,VARS,EHMT2,CLIC1	4.7464,-2.0471,1.3537,1.9395,1.5069,3.3564,1.6487,-1.722,-2.7959,2.2903,-1.7057,-1.0483,-1.3454
rs3116830	chr6	29167575	0.086	G/A	intergenic	0	0	0					0	15437	ENSG00000230598.1	ENST00000415595.1	OR2H4P
rs3117141	chr6	29022499	0.1	A/T	upstream	0	0	0					0	9481	ENSG00000204704.2	ENST00000377175.1	OR2W1
rs3117143	chr6	29031142	0.108	C/A	downstream	0	0	0					0	9233	ENSG00000236909.1	ENST00000413771.1	OR2P1P
rs3117326	chr6	29240378	0.108	C/T	upstream	0	0	0	RUNX1	85.1	70.7	0.0374	0	3179	ENSG00000242524.1	ENST00000465951.1	OR2U2P
rs3117337	chr6	29211556	0.086	T/A	Intron	0	0	0	NKX3-1,Sox5	69.8,84.1	85,67.9	0.022,0.0462	0	13621	ENSG00000213911.2	ENST00000396808.2	OR2G1P
rs3117425	chr6	29260431	0.091	C/T	downstream	0	0	0					0	1942	ENSG00000197171.5	ENST00000356293.5	OR2B4P
rs3117427	chr6	29274136	0.091	T/C	upstream	0	0	0					0	266	ENSG00000204695.2	ENST00000377160.2	OR14J1
rs3117439	chr6	29266483	0.091	G/A	upstream	0	0	0	Foxa2,FOXA1	76,77	86.7,88.3	0.0132,0.0316	0	7919	ENSG00000204695.2	ENST00000377160.2	OR14J1
rs3117574	chr6	31725230	0.078	G/A	5UTR	0	0	0	NFYA,Sox17	80.4,75.1	89.9,89.8	0.049,0	0	399	ENSG00000252743.1	ENST00000516934.1	U6	ENST00000375784.3,ENST00000461874.1,ENST00000474643.1,ENST00000375792.3,ENST00000498420.1,ENST00000458062.2,ENST00000542758.1,ENST00000375650.3,ENST00000545241.1,ENST00000375638.3,ENST00000395789.1,ENST00000375633.1,ENST00000496869.1,ENST00000465481.1	CLIC1,VARS,VARS,DDAH2,ABHD16A,HSPA1A,NA,HSPA1B,HSPA1B,C6orf48,C6orf48,C6orf48,NA,CSNK2B	-1.3454,-1.7057,2.2903,-1.635,1.3319,1.6487,-2.0471,1.3537,4.7464,1.9395,1.5069,3.3564,-2.5463,-2.1623
rs3117575	chr6	31726253	0.078	T/C	Intron	0	0	0					0	280	ENSG00000204410.7	ENST00000467319.1	MSH5	ENST00000375784.3,ENST00000461874.1,ENST00000474643.1,ENST00000375792.3,ENST00000498420.1,ENST00000458062.2,ENST00000542758.1,ENST00000375650.3,ENST00000545241.1,ENST00000375638.3,ENST00000395789.1,ENST00000375633.1,ENST00000496869.1,ENST00000465481.1	CLIC1,VARS,VARS,DDAH2,ABHD16A,HSPA1A,NA,HSPA1B,HSPA1B,C6orf48,C6orf48,C6orf48,NA,CSNK2B	-1.3454,-1.7057,2.2903,-1.635,1.3319,1.6487,-2.0471,1.3537,4.7464,1.9395,1.5069,3.3564,-2.5463,-2.1623
rs3117577	chr6	31727474	0.078	A/G	exon	0	0	0	Zfx	68.8	80.1	0.0076	0	164	ENSG00000204410.7	ENST00000494646.1	MSH5	ENST00000461874.1,ENST00000375784.3,ENST00000474643.1,ENST00000375792.3,ENST00000458062.2,ENST00000498420.1,ENST00000542758.1,ENST00000375650.3,ENST00000545241.1,ENST00000375638.3,ENST00000395789.1,ENST00000375633.1,ENST00000496869.1,ENST00000465481.1	VARS,CLIC1,VARS,DDAH2,HSPA1A,ABHD16A,NA,HSPA1B,HSPA1B,C6orf48,C6orf48,C6orf48,NA,CSNK2B	-1.7057,-1.3454,2.2903,-1.635,1.6487,1.3319,-2.0471,1.3537,4.7464,1.9395,1.5069,3.3564,-2.5463,-2.1623
rs3117579	chr6	31633496	0.108	G/T	5UTR	198.701	235.547	-0.244289					40	77	ENSG00000204438.5	ENST00000440842.1	NA	ENST00000465481.1,ENST00000496869.1,ENST00000451898.1,ENST00000375976.4,ENST00000456286.1,ENST00000462875.1,ENST00000498420.1,ENST00000376007.4,ENST00000375792.3,ENST00000375784.3	CSNK2B,NA,BAG6,BAG6,BAG6,BAG6,ABHD16A,PRRC2A,DDAH2,CLIC1	-2.1623,-2.5463,-2.2675,-1.0997,-1.7013,-1.8084,1.3319,-1.8486,-1.635,-1.3454
rs3117582	chr6	31620520	0.078	T/G	Intron	193.35	178.121	0.117725					41	37	ENSG00000204463.7	ENST00000211379.5	BAG6	ENST00000451898.1,ENST00000375976.4,ENST00000456286.1,ENST00000462875.1,ENST00000465481.1,ENST00000496869.1,ENST00000376007.4,ENST00000498420.1,ENST00000375792.3,ENST00000375784.3	BAG6,BAG6,BAG6,BAG6,CSNK2B,NA,PRRC2A,ABHD16A,DDAH2,CLIC1	-2.2675,-1.0997,-1.7013,-1.8084,-2.1623,-2.5463,-1.8486,1.3319,-1.635,-1.3454
rs3117583	chr6	31619576	0.108	A/G	5UTR	85.042	168.786	-0.9806	MIZF,REL,RELA	81.7,90,80.9	70.1,77.6,70	2e-04,0.015,0.0444	16	120	ENSG00000204463.7	ENST00000434444.1	BAG6	ENST00000456286.1,ENST00000375976.4,ENST00000451898.1,ENST00000462875.1,ENST00000465481.1,ENST00000496869.1,ENST00000376007.4,ENST00000498420.1,ENST00000375792.3,ENST00000375784.3	BAG6,BAG6,BAG6,BAG6,CSNK2B,NA,PRRC2A,ABHD16A,DDAH2,CLIC1	-1.7013,-1.0997,-2.2675,-1.8084,-2.1623,-2.5463,-1.8486,1.3319,-1.635,-1.3454
rs3118357	chr6	28802149	0.086	G/A	downstream	0	0	0					0	4142	23777	23777	NA
rs3118361	chr6	28898287	0.086	C/T	upstream	0	0	0	Pou5f1	90.1	81.4	0.0158	0	6520	ENSG00000204713.6	ENST00000377199.3	TRIM27
rs3118370	chr6	28833101	0.086	T/G	upstream	8.68654	0	3.27598					1	1567	23776	23776	NA
rs3129173	chr6	29159629	0.108	A/C	downstream	0	0	0	HLF	70.5	80.3	0.034	0	10341	ENSG00000224233.1	ENST00000453647.1	OR2J4P
rs3129178	chr6	29075088	0.108	T/A	upstream	0	0	0					0	4579	ENSG00000204701.1	ENST00000377169.1	OR2J3
rs3129788	chr6	29057639	0.086	G/A	upstream	0	0	0					0	2548	ENSG00000204703.3	ENST00000377173.2	OR2B3
rs3129791	chr6	28954293	0.086	G/A	Intron	0	0	0					1	283	ENSG00000244349.1	ENST00000445544.1	HCG16
rs3129797	chr6	28992159	0.108	C/G	downstream	0	0	0	Tal1::Gata1,Gata1	83.2,91	70.8,76.4	0.011,0.0316	0	3224	ENSG00000223677.1	ENST00000441992.1	OR2AD1P
rs3129798	chr6	28998449	0.108	G/T	upstream	0	0	0					0	3064	ENSG00000223677.1	ENST00000441992.1	OR2AD1P
rs3130047	chr6	31610479	0.108	C/T	exon	0	0	0	znf143	81.5	75	0.029	0	556	ENSG00000204463.7	ENST00000462875.1	BAG6	ENST00000462875.1,ENST00000456286.1,ENST00000375976.4,ENST00000451898.1,ENST00000376007.4,ENST00000465481.1,ENST00000496869.1,ENST00000498420.1,ENST00000375792.3,ENST00000375784.3,ENST00000303892.5,ENST00000376185.1	BAG6,BAG6,BAG6,BAG6,PRRC2A,CSNK2B,NA,ABHD16A,DDAH2,CLIC1,ATP6V1G2,ATP6V1G2-DDX39B	-1.8084,-1.7013,-1.0997,-2.2675,-1.8486,-2.1623,-2.5463,1.3319,-1.635,-1.3454,-1.3284,-1.2179
rs3130484	chr6	31715882	0.078	T/C	Intron	0	0	0					0	3390	ENSG00000204410.7	ENST00000468602.1	MSH5	ENST00000375784.3,ENST00000375792.3,ENST00000461874.1,ENST00000474643.1,ENST00000498420.1,ENST00000458062.2,ENST00000542758.1,ENST00000375650.3,ENST00000545241.1,ENST00000496869.1,ENST00000465481.1,ENST00000375638.3,ENST00000395789.1,ENST00000375633.1,ENST00000451898.1,ENST00000375976.4,ENST00000456286.1	CLIC1,DDAH2,VARS,VARS,ABHD16A,HSPA1A,NA,HSPA1B,HSPA1B,NA,CSNK2B,C6orf48,C6orf48,C6orf48,BAG6,BAG6,BAG6	-1.3454,-1.635,-1.7057,2.2903,1.3319,1.6487,-2.0471,1.3537,4.7464,-2.5463,-2.1623,1.9395,1.5069,3.3564,-2.2675,-1.0997,-1.7013
rs3130618	chr6	31632134	0.108	C/A	exon	102.333	94.8879	0.107885					1	827	ENSG00000204438.5	ENST00000456540.1	GPANK1	ENST00000465481.1,ENST00000496869.1,ENST00000451898.1,ENST00000375976.4,ENST00000456286.1,ENST00000462875.1,ENST00000498420.1,ENST00000376007.4,ENST00000375792.3,ENST00000375784.3	CSNK2B,NA,BAG6,BAG6,BAG6,BAG6,ABHD16A,PRRC2A,DDAH2,CLIC1	-2.1623,-2.5463,-2.2675,-1.0997,-1.7013,-1.8084,1.3319,-1.8486,-1.635,-1.3454
rs3130623	chr6	31597700	0.108	C/T	Intron	0	0	0					1	659	ENSG00000204469.6	ENST00000376010.5	NA	ENST00000376007.4,ENST00000462875.1,ENST00000456286.1,ENST00000375976.4,ENST00000451898.1,ENST00000465481.1,ENST00000496869.1,ENST00000498420.1,ENST00000303892.5,ENST00000376185.1,ENST00000453105.2,ENST00000456976.1,ENST00000376177.2,ENST00000484566.1	PRRC2A,BAG6,BAG6,BAG6,BAG6,CSNK2B,NA,ABHD16A,ATP6V1G2,ATP6V1G2-DDX39B,DDX39B,DDX39B,DDX39B,DDX39B	-1.8486,-1.8084,-1.7013,-1.0997,-2.2675,-2.1623,-2.5463,1.3319,-1.3284,-1.2179,-1.9114,-1.4045,-1.1524,2.2189
rs3130626	chr6	31598489	0.108	A/G	exon	0	2.8148	-1.93161					4	128	ENSG00000204469.6	ENST00000376010.5	NA	ENST00000376007.4,ENST00000462875.1,ENST00000456286.1,ENST00000375976.4,ENST00000451898.1,ENST00000465481.1,ENST00000496869.1,ENST00000498420.1,ENST00000303892.5,ENST00000376185.1,ENST00000453105.2,ENST00000456976.1,ENST00000376177.2,ENST00000484566.1,ENST00000375792.3	PRRC2A,BAG6,BAG6,BAG6,BAG6,CSNK2B,NA,ABHD16A,ATP6V1G2,ATP6V1G2-DDX39B,DDX39B,DDX39B,DDX39B,DDX39B,DDAH2	-1.8486,-1.8084,-1.7013,-1.0997,-2.2675,-2.1623,-2.5463,1.3319,-1.3284,-1.2179,-1.9114,-1.4045,-1.1524,2.2189,-1.635
rs3130628	chr6	31609272	0.108	T/C	exon	0	0	0					0	266	ENSG00000204463.7	ENST00000441793.1	BAG6	ENST00000462875.1,ENST00000456286.1,ENST00000375976.4,ENST00000451898.1,ENST00000376007.4,ENST00000465481.1,ENST00000496869.1,ENST00000498420.1,ENST00000375792.3,ENST00000303892.5,ENST00000376185.1,ENST00000375784.3,ENST00000453105.2,ENST00000456976.1	BAG6,BAG6,BAG6,BAG6,PRRC2A,CSNK2B,NA,ABHD16A,DDAH2,ATP6V1G2,ATP6V1G2-DDX39B,CLIC1,DDX39B,DDX39B	-1.8084,-1.7013,-1.0997,-2.2675,-1.8486,-2.1623,-2.5463,1.3319,-1.635,-1.3284,-1.2179,-1.3454,-1.9114,-1.4045
rs3130679	chr6	31807540	0.078	A/G	3UTR	0	0	0	Foxa2,FOXA1	85.4,86.1	74.7,74.7	0.0478,0.0232	1	2686	ENSG00000201754.1	ENST00000364884.1	SNORD52	ENST00000375633.1,ENST00000395789.1,ENST00000375638.3,ENST00000545241.1,ENST00000542758.1,ENST00000375650.3,ENST00000491768.1,ENST00000375631.4,ENST00000458062.2,ENST00000478491.1,ENST00000474643.1,ENST00000461874.1	C6orf48,C6orf48,C6orf48,HSPA1B,NA,HSPA1B,NEU1,NEU1,HSPA1A,EHMT2,VARS,VARS	3.3564,1.5069,1.9395,4.7464,-2.0471,1.3537,-1.722,-2.7959,1.6487,-1.0483,2.2903,-1.7057
rs3130773	chr6	29095908	0.086	G/A	Intron	0	0	0					0	3920	ENSG00000227206.1	ENST00000419702.1	XXbac-BCX196D17.5
rs3130777	chr6	29098796	0.108	C/G	downstream	0	0	0					0	6808	ENSG00000227206.1	ENST00000419702.1	XXbac-BCX196D17.5
rs3130825	chr6	29223493	0.108	G/C	Intron	0	0	0	NFE2L2	89.5	78.9	0.0394	0	8362	ENSG00000204697.3	ENST00000377164.1	OR2U1P
rs3130834	chr6	29248149	0.086	T/C	intergenic	0	0	0					0	10338	ENSG00000197171.5	ENST00000356293.5	OR2B4P
rs3130837	chr6	28948092	0.086	G/T	upstream	103.111	0	6.70198					0	1428	23771	23771	NA
rs3130838	chr6	28866528	0.108	T/C	upstream	20.5943	0	4.43258					2	2220	ENSG00000224157.1	ENST00000444986.1	HCG14
rs3130845	chr6	28923367	0.086	A/G	intergenic	0	0	0					0	2252	23772	23772	NA
rs3130885	chr6	28939283	0.108	T/C	upstream	0	0	0					0	1045	ENSG00000228666.1	ENST00000452408.1	KRT18P1
rs3130888	chr6	28949960	0.117	T/C	upstream	179.41	154.559	0.213812					21	15	23752	23752	NA
rs3130893	chr6	28980707	0.086	A/G	upstream	0	0	0					0	7319	ENSG00000197935.5	ENST00000535083.1	NA
rs3130895	chr6	28905791	0.086	G/A	upstream	0	0	0					0	3038	23749	23749	NA
rs3131073	chr6	28920972	0.086	G/A	downstream	111.412	76.2547	0.541099					15	141	23772	23772	NA
rs3131079	chr6	28958399	0.108	T/G	downstream	0	0	0	Foxd3,FOXA1	81.7,83.5	72.4,72.1	0.0488,0.0134	0	1619	23753	23753	NA
rs3131085	chr6	29044701	0.108	G/A	exon	0	0	0	NKX3-1	73.1	88.3	0.022	0	243	ENSG00000228364.1	ENST00000455287.1	SAR1P1
rs3131093	chr6	28837437	0.108	C/T	upstream	0	0	0	NFYA	73	83.5	0.0008	0	5903	23776	23776	NA
rs3131094	chr6	28839353	0.108	C/A	upstream	0	0	0	REL	67.8	80	0.0396	0	7819	23776	23776	NA
rs3131335	chr6	28814446	0.108	T/C	upstream	0	0	0	Foxa2	85	74.3	0.0478	0	7662	ENSG00000225173.1	ENST00000457253.1	XXbac-BPG308K3.5
rs3131336	chr6	28831611	0.108	C/T	upstream	146.763	126.274	0.215345					31	77	23776	23776	NA
rs3131341	chr6	28778723	0.108	C/T	intergenic	71.1079	18.2586	1.90466					1	1196	23780	23780	NA
rs3131343	chr6	28775564	0.086	G/A	intergenic	47.4035	7.4745	2.51391					12	117	23781	23781	NA
rs3131378	chr6	31725285	0.078	A/G	5UTR	0	0	0					0	454	ENSG00000252743.1	ENST00000516934.1	U6	ENST00000375784.3,ENST00000461874.1,ENST00000474643.1,ENST00000375792.3,ENST00000498420.1,ENST00000458062.2,ENST00000542758.1,ENST00000375650.3,ENST00000545241.1,ENST00000375638.3,ENST00000395789.1,ENST00000375633.1,ENST00000496869.1,ENST00000465481.1	CLIC1,VARS,VARS,DDAH2,ABHD16A,HSPA1A,NA,HSPA1B,HSPA1B,C6orf48,C6orf48,C6orf48,NA,CSNK2B	-1.3454,-1.7057,2.2903,-1.635,1.3319,1.6487,-2.0471,1.3537,4.7464,1.9395,1.5069,3.3564,-2.5463,-2.1623
rs3131379	chr6	31721033	0.078	G/A	Intron	0	55.7644	-5.82691	PBX1	82.7	72.3	0.0068	1	26	ENSG00000204410.7	ENST00000468136.1	MSH5	ENST00000375784.3,ENST00000375792.3,ENST00000461874.1,ENST00000474643.1,ENST00000498420.1,ENST00000458062.2,ENST00000542758.1,ENST00000375650.3,ENST00000545241.1,ENST00000375638.3,ENST00000395789.1,ENST00000375633.1,ENST00000496869.1,ENST00000465481.1	CLIC1,DDAH2,VARS,VARS,ABHD16A,HSPA1A,NA,HSPA1B,HSPA1B,C6orf48,C6orf48,C6orf48,NA,CSNK2B	-1.3454,-1.635,-1.7057,2.2903,1.3319,1.6487,-2.0471,1.3537,4.7464,1.9395,1.5069,3.3564,-2.5463,-2.1623
rs3131383	chr6	31704294	0.1	G/T	5UTR	130.658	140.99	-0.108994					21	49	ENSG00000213719.4	ENST00000375784.3	CLIC1	ENST00000375784.3,ENST00000375792.3,ENST00000498420.1,ENST00000461874.1,ENST00000474643.1,ENST00000496869.1,ENST00000465481.1,ENST00000458062.2,ENST00000451898.1,ENST00000375976.4,ENST00000456286.1,ENST00000542758.1,ENST00000375650.3,ENST00000545241.1,ENST00000462875.1,ENST00000375638.3,ENST00000395789.1,ENST00000375633.1	CLIC1,DDAH2,ABHD16A,VARS,VARS,NA,CSNK2B,HSPA1A,BAG6,BAG6,BAG6,NA,HSPA1B,HSPA1B,BAG6,C6orf48,C6orf48,C6orf48	-1.3454,-1.635,1.3319,-1.7057,2.2903,-2.5463,-2.1623,1.6487,-2.2675,-1.0997,-1.7013,-2.0471,1.3537,4.7464,-1.8084,1.9395,1.5069,3.3564
rs3132388	chr6	28827879	0.108	C/T	exon	0	0	0					0	1313	ENSG00000213916.2	ENST00000396818.2	RPL13P
rs3132389	chr6	28831021	0.086	T/G	Intron	87.3544	104.781	-0.259702	E2F1	76.3	89.3	0.02	4	105	ENSG00000225595.1	ENST00000440244.1	XXbac-BPG308K3.6
rs3132390	chr6	28832788	0.091	A/G	upstream	0	0	0					1	1254	23776	23776	NA
rs3132392	chr6	28838629	0.086	T/C	upstream	0	0	0					0	7095	23776	23776	NA
rs3132397	chr6	28782160	0.108	G/A	intergenic	0	20.2592	-4.41002					3	2239	23780	23780	NA
rs3132445	chr6	31712196	0.078	G/A	Intron	0	0	0					0	126	ENSG00000204410.7	ENST00000431848.2	MSH5	ENST00000375784.3,ENST00000375792.3,ENST00000461874.1,ENST00000474643.1,ENST00000498420.1,ENST00000458062.2,ENST00000496869.1,ENST00000465481.1,ENST00000542758.1,ENST00000375650.3,ENST00000545241.1,ENST00000375638.3,ENST00000395789.1,ENST00000375633.1,ENST00000451898.1,ENST00000375976.4,ENST00000456286.1	CLIC1,DDAH2,VARS,VARS,ABHD16A,HSPA1A,NA,CSNK2B,NA,HSPA1B,HSPA1B,C6orf48,C6orf48,C6orf48,BAG6,BAG6,BAG6	-1.3454,-1.635,-1.7057,2.2903,1.3319,1.6487,-2.5463,-2.1623,-2.0471,1.3537,4.7464,1.9395,1.5069,3.3564,-2.2675,-1.0997,-1.7013
rs3132449	chr6	31626013	0.078	C/T	upstream	0	97.3262	-6.6195	TAL1::TCF3	72.3	82.8	0.0038	0	92	ENSG00000227198.1	ENST00000422049.1	C6orf47-AS1	ENST00000451898.1,ENST00000375976.4,ENST00000456286.1,ENST00000465481.1,ENST00000496869.1,ENST00000462875.1,ENST00000376007.4,ENST00000498420.1,ENST00000375792.3,ENST00000375784.3	BAG6,BAG6,BAG6,CSNK2B,NA,BAG6,PRRC2A,ABHD16A,DDAH2,CLIC1	-2.2675,-1.0997,-1.7013,-2.1623,-2.5463,-1.8084,-1.8486,1.3319,-1.635,-1.3454
rs3132450	chr6	31596138	0.092	A/G	Intron	0	0	0					2	278	ENSG00000204469.6	ENST00000483470.1	PRRC2A	ENST00000376007.4,ENST00000462875.1,ENST00000456286.1,ENST00000375976.4,ENST00000451898.1,ENST00000465481.1,ENST00000496869.1,ENST00000498420.1,ENST00000303892.5,ENST00000376185.1,ENST00000453105.2,ENST00000456976.1,ENST00000376177.2,ENST00000484566.1	PRRC2A,BAG6,BAG6,BAG6,BAG6,CSNK2B,NA,ABHD16A,ATP6V1G2,ATP6V1G2-DDX39B,DDX39B,DDX39B,DDX39B,DDX39B	-1.8486,-1.8084,-1.7013,-1.0997,-2.2675,-2.1623,-2.5463,1.3319,-1.3284,-1.2179,-1.9114,-1.4045,-1.1524,2.2189
rs3135293	chr6	28877247	0.108	T/C	Intron	0	0	0					0	480	ENSG00000204713.6	ENST00000414543.1	TRIM27
rs3135296	chr6	28795856	0.108	A/T	downstream	0	0	0	FOXA1	69.1	80.8	0	0	4689	23778	23778	NA
rs3135300	chr6	28824397	0.108	T/A	upstream	0	0	0					0	4795	ENSG00000213916.2	ENST00000396818.2	RPL13P
rs3135304	chr6	28839403	0.108	G/A	upstream	0	0	0					0	7869	23776	23776	NA
rs3135307	chr6	28847384	0.108	C/T	downstream	0	0	0					0	1780	23748	23748	NA
rs3135309	chr6	28855805	0.086	A/C	upstream	0	0	0	NR4A2	80.6	66.5	0.0252	0	1877	ENSG00000233366.1	ENST00000419323.1	ZNF90P2
rs3135310	chr6	28856689	0.108	A/G	exon	0	0	0					0	993	ENSG00000233366.1	ENST00000419323.1	ZNF90P2
rs3135311	chr6	28856740	0.108	A/C	exon	0	0	0					0	942	ENSG00000233366.1	ENST00000419323.1	ZNF90P2
rs3135312	chr6	28856889	0.108	T/A	exon	0	0	0	Lhx3	73.1	81.9	0	0	793	ENSG00000233366.1	ENST00000419323.1	ZNF90P2
rs3135313	chr6	28857630	0.108	G/C	exon	0	0	0	EBF1	84.1	72.1	0.0484	0	52	ENSG00000233366.1	ENST00000419323.1	ZNF90P2
rs3135316	chr6	28864849	0.108	A/G	Intron	267.909	241.243	0.150663					15	541	ENSG00000224157.1	ENST00000444986.1	HCG14
rs3135318	chr6	28897980	0.125	T/C	upstream	0	0	0	Foxa2,Foxd3	92.9,85	82.2,75.3	0.0478,0.0054	0	6213	ENSG00000204713.6	ENST00000377199.3	TRIM27
rs389884	chr6	31940897	0.069	A/G	exon	98.1	113.773	-0.211831	HLF	81.1	70.8	0.02	2	537	ENSG00000204344.9	ENST00000469907.1	STK19	ENST00000485557.1,ENST00000428956.2,ENST00000481121.1,ENST00000507684.1,ENST00000435363.2,ENST00000490077.1,ENST00000478491.1	DOM3Z,C4A,NELFE,TNXA,C4B,TNXB,EHMT2	1.0209,-1.1597,-1.25,-1.8002,-1.3811,-1.181,-1.0483
rs4324798	chr6	28776117	0.091	G/A	intergenic	8.82448	16.7245	-0.85129					0	434	23781	23781	NA
rs4947336	chr6	28576143	0.117	T/A	Intron	0	0	0	Pax5	79.5	85.9	0.0402	0	1209	23740	23740	NA
rs497309	chr6	31892484	0.069	A/C	Intron	0	0	0					0	2769	ENSG00000166278.9	ENST00000299367.5	C2	ENST00000481121.1,ENST00000478491.1,ENST00000485557.1,ENST00000428956.2,ENST00000375631.4,ENST00000491768.1,ENST00000507684.1,ENST00000375633.1,ENST00000395789.1,ENST00000375638.3,ENST00000435363.2,ENST00000545241.1,ENST00000542758.1,ENST00000375650.3	NELFE,EHMT2,DOM3Z,C4A,NEU1,NEU1,TNXA,C6orf48,C6orf48,C6orf48,C4B,HSPA1B,NA,HSPA1B	-1.25,-1.0483,1.0209,-1.1597,-2.7959,-1.722,-1.8002,3.3564,1.5069,1.9395,-1.3811,4.7464,-2.0471,1.3537
rs519417	chr6	31878433	0.069	G/A	Intron	0	6.26887	-2.86173	Gata1	80.2	65.6	0.014	0	8663	ENSG00000204366.3	ENST00000375527.2	ZBTB12	ENST00000478491.1,ENST00000375631.4,ENST00000491768.1,ENST00000481121.1,ENST00000485557.1,ENST00000428956.2,ENST00000375633.1,ENST00000395789.1,ENST00000375638.3,ENST00000545241.1,ENST00000542758.1,ENST00000375650.3,ENST00000458062.2	EHMT2,NEU1,NEU1,NELFE,DOM3Z,C4A,C6orf48,C6orf48,C6orf48,HSPA1B,NA,HSPA1B,HSPA1A	-1.0483,-2.7959,-1.722,-1.25,1.0209,-1.1597,3.3564,1.5069,1.9395,4.7464,-2.0471,1.3537,1.6487
rs558702	chr6	31870326	0.1	G/A	Intron	117.598	186.514	-0.660923	Sox5	67.9	84.1	0.0352	18	556	ENSG00000204366.3	ENST00000375527.2	ZBTB12	ENST00000478491.1,ENST00000375631.4,ENST00000491768.1,ENST00000481121.1,ENST00000375633.1,ENST00000395789.1,ENST00000375638.3,ENST00000485557.1,ENST00000545241.1,ENST00000542758.1,ENST00000375650.3,ENST00000428956.2,ENST00000458062.2	EHMT2,NEU1,NEU1,NELFE,C6orf48,C6orf48,C6orf48,DOM3Z,HSPA1B,NA,HSPA1B,C4A,HSPA1A	-1.0483,-2.7959,-1.722,-1.25,3.3564,1.5069,1.9395,1.0209,4.7464,-2.0471,1.3537,-1.1597,1.6487
rs599707	chr6	31808436	0.1	C/T	downstream	0	0	0					3	3582	ENSG00000201754.1	ENST00000364884.1	SNORD52	ENST00000375633.1,ENST00000395789.1,ENST00000375638.3,ENST00000545241.1,ENST00000542758.1,ENST00000375650.3,ENST00000491768.1,ENST00000375631.4,ENST00000458062.2,ENST00000478491.1,ENST00000474643.1,ENST00000461874.1	C6orf48,C6orf48,C6orf48,HSPA1B,NA,HSPA1B,NEU1,NEU1,HSPA1A,EHMT2,VARS,VARS	3.3564,1.5069,1.9395,4.7464,-2.0471,1.3537,-1.722,-2.7959,1.6487,-1.0483,2.2903,-1.7057
rs6456835	chr6	28701492	0.108	C/G	downstream	0	0	0					0	1697	ENSG00000237425.1	ENST00000416785.1	RPSAP2
rs6908726	chr6	28671343	0.091	C/G	intergenic	0	0	0					0	7022	23742	23742	NA
rs7752448	chr6	28301099	0.108	A/G	Intron	0	0	0	Foxd3	81.5	71.9	0.0312	0	2128	ENSG00000235109.3	ENST00000439636.1	ZSCAN31
rs7766699	chr6	28768267	0.108	G/A	upstream	0	0	0					0	2379	23782	23782	NA
rs7767099	chr6	28768698	0.086	C/T	upstream	0	0	0	RUNX1	84	69.6	0.0332	0	1948	23782	23782	NA
rs7775835	chr6	28678357	0.099	C/T	intergenic	163.847	12.7505	3.58357					14	8	23742	23742	NA
rs915652	chr6	31749142	0.1	G/A	exon	0	0	0					0	384	ENSG00000204394.7	ENST00000459667.1	VARS	ENST00000461874.1,ENST00000474643.1,ENST00000458062.2,ENST00000375784.3,ENST00000542758.1,ENST00000375650.3,ENST00000545241.1,ENST00000375792.3,ENST00000375638.3,ENST00000395789.1,ENST00000375633.1,ENST00000498420.1,ENST00000491768.1,ENST00000375631.4	VARS,VARS,HSPA1A,CLIC1,NA,HSPA1B,HSPA1B,DDAH2,C6orf48,C6orf48,C6orf48,ABHD16A,NEU1,NEU1	-1.7057,2.2903,1.6487,-1.3454,-2.0471,1.3537,4.7464,-1.635,1.9395,1.5069,3.3564,1.3319,-1.722,-2.7959
rs9257140	chr6	28727121	0.125	G/A	intergenic	0	0	0					0	908	23788	23788	NA
rs9257183	chr6	28756008	0.108	A/T	upstream	0	0	0	Stat3	69.5	81.2	0.0234	0	1609	23785	23785	NA
rs9257223	chr6	28776317	0.108	T/C	intergenic	0	16.7245	-4.14767					0	634	23781	23781	NA
rs9257248	chr6	28803291	0.086	C/T	downstream	0	0	0	Foxa2,FOXO3	75.5,78.7	86.2,92	0.0132,0.0102	0	3000	23777	23777	NA
rs9257250	chr6	28803633	0.108	A/T	downstream	0	0	0					0	2658	23777	23777	NA
rs9267531	chr6	31636742	0.078	A/G	exon	0	0	0	Tcfcp2l1	76	85.6	0.0356	0	152	ENSG00000240053.5	ENST00000409691.1	CSNK2B	ENST00000496869.1,ENST00000465481.1,ENST00000451898.1,ENST00000375976.4,ENST00000456286.1,ENST00000462875.1,ENST00000498420.1,ENST00000376007.4,ENST00000375792.3,ENST00000375784.3	NA,CSNK2B,BAG6,BAG6,BAG6,BAG6,ABHD16A,PRRC2A,DDAH2,CLIC1	-2.5463,-2.1623,-2.2675,-1.0997,-1.7013,-1.8084,1.3319,-1.8486,-1.635,-1.3454
rs9393929	chr6	28696063	0.091	C/A	upstream	100.883	125.892	-0.31668					0	1028	23745	23745	NA

## Sheet: Breast.cancer
SNP info						Regulatory potential around SNP			Motif Affinity Changes				Overlapping ChIP-seq	Nearest Transcript/Gene info				Nearby differentially expressed transcripts/genes
SNP name	Chromosome	Coordinate	MAF in CEU	allele	Genomic Annot	regSeqSumScore.MCF-7	regSeqSumScore.HMEC	log2(MCF-7/HMEC)	significant affinity Changes	Motif scores in ref allele	Motif scores in minor allele	Empirical p-value	#TF_ChIP-seq_Overlap	Distance to SNP (bps)	gene	transcript	geneSymbol	sigTranscript	sigGeneSymbol	sigTranscriptLR
rs1046874	chr1	204527060	0.267	T/C	3UTR	0	0	0					0	4588	ENSG00000200408.1	ENST00000363538.1	RNA5SP74	ENST00000391947.2,ENST00000543518.1,ENST00000470797.1,ENST00000367182.3,ENST00000424712.2	MDM4,NA,MDM4,MDM4,PIK3C2B	1.6598,1.0978,1.3821,1.9267,1.1547
rs10494852	chr1	204457786	0.342	T/C	Intron	0	0	0					0	1659	ENSG00000133056.8	ENST00000424712.2	PIK3C2B	ENST00000424712.2,ENST00000470797.1,ENST00000367182.3,ENST00000543518.1,ENST00000391947.2,ENST00000391949.1,ENST00000543650.1,ENST00000367188.4	PIK3C2B,MDM4,MDM4,NA,MDM4,NA,NA,PPP1R15B	1.1547,1.3821,1.9267,1.0978,1.6598,1.5647,-1.5618,1.5516
rs10793765	chr1	204549375	0.292	G/A	downstream	0	0	0					0	17725	ENSG00000200408.1	ENST00000363538.1	RNA5SP74	ENST00000391947.2,ENST00000543518.1,ENST00000470797.1,ENST00000367182.3,ENST00000424712.2	MDM4,NA,MDM4,MDM4,PIK3C2B	1.6598,1.0978,1.3821,1.9267,1.1547
rs10793766	chr1	204549496	0.292	T/C	downstream	0	0	0					0	17846	ENSG00000200408.1	ENST00000363538.1	RNA5SP74	ENST00000391947.2,ENST00000543518.1,ENST00000470797.1,ENST00000367182.3,ENST00000424712.2	MDM4,NA,MDM4,MDM4,PIK3C2B	1.6598,1.0978,1.3821,1.9267,1.1547
rs10900590	chr1	204451086	0.325	T/C	Intron	0	0	0					0	8359	ENSG00000133056.8	ENST00000424712.2	PIK3C2B	ENST00000424712.2,ENST00000470797.1,ENST00000367182.3,ENST00000543518.1,ENST00000391947.2,ENST00000391949.1,ENST00000543650.1,ENST00000367188.4	PIK3C2B,MDM4,MDM4,NA,MDM4,NA,NA,PPP1R15B	1.1547,1.3821,1.9267,1.0978,1.6598,1.5647,-1.5618,1.5516
rs10900592	chr1	204460681	0.317	C/T	Intron	0	0	0					0	1128	ENSG00000133056.8	ENST00000367187.3	PIK3C2B	ENST00000424712.2,ENST00000470797.1,ENST00000367182.3,ENST00000543518.1,ENST00000391947.2,ENST00000391949.1,ENST00000543650.1,ENST00000367188.4	PIK3C2B,MDM4,MDM4,NA,MDM4,NA,NA,PPP1R15B	1.1547,1.3821,1.9267,1.0978,1.6598,1.5647,-1.5618,1.5516
rs10900593	chr1	204470096	0.35	T/G	upstream	0	0	0					0	5558	7616	7616	NA	ENST00000424712.2,ENST00000470797.1,ENST00000367182.3,ENST00000543518.1,ENST00000391947.2,ENST00000391949.1,ENST00000543650.1,ENST00000367188.4	PIK3C2B,MDM4,MDM4,NA,MDM4,NA,NA,PPP1R15B	1.1547,1.3821,1.9267,1.0978,1.6598,1.5647,-1.5618,1.5516
rs10900594	chr1	204470129	0.35	C/G	upstream	0	0	0					0	5525	7616	7616	NA	ENST00000424712.2,ENST00000470797.1,ENST00000367182.3,ENST00000543518.1,ENST00000391947.2,ENST00000391949.1,ENST00000543650.1,ENST00000367188.4	PIK3C2B,MDM4,MDM4,NA,MDM4,NA,NA,PPP1R15B	1.1547,1.3821,1.9267,1.0978,1.6598,1.5647,-1.5618,1.5516
rs10900595	chr1	204511602	0.333	A/C	Intron	0	0	0					0	314	ENSG00000198625.7	ENST00000444261.1	MDM4	ENST00000391947.2,ENST00000543518.1,ENST00000470797.1,ENST00000367182.3,ENST00000424712.2	MDM4,NA,MDM4,MDM4,PIK3C2B	1.6598,1.0978,1.3821,1.9267,1.1547
rs10900596	chr1	204522457	0.35	C/T	3UTR	0	0	0					0	9191	ENSG00000200408.1	ENST00000363538.1	RNA5SP74	ENST00000391947.2,ENST00000543518.1,ENST00000470797.1,ENST00000367182.3,ENST00000424712.2	MDM4,NA,MDM4,MDM4,PIK3C2B	1.6598,1.0978,1.3821,1.9267,1.1547
rs10900597	chr1	204522489	0.35	T/C	3UTR	0	0	0					0	9159	ENSG00000200408.1	ENST00000363538.1	RNA5SP74	ENST00000391947.2,ENST00000543518.1,ENST00000470797.1,ENST00000367182.3,ENST00000424712.2	MDM4,NA,MDM4,MDM4,PIK3C2B	1.6598,1.0978,1.3821,1.9267,1.1547
rs10900599	chr1	204541943	0.35	C/T	Intron	0	0	0					0	10293	ENSG00000200408.1	ENST00000363538.1	RNA5SP74	ENST00000391947.2,ENST00000543518.1,ENST00000470797.1,ENST00000367182.3,ENST00000424712.2	MDM4,NA,MDM4,MDM4,PIK3C2B	1.6598,1.0978,1.3821,1.9267,1.1547
rs10900601	chr1	204572050	0.308	G/A	upstream	0	0	0					0	112	ENSG00000240710.1	ENST00000453895.1	RP11-430C7.4	ENST00000391947.2,ENST00000543518.1,ENST00000470797.1,ENST00000367182.3	MDM4,NA,MDM4,MDM4	1.6598,1.0978,1.3821,1.9267
rs10920365	chr1	202189711	0.408	A/G	Intron	0	0	0	NKX3-1,Nr2e3	85,65.1	69.8,80.6	0.0366,0.0182	0	4839	ENSG00000133067.12	ENST00000503519.1	LGR6
rs11102691	chr1	114421313	0.192	C/T	exon	0	0	0	Tal1::Gata1,Gata1	69.5,75.6	80.3,89.3	0.0334,0.0432	0	6931	ENSG00000134242.10	ENST00000359785.5	PTPN22	ENST00000462591.1,ENST00000419536.1,ENST00000472122.1,ENST00000256658.4,ENST00000369563.3,ENST00000443627.1,ENST00000369554.2,ENST00000369558.1,ENST00000369561.4,ENST00000261441.5,ENST00000369553.1	AP4B1,AP4B1-AS1,AP4B1,AP4B1,DCLRE1B,HIPK1,HIPK1,HIPK1,HIPK1,RSBN1,HIPK1	1.085,2.5114,2.2471,2.1657,1.746,2.3065,3.9022,2.4093,-1.1663,1.2316,-1.2982
rs11102702	chr1	114450964	0.175	T/C	Intron	3.12849	0	2.04561					0	2932	ENSG00000118655.4	ENST00000466480.1	DCLRE1B	ENST00000369563.3,ENST00000256658.4,ENST00000472122.1,ENST00000462591.1,ENST00000443627.1,ENST00000369554.2,ENST00000369558.1,ENST00000369561.4,ENST00000369553.1,ENST00000419536.1,ENST00000261441.5	DCLRE1B,AP4B1,AP4B1,AP4B1,HIPK1,HIPK1,HIPK1,HIPK1,HIPK1,AP4B1-AS1,RSBN1	1.746,2.1657,2.2471,1.085,2.3065,3.9022,2.4093,-1.1663,-1.2982,2.5114,1.2316
rs11240751	chr1	204462050	0.342	G/A	Intron	95.3151	123.117	-0.365866					0	1778	ENSG00000133056.8	ENST00000429009.1	PIK3C2B	ENST00000424712.2,ENST00000470797.1,ENST00000367182.3,ENST00000543518.1,ENST00000391947.2,ENST00000391949.1,ENST00000543650.1,ENST00000367188.4	PIK3C2B,MDM4,MDM4,NA,MDM4,NA,NA,PPP1R15B	1.1547,1.3821,1.9267,1.0978,1.6598,1.5647,-1.5618,1.5516
rs11240754	chr1	204477977	0.35	G/A	upstream	94.7558	0	6.58129					0	1746	7624	7624	NA	ENST00000470797.1,ENST00000367182.3,ENST00000543518.1,ENST00000391947.2,ENST00000424712.2,ENST00000391949.1,ENST00000543650.1,ENST00000367188.4	MDM4,MDM4,NA,MDM4,PIK3C2B,NA,NA,PPP1R15B	1.3821,1.9267,1.0978,1.6598,1.1547,1.5647,-1.5618,1.5516
rs11240755	chr1	204478649	0.35	T/C	upstream	0	10.8037	-3.56116					0	2418	7624	7624	NA	ENST00000470797.1,ENST00000367182.3,ENST00000543518.1,ENST00000391947.2,ENST00000424712.2,ENST00000391949.1,ENST00000543650.1,ENST00000367188.4	MDM4,MDM4,NA,MDM4,PIK3C2B,NA,NA,PPP1R15B	1.3821,1.9267,1.0978,1.6598,1.1547,1.5647,-1.5618,1.5516
rs11240756	chr1	204482594	0.35	T/C	upstream	0	0	0					0	2916	ENSG00000198625.7	ENST00000470797.1	MDM4	ENST00000470797.1,ENST00000367182.3,ENST00000543518.1,ENST00000391947.2,ENST00000424712.2,ENST00000391949.1	MDM4,MDM4,NA,MDM4,PIK3C2B,NA	1.3821,1.9267,1.0978,1.6598,1.1547,1.5647
rs11240758	chr1	204528651	0.35	T/C	Intron	0	0	0					1	2997	ENSG00000200408.1	ENST00000363538.1	RNA5SP74	ENST00000391947.2,ENST00000543518.1,ENST00000470797.1,ENST00000367182.3,ENST00000424712.2	MDM4,NA,MDM4,MDM4,PIK3C2B	1.6598,1.0978,1.3821,1.9267,1.1547
rs11240760	chr1	204547268	0.367	G/A	downstream	0	0	0					0	15618	ENSG00000200408.1	ENST00000363538.1	RNA5SP74	ENST00000391947.2,ENST00000543518.1,ENST00000470797.1,ENST00000367182.3,ENST00000424712.2	MDM4,NA,MDM4,MDM4,PIK3C2B	1.6598,1.0978,1.3821,1.9267,1.1547
rs11249433	chr1	121280613	0.467	A/G	Intron	0	0	0	NR2F1	74.7	83.2	0.0016	0	19469	ENSG00000231752.1	ENST00000458200.1	EMBP1
rs11552449	chr1	114448389	0.167	C/T	exon	673.062	290.488	1.20944					28	357	ENSG00000118655.4	ENST00000466480.1	DCLRE1B	ENST00000369563.3,ENST00000256658.4,ENST00000472122.1,ENST00000462591.1,ENST00000443627.1,ENST00000369554.2,ENST00000369558.1,ENST00000369561.4,ENST00000369553.1,ENST00000419536.1,ENST00000261441.5	DCLRE1B,AP4B1,AP4B1,AP4B1,HIPK1,HIPK1,HIPK1,HIPK1,HIPK1,AP4B1-AS1,RSBN1	1.746,2.1657,2.2471,1.085,2.3065,3.9022,2.4093,-1.1663,-1.2982,2.5114,1.2316
rs12021815	chr1	202200628	0.417	C/T	Intron	0	0	0					0	163	ENSG00000239046.1	ENST00000458967.1	snoU13
rs12023446	chr1	202177371	0.417	G/A	Intron	0	0	0	NR4A2	71.5	85.6	0.0156	0	2464	ENSG00000133067.12	ENST00000423542.1	LGR6
rs12028423	chr1	202187960	0.408	G/A	Intron	0	0	0	Myf	74.1	83.4	0.0052	0	4676	ENSG00000133067.12	ENST00000439764.2	LGR6
rs12032080	chr1	202196697	0.417	G/A	Intron	0	0	0	Myc	81.9	69.8	0.0472	0	2145	ENSG00000133067.12	ENST00000503519.1	LGR6
rs12032424	chr1	202191871	0.417	G/A	Intron	2.36664	22.6283	-2.81113					1	2679	ENSG00000133067.12	ENST00000503519.1	LGR6
rs12032733	chr1	204481209	0.35	A/G	upstream	0	0	0					0	4301	ENSG00000198625.7	ENST00000470797.1	MDM4	ENST00000470797.1,ENST00000367182.3,ENST00000543518.1,ENST00000391947.2,ENST00000424712.2,ENST00000391949.1	MDM4,MDM4,NA,MDM4,PIK3C2B,NA	1.3821,1.9267,1.0978,1.6598,1.1547,1.5647
rs12033460	chr1	202180214	0.417	A/G	Intron	0	0	0					0	377	ENSG00000133067.12	ENST00000423542.1	LGR6
rs12033508	chr1	202180401	0.417	A/G	Intron	0	0	0	CREB1	85.2	71.2	0.0118	0	564	ENSG00000133067.12	ENST00000423542.1	LGR6
rs12039454	chr1	204542580	0.35	C/T	Intron	62.2995	0	5.98412					11	10930	ENSG00000200408.1	ENST00000363538.1	RNA5SP74	ENST00000391947.2,ENST00000543518.1,ENST00000470797.1,ENST00000367182.3,ENST00000424712.2	MDM4,NA,MDM4,MDM4,PIK3C2B	1.6598,1.0978,1.3821,1.9267,1.1547
rs12040411	chr1	202180093	0.417	C/T	Intron	0	0	0					0	256	ENSG00000133067.12	ENST00000423542.1	LGR6
rs12041075	chr1	204492153	0.342	G/C	Intron	0	0	0					0	2464	ENSG00000198625.7	ENST00000367180.1	MDM4	ENST00000391947.2,ENST00000543518.1,ENST00000470797.1,ENST00000367182.3,ENST00000424712.2,ENST00000391949.1	MDM4,NA,MDM4,MDM4,PIK3C2B,NA	1.6598,1.0978,1.3821,1.9267,1.1547,1.5647
rs12125533	chr1	204529302	0.35	C/A	Intron	0	0	0					0	2346	ENSG00000200408.1	ENST00000363538.1	RNA5SP74	ENST00000391947.2,ENST00000543518.1,ENST00000470797.1,ENST00000367182.3,ENST00000424712.2	MDM4,NA,MDM4,MDM4,PIK3C2B	1.6598,1.0978,1.3821,1.9267,1.1547
rs12129456	chr1	202189087	0.408	T/G	Intron	0	0	0					0	5463	ENSG00000133067.12	ENST00000503519.1	LGR6
rs12129536	chr1	202189338	0.408	T/C	Intron	0	0	0					0	5212	ENSG00000133067.12	ENST00000503519.1	LGR6
rs12129763	chr1	202184031	0.408	T/C	Intron	0	0	0	Spz1	73.1	82.9	0.0034	0	747	ENSG00000133067.12	ENST00000439764.2	LGR6
rs12130686	chr1	204554057	0.292	C/G	intergenic	0	0	0					0	18105	ENSG00000240710.1	ENST00000453895.1	RP11-430C7.4	ENST00000391947.2,ENST00000543518.1,ENST00000470797.1,ENST00000367182.3,ENST00000424712.2	MDM4,NA,MDM4,MDM4,PIK3C2B	1.6598,1.0978,1.3821,1.9267,1.1547
rs12131882	chr1	202188264	0.408	A/G	Intron	0	0	0					0	4980	ENSG00000133067.12	ENST00000439764.2	LGR6
rs12132085	chr1	202188932	0.408	A/G	Intron	0	0	0					0	5618	ENSG00000133067.12	ENST00000503519.1	LGR6
rs12143329	chr1	202197659	0.417	C/T	Intron	0	0	0	Gata1	67.4	82	0.0194	0	3107	ENSG00000133067.12	ENST00000503519.1	LGR6
rs1230678	chr1	114298420	0.2	T/G	Intron	0	0	0					0	3082	ENSG00000116793.10	ENST00000447664.2	PHTF1	ENST00000481652.1,ENST00000261441.5	PHTF1,RSBN1	1.0212,1.2316
rs12566340	chr1	114420328	0.2	C/T	Intron	13.9354	0	3.90067					0	5946	ENSG00000134242.10	ENST00000359785.5	PTPN22	ENST00000462591.1,ENST00000419536.1,ENST00000472122.1,ENST00000256658.4,ENST00000369563.3,ENST00000443627.1,ENST00000369554.2,ENST00000369558.1,ENST00000369561.4,ENST00000261441.5,ENST00000369553.1	AP4B1,AP4B1-AS1,AP4B1,AP4B1,DCLRE1B,HIPK1,HIPK1,HIPK1,HIPK1,RSBN1,HIPK1	1.085,2.5114,2.2471,2.1657,1.746,2.3065,3.9022,2.4093,-1.1663,1.2316,-1.2982
rs12741351	chr1	204528256	0.35	A/G	Intron	0	0	0					0	3392	ENSG00000200408.1	ENST00000363538.1	RNA5SP74	ENST00000391947.2,ENST00000543518.1,ENST00000470797.1,ENST00000367182.3,ENST00000424712.2	MDM4,NA,MDM4,MDM4,PIK3C2B	1.6598,1.0978,1.3821,1.9267,1.1547
rs1380576	chr1	204488278	0.35	C/G	Intron	0	0	0					0	2658	ENSG00000198625.7	ENST00000367183.3	MDM4	ENST00000543518.1,ENST00000470797.1,ENST00000367182.3,ENST00000391947.2,ENST00000424712.2,ENST00000391949.1	NA,MDM4,MDM4,MDM4,PIK3C2B,NA	1.0978,1.3821,1.9267,1.6598,1.1547,1.5647
rs1398148	chr1	204458328	0.325	G/C	Intron	0	0	0					0	1117	ENSG00000133056.8	ENST00000424712.2	PIK3C2B	ENST00000424712.2,ENST00000470797.1,ENST00000367182.3,ENST00000543518.1,ENST00000391947.2,ENST00000391949.1,ENST00000543650.1,ENST00000367188.4	PIK3C2B,MDM4,MDM4,NA,MDM4,NA,NA,PPP1R15B	1.1547,1.3821,1.9267,1.0978,1.6598,1.5647,-1.5618,1.5516
rs1460036	chr1	204527379	0.358	G/A	Intron	0	0	0					0	4269	ENSG00000200408.1	ENST00000363538.1	RNA5SP74	ENST00000391947.2,ENST00000543518.1,ENST00000470797.1,ENST00000367182.3,ENST00000424712.2	MDM4,NA,MDM4,MDM4,PIK3C2B	1.6598,1.0978,1.3821,1.9267,1.1547
rs1563828	chr1	204516577	0.341	G/A	Intron	0	0	0					0	4659	ENSG00000198625.7	ENST00000444261.1	MDM4	ENST00000391947.2,ENST00000543518.1,ENST00000470797.1,ENST00000367182.3,ENST00000424712.2	MDM4,NA,MDM4,MDM4,PIK3C2B	1.6598,1.0978,1.3821,1.9267,1.1547
rs16853865	chr1	204465659	0.35	G/A	upstream	0	0	0					0	1806	ENSG00000133056.8	ENST00000415899.1	PIK3C2B	ENST00000424712.2,ENST00000470797.1,ENST00000367182.3,ENST00000543518.1,ENST00000391947.2,ENST00000391949.1,ENST00000543650.1,ENST00000367188.4	PIK3C2B,MDM4,MDM4,NA,MDM4,NA,NA,PPP1R15B	1.1547,1.3821,1.9267,1.0978,1.6598,1.5647,-1.5618,1.5516
rs16853958	chr1	204528344	0.35	C/A	Intron	0	0	0					0	3304	ENSG00000200408.1	ENST00000363538.1	RNA5SP74	ENST00000391947.2,ENST00000543518.1,ENST00000470797.1,ENST00000367182.3,ENST00000424712.2	MDM4,NA,MDM4,MDM4,PIK3C2B	1.6598,1.0978,1.3821,1.9267,1.1547
rs17489300	chr1	202179042	0.417	A/C	Intron	0	0	0	Tcfcp2l1	72.7	82.7	0.0152	0	793	ENSG00000133067.12	ENST00000423542.1	LGR6
rs2045623	chr1	204497413	0.333	G/A	Intron	0	0	0					0	1406	ENSG00000236779.1	ENST00000432698.1	RP11-430C7.2	ENST00000391947.2,ENST00000543518.1,ENST00000470797.1,ENST00000367182.3,ENST00000424712.2,ENST00000391949.1	MDM4,NA,MDM4,MDM4,PIK3C2B,NA	1.6598,1.0978,1.3821,1.9267,1.1547,1.5647
rs2125855	chr1	204546947	0.333	C/T	downstream	0	0	0					0	15297	ENSG00000200408.1	ENST00000363538.1	RNA5SP74	ENST00000391947.2,ENST00000543518.1,ENST00000470797.1,ENST00000367182.3,ENST00000424712.2	MDM4,NA,MDM4,MDM4,PIK3C2B	1.6598,1.0978,1.3821,1.9267,1.1547
rs2167588	chr1	202190369	0.408	C/T	Intron	0	0	0					0	4181	ENSG00000133067.12	ENST00000503519.1	LGR6
rs2169137	chr1	204497913	0.333	C/G	Intron	0	0	0					0	906	ENSG00000236779.1	ENST00000432698.1	RP11-430C7.2	ENST00000391947.2,ENST00000543518.1,ENST00000470797.1,ENST00000367182.3,ENST00000424712.2,ENST00000391949.1	MDM4,NA,MDM4,MDM4,PIK3C2B,NA	1.6598,1.0978,1.3821,1.9267,1.1547,1.5647
rs2290854	chr1	204516025	0.35	G/A	Intron	0	0	0					0	4107	ENSG00000198625.7	ENST00000444261.1	MDM4	ENST00000391947.2,ENST00000543518.1,ENST00000470797.1,ENST00000367182.3,ENST00000424712.2	MDM4,NA,MDM4,MDM4,PIK3C2B	1.6598,1.0978,1.3821,1.9267,1.1547
rs2290855	chr1	204515863	0.358	T/C	Intron	0	0	0					0	3945	ENSG00000198625.7	ENST00000444261.1	MDM4	ENST00000391947.2,ENST00000543518.1,ENST00000470797.1,ENST00000367182.3,ENST00000424712.2	MDM4,NA,MDM4,MDM4,PIK3C2B	1.6598,1.0978,1.3821,1.9267,1.1547
rs2358994	chr1	114429461	0.175	G/A	Intron	2.56634	0	1.83444					0	465	ENSG00000188761.7	ENST00000488450.1	BCL2L15	ENST00000462591.1,ENST00000472122.1,ENST00000256658.4,ENST00000369563.3,ENST00000419536.1,ENST00000443627.1,ENST00000369554.2,ENST00000369558.1,ENST00000369561.4,ENST00000369553.1,ENST00000261441.5	AP4B1,AP4B1,AP4B1,DCLRE1B,AP4B1-AS1,HIPK1,HIPK1,HIPK1,HIPK1,HIPK1,RSBN1	1.085,2.2471,2.1657,1.746,2.5114,2.3065,3.9022,2.4093,-1.1663,-1.2982,1.2316
rs2358995	chr1	114429515	0.175	A/C	Intron	0	0	0	Foxd3	90.8	81.2	0.0362	0	411	ENSG00000188761.7	ENST00000488450.1	BCL2L15	ENST00000462591.1,ENST00000472122.1,ENST00000256658.4,ENST00000369563.3,ENST00000419536.1,ENST00000443627.1,ENST00000369554.2,ENST00000369558.1,ENST00000369561.4,ENST00000369553.1,ENST00000261441.5	AP4B1,AP4B1,AP4B1,DCLRE1B,AP4B1-AS1,HIPK1,HIPK1,HIPK1,HIPK1,HIPK1,RSBN1	1.085,2.2471,2.1657,1.746,2.5114,2.3065,3.9022,2.4093,-1.1663,-1.2982,1.2316
rs2369244	chr1	204515299	0.35	C/G	Intron	0	0	0					0	3381	ENSG00000198625.7	ENST00000444261.1	MDM4	ENST00000391947.2,ENST00000543518.1,ENST00000470797.1,ENST00000367182.3,ENST00000424712.2	MDM4,NA,MDM4,MDM4,PIK3C2B	1.6598,1.0978,1.3821,1.9267,1.1547
rs2926533	chr1	204480742	0.317	T/A	upstream	0	0	0					0	4511	7624	7624	NA	ENST00000470797.1,ENST00000367182.3,ENST00000543518.1,ENST00000391947.2,ENST00000424712.2,ENST00000391949.1,ENST00000543650.1,ENST00000367188.4	MDM4,MDM4,NA,MDM4,PIK3C2B,NA,NA,PPP1R15B	1.3821,1.9267,1.0978,1.6598,1.1547,1.5647,-1.5618,1.5516
rs2926534	chr1	204464181	0.325	C/T	upstream	191.641	238.281	-0.312791	Foxa2,FOXA1	71.2,72.4	81.9,83.7	0.0146,0.0324	26	328	ENSG00000133056.8	ENST00000415899.1	PIK3C2B	ENST00000424712.2,ENST00000470797.1,ENST00000367182.3,ENST00000543518.1,ENST00000391947.2,ENST00000391949.1,ENST00000543650.1,ENST00000367188.4	PIK3C2B,MDM4,MDM4,NA,MDM4,NA,NA,PPP1R15B	1.1547,1.3821,1.9267,1.0978,1.6598,1.5647,-1.5618,1.5516
rs2926536	chr1	204456983	0.325	T/G	Intron	0	0	0					0	2462	ENSG00000133056.8	ENST00000424712.2	PIK3C2B	ENST00000424712.2,ENST00000470797.1,ENST00000367182.3,ENST00000543518.1,ENST00000391947.2,ENST00000391949.1,ENST00000543650.1,ENST00000367188.4	PIK3C2B,MDM4,MDM4,NA,MDM4,NA,NA,PPP1R15B	1.1547,1.3821,1.9267,1.0978,1.6598,1.5647,-1.5618,1.5516
rs3014606	chr1	204464150	0.308	C/G	upstream	191.641	238.281	-0.312791	RREB1	75.8	81.8	0.002	28	297	ENSG00000133056.8	ENST00000415899.1	PIK3C2B	ENST00000424712.2,ENST00000470797.1,ENST00000367182.3,ENST00000543518.1,ENST00000391947.2,ENST00000391949.1,ENST00000543650.1,ENST00000367188.4	PIK3C2B,MDM4,MDM4,NA,MDM4,NA,NA,PPP1R15B	1.1547,1.3821,1.9267,1.0978,1.6598,1.5647,-1.5618,1.5516
rs3761936	chr1	114449662	0.167	T/C	exon	34.3196	0	5.1424					0	1630	ENSG00000118655.4	ENST00000466480.1	DCLRE1B	ENST00000369563.3,ENST00000256658.4,ENST00000472122.1,ENST00000462591.1,ENST00000443627.1,ENST00000369554.2,ENST00000369558.1,ENST00000369561.4,ENST00000369553.1,ENST00000419536.1,ENST00000261441.5	DCLRE1B,AP4B1,AP4B1,AP4B1,HIPK1,HIPK1,HIPK1,HIPK1,HIPK1,AP4B1-AS1,RSBN1	1.746,2.1657,2.2471,1.085,2.3065,3.9022,2.4093,-1.1663,-1.2982,2.5114,1.2316
rs3795598	chr1	202197161	0.417	C/T	Intron	0	0	0	TBP	79.3	90.1	0.0284	0	2609	ENSG00000133067.12	ENST00000503519.1	LGR6
rs4245706	chr1	202196121	0.417	G/A	Intron	0	0	0					0	1569	ENSG00000133067.12	ENST00000503519.1	LGR6
rs4245736	chr1	204486205	0.35	C/G	Intron	281.102	127.612	1.13319					6	585	ENSG00000198625.7	ENST00000367183.3	MDM4	ENST00000543518.1,ENST00000470797.1,ENST00000367182.3,ENST00000391947.2,ENST00000424712.2,ENST00000391949.1	NA,MDM4,MDM4,MDM4,PIK3C2B,NA	1.0978,1.3821,1.9267,1.6598,1.1547,1.5647
rs4245737	chr1	204486242	0.35	G/A	Intron	281.102	127.612	1.13319					6	622	ENSG00000198625.7	ENST00000367183.3	MDM4	ENST00000543518.1,ENST00000470797.1,ENST00000367182.3,ENST00000391947.2,ENST00000424712.2,ENST00000391949.1	NA,MDM4,MDM4,MDM4,PIK3C2B,NA	1.0978,1.3821,1.9267,1.6598,1.1547,1.5647
rs4245738	chr1	204506107	0.342	T/C	3UTR	0	0	0					0	877	ENSG00000198625.7	ENST00000367179.3	MDM4	ENST00000391947.2,ENST00000543518.1,ENST00000470797.1,ENST00000367182.3,ENST00000424712.2	MDM4,NA,MDM4,MDM4,PIK3C2B	1.6598,1.0978,1.3821,1.9267,1.1547
rs4245739	chr1	204518842	0.317	A/C	3UTR	0	0	0					0	6924	ENSG00000198625.7	ENST00000444261.1	MDM4	ENST00000391947.2,ENST00000543518.1,ENST00000470797.1,ENST00000367182.3,ENST00000424712.2	MDM4,NA,MDM4,MDM4,PIK3C2B	1.6598,1.0978,1.3821,1.9267,1.1547
rs4252677	chr1	204495253	0.35	A/G	Intron	0	0	0					0	605	ENSG00000198625.7	ENST00000391947.2	MDM4	ENST00000391947.2,ENST00000543518.1,ENST00000470797.1,ENST00000367182.3,ENST00000424712.2,ENST00000391949.1	MDM4,NA,MDM4,MDM4,PIK3C2B,NA	1.6598,1.0978,1.3821,1.9267,1.1547,1.5647
rs4252685	chr1	204496856	0.35	A/C	Intron	0	0	0					0	1963	ENSG00000236779.1	ENST00000432698.1	RP11-430C7.2	ENST00000391947.2,ENST00000543518.1,ENST00000470797.1,ENST00000367182.3,ENST00000424712.2,ENST00000391949.1	MDM4,NA,MDM4,MDM4,PIK3C2B,NA	1.6598,1.0978,1.3821,1.9267,1.1547,1.5647
rs4252686	chr1	204496895	0.292	G/A	Intron	0	0	0					0	1924	ENSG00000236779.1	ENST00000432698.1	RP11-430C7.2	ENST00000391947.2,ENST00000543518.1,ENST00000470797.1,ENST00000367182.3,ENST00000424712.2,ENST00000391949.1	MDM4,NA,MDM4,MDM4,PIK3C2B,NA	1.6598,1.0978,1.3821,1.9267,1.1547,1.5647
rs4252687	chr1	204497335	0.35	C/G	Intron	0	0	0					0	1484	ENSG00000236779.1	ENST00000432698.1	RP11-430C7.2	ENST00000391947.2,ENST00000543518.1,ENST00000470797.1,ENST00000367182.3,ENST00000424712.2,ENST00000391949.1	MDM4,NA,MDM4,MDM4,PIK3C2B,NA	1.6598,1.0978,1.3821,1.9267,1.1547,1.5647
rs4252694	chr1	204499056	0.35	G/A	Intron	0	0	0					0	235	ENSG00000236779.1	ENST00000432698.1	RP11-430C7.2	ENST00000391947.2,ENST00000543518.1,ENST00000470797.1,ENST00000367182.3,ENST00000424712.2,ENST00000391949.1	MDM4,NA,MDM4,MDM4,PIK3C2B,NA	1.6598,1.0978,1.3821,1.9267,1.1547,1.5647
rs4252717	chr1	204512100	0.358	C/T	Intron	0	0	0					0	182	ENSG00000198625.7	ENST00000444261.1	MDM4	ENST00000391947.2,ENST00000543518.1,ENST00000470797.1,ENST00000367182.3,ENST00000424712.2	MDM4,NA,MDM4,MDM4,PIK3C2B	1.6598,1.0978,1.3821,1.9267,1.1547
rs4252718	chr1	204512195	0.35	T/A	Intron	0	0	0					0	277	ENSG00000198625.7	ENST00000444261.1	MDM4	ENST00000391947.2,ENST00000543518.1,ENST00000470797.1,ENST00000367182.3,ENST00000424712.2	MDM4,NA,MDM4,MDM4,PIK3C2B	1.6598,1.0978,1.3821,1.9267,1.1547
rs4252725	chr1	204513256	0.35	G/A	Intron	0	0	0					0	1338	ENSG00000198625.7	ENST00000444261.1	MDM4	ENST00000391947.2,ENST00000543518.1,ENST00000470797.1,ENST00000367182.3,ENST00000424712.2	MDM4,NA,MDM4,MDM4,PIK3C2B	1.6598,1.0978,1.3821,1.9267,1.1547
rs4950774	chr1	202190546	0.408	G/A	Intron	0	0	0					0	4004	ENSG00000133067.12	ENST00000503519.1	LGR6
rs4950775	chr1	202192423	0.417	C/T	Intron	0	0	0	Spz1	84.2	74.4	0.0214	0	2127	ENSG00000133067.12	ENST00000503519.1	LGR6
rs4950836	chr1	202192624	0.417	A/G	Intron	0	0	0					0	1926	ENSG00000133067.12	ENST00000503519.1	LGR6
rs4950837	chr1	202200284	0.417	C/T	Intron	0	0	0					0	507	ENSG00000239046.1	ENST00000458967.1	snoU13
rs4951075	chr1	204464446	0.35	A/C	upstream	169.967	123.117	0.462016					9	593	ENSG00000133056.8	ENST00000415899.1	PIK3C2B	ENST00000424712.2,ENST00000470797.1,ENST00000367182.3,ENST00000543518.1,ENST00000391947.2,ENST00000391949.1,ENST00000543650.1,ENST00000367188.4	PIK3C2B,MDM4,MDM4,NA,MDM4,NA,NA,PPP1R15B	1.1547,1.3821,1.9267,1.0978,1.6598,1.5647,-1.5618,1.5516
rs4951077	chr1	204482262	0.367	A/G	upstream	0	0	0					0	3248	ENSG00000198625.7	ENST00000470797.1	MDM4	ENST00000470797.1,ENST00000367182.3,ENST00000543518.1,ENST00000391947.2,ENST00000424712.2,ENST00000391949.1	MDM4,MDM4,NA,MDM4,PIK3C2B,NA	1.3821,1.9267,1.0978,1.6598,1.1547,1.5647
rs4951078	chr1	204491802	0.342	G/A	Intron	0	0	0					0	2815	ENSG00000198625.7	ENST00000367180.1	MDM4	ENST00000391947.2,ENST00000543518.1,ENST00000470797.1,ENST00000367182.3,ENST00000424712.2,ENST00000391949.1	MDM4,NA,MDM4,MDM4,PIK3C2B,NA	1.6598,1.0978,1.3821,1.9267,1.1547,1.5647
rs4951080	chr1	204533284	0.358	G/A	Intron	0	0	0					0	1634	ENSG00000200408.1	ENST00000363538.1	RNA5SP74	ENST00000391947.2,ENST00000543518.1,ENST00000470797.1,ENST00000367182.3,ENST00000424712.2	MDM4,NA,MDM4,MDM4,PIK3C2B	1.6598,1.0978,1.3821,1.9267,1.1547
rs4951083	chr1	204582730	0.308	G/A	Intron	0	0	0					0	8602	ENSG00000170382.7	ENST00000367175.1	LRRN2	ENST00000391947.2,ENST00000543518.1,ENST00000470797.1,ENST00000367182.3	MDM4,NA,MDM4,MDM4	1.6598,1.0978,1.3821,1.9267
rs4951382	chr1	204451495	0.325	C/T	Intron	0	0	0					0	7950	ENSG00000133056.8	ENST00000424712.2	PIK3C2B	ENST00000424712.2,ENST00000470797.1,ENST00000367182.3,ENST00000543518.1,ENST00000391947.2,ENST00000391949.1,ENST00000543650.1,ENST00000367188.4	PIK3C2B,MDM4,MDM4,NA,MDM4,NA,NA,PPP1R15B	1.1547,1.3821,1.9267,1.0978,1.6598,1.5647,-1.5618,1.5516
rs4951384	chr1	204452514	0.325	T/A	Intron	0	0	0					0	6931	ENSG00000133056.8	ENST00000424712.2	PIK3C2B	ENST00000424712.2,ENST00000470797.1,ENST00000367182.3,ENST00000543518.1,ENST00000391947.2,ENST00000391949.1,ENST00000543650.1,ENST00000367188.4	PIK3C2B,MDM4,MDM4,NA,MDM4,NA,NA,PPP1R15B	1.1547,1.3821,1.9267,1.0978,1.6598,1.5647,-1.5618,1.5516
rs4951385	chr1	204454165	0.333	T/C	Intron	0	0	0					0	5280	ENSG00000133056.8	ENST00000424712.2	PIK3C2B	ENST00000424712.2,ENST00000470797.1,ENST00000367182.3,ENST00000543518.1,ENST00000391947.2,ENST00000391949.1,ENST00000543650.1,ENST00000367188.4	PIK3C2B,MDM4,MDM4,NA,MDM4,NA,NA,PPP1R15B	1.1547,1.3821,1.9267,1.0978,1.6598,1.5647,-1.5618,1.5516
rs4951386	chr1	204454547	0.333	G/A	Intron	0	0	0					0	4898	ENSG00000133056.8	ENST00000424712.2	PIK3C2B	ENST00000424712.2,ENST00000470797.1,ENST00000367182.3,ENST00000543518.1,ENST00000391947.2,ENST00000391949.1,ENST00000543650.1,ENST00000367188.4	PIK3C2B,MDM4,MDM4,NA,MDM4,NA,NA,PPP1R15B	1.1547,1.3821,1.9267,1.0978,1.6598,1.5647,-1.5618,1.5516
rs4951389	chr1	204475834	0.35	T/G	upstream	203.325	122.104	0.730986					30	178	7616	7616	NA	ENST00000470797.1,ENST00000367182.3,ENST00000543518.1,ENST00000424712.2,ENST00000391947.2,ENST00000391949.1,ENST00000543650.1,ENST00000367188.4	MDM4,MDM4,NA,PIK3C2B,MDM4,NA,NA,PPP1R15B	1.3821,1.9267,1.0978,1.1547,1.6598,1.5647,-1.5618,1.5516
rs4951393	chr1	204489557	0.35	A/C	Intron	0	0	0					0	3937	ENSG00000198625.7	ENST00000367183.3	MDM4	ENST00000543518.1,ENST00000470797.1,ENST00000367182.3,ENST00000391947.2,ENST00000424712.2,ENST00000391949.1	NA,MDM4,MDM4,MDM4,PIK3C2B,NA	1.0978,1.3821,1.9267,1.6598,1.1547,1.5647
rs4951398	chr1	204531876	0.35	C/T	Intron	44.4074	0	5.50486					0	226	ENSG00000200408.1	ENST00000363538.1	RNA5SP74	ENST00000391947.2,ENST00000543518.1,ENST00000470797.1,ENST00000367182.3,ENST00000424712.2	MDM4,NA,MDM4,MDM4,PIK3C2B	1.6598,1.0978,1.3821,1.9267,1.1547
rs4951400	chr1	204534571	0.35	G/C	Intron	176.756	0	7.47376					6	2921	ENSG00000200408.1	ENST00000363538.1	RNA5SP74	ENST00000391947.2,ENST00000543518.1,ENST00000470797.1,ENST00000367182.3,ENST00000424712.2	MDM4,NA,MDM4,MDM4,PIK3C2B	1.6598,1.0978,1.3821,1.9267,1.1547
rs4951401	chr1	204537648	0.325	A/G	Intron	0	0	0					0	5998	ENSG00000200408.1	ENST00000363538.1	RNA5SP74	ENST00000391947.2,ENST00000543518.1,ENST00000470797.1,ENST00000367182.3,ENST00000424712.2	MDM4,NA,MDM4,MDM4,PIK3C2B	1.6598,1.0978,1.3821,1.9267,1.1547
rs4951402	chr1	204539122	0.358	T/C	Intron	0	0	0					1	7472	ENSG00000200408.1	ENST00000363538.1	RNA5SP74	ENST00000391947.2,ENST00000543518.1,ENST00000470797.1,ENST00000367182.3,ENST00000424712.2	MDM4,NA,MDM4,MDM4,PIK3C2B	1.6598,1.0978,1.3821,1.9267,1.1547
rs4951404	chr1	204541342	0.325	C/G	Intron	0	0	0					0	9692	ENSG00000200408.1	ENST00000363538.1	RNA5SP74	ENST00000391947.2,ENST00000543518.1,ENST00000470797.1,ENST00000367182.3,ENST00000424712.2	MDM4,NA,MDM4,MDM4,PIK3C2B	1.6598,1.0978,1.3821,1.9267,1.1547
rs4951407	chr1	204558070	0.292	G/T	intergenic	39.0903	0	5.32518					1	14092	ENSG00000240710.1	ENST00000453895.1	RP11-430C7.4	ENST00000391947.2,ENST00000543518.1,ENST00000470797.1,ENST00000367182.3,ENST00000424712.2	MDM4,NA,MDM4,MDM4,PIK3C2B	1.6598,1.0978,1.3821,1.9267,1.1547
rs58320062	chr1	202181341	0.408	A/G	Intron	0	0	0					0	1504	ENSG00000133067.12	ENST00000423542.1	LGR6
rs616488	chr1	10566215	0.367	A/G	Intron	0	0	0					0	10885	ENSG00000142655.7	ENST00000491661.1	PEX14	ENST00000538836.1,ENST00000377038.3,ENST00000377036.2,ENST00000477755.1,ENST00000498356.1	PEX14,DFFA,DFFA,APITD1,PGD	-1.5428,-1.3356,-1.7284,-1.0638,-1.04
rs61685000	chr1	202181185	0.433	G/C	Intron	0	0	0	HLF	84.3	74.8	0.0428	0	1348	ENSG00000133067.12	ENST00000423542.1	LGR6
rs6427943	chr1	202186945	0.408	G/A	Intron	0	0	0					0	3661	ENSG00000133067.12	ENST00000439764.2	LGR6
rs6594015	chr1	204461622	0.325	T/C	Intron	95.3151	0	6.58969					0	2069	ENSG00000133056.8	ENST00000367187.3	PIK3C2B	ENST00000424712.2,ENST00000470797.1,ENST00000367182.3,ENST00000543518.1,ENST00000391947.2,ENST00000391949.1,ENST00000543650.1,ENST00000367188.4	PIK3C2B,MDM4,MDM4,NA,MDM4,NA,NA,PPP1R15B	1.1547,1.3821,1.9267,1.0978,1.6598,1.5647,-1.5618,1.5516
rs6594016	chr1	204539462	0.35	A/G	Intron	0	0	0					1	7812	ENSG00000200408.1	ENST00000363538.1	RNA5SP74	ENST00000391947.2,ENST00000543518.1,ENST00000470797.1,ENST00000367182.3,ENST00000424712.2	MDM4,NA,MDM4,MDM4,PIK3C2B	1.6598,1.0978,1.3821,1.9267,1.1547
rs6663303	chr1	202177926	0.408	C/T	Intron	0	0	0					0	1909	ENSG00000133067.12	ENST00000423542.1	LGR6
rs6678914	chr1	202187176	0.408	G/A	Intron	0	0	0	Gata1	81.5	96.2	0	0	3892	ENSG00000133067.12	ENST00000439764.2	LGR6
rs6679311	chr1	204559676	0.308	C/T	intergenic	0	0	0					0	12486	ENSG00000240710.1	ENST00000453895.1	RP11-430C7.4	ENST00000391947.2,ENST00000543518.1,ENST00000470797.1,ENST00000367182.3	MDM4,NA,MDM4,MDM4	1.6598,1.0978,1.3821,1.9267
rs6681905	chr1	204535789	0.35	G/T	Intron	176.756	0	7.47376					6	4139	ENSG00000200408.1	ENST00000363538.1	RNA5SP74	ENST00000391947.2,ENST00000543518.1,ENST00000470797.1,ENST00000367182.3,ENST00000424712.2	MDM4,NA,MDM4,MDM4,PIK3C2B	1.6598,1.0978,1.3821,1.9267,1.1547
rs6686987	chr1	202184600	0.408	C/T	Intron	0	0	0					0	1316	ENSG00000133067.12	ENST00000439764.2	LGR6
rs6703244	chr1	202187520	0.408	A/G	Intron	0	0	0					0	4236	ENSG00000133067.12	ENST00000439764.2	LGR6
rs7519417	chr1	204449952	0.333	C/T	Intron	0	0	0					0	9493	ENSG00000133056.8	ENST00000424712.2	PIK3C2B	ENST00000424712.2,ENST00000470797.1,ENST00000367182.3,ENST00000543518.1,ENST00000391947.2,ENST00000391949.1,ENST00000543650.1,ENST00000367188.4	PIK3C2B,MDM4,MDM4,NA,MDM4,NA,NA,PPP1R15B	1.1547,1.3821,1.9267,1.0978,1.6598,1.5647,-1.5618,1.5516
rs7529353	chr1	114420462	0.2	G/A	Intron	13.9354	0	3.90067	Klf4	82.2	70.1	0.0476	0	6080	ENSG00000134242.10	ENST00000359785.5	PTPN22	ENST00000462591.1,ENST00000419536.1,ENST00000472122.1,ENST00000256658.4,ENST00000369563.3,ENST00000443627.1,ENST00000369554.2,ENST00000369558.1,ENST00000369561.4,ENST00000261441.5,ENST00000369553.1	AP4B1,AP4B1-AS1,AP4B1,AP4B1,DCLRE1B,HIPK1,HIPK1,HIPK1,HIPK1,RSBN1,HIPK1	1.085,2.5114,2.2471,2.1657,1.746,2.3065,3.9022,2.4093,-1.1663,1.2316,-1.2982
rs7541589	chr1	204542521	0.342	A/G	Intron	62.2995	0	5.98412					10	10871	ENSG00000200408.1	ENST00000363538.1	RNA5SP74	ENST00000391947.2,ENST00000543518.1,ENST00000470797.1,ENST00000367182.3,ENST00000424712.2	MDM4,NA,MDM4,MDM4,PIK3C2B	1.6598,1.0978,1.3821,1.9267,1.1547
rs7547478	chr1	114431463	0.175	G/A	Intron	0	0	0	Foxd3,Sox17	73.3,65.8	82.9,80.4	0.0086,0.0442	0	1293	ENSG00000188761.7	ENST00000393316.3	BCL2L15	ENST00000462591.1,ENST00000472122.1,ENST00000256658.4,ENST00000369563.3,ENST00000419536.1,ENST00000443627.1,ENST00000369554.2,ENST00000369558.1,ENST00000369561.4,ENST00000369553.1,ENST00000261441.5	AP4B1,AP4B1,AP4B1,DCLRE1B,AP4B1-AS1,HIPK1,HIPK1,HIPK1,HIPK1,HIPK1,RSBN1	1.085,2.2471,2.1657,1.746,2.5114,2.3065,3.9022,2.4093,-1.1663,-1.2982,1.2316
rs7556371	chr1	204457336	0.325	A/G	Intron	0	0	0					0	2109	ENSG00000133056.8	ENST00000424712.2	PIK3C2B	ENST00000424712.2,ENST00000470797.1,ENST00000367182.3,ENST00000543518.1,ENST00000391947.2,ENST00000391949.1,ENST00000543650.1,ENST00000367188.4	PIK3C2B,MDM4,MDM4,NA,MDM4,NA,NA,PPP1R15B	1.1547,1.3821,1.9267,1.0978,1.6598,1.5647,-1.5618,1.5516
rs885012	chr1	204544001	0.35	A/C	downstream	0	0	0					0	12351	ENSG00000200408.1	ENST00000363538.1	RNA5SP74	ENST00000391947.2,ENST00000543518.1,ENST00000470797.1,ENST00000367182.3,ENST00000424712.2	MDM4,NA,MDM4,MDM4,PIK3C2B	1.6598,1.0978,1.3821,1.9267,1.1547
rs896548	chr1	202195826	0.417	A/G	Intron	0	0	0					0	1274	ENSG00000133067.12	ENST00000503519.1	LGR6
rs930947	chr1	204541197	0.325	A/G	Intron	0	0	0					0	9547	ENSG00000200408.1	ENST00000363538.1	RNA5SP74	ENST00000391947.2,ENST00000543518.1,ENST00000470797.1,ENST00000367182.3,ENST00000424712.2	MDM4,NA,MDM4,MDM4,PIK3C2B	1.6598,1.0978,1.3821,1.9267,1.1547
rs10762844	chr10	80855423	0.458	G/A	Intron	0	0	0					1	26605	ENSG00000224596.1	ENST00000455378.1	NA
rs10787471	chr10	114764661	0.433	G/A	Intron	0	0	0					0	17425	ENSG00000227560.1	ENST00000420976.1	RP11-139K1.2
rs10787472	chr10	114781297	0.458	A/C	Intron	0	0	0					0	34061	ENSG00000227560.1	ENST00000420976.1	RP11-139K1.2
rs10787473	chr10	114781400	0.458	C/A	Intron	0	0	0	Zfp423	88.7	81	0.0418	0	34164	ENSG00000227560.1	ENST00000420976.1	RP11-139K1.2
rs1078806	chr10	123338975	0.45	A/G	Intron	0	0	0					0	13549	ENSG00000066468.13	ENST00000491475.1	FGFR2
rs10788169	chr10	123092388	0.283	G/C	intergenic	0	21.605	-4.49857					0	78041	ENSG00000222979.1	ENST00000411047.1	7SK
rs10828250	chr10	21847178	0.275	C/G	Intron	0	0	0					0	6327	ENSG00000207347.1	ENST00000384617.1	U6
rs10885402	chr10	114761697	0.45	A/C	Intron	0	0	0					0	14461	ENSG00000227560.1	ENST00000420976.1	RP11-139K1.2
rs10885405	chr10	114777670	0.458	C/T	Intron	0	0	0	Zfp423	83.5	75.8	0.0418	0	30434	ENSG00000227560.1	ENST00000420976.1	RP11-139K1.2
rs10885406	chr10	114777724	0.458	A/G	Intron	0	0	0					0	30488	ENSG00000227560.1	ENST00000420976.1	RP11-139K1.2
rs10885409	chr10	114808072	0.458	T/C	Intron	0	8.58805	-3.26124	Pou5f1	82.2	72.8	0.0084	1	35480	ENSG00000237996.1	ENST00000420773.1	NA
rs10995181	chr10	64268659	0.133	T/A	Intron	0	0	0	Ddit3::Cebpa	81.3	69.7	0.0356	0	11547	ENSG00000138311.11	ENST00000395251.1	ZNF365
rs10995182	chr10	64268764	0.133	T/C	Intron	0	0	0					0	11442	ENSG00000138311.11	ENST00000395251.1	ZNF365
rs10995187	chr10	64273026	0.158	G/A	Intron	0	0	0					0	7180	ENSG00000138311.11	ENST00000395251.1	ZNF365
rs10995189	chr10	64278181	0.158	G/A	Intron	0	0	0					0	2025	ENSG00000138311.11	ENST00000395251.1	ZNF365
rs10995190	chr10	64278682	0.158	G/A	Intron	0	0	0					0	1524	ENSG00000138311.11	ENST00000395251.1	ZNF365
rs10995191	chr10	64278874	0.158	C/T	Intron	0	0	0	FOXO3	75.8	89.1	0.0112	0	1332	ENSG00000138311.11	ENST00000395251.1	ZNF365
rs10995193	chr10	64288082	0.158	A/T	Intron	0	0	0	TBP	87	77	0.0494	0	7874	ENSG00000138311.11	ENST00000395251.1	ZNF365
rs10995194	chr10	64288130	0.158	G/C	Intron	0	0	0					0	7922	ENSG00000138311.11	ENST00000395251.1	ZNF365
rs10995195	chr10	64288389	0.158	T/C	Intron	0	0	0					0	8181	ENSG00000138311.11	ENST00000395251.1	ZNF365
rs10995201	chr10	64299890	0.167	A/G	Intron	0	0	0					0	19682	ENSG00000138311.11	ENST00000395251.1	ZNF365
rs11012737	chr10	21849769	0.275	G/A	Intron	0	0	0	Foxd3,Foxq1	71.9,71.1	81.5,81.8	0.0216,0.0082	0	3736	ENSG00000207347.1	ENST00000384617.1	U6
rs11012846	chr10	22320581	0.017	C/T	intergenic	0	0	0	Nr2e3	69.2	84.7	0.0182	0	27882	ENSG00000136770.6	ENST00000376946.1	DNAJC1
rs11196190	chr10	114778252	0.458	A/G	Intron	0	0	0	Gata1	81.9	67.3	0.0168	0	31016	ENSG00000227560.1	ENST00000420976.1	RP11-139K1.2
rs11196191	chr10	114780633	0.45	A/C	Intron	0	0	0	Sox17	83.1	68.4	0.0424	2	33397	ENSG00000227560.1	ENST00000420976.1	RP11-139K1.2
rs11196200	chr10	114801938	0.45	C/G	Intron	0	0	0	HLF	82.6	73.1	0.0428	0	41614	ENSG00000237996.1	ENST00000420773.1	NA
rs11196205	chr10	114807047	0.45	G/C	Intron	0	0	0					0	36505	ENSG00000237996.1	ENST00000420773.1	NA
rs11196208	chr10	114811316	0.458	T/C	Intron	0	0	0					0	32236	ENSG00000237996.1	ENST00000420773.1	NA
rs11199913	chr10	123092386	0.283	A/T	intergenic	0	21.605	-4.49857					0	78043	ENSG00000222979.1	ENST00000411047.1	7SK
rs11199914	chr10	123093901	0.292	C/T	intergenic	0	0	0					0	76528	ENSG00000222979.1	ENST00000411047.1	7SK
rs11200014	chr10	123334930	0.45	G/A	Intron	0	25.311	-4.71759					0	9504	ENSG00000066468.13	ENST00000491475.1	FGFR2
rs11599804	chr10	123340664	0.45	G/A	Intron	4.48172	0	2.45463					7	12678	ENSG00000066468.13	ENST00000346997.2	FGFR2
rs11814448	chr10	22315843	0.017	A/C	intergenic	0	0	0	Nr2e3	65.1	80.6	0.0182	0	23144	ENSG00000136770.6	ENST00000376946.1	DNAJC1
rs1219642	chr10	123348389	0.442	T/C	Intron	0	0	0	Sox2	82.9	74.3	0.0426	0	4953	ENSG00000066468.13	ENST00000346997.2	FGFR2
rs1219648	chr10	123346190	0.442	A/G	Intron	0	0	0					0	7152	ENSG00000066468.13	ENST00000346997.2	FGFR2
rs1219651	chr10	123344501	0.442	G/A	Intron	0	0	0	Sox5	67.9	84.1	0.033	0	8841	ENSG00000066468.13	ENST00000346997.2	FGFR2
rs12248406	chr10	22319508	0.017	C/T	intergenic	0	0	0					0	26809	ENSG00000136770.6	ENST00000376946.1	DNAJC1
rs12253527	chr10	21819824	0.283	G/A	upstream	0	0	0	RORA_2	72	81.2	0	0	3269	ENSG00000078403.11	ENST00000377100.3	MLLT10
rs12258200	chr10	114781698	0.45	T/C	Intron	0	0	0					0	34462	ENSG00000227560.1	ENST00000420976.1	RP11-139K1.2
rs12265291	chr10	114810240	0.458	T/C	Intron	0	0	0					0	33312	ENSG00000237996.1	ENST00000420773.1	NA
rs12359102	chr10	114793451	0.442	G/A	Intron	0	0	0	FOXI1	74.3	85.3	0.0044	0	46215	ENSG00000227560.1	ENST00000420976.1	RP11-139K1.2
rs1243193	chr10	21981257	0.275	T/G	Intron	0	0	0					0	18749	ENSG00000078403.11	ENST00000420525.1	MLLT10
rs1249998	chr10	80850750	0.458	C/T	Intron	0	0	0					0	21932	ENSG00000224596.1	ENST00000455378.1	NA
rs1250000	chr10	80849336	0.45	G/A	Intron	0	0	0					0	20518	ENSG00000224596.1	ENST00000455378.1	NA
rs1250003	chr10	80846814	0.458	T/C	Intron	24.5237	0	4.67376					2	17996	ENSG00000224596.1	ENST00000455378.1	NA
rs1250005	chr10	80846608	0.458	C/T	Intron	24.5237	0	4.67376					1	17790	ENSG00000224596.1	ENST00000455378.1	NA
rs1250008	chr10	80845746	0.475	A/G	Intron	0	0	0					0	16928	ENSG00000224596.1	ENST00000455378.1	NA
rs1250009	chr10	80845411	0.45	A/G	Intron	0	0	0					0	16593	ENSG00000224596.1	ENST00000455378.1	NA
rs1268974	chr10	80852378	0.458	G/A	Intron	0	0	0					0	23560	ENSG00000224596.1	ENST00000455378.1	NA
rs12718338	chr10	114813047	0.458	C/T	Intron	0	0	0					1	30505	ENSG00000237996.1	ENST00000420773.1	NA
rs12783517	chr10	21878407	0.275	C/T	Intron	0	0	0					0	24900	ENSG00000207347.1	ENST00000384617.1	U6
rs16921919	chr10	22064866	0.017	G/C	Intron	0	0	0	Ddit3::Cebpa	74.3	85.5	0.0402	0	9354	ENSG00000252634.1	ENST00000516825.1	7SK
rs16921976	chr10	22278857	0.017	G/A	Intron	90.3298	73.9524	0.285111					9	13470	ENSG00000136770.6	ENST00000447548.1	DNAJC1
rs2162540	chr10	123352136	0.433	T/C	Intron	17.0334	0	4.1726					0	1206	ENSG00000066468.13	ENST00000346997.2	FGFR2
rs2420946	chr10	123351324	0.433	C/T	Intron	0	0	0					0	2018	ENSG00000066468.13	ENST00000346997.2	FGFR2
rs2860197	chr10	123351302	0.433	A/G	Intron	0	0	0					0	2040	ENSG00000066468.13	ENST00000346997.2	FGFR2
rs2912774	chr10	123348662	0.442	G/T	Intron	0	0	0					0	4680	ENSG00000066468.13	ENST00000346997.2	FGFR2
rs2912779	chr10	123337182	0.467	C/T	Intron	4.22312	0	2.38491					0	11756	ENSG00000066468.13	ENST00000491475.1	FGFR2
rs2912780	chr10	123337117	0.458	T/C	Intron	0	0	0					0	11691	ENSG00000066468.13	ENST00000491475.1	FGFR2
rs2936870	chr10	123348902	0.442	C/T	Intron	0	0	0					0	4440	ENSG00000066468.13	ENST00000346997.2	FGFR2
rs2981575	chr10	123346116	0.442	A/G	Intron	0	0	0					0	7226	ENSG00000066468.13	ENST00000346997.2	FGFR2
rs2981578	chr10	123340311	0.458	T/C	Intron	9.23747	0	3.35579					9	13031	ENSG00000066468.13	ENST00000346997.2	FGFR2
rs2981579	chr10	123337335	0.45	G/A	Intron	4.22312	0	2.38491					0	11909	ENSG00000066468.13	ENST00000491475.1	FGFR2
rs2981582	chr10	123352317	0.433	G/A	Intron	0	0	0					0	1025	ENSG00000066468.13	ENST00000346997.2	FGFR2
rs2981584	chr10	123350216	0.45	C/A	Intron	0	0	0					0	3126	ENSG00000066468.13	ENST00000346997.2	FGFR2
rs3135718	chr10	123353869	0.433	T/C	Intron	0	0	0					0	201	ENSG00000066468.13	ENST00000491111.1	FGFR2
rs34511355	chr10	64276964	0.158	A/C	Intron	0	0	0					0	3242	ENSG00000138311.11	ENST00000395251.1	ZNF365
rs35098964	chr10	123095012	0.292	C/T	intergenic	0	0	0					0	75417	ENSG00000222979.1	ENST00000411047.1	7SK
rs4073980	chr10	114746580	0.442	C/G	Intron	0	0	0					0	654	ENSG00000227560.1	ENST00000420976.1	RP11-139K1.2
rs4074718	chr10	114748617	0.442	G/A	Intron	0	11.6533	-3.66144	FOXI1,SRF,Foxq1	71.1,87.2,74.7	82.1,78.3,85.4	0.0044,0.0382,0.0082	3	1381	ENSG00000227560.1	ENST00000420976.1	RP11-139K1.2
rs4074720	chr10	114748497	0.45	C/T	Intron	0	11.6533	-3.66144	Tcfcp2l1,Gata1	83.4,85.3	73.8,70.7	0.0286,0.0326	1	1261	ENSG00000227560.1	ENST00000420976.1	RP11-139K1.2
rs4077527	chr10	114813041	0.458	C/T	Intron	0	0	0					1	30511	ENSG00000237996.1	ENST00000420773.1	NA
rs4128598	chr10	114785939	0.458	A/G	Intron	0	0	0					0	38703	ENSG00000227560.1	ENST00000420976.1	RP11-139K1.2
rs4746419	chr10	64275261	0.158	C/G	Intron	0	0	0	Sox17	83.1	97.8	0	0	4945	ENSG00000138311.11	ENST00000395251.1	ZNF365
rs4752537	chr10	123092921	0.292	A/G	intergenic	10.5025	21.605	-0.974692					3	77508	ENSG00000222979.1	ENST00000411047.1	7SK
rs4752570	chr10	123337066	0.45	T/C	Intron	0	0	0	USF1	67.4	83	0.0288	0	11640	ENSG00000066468.13	ENST00000491475.1	FGFR2
rs4752571	chr10	123342567	0.442	T/C	Intron	0	0	0	RUNX1	80.7	66.2	0.0282	0	10775	ENSG00000066468.13	ENST00000346997.2	FGFR2
rs55880968	chr10	22304963	0.017	C/T	intergenic	0	0	0					0	12264	ENSG00000136770.6	ENST00000376946.1	DNAJC1
rs55990219	chr10	22035324	0.017	T/C	downstream	0	0	0	Arnt	66.4	83.4	0	3	38896	ENSG00000252634.1	ENST00000516825.1	7SK
rs56024469	chr10	22376200	0.017	G/A	intergenic	55.8079	0	5.82802					2	75720	ENSG00000232497.1	ENST00000435632.1	ADIPOR1P1
rs61850044	chr10	21859585	0.275	A/G	Intron	0	0	0					0	6078	ENSG00000207347.1	ENST00000384617.1	U6
rs6482190	chr10	22037809	0.275	G/A	downstream	0	0	0					1	36411	ENSG00000252634.1	ENST00000516825.1	7SK
rs6585197	chr10	114762064	0.442	G/T	Intron	0	0	0					0	14828	ENSG00000227560.1	ENST00000420976.1	RP11-139K1.2
rs6585198	chr10	114762237	0.442	G/A	Intron	0	0	0					0	15001	ENSG00000227560.1	ENST00000420976.1	RP11-139K1.2
rs6585199	chr10	114765171	0.442	G/A	Intron	0	0	0	Foxa2,FOXO3	72.2,73.8	83,87.1	0.0034,0.0112	0	17935	ENSG00000227560.1	ENST00000420976.1	RP11-139K1.2
rs6585200	chr10	114768609	0.433	A/G	Intron	0	0	0					0	21373	ENSG00000227560.1	ENST00000420976.1	RP11-139K1.2
rs6585201	chr10	114768783	0.442	G/A	Intron	0	0	0	NR3C1	80.3	73.3	0.0126	0	21547	ENSG00000227560.1	ENST00000420976.1	RP11-139K1.2
rs6585202	chr10	114782803	0.458	T/C	Intron	0	0	0					1	35567	ENSG00000227560.1	ENST00000420976.1	RP11-139K1.2
rs6585203	chr10	114783403	0.458	C/G	Intron	0	0	0					0	36167	ENSG00000227560.1	ENST00000420976.1	RP11-139K1.2
rs6650129	chr10	22280429	0.276	G/A	Intron	0	0	0					0	11898	ENSG00000136770.6	ENST00000447548.1	DNAJC1
rs6650130	chr10	22280664	0.275	T/A	Intron	0	0	0					0	11663	ENSG00000136770.6	ENST00000447548.1	DNAJC1
rs67009934	chr10	22027528	0.017	G/A	Intron	0	0	0	Pax5	81.2	73.8	0.0166	0	46692	ENSG00000252634.1	ENST00000516825.1	7SK
rs67160003	chr10	21988356	0.017	G/A	Intron	0	0	0					0	25848	ENSG00000078403.11	ENST00000420525.1	MLLT10
rs704010	chr10	80841148	0.458	C/T	Intron	0	2.76507	-1.91268					0	12330	ENSG00000224596.1	ENST00000455378.1	NA
rs7071302	chr10	114817527	0.458	T/G	Intron	0	0	0					0	26025	ENSG00000237996.1	ENST00000420773.1	NA
rs7072776	chr10	22032942	0.283	G/A	downstream	41.3987	0	5.40595					1	41278	ENSG00000252634.1	ENST00000516825.1	7SK
rs7077039	chr10	114789077	0.458	T/C	Intron	0	0	0	Tal1::Gata1,Gata1,Spz1	83.1,97,72.2	72.5,82.4,82	0.0476,0.0326,0.0086	0	41841	ENSG00000227560.1	ENST00000420976.1	RP11-139K1.2
rs7077247	chr10	114812071	0.458	T/C	Intron	17.4919	0	4.20882					6	31481	ENSG00000237996.1	ENST00000420773.1	NA
rs7078177	chr10	22303789	0.017	G/A	intergenic	0	0	0					0	11090	ENSG00000136770.6	ENST00000376946.1	DNAJC1
rs7086857	chr10	114793237	0.442	A/G	Intron	0	0	0					0	46001	ENSG00000227560.1	ENST00000420976.1	RP11-139K1.2
rs7098100	chr10	21834536	0.308	G/A	Intron	0	0	0	PBX1,NKX3-1	87.8,66.7	77.4,81.9	0.013,0.019	0	10857	ENSG00000078403.11	ENST00000479634.1	MLLT10
rs7100927	chr10	114796048	0.442	A/G	Intron	0	0	0					0	47504	ENSG00000237996.1	ENST00000420773.1	NA
rs719338	chr10	80851257	0.458	T/G	Intron	0	0	0					0	22439	ENSG00000224596.1	ENST00000455378.1	NA
rs72794855	chr10	21887827	0.017	G/C	Intron	0	0	0	Klf4	81.2	68.7	0.0146	0	27387	ENSG00000223984.1	ENST00000453465.1	HNRNPRP1
rs72797462	chr10	22212705	0.017	T/C	Intron	0	0	0	TBP	88.7	77.5	0.0248	0	9366	ENSG00000201364.1	ENST00000364494.1	7SK
rs72797470	chr10	22216608	0.017	T/C	Intron	0	46.7046	-5.57606					0	5463	ENSG00000201364.1	ENST00000364494.1	7SK
rs72797476	chr10	22220496	0.017	T/C	Intron	0	0	0					0	1575	ENSG00000201364.1	ENST00000364494.1	7SK
rs72802931	chr10	22025042	0.017	T/C	Intron	0	0	0					0	49178	ENSG00000252634.1	ENST00000516825.1	7SK
rs72806334	chr10	22189654	0.017	A/G	Intron	0	0	0					0	6376	ENSG00000203471.1	ENST00000366289.1	AL359697.1
rs72806949	chr10	22258728	0.017	T/C	Intron	0	8.67866	-3.27481	Gata1	82.4	67.8	0.0168	0	33599	ENSG00000136770.6	ENST00000447548.1	DNAJC1
rs72806996	chr10	22313470	0.017	A/C	intergenic	0	0	0					0	20771	ENSG00000136770.6	ENST00000376946.1	DNAJC1
rs72807001	chr10	22316443	0.017	C/T	intergenic	0	0	0					0	23744	ENSG00000136770.6	ENST00000376946.1	DNAJC1
rs72810723	chr10	22321832	0.017	C/T	intergenic	0	0	0					0	29133	ENSG00000136770.6	ENST00000376946.1	DNAJC1
rs72810740	chr10	22341072	0.017	G/A	intergenic	0	0	0					0	48373	ENSG00000136770.6	ENST00000376946.1	DNAJC1
rs72810747	chr10	22358812	0.017	A/G	intergenic	0	0	0					0	66113	ENSG00000136770.6	ENST00000376946.1	DNAJC1
rs72810756	chr10	22374070	0.017	T/C	intergenic	0	0	0					0	77850	ENSG00000232497.1	ENST00000435632.1	ADIPOR1P1
rs72810765	chr10	22385898	0.017	T/A	intergenic	0	0	0					0	66022	ENSG00000232497.1	ENST00000435632.1	ADIPOR1P1
rs754416	chr10	80852768	0.467	G/T	Intron	0	0	0					0	23950	ENSG00000224596.1	ENST00000455378.1	NA
rs7895340	chr10	114801525	0.442	G/A	Intron	0	0	0					0	42027	ENSG00000237996.1	ENST00000420773.1	NA
rs7899529	chr10	114779538	0.45	G/A	Intron	0	0	0					0	32302	ENSG00000227560.1	ENST00000420976.1	RP11-139K1.2
rs7900150	chr10	114793823	0.442	T/A	Intron	0	0	0					0	46587	ENSG00000227560.1	ENST00000420976.1	RP11-139K1.2
rs7904519	chr10	114773927	0.45	A/G	Intron	0	0	0					0	26691	ENSG00000227560.1	ENST00000420976.1	RP11-139K1.2
rs7907610	chr10	114787090	0.45	A/G	Intron	0	0	0					0	39854	ENSG00000227560.1	ENST00000420976.1	RP11-139K1.2
rs7912711	chr10	22269214	0.033	G/A	Intron	0	0	0					0	23113	ENSG00000136770.6	ENST00000447548.1	DNAJC1
rs7913694	chr10	123095186	0.292	A/G	intergenic	0	0	0	REL	69.3	81.7	0.0038	0	75243	ENSG00000222979.1	ENST00000411047.1	7SK
rs7918599	chr10	114777396	0.45	C/T	Intron	0	0	0	RUNX1	83.3	68.7	0.0166	0	30160	ENSG00000227560.1	ENST00000420976.1	RP11-139K1.2
rs7919152	chr10	114794719	0.45	C/T	Intron	0	0	0					0	47483	ENSG00000227560.1	ENST00000420976.1	RP11-139K1.2
rs7924080	chr10	114787012	0.458	T/C	Intron	0	0	0					0	39776	ENSG00000227560.1	ENST00000420976.1	RP11-139K1.2
rs873823	chr10	80852602	0.458	A/G	Intron	0	0	0					0	23784	ENSG00000224596.1	ENST00000455378.1	NA
rs9420318	chr10	123093182	0.292	G/A	intergenic	10.5025	21.605	-0.974692					3	77247	ENSG00000222979.1	ENST00000411047.1	7SK
rs9421409	chr10	123095208	0.283	G/A	intergenic	0	0	0					0	75221	ENSG00000222979.1	ENST00000411047.1	7SK
rs9421410	chr10	123095209	0.283	G/A	intergenic	0	0	0					0	75220	ENSG00000222979.1	ENST00000411047.1	7SK
rs10736577	chr11	129454107	0.5	G/A	intergenic	0	0	0					0	46342	ENSG00000240121.1	ENST00000492051.1	RP11-237N19.1
rs10750772	chr11	65577427	0.417	C/T	intergenic	0	0	0					0	12736	ENSG00000255404.1	ENST00000531155.1	RP11-770G2.5	ENST00000524553.1,ENST00000527344.1,ENST00000308162.5,ENST00000526975.1,ENST00000533035.1,ENST00000531905.1,ENST00000525147.1,ENST00000312579.2,ENST00000527610.1,ENST00000531493.1,ENST00000532401.1,ENST00000448083.2,ENST00000312562.2,ENST00000533596.1,ENST00000530446.1,ENST00000352980.4	CFL1,CFL1,CFL1,CFL1,MUS81,MUS81,MUS81,CCDC85B,RNASEH2C,FOSL1,FOSL1,FOSL1,FOSL1,KAT5,KAT5,KAT5	-1.2131,2.2369,-1.2524,-4.4415,1.4188,-1.0468,-1.0191,-1.6632,-1.4619,-1.4298,-1.4588,-1.6744,-1.6396,-1.1444,-1.0874,1.2916
rs10791827	chr11	65596546	0.433	C/A	Intron	0	0	0					0	2694	ENSG00000172757.7	ENST00000525710.1	CFL1	ENST00000524553.1,ENST00000527344.1,ENST00000308162.5,ENST00000526975.1,ENST00000533035.1,ENST00000531905.1,ENST00000525147.1,ENST00000312579.2,ENST00000531493.1,ENST00000532401.1,ENST00000448083.2,ENST00000312562.2,ENST00000449692.3,ENST00000312515.2,ENST00000376991.2,ENST00000531121.1	CFL1,CFL1,CFL1,CFL1,MUS81,MUS81,MUS81,CCDC85B,FOSL1,FOSL1,FOSL1,FOSL1,C11orf68,DRAP1,DRAP1,DRAP1	-1.2131,2.2369,-1.2524,-4.4415,1.4188,-1.0468,-1.0191,-1.6632,-1.4298,-1.4588,-1.6744,-1.6396,-2.1521,-3.5525,-1.7047,-3.348
rs10894076	chr11	129463060	0.45	C/T	intergenic	79.564	0	6.33206					0	55295	ENSG00000240121.1	ENST00000492051.1	RP11-237N19.1
rs10896051	chr11	65578759	0.408	C/T	intergenic	0	0	0					0	12814	ENSG00000172757.7	ENST00000530157.1	CFL1	ENST00000524553.1,ENST00000527344.1,ENST00000308162.5,ENST00000526975.1,ENST00000533035.1,ENST00000531905.1,ENST00000525147.1,ENST00000312579.2,ENST00000531493.1,ENST00000532401.1,ENST00000448083.2,ENST00000312562.2,ENST00000527610.1,ENST00000533596.1,ENST00000530446.1,ENST00000352980.4	CFL1,CFL1,CFL1,CFL1,MUS81,MUS81,MUS81,CCDC85B,FOSL1,FOSL1,FOSL1,FOSL1,RNASEH2C,KAT5,KAT5,KAT5	-1.2131,2.2369,-1.2524,-4.4415,1.4188,-1.0468,-1.0191,-1.6632,-1.4298,-1.4588,-1.6744,-1.6396,-1.4619,-1.1444,-1.0874,1.2916
rs10896052	chr11	65579600	0.417	C/A	intergenic	0	0	0					0	11973	ENSG00000172757.7	ENST00000530157.1	CFL1	ENST00000524553.1,ENST00000527344.1,ENST00000308162.5,ENST00000526975.1,ENST00000533035.1,ENST00000531905.1,ENST00000525147.1,ENST00000312579.2,ENST00000531493.1,ENST00000532401.1,ENST00000448083.2,ENST00000312562.2,ENST00000527610.1,ENST00000533596.1,ENST00000530446.1	CFL1,CFL1,CFL1,CFL1,MUS81,MUS81,MUS81,CCDC85B,FOSL1,FOSL1,FOSL1,FOSL1,RNASEH2C,KAT5,KAT5	-1.2131,2.2369,-1.2524,-4.4415,1.4188,-1.0468,-1.0191,-1.6632,-1.4298,-1.4588,-1.6744,-1.6396,-1.4619,-1.1444,-1.0874
rs11041665	chr11	1906815	0.342	C/A	Intron	0	0	0	NFE2L2	76.1	86.6	0.0476	0	1146	ENSG00000130592.9	ENST00000464670.1	LSP1	ENST00000252898.7,ENST00000424556.1,ENST00000464897.1,ENST00000479089.1,ENST00000490707.1,ENST00000397298.3,ENST00000462288.1	TNNI2,SYT8,SYT8,SYT8,SYT8,MRPL23,MRPL23	-2.1742,-2.0563,-2.3538,-1.1787,-1.5166,-2.4389,-2.6806
rs11227309	chr11	65584512	0.433	A/C	downstream	7.26183	67.3327	-3.04804	FEV	87.9	74.1	0.0122	0	7061	ENSG00000172757.7	ENST00000530157.1	CFL1	ENST00000524553.1,ENST00000527344.1,ENST00000308162.5,ENST00000526975.1,ENST00000533035.1,ENST00000531905.1,ENST00000525147.1,ENST00000312579.2,ENST00000531493.1,ENST00000532401.1,ENST00000448083.2,ENST00000312562.2,ENST00000527610.1,ENST00000533596.1	CFL1,CFL1,CFL1,CFL1,MUS81,MUS81,MUS81,CCDC85B,FOSL1,FOSL1,FOSL1,FOSL1,RNASEH2C,KAT5	-1.2131,2.2369,-1.2524,-4.4415,1.4188,-1.0468,-1.0191,-1.6632,-1.4298,-1.4588,-1.6744,-1.6396,-1.4619,-1.1444
rs11227311	chr11	65585257	0.433	C/A	downstream	114.446	144.238	-0.331201	Sox5	64.8	81	0	8	6316	ENSG00000172757.7	ENST00000530157.1	CFL1	ENST00000524553.1,ENST00000527344.1,ENST00000308162.5,ENST00000526975.1,ENST00000533035.1,ENST00000531905.1,ENST00000525147.1,ENST00000312579.2,ENST00000531493.1,ENST00000532401.1,ENST00000448083.2,ENST00000312562.2,ENST00000527610.1,ENST00000533596.1	CFL1,CFL1,CFL1,CFL1,MUS81,MUS81,MUS81,CCDC85B,FOSL1,FOSL1,FOSL1,FOSL1,RNASEH2C,KAT5	-1.2131,2.2369,-1.2524,-4.4415,1.4188,-1.0468,-1.0191,-1.6632,-1.4298,-1.4588,-1.6744,-1.6396,-1.4619,-1.1444
rs112907808	chr11	1907610	0.342	T/C	Intron	0	0	0					0	351	ENSG00000130592.9	ENST00000464670.1	LSP1	ENST00000252898.7,ENST00000424556.1,ENST00000464897.1,ENST00000479089.1,ENST00000490707.1,ENST00000397298.3,ENST00000462288.1	TNNI2,SYT8,SYT8,SYT8,SYT8,MRPL23,MRPL23	-2.1742,-2.0563,-2.3538,-1.1787,-1.5166,-2.4389,-2.6806
rs11602769	chr11	65594139	0.425	T/C	Intron	0	0	0					0	2564	ENSG00000172757.7	ENST00000530157.1	CFL1	ENST00000524553.1,ENST00000527344.1,ENST00000308162.5,ENST00000526975.1,ENST00000533035.1,ENST00000531905.1,ENST00000525147.1,ENST00000312579.2,ENST00000531493.1,ENST00000532401.1,ENST00000448083.2,ENST00000312562.2,ENST00000449692.3,ENST00000312515.2,ENST00000376991.2,ENST00000531121.1	CFL1,CFL1,CFL1,CFL1,MUS81,MUS81,MUS81,CCDC85B,FOSL1,FOSL1,FOSL1,FOSL1,C11orf68,DRAP1,DRAP1,DRAP1	-1.2131,2.2369,-1.2524,-4.4415,1.4188,-1.0468,-1.0191,-1.6632,-1.4298,-1.4588,-1.6744,-1.6396,-2.1521,-3.5525,-1.7047,-3.348
rs11820646	chr11	129461171	0.475	T/C	intergenic	0	0	0					1	53406	ENSG00000240121.1	ENST00000492051.1	RP11-237N19.1
rs11822830	chr11	129461016	0.475	A/G	intergenic	0	0	0	Ddit3::Cebpa	74.7	86.4	0	1	53251	ENSG00000240121.1	ENST00000492051.1	RP11-237N19.1
rs12285545	chr11	129464443	0.45	A/G	intergenic	0	0	0	TAL1::TCF3	83.4	73	0.048	0	56678	ENSG00000240121.1	ENST00000492051.1	RP11-237N19.1
rs12575663	chr11	65574535	0.417	G/A	upstream	0	0	0	Hand1::Tcfe2a	67.3	80.6	0.0068	0	9844	ENSG00000255404.1	ENST00000531155.1	RP11-770G2.5	ENST00000524553.1,ENST00000527344.1,ENST00000308162.5,ENST00000526975.1,ENST00000533035.1,ENST00000531905.1,ENST00000525147.1,ENST00000312579.2,ENST00000527610.1,ENST00000533596.1,ENST00000531493.1,ENST00000532401.1,ENST00000448083.2,ENST00000312562.2,ENST00000530446.1,ENST00000352980.4	CFL1,CFL1,CFL1,CFL1,MUS81,MUS81,MUS81,CCDC85B,RNASEH2C,KAT5,FOSL1,FOSL1,FOSL1,FOSL1,KAT5,KAT5	-1.2131,2.2369,-1.2524,-4.4415,1.4188,-1.0468,-1.0191,-1.6632,-1.4619,-1.1444,-1.4298,-1.4588,-1.6744,-1.6396,-1.0874,1.2916
rs12787230	chr11	129459840	0.467	T/G	intergenic	0	0	0					0	52075	ENSG00000240121.1	ENST00000492051.1	RP11-237N19.1
rs17136641	chr11	69328512	0.15	G/A	intergenic	0	0	0					0	33803	ENSG00000255774.1	ENST00000542064.1	AP000439.3	ENST00000542064.1	AP000439.3	3.1281
rs1873872	chr11	129473993	0.442	A/T	intergenic	0	0	0					0	66228	ENSG00000240121.1	ENST00000492051.1	RP11-237N19.1
rs3817198	chr11	1909006	0.342	T/C	Intron	0	0	0					0	1043	ENSG00000130592.9	ENST00000464670.1	LSP1	ENST00000252898.7,ENST00000424556.1,ENST00000464897.1,ENST00000479089.1,ENST00000490707.1,ENST00000397298.3,ENST00000462288.1	TNNI2,SYT8,SYT8,SYT8,SYT8,MRPL23,MRPL23	-2.1742,-2.0563,-2.3538,-1.1787,-1.5166,-2.4389,-2.6806
rs3892696	chr11	65582341	0.417	G/C	downstream	9.0343	0	3.32687					0	9232	ENSG00000172757.7	ENST00000530157.1	CFL1	ENST00000524553.1,ENST00000527344.1,ENST00000308162.5,ENST00000526975.1,ENST00000533035.1,ENST00000531905.1,ENST00000525147.1,ENST00000312579.2,ENST00000531493.1,ENST00000532401.1,ENST00000448083.2,ENST00000312562.2,ENST00000527610.1,ENST00000533596.1	CFL1,CFL1,CFL1,CFL1,MUS81,MUS81,MUS81,CCDC85B,FOSL1,FOSL1,FOSL1,FOSL1,RNASEH2C,KAT5	-1.2131,2.2369,-1.2524,-4.4415,1.4188,-1.0468,-1.0191,-1.6632,-1.4298,-1.4588,-1.6744,-1.6396,-1.4619,-1.1444
rs3903072	chr11	65583066	0.417	G/T	downstream	13.3916	0	3.84716	Tcfcp2l1	83.2	72.6	0.0026	1	8507	ENSG00000172757.7	ENST00000530157.1	CFL1	ENST00000524553.1,ENST00000527344.1,ENST00000308162.5,ENST00000526975.1,ENST00000533035.1,ENST00000531905.1,ENST00000525147.1,ENST00000312579.2,ENST00000531493.1,ENST00000532401.1,ENST00000448083.2,ENST00000312562.2,ENST00000527610.1,ENST00000533596.1	CFL1,CFL1,CFL1,CFL1,MUS81,MUS81,MUS81,CCDC85B,FOSL1,FOSL1,FOSL1,FOSL1,RNASEH2C,KAT5	-1.2131,2.2369,-1.2524,-4.4415,1.4188,-1.0468,-1.0191,-1.6632,-1.4298,-1.4588,-1.6744,-1.6396,-1.4619,-1.1444
rs485036	chr11	65571606	0.425	C/T	upstream	3.24823	0	2.08686					0	6915	ENSG00000255404.1	ENST00000531155.1	RP11-770G2.5	ENST00000524553.1,ENST00000527344.1,ENST00000308162.5,ENST00000526975.1,ENST00000533035.1,ENST00000531905.1,ENST00000525147.1,ENST00000527610.1,ENST00000533596.1,ENST00000312579.2,ENST00000530446.1,ENST00000352980.4,ENST00000531493.1,ENST00000532401.1,ENST00000448083.2,ENST00000312562.2	CFL1,CFL1,CFL1,CFL1,MUS81,MUS81,MUS81,RNASEH2C,KAT5,CCDC85B,KAT5,KAT5,FOSL1,FOSL1,FOSL1,FOSL1	-1.2131,2.2369,-1.2524,-4.4415,1.4188,-1.0468,-1.0191,-1.4619,-1.1444,-1.6632,-1.0874,1.2916,-1.4298,-1.4588,-1.6744,-1.6396
rs4930320	chr11	65576788	0.417	C/G	intergenic	0	0	0	NR4A2	66.6	80.4	0.0344	0	12097	ENSG00000255404.1	ENST00000531155.1	RP11-770G2.5	ENST00000524553.1,ENST00000527344.1,ENST00000308162.5,ENST00000526975.1,ENST00000533035.1,ENST00000531905.1,ENST00000525147.1,ENST00000312579.2,ENST00000527610.1,ENST00000533596.1,ENST00000531493.1,ENST00000532401.1,ENST00000448083.2,ENST00000312562.2,ENST00000530446.1,ENST00000352980.4	CFL1,CFL1,CFL1,CFL1,MUS81,MUS81,MUS81,CCDC85B,RNASEH2C,KAT5,FOSL1,FOSL1,FOSL1,FOSL1,KAT5,KAT5	-1.2131,2.2369,-1.2524,-4.4415,1.4188,-1.0468,-1.0191,-1.6632,-1.4619,-1.1444,-1.4298,-1.4588,-1.6744,-1.6396,-1.0874,1.2916
rs554219	chr11	69331642	0.133	C/G	intergenic	0	0	0	EBF1,REL,RELA,E2F1,Arnt	76.4,70.4,70.6,67.1,66.4	88.4,82.8,81.5,80.1,83.4	0.006,0.033,0.0062,0.0202,0	0	36933	ENSG00000255774.1	ENST00000542064.1	AP000439.3	ENST00000542064.1	AP000439.3	3.1281
rs566266	chr11	65573587	0.425	A/C	upstream	0	0	0					0	8896	ENSG00000255404.1	ENST00000531155.1	RP11-770G2.5	ENST00000524553.1,ENST00000527344.1,ENST00000308162.5,ENST00000526975.1,ENST00000533035.1,ENST00000531905.1,ENST00000525147.1,ENST00000312579.2,ENST00000527610.1,ENST00000533596.1,ENST00000530446.1,ENST00000352980.4,ENST00000531493.1,ENST00000532401.1,ENST00000448083.2,ENST00000312562.2	CFL1,CFL1,CFL1,CFL1,MUS81,MUS81,MUS81,CCDC85B,RNASEH2C,KAT5,KAT5,KAT5,FOSL1,FOSL1,FOSL1,FOSL1	-1.2131,2.2369,-1.2524,-4.4415,1.4188,-1.0468,-1.0191,-1.6632,-1.4619,-1.1444,-1.0874,1.2916,-1.4298,-1.4588,-1.6744,-1.6396
rs570387	chr11	65637076	0.442	T/C	exon	0	0	0	MAX	68.3	80.9	0.0158	6	92	ENSG00000172638.8	ENST00000532084.1	EFEMP2	ENST00000525147.1,ENST00000531905.1,ENST00000533035.1,ENST00000526975.1,ENST00000308162.5,ENST00000527344.1,ENST00000524553.1,ENST00000312579.2,ENST00000531493.1,ENST00000532401.1,ENST00000448083.2,ENST00000312562.2,ENST00000449692.3,ENST00000312515.2,ENST00000376991.2,ENST00000531121.1	MUS81,MUS81,MUS81,CFL1,CFL1,CFL1,CFL1,CCDC85B,FOSL1,FOSL1,FOSL1,FOSL1,C11orf68,DRAP1,DRAP1,DRAP1	-1.0191,-1.0468,1.4188,-4.4415,-1.2524,2.2369,-1.2131,-1.6632,-1.4298,-1.4588,-1.6744,-1.6396,-2.1521,-3.5525,-1.7047,-3.348
rs575631	chr11	65571524	0.417	A/G	upstream	3.24823	0	2.08686					0	6833	ENSG00000255404.1	ENST00000531155.1	RP11-770G2.5	ENST00000524553.1,ENST00000527344.1,ENST00000308162.5,ENST00000526975.1,ENST00000533035.1,ENST00000531905.1,ENST00000525147.1,ENST00000527610.1,ENST00000533596.1,ENST00000312579.2,ENST00000530446.1,ENST00000352980.4,ENST00000531493.1,ENST00000532401.1,ENST00000448083.2,ENST00000312562.2	CFL1,CFL1,CFL1,CFL1,MUS81,MUS81,MUS81,RNASEH2C,KAT5,CCDC85B,KAT5,KAT5,FOSL1,FOSL1,FOSL1,FOSL1	-1.2131,2.2369,-1.2524,-4.4415,1.4188,-1.0468,-1.0191,-1.4619,-1.1444,-1.6632,-1.0874,1.2916,-1.4298,-1.4588,-1.6744,-1.6396
rs594689	chr11	65635559	0.45	G/A	Intron	0	0	0	RXRA::VDR,Ddit3::Cebpa	76.6,68.4	84.2,80	0.0052,0.0238	8	80	ENSG00000172638.8	ENST00000526911.1	EFEMP2	ENST00000525147.1,ENST00000531905.1,ENST00000533035.1,ENST00000526975.1,ENST00000308162.5,ENST00000527344.1,ENST00000524553.1,ENST00000312579.2,ENST00000531493.1,ENST00000532401.1,ENST00000448083.2,ENST00000312562.2,ENST00000449692.3,ENST00000312515.2,ENST00000376991.2,ENST00000531121.1	MUS81,MUS81,MUS81,CFL1,CFL1,CFL1,CFL1,CCDC85B,FOSL1,FOSL1,FOSL1,FOSL1,C11orf68,DRAP1,DRAP1,DRAP1	-1.0191,-1.0468,1.4188,-4.4415,-1.2524,2.2369,-1.2131,-1.6632,-1.4298,-1.4588,-1.6744,-1.6396,-2.1521,-3.5525,-1.7047,-3.348
rs614367	chr11	69328764	0.158	C/T	intergenic	0	0	0					0	34055	ENSG00000255774.1	ENST00000542064.1	AP000439.3	ENST00000542064.1	AP000439.3	3.1281
rs633800	chr11	65638719	0.442	G/A	3UTR	0	0	0					1	45	ENSG00000172638.8	ENST00000527969.1	EFEMP2	ENST00000525147.1,ENST00000531905.1,ENST00000533035.1,ENST00000526975.1,ENST00000308162.5,ENST00000527344.1,ENST00000524553.1,ENST00000312579.2,ENST00000531493.1,ENST00000532401.1,ENST00000448083.2,ENST00000312562.2,ENST00000449692.3,ENST00000312515.2,ENST00000376991.2,ENST00000531121.1	MUS81,MUS81,MUS81,CFL1,CFL1,CFL1,CFL1,CCDC85B,FOSL1,FOSL1,FOSL1,FOSL1,C11orf68,DRAP1,DRAP1,DRAP1	-1.0191,-1.0468,1.4188,-4.4415,-1.2524,2.2369,-1.2131,-1.6632,-1.4298,-1.4588,-1.6744,-1.6396,-2.1521,-3.5525,-1.7047,-3.348
rs657686	chr11	69332670	0.117	A/G	intergenic	5.37259	0	2.67188					0	37961	ENSG00000255774.1	ENST00000542064.1	AP000439.3	ENST00000542064.1	AP000439.3	3.1281
rs659824	chr11	65636509	0.45	A/G	exon	0	0	0					6	473	ENSG00000172638.8	ENST00000532084.1	EFEMP2	ENST00000525147.1,ENST00000531905.1,ENST00000533035.1,ENST00000526975.1,ENST00000308162.5,ENST00000527344.1,ENST00000524553.1,ENST00000312579.2,ENST00000531493.1,ENST00000532401.1,ENST00000448083.2,ENST00000312562.2,ENST00000449692.3,ENST00000312515.2,ENST00000376991.2,ENST00000531121.1	MUS81,MUS81,MUS81,CFL1,CFL1,CFL1,CFL1,CCDC85B,FOSL1,FOSL1,FOSL1,FOSL1,C11orf68,DRAP1,DRAP1,DRAP1	-1.0191,-1.0468,1.4188,-4.4415,-1.2524,2.2369,-1.2131,-1.6632,-1.4298,-1.4588,-1.6744,-1.6396,-2.1521,-3.5525,-1.7047,-3.348
rs661204	chr11	69330983	0.133	G/A	intergenic	0	0	0					0	36274	ENSG00000255774.1	ENST00000542064.1	AP000439.3	ENST00000542064.1	AP000439.3	3.1281
rs674126	chr11	65571855	0.425	A/G	upstream	0	0	0	Klf4	68.8	81	0.0152	0	7164	ENSG00000255404.1	ENST00000531155.1	RP11-770G2.5	ENST00000524553.1,ENST00000527344.1,ENST00000308162.5,ENST00000526975.1,ENST00000533035.1,ENST00000531905.1,ENST00000525147.1,ENST00000527610.1,ENST00000533596.1,ENST00000312579.2,ENST00000530446.1,ENST00000352980.4,ENST00000531493.1,ENST00000532401.1,ENST00000448083.2,ENST00000312562.2	CFL1,CFL1,CFL1,CFL1,MUS81,MUS81,MUS81,RNASEH2C,KAT5,CCDC85B,KAT5,KAT5,FOSL1,FOSL1,FOSL1,FOSL1	-1.2131,2.2369,-1.2524,-4.4415,1.4188,-1.0468,-1.0191,-1.4619,-1.1444,-1.6632,-1.0874,1.2916,-1.4298,-1.4588,-1.6744,-1.6396
rs7107217	chr11	129473690	0.442	A/C	intergenic	0	0	0					0	65925	ENSG00000240121.1	ENST00000492051.1	RP11-237N19.1
rs7107912	chr11	65603252	0.45	G/A	Intron	0	0	0	REL,RELA,Nr2e3	73,69.8,69	85.4,80.7,84.5	0.0038,0.0062,0.0182	0	1776	ENSG00000172803.11	ENST00000533236.1	SNX32	ENST00000524553.1,ENST00000527344.1,ENST00000308162.5,ENST00000526975.1,ENST00000533035.1,ENST00000531905.1,ENST00000525147.1,ENST00000312579.2,ENST00000531493.1,ENST00000532401.1,ENST00000448083.2,ENST00000312562.2,ENST00000449692.3,ENST00000312515.2,ENST00000376991.2,ENST00000531121.1	CFL1,CFL1,CFL1,CFL1,MUS81,MUS81,MUS81,CCDC85B,FOSL1,FOSL1,FOSL1,FOSL1,C11orf68,DRAP1,DRAP1,DRAP1	-1.2131,2.2369,-1.2524,-4.4415,1.4188,-1.0468,-1.0191,-1.6632,-1.4298,-1.4588,-1.6744,-1.6396,-2.1521,-3.5525,-1.7047,-3.348
rs7119897	chr11	129476405	0.45	C/G	intergenic	0	0	0					0	68640	ENSG00000240121.1	ENST00000492051.1	RP11-237N19.1
rs72843959	chr11	1906291	0.35	C/G	Intron	0	0	0					0	672	ENSG00000130592.9	ENST00000484895.1	LSP1	ENST00000252898.7,ENST00000424556.1,ENST00000464897.1,ENST00000479089.1,ENST00000490707.1,ENST00000397298.3,ENST00000462288.1	TNNI2,SYT8,SYT8,SYT8,SYT8,MRPL23,MRPL23	-2.1742,-2.0563,-2.3538,-1.1787,-1.5166,-2.4389,-2.6806
rs745382	chr11	129462233	0.475	A/G	intergenic	0	0	0					0	54468	ENSG00000240121.1	ENST00000492051.1	RP11-237N19.1
rs7936804	chr11	129474773	0.442	C/T	intergenic	0	0	0					0	67008	ENSG00000240121.1	ENST00000492051.1	RP11-237N19.1
rs10771399	chr12	28155080	0.125	A/G	intergenic	0	0	0					0	29441	ENSG00000087494.10	ENST00000545234.1	PTHLH	ENST00000201015.4,ENST00000395872.1,ENST00000535992.1,ENST00000542963.1,ENST00000534890.1,ENST00000395868.3,ENST00000539239.1,ENST00000538310.1	PTHLH,PTHLH,PTHLH,PTHLH,PTHLH,PTHLH,PTHLH,PTHLH	-1.2211,-2.5486,-1.287,-3.6075,-1.1184,-4.2146,-3.5197,-3.0716
rs10843055	chr12	28171821	0.108	A/C	intergenic	0	0	0	E2F1	74	87	0.0202	0	46182	ENSG00000087494.10	ENST00000545234.1	PTHLH	ENST00000201015.4,ENST00000395872.1,ENST00000535992.1,ENST00000542963.1,ENST00000534890.1,ENST00000395868.3,ENST00000539239.1,ENST00000538310.1	PTHLH,PTHLH,PTHLH,PTHLH,PTHLH,PTHLH,PTHLH,PTHLH	-1.2211,-2.5486,-1.287,-3.6075,-1.1184,-4.2146,-3.5197,-3.0716
rs10843056	chr12	28172146	0.142	T/C	intergenic	0	0	0	NR3C1	75.5	82.5	0.0014	0	46507	ENSG00000087494.10	ENST00000545234.1	PTHLH	ENST00000201015.4,ENST00000395872.1,ENST00000535992.1,ENST00000542963.1,ENST00000534890.1,ENST00000395868.3,ENST00000539239.1,ENST00000538310.1	PTHLH,PTHLH,PTHLH,PTHLH,PTHLH,PTHLH,PTHLH,PTHLH	-1.2211,-2.5486,-1.287,-3.6075,-1.1184,-4.2146,-3.5197,-3.0716
rs10843057	chr12	28172342	0.125	T/G	intergenic	0	0	0					0	46703	ENSG00000087494.10	ENST00000545234.1	PTHLH	ENST00000201015.4,ENST00000395872.1,ENST00000535992.1,ENST00000542963.1,ENST00000534890.1,ENST00000395868.3,ENST00000539239.1,ENST00000538310.1	PTHLH,PTHLH,PTHLH,PTHLH,PTHLH,PTHLH,PTHLH,PTHLH	-1.2211,-2.5486,-1.287,-3.6075,-1.1184,-4.2146,-3.5197,-3.0716
rs10843058	chr12	28172545	0.125	G/A	intergenic	0	0	0					0	46906	ENSG00000087494.10	ENST00000545234.1	PTHLH	ENST00000201015.4,ENST00000395872.1,ENST00000535992.1,ENST00000542963.1,ENST00000534890.1,ENST00000395868.3,ENST00000539239.1,ENST00000538310.1	PTHLH,PTHLH,PTHLH,PTHLH,PTHLH,PTHLH,PTHLH,PTHLH	-1.2211,-2.5486,-1.287,-3.6075,-1.1184,-4.2146,-3.5197,-3.0716
rs10843059	chr12	28173195	0.125	G/C	intergenic	0	0	0	RXRA::VDR	75.9	83.5	0.0448	0	47556	ENSG00000087494.10	ENST00000545234.1	PTHLH	ENST00000201015.4,ENST00000395872.1,ENST00000535992.1,ENST00000542963.1,ENST00000534890.1,ENST00000395868.3,ENST00000539239.1,ENST00000538310.1	PTHLH,PTHLH,PTHLH,PTHLH,PTHLH,PTHLH,PTHLH,PTHLH	-1.2211,-2.5486,-1.287,-3.6075,-1.1184,-4.2146,-3.5197,-3.0716
rs10843061	chr12	28174569	0.125	T/C	intergenic	0	0	0					9	48930	ENSG00000087494.10	ENST00000545234.1	PTHLH	ENST00000201015.4,ENST00000395872.1,ENST00000535992.1,ENST00000542963.1,ENST00000534890.1,ENST00000395868.3,ENST00000539239.1,ENST00000538310.1	PTHLH,PTHLH,PTHLH,PTHLH,PTHLH,PTHLH,PTHLH,PTHLH	-1.2211,-2.5486,-1.287,-3.6075,-1.1184,-4.2146,-3.5197,-3.0716
rs10843062	chr12	28175040	0.125	C/T	intergenic	0	40.0333	-5.35872					10	49401	ENSG00000087494.10	ENST00000545234.1	PTHLH	ENST00000201015.4,ENST00000395872.1,ENST00000535992.1,ENST00000542963.1,ENST00000534890.1,ENST00000395868.3,ENST00000539239.1,ENST00000538310.1	PTHLH,PTHLH,PTHLH,PTHLH,PTHLH,PTHLH,PTHLH,PTHLH	-1.2211,-2.5486,-1.287,-3.6075,-1.1184,-4.2146,-3.5197,-3.0716
rs10843063	chr12	28175772	0.125	T/A	intergenic	0	0	0					0	50133	ENSG00000087494.10	ENST00000545234.1	PTHLH	ENST00000201015.4,ENST00000395872.1,ENST00000535992.1,ENST00000542963.1,ENST00000534890.1,ENST00000395868.3,ENST00000539239.1,ENST00000538310.1	PTHLH,PTHLH,PTHLH,PTHLH,PTHLH,PTHLH,PTHLH,PTHLH	-1.2211,-2.5486,-1.287,-3.6075,-1.1184,-4.2146,-3.5197,-3.0716
rs10843064	chr12	28175787	0.125	G/C	intergenic	0	0	0					0	50148	ENSG00000087494.10	ENST00000545234.1	PTHLH	ENST00000201015.4,ENST00000395872.1,ENST00000535992.1,ENST00000542963.1,ENST00000534890.1,ENST00000395868.3,ENST00000539239.1,ENST00000538310.1	PTHLH,PTHLH,PTHLH,PTHLH,PTHLH,PTHLH,PTHLH,PTHLH	-1.2211,-2.5486,-1.287,-3.6075,-1.1184,-4.2146,-3.5197,-3.0716
rs10843065	chr12	28176581	0.142	G/C	intergenic	0	48.7579	-5.63685	CTCF,PPARG::RXRA,Gata1,Sox17	81,74.3,72.3,81.3	73,84.1,86.9,66.6	0.0084,0.0036,0.007,0.0268	6	50942	ENSG00000087494.10	ENST00000545234.1	PTHLH	ENST00000201015.4,ENST00000395872.1,ENST00000535992.1,ENST00000542963.1,ENST00000534890.1,ENST00000395868.3,ENST00000539239.1,ENST00000538310.1	PTHLH,PTHLH,PTHLH,PTHLH,PTHLH,PTHLH,PTHLH,PTHLH	-1.2211,-2.5486,-1.287,-3.6075,-1.1184,-4.2146,-3.5197,-3.0716
rs10843066	chr12	28176797	0.125	T/C	intergenic	0	48.7579	-5.63685					5	51158	ENSG00000087494.10	ENST00000545234.1	PTHLH	ENST00000201015.4,ENST00000395872.1,ENST00000535992.1,ENST00000542963.1,ENST00000534890.1,ENST00000395868.3,ENST00000539239.1,ENST00000538310.1	PTHLH,PTHLH,PTHLH,PTHLH,PTHLH,PTHLH,PTHLH,PTHLH	-1.2211,-2.5486,-1.287,-3.6075,-1.1184,-4.2146,-3.5197,-3.0716
rs10843067	chr12	28176953	0.125	T/C	intergenic	0	48.7579	-5.63685					4	51314	ENSG00000087494.10	ENST00000545234.1	PTHLH	ENST00000201015.4,ENST00000395872.1,ENST00000535992.1,ENST00000542963.1,ENST00000534890.1,ENST00000395868.3,ENST00000539239.1,ENST00000538310.1	PTHLH,PTHLH,PTHLH,PTHLH,PTHLH,PTHLH,PTHLH,PTHLH	-1.2211,-2.5486,-1.287,-3.6075,-1.1184,-4.2146,-3.5197,-3.0716
rs10843068	chr12	28177181	0.125	T/G	intergenic	0	48.7579	-5.63685					0	51542	ENSG00000087494.10	ENST00000545234.1	PTHLH	ENST00000201015.4,ENST00000395872.1,ENST00000535992.1,ENST00000542963.1,ENST00000534890.1,ENST00000395868.3,ENST00000539239.1,ENST00000538310.1	PTHLH,PTHLH,PTHLH,PTHLH,PTHLH,PTHLH,PTHLH,PTHLH	-1.2211,-2.5486,-1.287,-3.6075,-1.1184,-4.2146,-3.5197,-3.0716
rs10843069	chr12	28177658	0.125	C/T	intergenic	0	48.7579	-5.63685					1	52019	ENSG00000087494.10	ENST00000545234.1	PTHLH	ENST00000201015.4,ENST00000395872.1,ENST00000535992.1,ENST00000542963.1,ENST00000534890.1,ENST00000395868.3,ENST00000539239.1,ENST00000538310.1	PTHLH,PTHLH,PTHLH,PTHLH,PTHLH,PTHLH,PTHLH,PTHLH	-1.2211,-2.5486,-1.287,-3.6075,-1.1184,-4.2146,-3.5197,-3.0716
rs10843070	chr12	28177694	0.142	G/T	intergenic	0	0	0					1	52055	ENSG00000087494.10	ENST00000545234.1	PTHLH	ENST00000201015.4,ENST00000395872.1,ENST00000535992.1,ENST00000542963.1,ENST00000534890.1,ENST00000395868.3,ENST00000539239.1,ENST00000538310.1	PTHLH,PTHLH,PTHLH,PTHLH,PTHLH,PTHLH,PTHLH,PTHLH	-1.2211,-2.5486,-1.287,-3.6075,-1.1184,-4.2146,-3.5197,-3.0716
rs10843071	chr12	28178764	0.125	T/C	intergenic	0	0	0					0	53125	ENSG00000087494.10	ENST00000545234.1	PTHLH	ENST00000201015.4,ENST00000395872.1,ENST00000535992.1,ENST00000542963.1,ENST00000534890.1,ENST00000395868.3,ENST00000539239.1,ENST00000538310.1	PTHLH,PTHLH,PTHLH,PTHLH,PTHLH,PTHLH,PTHLH,PTHLH	-1.2211,-2.5486,-1.287,-3.6075,-1.1184,-4.2146,-3.5197,-3.0716
rs10850494	chr12	115826711	0.342	G/T	intergenic	0	0	0					0	204076	ENSG00000241656.1	ENST00000486088.1	UBA52P7
rs10850496	chr12	115827862	0.342	C/A	intergenic	0	0	0					0	202925	ENSG00000241656.1	ENST00000486088.1	UBA52P7
rs10850497	chr12	115827926	0.342	T/A	intergenic	0	0	0					0	202861	ENSG00000241656.1	ENST00000486088.1	UBA52P7
rs11049275	chr12	28162341	0.108	T/A	intergenic	0	0	0					0	36702	ENSG00000087494.10	ENST00000545234.1	PTHLH	ENST00000201015.4,ENST00000395872.1,ENST00000535992.1,ENST00000542963.1,ENST00000534890.1,ENST00000395868.3,ENST00000539239.1,ENST00000538310.1	PTHLH,PTHLH,PTHLH,PTHLH,PTHLH,PTHLH,PTHLH,PTHLH	-1.2211,-2.5486,-1.287,-3.6075,-1.1184,-4.2146,-3.5197,-3.0716
rs11049276	chr12	28162831	0.125	A/G	intergenic	0	0	0	Sox2,Foxd3,FOXO3	86.7,84.4,85	77.2,74.8,71.8	0.013,0.0156,0.0474	0	37192	ENSG00000087494.10	ENST00000545234.1	PTHLH	ENST00000201015.4,ENST00000395872.1,ENST00000535992.1,ENST00000542963.1,ENST00000534890.1,ENST00000395868.3,ENST00000539239.1,ENST00000538310.1	PTHLH,PTHLH,PTHLH,PTHLH,PTHLH,PTHLH,PTHLH,PTHLH	-1.2211,-2.5486,-1.287,-3.6075,-1.1184,-4.2146,-3.5197,-3.0716
rs11049277	chr12	28162879	0.125	C/G	intergenic	0	0	0	Ddit3::Cebpa	75	86.1	0.0476	0	37240	ENSG00000087494.10	ENST00000545234.1	PTHLH	ENST00000201015.4,ENST00000395872.1,ENST00000535992.1,ENST00000542963.1,ENST00000534890.1,ENST00000395868.3,ENST00000539239.1,ENST00000538310.1	PTHLH,PTHLH,PTHLH,PTHLH,PTHLH,PTHLH,PTHLH,PTHLH	-1.2211,-2.5486,-1.287,-3.6075,-1.1184,-4.2146,-3.5197,-3.0716
rs11049278	chr12	28163500	0.125	T/C	intergenic	0	0	0	NKX3-1	85	69.8	0.0366	0	37861	ENSG00000087494.10	ENST00000545234.1	PTHLH	ENST00000201015.4,ENST00000395872.1,ENST00000535992.1,ENST00000542963.1,ENST00000534890.1,ENST00000395868.3,ENST00000539239.1,ENST00000538310.1	PTHLH,PTHLH,PTHLH,PTHLH,PTHLH,PTHLH,PTHLH,PTHLH	-1.2211,-2.5486,-1.287,-3.6075,-1.1184,-4.2146,-3.5197,-3.0716
rs11049279	chr12	28163763	0.125	G/C	intergenic	0	0	0					0	38124	ENSG00000087494.10	ENST00000545234.1	PTHLH	ENST00000201015.4,ENST00000395872.1,ENST00000535992.1,ENST00000542963.1,ENST00000534890.1,ENST00000395868.3,ENST00000539239.1,ENST00000538310.1	PTHLH,PTHLH,PTHLH,PTHLH,PTHLH,PTHLH,PTHLH,PTHLH	-1.2211,-2.5486,-1.287,-3.6075,-1.1184,-4.2146,-3.5197,-3.0716
rs11049280	chr12	28163977	0.125	C/T	intergenic	0	0	0	Foxa2,FOXA1	76.8,80.4	87.5,91.8	0.0146,0.0194	0	38338	ENSG00000087494.10	ENST00000545234.1	PTHLH	ENST00000201015.4,ENST00000395872.1,ENST00000535992.1,ENST00000542963.1,ENST00000534890.1,ENST00000395868.3,ENST00000539239.1,ENST00000538310.1	PTHLH,PTHLH,PTHLH,PTHLH,PTHLH,PTHLH,PTHLH,PTHLH	-1.2211,-2.5486,-1.287,-3.6075,-1.1184,-4.2146,-3.5197,-3.0716
rs11049281	chr12	28164386	0.125	T/C	intergenic	0	0	0	TBP	86	75.7	0.0432	0	38747	ENSG00000087494.10	ENST00000545234.1	PTHLH	ENST00000201015.4,ENST00000395872.1,ENST00000535992.1,ENST00000542963.1,ENST00000534890.1,ENST00000395868.3,ENST00000539239.1,ENST00000538310.1	PTHLH,PTHLH,PTHLH,PTHLH,PTHLH,PTHLH,PTHLH,PTHLH	-1.2211,-2.5486,-1.287,-3.6075,-1.1184,-4.2146,-3.5197,-3.0716
rs11049282	chr12	28164521	0.125	G/T	intergenic	0	0	0	TBP	78.1	88.1	0.0448	0	38882	ENSG00000087494.10	ENST00000545234.1	PTHLH	ENST00000201015.4,ENST00000395872.1,ENST00000535992.1,ENST00000542963.1,ENST00000534890.1,ENST00000395868.3,ENST00000539239.1,ENST00000538310.1	PTHLH,PTHLH,PTHLH,PTHLH,PTHLH,PTHLH,PTHLH,PTHLH	-1.2211,-2.5486,-1.287,-3.6075,-1.1184,-4.2146,-3.5197,-3.0716
rs11049283	chr12	28164633	0.125	A/C	intergenic	0	0	0					0	38994	ENSG00000087494.10	ENST00000545234.1	PTHLH	ENST00000201015.4,ENST00000395872.1,ENST00000535992.1,ENST00000542963.1,ENST00000534890.1,ENST00000395868.3,ENST00000539239.1,ENST00000538310.1	PTHLH,PTHLH,PTHLH,PTHLH,PTHLH,PTHLH,PTHLH,PTHLH	-1.2211,-2.5486,-1.287,-3.6075,-1.1184,-4.2146,-3.5197,-3.0716
rs11049285	chr12	28171528	0.125	T/A	intergenic	0	0	0					0	45889	ENSG00000087494.10	ENST00000545234.1	PTHLH	ENST00000201015.4,ENST00000395872.1,ENST00000535992.1,ENST00000542963.1,ENST00000534890.1,ENST00000395868.3,ENST00000539239.1,ENST00000538310.1	PTHLH,PTHLH,PTHLH,PTHLH,PTHLH,PTHLH,PTHLH,PTHLH	-1.2211,-2.5486,-1.287,-3.6075,-1.1184,-4.2146,-3.5197,-3.0716
rs11049286	chr12	28171747	0.125	G/C	intergenic	0	0	0					0	46108	ENSG00000087494.10	ENST00000545234.1	PTHLH	ENST00000201015.4,ENST00000395872.1,ENST00000535992.1,ENST00000542963.1,ENST00000534890.1,ENST00000395868.3,ENST00000539239.1,ENST00000538310.1	PTHLH,PTHLH,PTHLH,PTHLH,PTHLH,PTHLH,PTHLH,PTHLH	-1.2211,-2.5486,-1.287,-3.6075,-1.1184,-4.2146,-3.5197,-3.0716
rs11049290	chr12	28174679	0.125	A/G	intergenic	0	40.0333	-5.35872					10	49040	ENSG00000087494.10	ENST00000545234.1	PTHLH	ENST00000201015.4,ENST00000395872.1,ENST00000535992.1,ENST00000542963.1,ENST00000534890.1,ENST00000395868.3,ENST00000539239.1,ENST00000538310.1	PTHLH,PTHLH,PTHLH,PTHLH,PTHLH,PTHLH,PTHLH,PTHLH	-1.2211,-2.5486,-1.287,-3.6075,-1.1184,-4.2146,-3.5197,-3.0716
rs11049291	chr12	28177171	0.108	A/G	intergenic	0	48.7579	-5.63685	Sox17	67.1	81.7	0.0442	0	51532	ENSG00000087494.10	ENST00000545234.1	PTHLH	ENST00000201015.4,ENST00000395872.1,ENST00000535992.1,ENST00000542963.1,ENST00000534890.1,ENST00000395868.3,ENST00000539239.1,ENST00000538310.1	PTHLH,PTHLH,PTHLH,PTHLH,PTHLH,PTHLH,PTHLH,PTHLH	-1.2211,-2.5486,-1.287,-3.6075,-1.1184,-4.2146,-3.5197,-3.0716
rs11049292	chr12	28179482	0.125	A/G	intergenic	0	19.356	-4.34739	Klf4	69.9	82.1	0.035	0	53843	ENSG00000087494.10	ENST00000545234.1	PTHLH	ENST00000201015.4,ENST00000395872.1,ENST00000535992.1,ENST00000542963.1,ENST00000534890.1,ENST00000395868.3,ENST00000539239.1,ENST00000538310.1	PTHLH,PTHLH,PTHLH,PTHLH,PTHLH,PTHLH,PTHLH,PTHLH	-1.2211,-2.5486,-1.287,-3.6075,-1.1184,-4.2146,-3.5197,-3.0716
rs11049293	chr12	28179701	0.117	T/C	intergenic	0	19.356	-4.34739	Zfx,RORA_1	69.4,85.8	80.7,73.6	0.0084,0.0212	1	54062	ENSG00000087494.10	ENST00000545234.1	PTHLH	ENST00000201015.4,ENST00000395872.1,ENST00000535992.1,ENST00000542963.1,ENST00000534890.1,ENST00000395868.3,ENST00000539239.1,ENST00000538310.1	PTHLH,PTHLH,PTHLH,PTHLH,PTHLH,PTHLH,PTHLH,PTHLH	-1.2211,-2.5486,-1.287,-3.6075,-1.1184,-4.2146,-3.5197,-3.0716
rs11049294	chr12	28181403	0.142	G/C	intergenic	0	0	0	E2F1	74	87	0.0202	0	55764	ENSG00000087494.10	ENST00000545234.1	PTHLH	ENST00000201015.4,ENST00000395872.1,ENST00000535992.1,ENST00000542963.1,ENST00000534890.1,ENST00000395868.3,ENST00000539239.1,ENST00000538310.1	PTHLH,PTHLH,PTHLH,PTHLH,PTHLH,PTHLH,PTHLH,PTHLH	-1.2211,-2.5486,-1.287,-3.6075,-1.1184,-4.2146,-3.5197,-3.0716
rs11049295	chr12	28182252	0.125	T/C	intergenic	0	0	0	Foxd3	81.4	71.8	0.0156	0	56613	ENSG00000087494.10	ENST00000545234.1	PTHLH	ENST00000201015.4,ENST00000395872.1,ENST00000535992.1,ENST00000542963.1,ENST00000534890.1,ENST00000395868.3,ENST00000539239.1,ENST00000538310.1	PTHLH,PTHLH,PTHLH,PTHLH,PTHLH,PTHLH,PTHLH,PTHLH	-1.2211,-2.5486,-1.287,-3.6075,-1.1184,-4.2146,-3.5197,-3.0716
rs11836367	chr12	96027467	0.367	C/T	intergenic	0	102.566	-6.69441	RORA_2	77.8	87	0	12	16001	ENSG00000212448.1	ENST00000391146.1	Y_RNA
rs12230582	chr12	28179075	0.125	C/T	intergenic	0	0	0					0	53436	ENSG00000087494.10	ENST00000545234.1	PTHLH	ENST00000201015.4,ENST00000395872.1,ENST00000535992.1,ENST00000542963.1,ENST00000534890.1,ENST00000395868.3,ENST00000539239.1,ENST00000538310.1	PTHLH,PTHLH,PTHLH,PTHLH,PTHLH,PTHLH,PTHLH,PTHLH	-1.2211,-2.5486,-1.287,-3.6075,-1.1184,-4.2146,-3.5197,-3.0716
rs12231591	chr12	28178155	0.125	T/C	intergenic	0	0	0					0	52516	ENSG00000087494.10	ENST00000545234.1	PTHLH	ENST00000201015.4,ENST00000395872.1,ENST00000535992.1,ENST00000542963.1,ENST00000534890.1,ENST00000395868.3,ENST00000539239.1,ENST00000538310.1	PTHLH,PTHLH,PTHLH,PTHLH,PTHLH,PTHLH,PTHLH,PTHLH	-1.2211,-2.5486,-1.287,-3.6075,-1.1184,-4.2146,-3.5197,-3.0716
rs12422552	chr12	14413931	0.3	G/C	downstream	63.6319	38.3297	0.716629					29	6084	ENSG00000255749.1	ENST00000541815.1	RP11-134N1.3
rs1267204	chr12	28143978	0.15	T/C	intergenic	0	0	0					0	18339	ENSG00000087494.10	ENST00000545234.1	PTHLH	ENST00000201015.4,ENST00000395872.1,ENST00000535992.1,ENST00000542963.1,ENST00000534890.1,ENST00000395868.3,ENST00000539239.1,ENST00000538310.1	PTHLH,PTHLH,PTHLH,PTHLH,PTHLH,PTHLH,PTHLH,PTHLH	-1.2211,-2.5486,-1.287,-3.6075,-1.1184,-4.2146,-3.5197,-3.0716
rs1267205	chr12	28143787	0.133	C/T	intergenic	0	0	0					0	18148	ENSG00000087494.10	ENST00000545234.1	PTHLH	ENST00000201015.4,ENST00000395872.1,ENST00000535992.1,ENST00000542963.1,ENST00000534890.1,ENST00000395868.3,ENST00000539239.1,ENST00000538310.1	PTHLH,PTHLH,PTHLH,PTHLH,PTHLH,PTHLH,PTHLH,PTHLH	-1.2211,-2.5486,-1.287,-3.6075,-1.1184,-4.2146,-3.5197,-3.0716
rs1267206	chr12	28143712	0.133	C/A	intergenic	0	0	0					0	18073	ENSG00000087494.10	ENST00000545234.1	PTHLH	ENST00000201015.4,ENST00000395872.1,ENST00000535992.1,ENST00000542963.1,ENST00000534890.1,ENST00000395868.3,ENST00000539239.1,ENST00000538310.1	PTHLH,PTHLH,PTHLH,PTHLH,PTHLH,PTHLH,PTHLH,PTHLH	-1.2211,-2.5486,-1.287,-3.6075,-1.1184,-4.2146,-3.5197,-3.0716
rs1267208	chr12	28142950	0.133	C/T	intergenic	0	0	0					0	17311	ENSG00000087494.10	ENST00000545234.1	PTHLH	ENST00000201015.4,ENST00000395872.1,ENST00000535992.1,ENST00000542963.1,ENST00000534890.1,ENST00000395868.3,ENST00000539239.1,ENST00000538310.1	PTHLH,PTHLH,PTHLH,PTHLH,PTHLH,PTHLH,PTHLH,PTHLH	-1.2211,-2.5486,-1.287,-3.6075,-1.1184,-4.2146,-3.5197,-3.0716
rs1267210	chr12	28140918	0.142	C/T	intergenic	0	0	0					0	15279	ENSG00000087494.10	ENST00000545234.1	PTHLH	ENST00000201015.4,ENST00000395872.1,ENST00000535992.1,ENST00000542963.1,ENST00000534890.1,ENST00000395868.3,ENST00000539239.1,ENST00000538310.1	PTHLH,PTHLH,PTHLH,PTHLH,PTHLH,PTHLH,PTHLH,PTHLH	-1.2211,-2.5486,-1.287,-3.6075,-1.1184,-4.2146,-3.5197,-3.0716
rs1267211	chr12	28140829	0.15	T/C	intergenic	0	0	0					0	15190	ENSG00000087494.10	ENST00000545234.1	PTHLH	ENST00000201015.4,ENST00000395872.1,ENST00000535992.1,ENST00000542963.1,ENST00000534890.1,ENST00000395868.3,ENST00000539239.1,ENST00000538310.1	PTHLH,PTHLH,PTHLH,PTHLH,PTHLH,PTHLH,PTHLH,PTHLH	-1.2211,-2.5486,-1.287,-3.6075,-1.1184,-4.2146,-3.5197,-3.0716
rs1270113	chr12	28145421	0.142	C/T	intergenic	0	0	0					0	19782	ENSG00000087494.10	ENST00000545234.1	PTHLH	ENST00000201015.4,ENST00000395872.1,ENST00000535992.1,ENST00000542963.1,ENST00000534890.1,ENST00000395868.3,ENST00000539239.1,ENST00000538310.1	PTHLH,PTHLH,PTHLH,PTHLH,PTHLH,PTHLH,PTHLH,PTHLH	-1.2211,-2.5486,-1.287,-3.6075,-1.1184,-4.2146,-3.5197,-3.0716
rs1292010	chr12	115836804	0.367	A/G	intergenic	0	0	0					0	193983	ENSG00000241656.1	ENST00000486088.1	UBA52P7
rs1292011	chr12	115836522	0.392	A/G	intergenic	156.175	0	7.29623	Sox5	81	64.8	0.0312	15	194265	ENSG00000241656.1	ENST00000486088.1	UBA52P7
rs1314084	chr12	28140277	0.15	T/C	intergenic	0	0	0					0	14638	ENSG00000087494.10	ENST00000545234.1	PTHLH	ENST00000201015.4,ENST00000395872.1,ENST00000535992.1,ENST00000542963.1,ENST00000534890.1,ENST00000395868.3,ENST00000539239.1,ENST00000538310.1	PTHLH,PTHLH,PTHLH,PTHLH,PTHLH,PTHLH,PTHLH,PTHLH	-1.2211,-2.5486,-1.287,-3.6075,-1.1184,-4.2146,-3.5197,-3.0716
rs1314085	chr12	28140253	0.133	G/T	intergenic	0	0	0					0	14614	ENSG00000087494.10	ENST00000545234.1	PTHLH	ENST00000201015.4,ENST00000395872.1,ENST00000535992.1,ENST00000542963.1,ENST00000534890.1,ENST00000395868.3,ENST00000539239.1,ENST00000538310.1	PTHLH,PTHLH,PTHLH,PTHLH,PTHLH,PTHLH,PTHLH,PTHLH	-1.2211,-2.5486,-1.287,-3.6075,-1.1184,-4.2146,-3.5197,-3.0716
rs1353783	chr12	115836059	0.383	C/T	intergenic	156.175	0	7.29623					14	194728	ENSG00000241656.1	ENST00000486088.1	UBA52P7
rs1391720	chr12	115836183	0.383	G/A	intergenic	156.175	0	7.29623	Nr2e3	72.4	87.9	0.0182	16	194604	ENSG00000241656.1	ENST00000486088.1	UBA52P7
rs1391721	chr12	115836132	0.392	T/C	intergenic	156.175	0	7.29623	Tal1::Gata1,Gata1	86.8,99.3	76.1,85.6	0.0402,0.0494	16	194655	ENSG00000241656.1	ENST00000486088.1	UBA52P7
rs1546226	chr12	115825469	0.35	T/C	intergenic	0	0	0	Tal1::Gata1,Myf	71.6,73.4	82.5,82.7	0.031,0.0234	0	205318	ENSG00000241656.1	ENST00000486088.1	UBA52P7
rs16932559	chr12	28181233	0.125	T/C	intergenic	0	0	0					0	55594	ENSG00000087494.10	ENST00000545234.1	PTHLH	ENST00000201015.4,ENST00000395872.1,ENST00000535992.1,ENST00000542963.1,ENST00000534890.1,ENST00000395868.3,ENST00000539239.1,ENST00000538310.1	PTHLH,PTHLH,PTHLH,PTHLH,PTHLH,PTHLH,PTHLH,PTHLH	-1.2211,-2.5486,-1.287,-3.6075,-1.1184,-4.2146,-3.5197,-3.0716
rs17356907	chr12	96027759	0.333	A/G	intergenic	0	91.7575	-6.53539	E2F1	74	87	0.0202	5	16293	ENSG00000212448.1	ENST00000391146.1	Y_RNA
rs1838564	chr12	28154895	0.125	G/A	intergenic	0	0	0					0	29256	ENSG00000087494.10	ENST00000545234.1	PTHLH	ENST00000201015.4,ENST00000395872.1,ENST00000535992.1,ENST00000542963.1,ENST00000534890.1,ENST00000395868.3,ENST00000539239.1,ENST00000538310.1	PTHLH,PTHLH,PTHLH,PTHLH,PTHLH,PTHLH,PTHLH,PTHLH	-1.2211,-2.5486,-1.287,-3.6075,-1.1184,-4.2146,-3.5197,-3.0716
rs2454399	chr12	115835836	0.392	T/C	intergenic	0	0	0	Tal1::Gata1,TBP,Gata1	89.7,81.6,95.4	76.7,70.6,80.8	0.0064,0.029,0.0168	1	194951	ENSG00000241656.1	ENST00000486088.1	UBA52P7
rs2464263	chr12	115835630	0.383	A/T	intergenic	0	0	0					0	195157	ENSG00000241656.1	ENST00000486088.1	UBA52P7
rs2464264	chr12	115835798	0.392	G/A	intergenic	0	0	0					1	194989	ENSG00000241656.1	ENST00000486088.1	UBA52P7
rs251950	chr12	28146490	0.133	A/T	intergenic	0	0	0					0	20851	ENSG00000087494.10	ENST00000545234.1	PTHLH	ENST00000201015.4,ENST00000395872.1,ENST00000535992.1,ENST00000542963.1,ENST00000534890.1,ENST00000395868.3,ENST00000539239.1,ENST00000538310.1	PTHLH,PTHLH,PTHLH,PTHLH,PTHLH,PTHLH,PTHLH,PTHLH	-1.2211,-2.5486,-1.287,-3.6075,-1.1184,-4.2146,-3.5197,-3.0716
rs251951	chr12	28146442	0.133	A/G	intergenic	0	0	0					0	20803	ENSG00000087494.10	ENST00000545234.1	PTHLH	ENST00000201015.4,ENST00000395872.1,ENST00000535992.1,ENST00000542963.1,ENST00000534890.1,ENST00000395868.3,ENST00000539239.1,ENST00000538310.1	PTHLH,PTHLH,PTHLH,PTHLH,PTHLH,PTHLH,PTHLH,PTHLH	-1.2211,-2.5486,-1.287,-3.6075,-1.1184,-4.2146,-3.5197,-3.0716
rs251952	chr12	28145950	0.133	T/C	intergenic	0	0	0					0	20311	ENSG00000087494.10	ENST00000545234.1	PTHLH	ENST00000201015.4,ENST00000395872.1,ENST00000535992.1,ENST00000542963.1,ENST00000534890.1,ENST00000395868.3,ENST00000539239.1,ENST00000538310.1	PTHLH,PTHLH,PTHLH,PTHLH,PTHLH,PTHLH,PTHLH,PTHLH	-1.2211,-2.5486,-1.287,-3.6075,-1.1184,-4.2146,-3.5197,-3.0716
rs251954	chr12	28144471	0.15	G/C	intergenic	0	0	0					0	18832	ENSG00000087494.10	ENST00000545234.1	PTHLH	ENST00000201015.4,ENST00000395872.1,ENST00000535992.1,ENST00000542963.1,ENST00000534890.1,ENST00000395868.3,ENST00000539239.1,ENST00000538310.1	PTHLH,PTHLH,PTHLH,PTHLH,PTHLH,PTHLH,PTHLH,PTHLH	-1.2211,-2.5486,-1.287,-3.6075,-1.1184,-4.2146,-3.5197,-3.0716
rs251955	chr12	28143462	0.133	T/C	intergenic	0	0	0					0	17823	ENSG00000087494.10	ENST00000545234.1	PTHLH	ENST00000201015.4,ENST00000395872.1,ENST00000535992.1,ENST00000542963.1,ENST00000534890.1,ENST00000395868.3,ENST00000539239.1,ENST00000538310.1	PTHLH,PTHLH,PTHLH,PTHLH,PTHLH,PTHLH,PTHLH,PTHLH	-1.2211,-2.5486,-1.287,-3.6075,-1.1184,-4.2146,-3.5197,-3.0716
rs2619411	chr12	28161156	0.125	G/A	intergenic	0	0	0	Gata1,Spz1	76.6,89.5	91.3,79.7	0,0.0214	0	35517	ENSG00000087494.10	ENST00000545234.1	PTHLH	ENST00000201015.4,ENST00000395872.1,ENST00000535992.1,ENST00000542963.1,ENST00000534890.1,ENST00000395868.3,ENST00000539239.1,ENST00000538310.1	PTHLH,PTHLH,PTHLH,PTHLH,PTHLH,PTHLH,PTHLH,PTHLH	-1.2211,-2.5486,-1.287,-3.6075,-1.1184,-4.2146,-3.5197,-3.0716
rs2619415	chr12	28153747	0.125	G/T	intergenic	0	0	0					0	28108	ENSG00000087494.10	ENST00000545234.1	PTHLH	ENST00000201015.4,ENST00000395872.1,ENST00000535992.1,ENST00000542963.1,ENST00000534890.1,ENST00000395868.3,ENST00000539239.1,ENST00000538310.1	PTHLH,PTHLH,PTHLH,PTHLH,PTHLH,PTHLH,PTHLH,PTHLH	-1.2211,-2.5486,-1.287,-3.6075,-1.1184,-4.2146,-3.5197,-3.0716
rs2619433	chr12	28166057	0.125	A/G	intergenic	0	0	0					0	40418	ENSG00000087494.10	ENST00000545234.1	PTHLH	ENST00000201015.4,ENST00000395872.1,ENST00000535992.1,ENST00000542963.1,ENST00000534890.1,ENST00000395868.3,ENST00000539239.1,ENST00000538310.1	PTHLH,PTHLH,PTHLH,PTHLH,PTHLH,PTHLH,PTHLH,PTHLH	-1.2211,-2.5486,-1.287,-3.6075,-1.1184,-4.2146,-3.5197,-3.0716
rs2737447	chr12	28153527	0.133	T/C	intergenic	0	0	0					0	27888	ENSG00000087494.10	ENST00000545234.1	PTHLH	ENST00000201015.4,ENST00000395872.1,ENST00000535992.1,ENST00000542963.1,ENST00000534890.1,ENST00000395868.3,ENST00000539239.1,ENST00000538310.1	PTHLH,PTHLH,PTHLH,PTHLH,PTHLH,PTHLH,PTHLH,PTHLH	-1.2211,-2.5486,-1.287,-3.6075,-1.1184,-4.2146,-3.5197,-3.0716
rs2737448	chr12	28153260	0.133	T/C	intergenic	0	0	0					0	27621	ENSG00000087494.10	ENST00000545234.1	PTHLH	ENST00000201015.4,ENST00000395872.1,ENST00000535992.1,ENST00000542963.1,ENST00000534890.1,ENST00000395868.3,ENST00000539239.1,ENST00000538310.1	PTHLH,PTHLH,PTHLH,PTHLH,PTHLH,PTHLH,PTHLH,PTHLH	-1.2211,-2.5486,-1.287,-3.6075,-1.1184,-4.2146,-3.5197,-3.0716
rs2737455	chr12	28149614	0.133	T/A	intergenic	0	0	0	Nr2e3	65.1	80.6	0.0182	0	23975	ENSG00000087494.10	ENST00000545234.1	PTHLH	ENST00000201015.4,ENST00000395872.1,ENST00000535992.1,ENST00000542963.1,ENST00000534890.1,ENST00000395868.3,ENST00000539239.1,ENST00000538310.1	PTHLH,PTHLH,PTHLH,PTHLH,PTHLH,PTHLH,PTHLH,PTHLH	-1.2211,-2.5486,-1.287,-3.6075,-1.1184,-4.2146,-3.5197,-3.0716
rs2737456	chr12	28149612	0.15	T/C	intergenic	0	0	0					0	23973	ENSG00000087494.10	ENST00000545234.1	PTHLH	ENST00000201015.4,ENST00000395872.1,ENST00000535992.1,ENST00000542963.1,ENST00000534890.1,ENST00000395868.3,ENST00000539239.1,ENST00000538310.1	PTHLH,PTHLH,PTHLH,PTHLH,PTHLH,PTHLH,PTHLH,PTHLH	-1.2211,-2.5486,-1.287,-3.6075,-1.1184,-4.2146,-3.5197,-3.0716
rs56003999	chr12	28161748	0.125	T/C	intergenic	0	0	0					0	36109	ENSG00000087494.10	ENST00000545234.1	PTHLH	ENST00000201015.4,ENST00000395872.1,ENST00000535992.1,ENST00000542963.1,ENST00000534890.1,ENST00000395868.3,ENST00000539239.1,ENST00000538310.1	PTHLH,PTHLH,PTHLH,PTHLH,PTHLH,PTHLH,PTHLH,PTHLH	-1.2211,-2.5486,-1.287,-3.6075,-1.1184,-4.2146,-3.5197,-3.0716
rs57498301	chr12	28181020	0.125	T/C	intergenic	0	0	0					0	55381	ENSG00000087494.10	ENST00000545234.1	PTHLH	ENST00000201015.4,ENST00000395872.1,ENST00000535992.1,ENST00000542963.1,ENST00000534890.1,ENST00000395868.3,ENST00000539239.1,ENST00000538310.1	PTHLH,PTHLH,PTHLH,PTHLH,PTHLH,PTHLH,PTHLH,PTHLH	-1.2211,-2.5486,-1.287,-3.6075,-1.1184,-4.2146,-3.5197,-3.0716
rs7489064	chr12	115824498	0.342	G/A	intergenic	0	0	0					0	206289	ENSG00000241656.1	ENST00000486088.1	UBA52P7
rs76401589	chr12	28169335	0.125	C/T	intergenic	0	0	0					0	43696	ENSG00000087494.10	ENST00000545234.1	PTHLH	ENST00000201015.4,ENST00000395872.1,ENST00000535992.1,ENST00000542963.1,ENST00000534890.1,ENST00000395868.3,ENST00000539239.1,ENST00000538310.1	PTHLH,PTHLH,PTHLH,PTHLH,PTHLH,PTHLH,PTHLH,PTHLH	-1.2211,-2.5486,-1.287,-3.6075,-1.1184,-4.2146,-3.5197,-3.0716
rs788455	chr12	28167619	0.125	T/C	intergenic	0	0	0	IRF1	80.6	71.1	0.03	0	41980	ENSG00000087494.10	ENST00000545234.1	PTHLH	ENST00000201015.4,ENST00000395872.1,ENST00000535992.1,ENST00000542963.1,ENST00000534890.1,ENST00000395868.3,ENST00000539239.1,ENST00000538310.1	PTHLH,PTHLH,PTHLH,PTHLH,PTHLH,PTHLH,PTHLH,PTHLH	-1.2211,-2.5486,-1.287,-3.6075,-1.1184,-4.2146,-3.5197,-3.0716
rs788457	chr12	28170089	0.125	A/G	intergenic	0	0	0					0	44450	ENSG00000087494.10	ENST00000545234.1	PTHLH	ENST00000201015.4,ENST00000395872.1,ENST00000535992.1,ENST00000542963.1,ENST00000534890.1,ENST00000395868.3,ENST00000539239.1,ENST00000538310.1	PTHLH,PTHLH,PTHLH,PTHLH,PTHLH,PTHLH,PTHLH,PTHLH	-1.2211,-2.5486,-1.287,-3.6075,-1.1184,-4.2146,-3.5197,-3.0716
rs788458	chr12	28149568	0.133	C/T	intergenic	0	0	0	HNF1B	72.3	81.4	0	0	23929	ENSG00000087494.10	ENST00000545234.1	PTHLH	ENST00000201015.4,ENST00000395872.1,ENST00000535992.1,ENST00000542963.1,ENST00000534890.1,ENST00000395868.3,ENST00000539239.1,ENST00000538310.1	PTHLH,PTHLH,PTHLH,PTHLH,PTHLH,PTHLH,PTHLH,PTHLH	-1.2211,-2.5486,-1.287,-3.6075,-1.1184,-4.2146,-3.5197,-3.0716
rs788459	chr12	28149659	0.133	T/C	intergenic	0	0	0					0	24020	ENSG00000087494.10	ENST00000545234.1	PTHLH	ENST00000201015.4,ENST00000395872.1,ENST00000535992.1,ENST00000542963.1,ENST00000534890.1,ENST00000395868.3,ENST00000539239.1,ENST00000538310.1	PTHLH,PTHLH,PTHLH,PTHLH,PTHLH,PTHLH,PTHLH,PTHLH	-1.2211,-2.5486,-1.287,-3.6075,-1.1184,-4.2146,-3.5197,-3.0716
rs788460	chr12	28150272	0.15	A/T	intergenic	0	0	0					0	24633	ENSG00000087494.10	ENST00000545234.1	PTHLH	ENST00000201015.4,ENST00000395872.1,ENST00000535992.1,ENST00000542963.1,ENST00000534890.1,ENST00000395868.3,ENST00000539239.1,ENST00000538310.1	PTHLH,PTHLH,PTHLH,PTHLH,PTHLH,PTHLH,PTHLH,PTHLH	-1.2211,-2.5486,-1.287,-3.6075,-1.1184,-4.2146,-3.5197,-3.0716
rs788461	chr12	28150488	0.15	T/C	intergenic	0	0	0	GABPA	68.8	80.8	0.0118	0	24849	ENSG00000087494.10	ENST00000545234.1	PTHLH	ENST00000201015.4,ENST00000395872.1,ENST00000535992.1,ENST00000542963.1,ENST00000534890.1,ENST00000395868.3,ENST00000539239.1,ENST00000538310.1	PTHLH,PTHLH,PTHLH,PTHLH,PTHLH,PTHLH,PTHLH,PTHLH	-1.2211,-2.5486,-1.287,-3.6075,-1.1184,-4.2146,-3.5197,-3.0716
rs788462	chr12	28151018	0.133	T/A	intergenic	0	0	0					0	25379	ENSG00000087494.10	ENST00000545234.1	PTHLH	ENST00000201015.4,ENST00000395872.1,ENST00000535992.1,ENST00000542963.1,ENST00000534890.1,ENST00000395868.3,ENST00000539239.1,ENST00000538310.1	PTHLH,PTHLH,PTHLH,PTHLH,PTHLH,PTHLH,PTHLH,PTHLH	-1.2211,-2.5486,-1.287,-3.6075,-1.1184,-4.2146,-3.5197,-3.0716
rs788463	chr12	28152648	0.133	A/T	intergenic	6.49785	115.956	-3.96334					1	27009	ENSG00000087494.10	ENST00000545234.1	PTHLH	ENST00000201015.4,ENST00000395872.1,ENST00000535992.1,ENST00000542963.1,ENST00000534890.1,ENST00000395868.3,ENST00000539239.1,ENST00000538310.1	PTHLH,PTHLH,PTHLH,PTHLH,PTHLH,PTHLH,PTHLH,PTHLH	-1.2211,-2.5486,-1.287,-3.6075,-1.1184,-4.2146,-3.5197,-3.0716
rs788464	chr12	28153018	0.133	A/G	intergenic	0	115.956	-6.86982					0	27379	ENSG00000087494.10	ENST00000545234.1	PTHLH	ENST00000201015.4,ENST00000395872.1,ENST00000535992.1,ENST00000542963.1,ENST00000534890.1,ENST00000395868.3,ENST00000539239.1,ENST00000538310.1	PTHLH,PTHLH,PTHLH,PTHLH,PTHLH,PTHLH,PTHLH,PTHLH	-1.2211,-2.5486,-1.287,-3.6075,-1.1184,-4.2146,-3.5197,-3.0716
rs7957915	chr12	28180502	0.142	A/G	intergenic	0	0	0					0	54863	ENSG00000087494.10	ENST00000545234.1	PTHLH	ENST00000201015.4,ENST00000395872.1,ENST00000535992.1,ENST00000542963.1,ENST00000534890.1,ENST00000395868.3,ENST00000539239.1,ENST00000538310.1	PTHLH,PTHLH,PTHLH,PTHLH,PTHLH,PTHLH,PTHLH,PTHLH	-1.2211,-2.5486,-1.287,-3.6075,-1.1184,-4.2146,-3.5197,-3.0716
rs7958748	chr12	28173672	0.142	G/A	intergenic	0	0	0					0	48033	ENSG00000087494.10	ENST00000545234.1	PTHLH	ENST00000201015.4,ENST00000395872.1,ENST00000535992.1,ENST00000542963.1,ENST00000534890.1,ENST00000395868.3,ENST00000539239.1,ENST00000538310.1	PTHLH,PTHLH,PTHLH,PTHLH,PTHLH,PTHLH,PTHLH,PTHLH	-1.2211,-2.5486,-1.287,-3.6075,-1.1184,-4.2146,-3.5197,-3.0716
rs805510	chr12	28139846	0.133	C/T	intergenic	0	0	0					0	14207	ENSG00000087494.10	ENST00000545234.1	PTHLH	ENST00000201015.4,ENST00000395872.1,ENST00000535992.1,ENST00000542963.1,ENST00000534890.1,ENST00000395868.3,ENST00000539239.1,ENST00000538310.1	PTHLH,PTHLH,PTHLH,PTHLH,PTHLH,PTHLH,PTHLH,PTHLH	-1.2211,-2.5486,-1.287,-3.6075,-1.1184,-4.2146,-3.5197,-3.0716
rs805513	chr12	28148641	0.133	G/A	intergenic	0	0	0					0	23002	ENSG00000087494.10	ENST00000545234.1	PTHLH	ENST00000201015.4,ENST00000395872.1,ENST00000535992.1,ENST00000542963.1,ENST00000534890.1,ENST00000395868.3,ENST00000539239.1,ENST00000538310.1	PTHLH,PTHLH,PTHLH,PTHLH,PTHLH,PTHLH,PTHLH,PTHLH	-1.2211,-2.5486,-1.287,-3.6075,-1.1184,-4.2146,-3.5197,-3.0716
rs805515	chr12	28147081	0.133	C/T	intergenic	0	0	0					0	21442	ENSG00000087494.10	ENST00000545234.1	PTHLH	ENST00000201015.4,ENST00000395872.1,ENST00000535992.1,ENST00000542963.1,ENST00000534890.1,ENST00000395868.3,ENST00000539239.1,ENST00000538310.1	PTHLH,PTHLH,PTHLH,PTHLH,PTHLH,PTHLH,PTHLH,PTHLH	-1.2211,-2.5486,-1.287,-3.6075,-1.1184,-4.2146,-3.5197,-3.0716
rs809291	chr12	28167601	0.125	G/A	intergenic	0	0	0					0	41962	ENSG00000087494.10	ENST00000545234.1	PTHLH	ENST00000201015.4,ENST00000395872.1,ENST00000535992.1,ENST00000542963.1,ENST00000534890.1,ENST00000395868.3,ENST00000539239.1,ENST00000538310.1	PTHLH,PTHLH,PTHLH,PTHLH,PTHLH,PTHLH,PTHLH,PTHLH	-1.2211,-2.5486,-1.287,-3.6075,-1.1184,-4.2146,-3.5197,-3.0716
rs809816	chr12	28170174	0.125	T/C	intergenic	0	0	0					0	44535	ENSG00000087494.10	ENST00000545234.1	PTHLH	ENST00000201015.4,ENST00000395872.1,ENST00000535992.1,ENST00000542963.1,ENST00000534890.1,ENST00000395868.3,ENST00000539239.1,ENST00000538310.1	PTHLH,PTHLH,PTHLH,PTHLH,PTHLH,PTHLH,PTHLH,PTHLH	-1.2211,-2.5486,-1.287,-3.6075,-1.1184,-4.2146,-3.5197,-3.0716
rs813722	chr12	28152044	0.15	A/G	intergenic	0	3.60614	-2.20356					6	26405	ENSG00000087494.10	ENST00000545234.1	PTHLH	ENST00000201015.4,ENST00000395872.1,ENST00000535992.1,ENST00000542963.1,ENST00000534890.1,ENST00000395868.3,ENST00000539239.1,ENST00000538310.1	PTHLH,PTHLH,PTHLH,PTHLH,PTHLH,PTHLH,PTHLH,PTHLH	-1.2211,-2.5486,-1.287,-3.6075,-1.1184,-4.2146,-3.5197,-3.0716
rs1018464	chr14	37122790	0.254	A/G	Intron	0	0	0					3	3982	ENSG00000198807.6	ENST00000402703.2	PAX9	ENST00000402703.2,ENST00000543853.1	PAX9,NA	1.1478,1.1899
rs1028842	chr14	68671723	0.158	C/A	Intron	0	0	0	Sox17,FOXO3	97.1,72.9	82.4,86.2	0.0424,0.0112	0	31531	ENSG00000243546.1	ENST00000481903.1	Metazoa_SRP
rs10483812	chr14	69017843	0.3	C/G	Intron	0	0	0	Myf	73.4	82.7	0.0234	0	141963	ENSG00000242941.1	ENST00000493832.1	CTD-2325P2.2
rs10483813	chr14	69031284	0.283	T/A	Intron	0	0	0	NR4A2	79.6	93.3	0.0484	0	128522	ENSG00000242941.1	ENST00000493832.1	CTD-2325P2.2
rs1080321	chr14	68712521	0.167	G/T	Intron	0	0	0	FOXD1	66.5	80.8	0.0248	0	9265	ENSG00000243546.1	ENST00000481903.1	Metazoa_SRP
rs11621276	chr14	68996466	0.325	A/G	Intron	0	0	0					0	163340	ENSG00000242941.1	ENST00000493832.1	CTD-2325P2.2
rs11624097	chr14	68986036	0.258	A/T	Intron	0	12.6571	-3.77158	Gata1	72.4	87	0.0194	1	173770	ENSG00000242941.1	ENST00000493832.1	CTD-2325P2.2
rs11624164	chr14	68986157	0.258	C/T	Intron	0	12.6571	-3.77158					1	173649	ENSG00000242941.1	ENST00000493832.1	CTD-2325P2.2
rs11624333	chr14	68979835	0.258	T/C	Intron	0	0	0					0	173576	ENSG00000240210.2	ENST00000538462.1	RP11-204K16.1
rs116264287	chr14	68688702	0.167	C/T	Intron	0	0	0					0	14552	ENSG00000243546.1	ENST00000481903.1	Metazoa_SRP
rs11628293	chr14	69037320	0.283	A/G	Intron	0	0	0					4	122486	ENSG00000242941.1	ENST00000493832.1	CTD-2325P2.2
rs11628885	chr14	68724790	0.133	A/G	Intron	0	0	0	Spz1,CREB1	72.3,82	81.5,68	0.0484,0.0118	0	21534	ENSG00000243546.1	ENST00000481903.1	Metazoa_SRP
rs117351774	chr14	68688639	0.167	T/C	Intron	0	0	0	PBX1	71.6	81.9	0.0102	0	14615	ENSG00000243546.1	ENST00000481903.1	Metazoa_SRP
rs11844632	chr14	69026379	0.317	G/A	Intron	0	0	0					0	133427	ENSG00000242941.1	ENST00000493832.1	CTD-2325P2.2
rs11848377	chr14	37108518	0.242	T/C	downstream	0	0	0	MAX,Arnt	69.3,66.4	81.9,83.4	0.0158,0	0	18254	ENSG00000198807.6	ENST00000402703.2	PAX9	ENST00000402703.2,ENST00000543853.1	PAX9,NA	1.1478,1.1899
rs1274637	chr14	68666429	0.15	C/G	Intron	0	0	0					1	36825	ENSG00000243546.1	ENST00000481903.1	Metazoa_SRP
rs1274638	chr14	68666722	0.15	T/C	Intron	0	0	0	NFYA,Tcfcp2l1	82.1,71	72.4,80.7	0.048,0.0192	1	36532	ENSG00000243546.1	ENST00000481903.1	Metazoa_SRP
rs1274639	chr14	68668499	0.158	C/A	Intron	0	0	0	Stat3	83	70.9	0.015	0	34755	ENSG00000243546.1	ENST00000481903.1	Metazoa_SRP
rs1274640	chr14	68668528	0.142	C/T	Intron	0	0	0	FOXA1,Sox5	72.3,67.9	83.7,84.1	0.0042,0.033	0	34726	ENSG00000243546.1	ENST00000481903.1	Metazoa_SRP
rs1274641	chr14	68668994	0.15	G/A	Intron	0	0	0					0	34260	ENSG00000243546.1	ENST00000481903.1	Metazoa_SRP
rs1274642	chr14	68672703	0.167	G/A	Intron	0	0	0					0	30551	ENSG00000243546.1	ENST00000481903.1	Metazoa_SRP
rs1274643	chr14	68673079	0.142	T/C	Intron	0	0	0	Foxq1	69.8	80.5	0.0082	0	30175	ENSG00000243546.1	ENST00000481903.1	Metazoa_SRP
rs1274644	chr14	68673117	0.158	G/A	Intron	0	0	0	Sox5	64.8	81	0	0	30137	ENSG00000243546.1	ENST00000481903.1	Metazoa_SRP
rs1274645	chr14	68673326	0.15	G/A	Intron	0	0	0					0	29928	ENSG00000243546.1	ENST00000481903.1	Metazoa_SRP
rs1274646	chr14	68673389	0.158	G/A	Intron	0	0	0	TAL1::TCF3	77.2	87.7	0.0036	0	29865	ENSG00000243546.1	ENST00000481903.1	Metazoa_SRP
rs1274647	chr14	68673844	0.142	T/C	Intron	0	0	0					0	29410	ENSG00000243546.1	ENST00000481903.1	Metazoa_SRP
rs1274648	chr14	68673885	0.142	T/C	Intron	0	0	0					0	29369	ENSG00000243546.1	ENST00000481903.1	Metazoa_SRP
rs1274649	chr14	68674300	0.158	T/G	Intron	0	0	0					0	28954	ENSG00000243546.1	ENST00000481903.1	Metazoa_SRP
rs1274650	chr14	68676173	0.167	G/A	Intron	0	0	0					0	27081	ENSG00000243546.1	ENST00000481903.1	Metazoa_SRP
rs1274651	chr14	68676418	0.158	C/T	Intron	0	0	0					0	26836	ENSG00000243546.1	ENST00000481903.1	Metazoa_SRP
rs1274652	chr14	68676520	0.142	C/G	Intron	0	0	0					0	26734	ENSG00000243546.1	ENST00000481903.1	Metazoa_SRP
rs1274655	chr14	68677978	0.142	G/C	Intron	19.6431	38.9121	-0.951162					2	25276	ENSG00000243546.1	ENST00000481903.1	Metazoa_SRP
rs1274656	chr14	68679481	0.142	G/A	Intron	0	0	0					0	23773	ENSG00000243546.1	ENST00000481903.1	Metazoa_SRP
rs1274657	chr14	68679715	0.158	C/G	Intron	0	0	0					0	23539	ENSG00000243546.1	ENST00000481903.1	Metazoa_SRP
rs1274658	chr14	68680007	0.158	G/A	Intron	0	0	0					0	23247	ENSG00000243546.1	ENST00000481903.1	Metazoa_SRP
rs1274659	chr14	68680649	0.158	C/G	Intron	0	0	0					0	22605	ENSG00000243546.1	ENST00000481903.1	Metazoa_SRP
rs1274661	chr14	68689219	0.167	G/A	Intron	0	0	0					0	14035	ENSG00000243546.1	ENST00000481903.1	Metazoa_SRP
rs1285820	chr14	91840017	0.35	T/C	Intron	0	0	0					0	43152	ENSG00000015133.12	ENST00000541408.1	NA	ENST00000389857.5	CCDC88C	1.0523
rs12878491	chr14	37108832	0.242	C/A	downstream	0	0	0	FOXF2,Gata1	70.3,81.4	80.4,66.7	0,0.0052	0	17940	ENSG00000198807.6	ENST00000402703.2	PAX9	ENST00000402703.2,ENST00000543853.1	PAX9,NA	1.1478,1.1899
rs12878597	chr14	37092472	0.225	T/C	intergenic	0	0	0	MAX	72.6	85.2	0.0158	0	29119	ENSG00000201395.1	ENST00000364525.1	7SK	ENST00000402703.2,ENST00000543853.1	PAX9,NA	1.1478,1.1899
rs12879829	chr14	37110645	0.242	G/C	downstream	0	0	0					0	16127	ENSG00000198807.6	ENST00000402703.2	PAX9	ENST00000402703.2,ENST00000543853.1	PAX9,NA	1.1478,1.1899
rs12881439	chr14	37105853	0.242	A/G	intergenic	0	0	0					0	20919	ENSG00000198807.6	ENST00000402703.2	PAX9	ENST00000402703.2,ENST00000543853.1	PAX9,NA	1.1478,1.1899
rs12883049	chr14	37132061	0.254	A/G	5UTR	252.354	86.2168	1.53848					3	954	ENSG00000198807.6	ENST00000361487.5	PAX9	ENST00000543853.1,ENST00000402703.2	NA,PAX9	1.1899,1.1478
rs12885408	chr14	37111609	0.242	G/A	downstream	0	0	0					0	15163	ENSG00000198807.6	ENST00000402703.2	PAX9	ENST00000402703.2,ENST00000543853.1	PAX9,NA	1.1478,1.1899
rs12885612	chr14	37127410	0.242	G/A	Intron	0	0	0					2	636	ENSG00000198807.6	ENST00000402703.2	PAX9	ENST00000402703.2,ENST00000543853.1	PAX9,NA	1.1478,1.1899
rs12889251	chr14	68994140	0.325	C/G	Intron	30.73	0	4.98778					0	165666	ENSG00000242941.1	ENST00000493832.1	CTD-2325P2.2
rs12895715	chr14	37113093	0.242	A/G	downstream	0	0	0	Hand1::Tcfe2a,ELK4	81.5,77.8	68.3,89.7	0.0422,0	0	13679	ENSG00000198807.6	ENST00000402703.2	PAX9	ENST00000402703.2,ENST00000543853.1	PAX9,NA	1.1478,1.1899
rs1290939	chr14	68689813	0.158	C/G	Intron	0	0	0	Pax5,TAL1::TCF3	73,72.1	80.4,82.5	0.0116,0.0284	0	13441	ENSG00000243546.1	ENST00000481903.1	Metazoa_SRP
rs1295780	chr14	68678632	0.158	C/T	Intron	19.6431	0	4.36759					0	24622	ENSG00000243546.1	ENST00000481903.1	Metazoa_SRP
rs1295781	chr14	68687068	0.167	A/T	Intron	0	0	0					0	16186	ENSG00000243546.1	ENST00000481903.1	Metazoa_SRP
rs1295782	chr14	68690442	0.167	C/T	Intron	0	0	0					0	12812	ENSG00000243546.1	ENST00000481903.1	Metazoa_SRP
rs1296527	chr14	68685460	0.15	T/C	Intron	0	0	0					0	17794	ENSG00000243546.1	ENST00000481903.1	Metazoa_SRP
rs1298340	chr14	68677492	0.142	G/C	Intron	19.6431	38.9121	-0.951162	RUNX1	80.4	65.9	0.0282	1	25762	ENSG00000243546.1	ENST00000481903.1	Metazoa_SRP
rs1314911	chr14	68698230	0.142	A/G	Intron	0	0	0					8	5024	ENSG00000243546.1	ENST00000481903.1	Metazoa_SRP
rs1314912	chr14	68698372	0.167	G/A	Intron	0	141.834	-7.1582					8	4882	ENSG00000243546.1	ENST00000481903.1	Metazoa_SRP
rs1314913	chr14	68699594	0.15	C/T	Intron	4.67537	141.834	-4.65348					18	3660	ENSG00000243546.1	ENST00000481903.1	Metazoa_SRP
rs1314914	chr14	68703076	0.142	C/T	exon	0	0	0					0	178	ENSG00000243546.1	ENST00000481903.1	Metazoa_SRP
rs1314915	chr14	68703741	0.167	T/C	Intron	0	0	0	Klf4	68.9	81.1	0.035	0	485	ENSG00000243546.1	ENST00000481903.1	Metazoa_SRP
rs1314916	chr14	68710834	0.142	A/G	Intron	0	0	0	NFIL3	81.9	70.8	0.0062	0	7578	ENSG00000243546.1	ENST00000481903.1	Metazoa_SRP
rs1314918	chr14	68711676	0.167	A/G	Intron	0	0	0					0	8420	ENSG00000243546.1	ENST00000481903.1	Metazoa_SRP
rs1314919	chr14	68711973	0.167	T/C	Intron	0	0	0	Tal1::Gata1,Gata1	73,77.3	85.9,91.9	0.0072,0.007	0	8717	ENSG00000243546.1	ENST00000481903.1	Metazoa_SRP
rs1314921	chr14	68715181	0.15	A/G	Intron	50.509	54.0157	-0.0950185					16	11925	ENSG00000243546.1	ENST00000481903.1	Metazoa_SRP
rs1315984	chr14	68697788	0.167	A/G	Intron	9.72662	5.53068	0.715889					7	5466	ENSG00000243546.1	ENST00000481903.1	Metazoa_SRP
rs1316014	chr14	68699370	0.167	T/G	Intron	4.67537	141.834	-4.65348					18	3884	ENSG00000243546.1	ENST00000481903.1	Metazoa_SRP
rs1316118	chr14	68700097	0.15	T/C	Intron	0	0	0	Sox17	68.3	83	0	5	3157	ENSG00000243546.1	ENST00000481903.1	Metazoa_SRP
rs1316170	chr14	68698472	0.15	A/C	Intron	0	141.834	-7.1582					8	4782	ENSG00000243546.1	ENST00000481903.1	Metazoa_SRP
rs1536455	chr14	68676299	0.158	G/A	Intron	0	0	0	FOXA1	71.3	82.2	0.0482	0	26955	ENSG00000243546.1	ENST00000481903.1	Metazoa_SRP
rs1744947	chr14	68681476	0.167	C/T	Intron	0	0	0					0	21778	ENSG00000243546.1	ENST00000481903.1	Metazoa_SRP
rs1744949	chr14	68686394	0.167	C/T	Intron	80.4989	0	6.34871					3	16860	ENSG00000243546.1	ENST00000481903.1	Metazoa_SRP
rs1744959	chr14	68715167	0.158	T/C	Intron	50.509	54.0157	-0.0950185					15	11911	ENSG00000243546.1	ENST00000481903.1	Metazoa_SRP
rs1751381	chr14	68694594	0.15	T/G	Intron	0	0	0					0	8660	ENSG00000243546.1	ENST00000481903.1	Metazoa_SRP
rs1751382	chr14	68692650	0.167	C/T	Intron	0	0	0					0	10604	ENSG00000243546.1	ENST00000481903.1	Metazoa_SRP
rs17755925	chr14	69011946	0.267	A/G	Intron	0	112.524	-6.82685					0	147860	ENSG00000242941.1	ENST00000493832.1	CTD-2325P2.2
rs17756000	chr14	69019538	0.3	C/T	Intron	0	5.68563	-2.74106					0	140268	ENSG00000242941.1	ENST00000493832.1	CTD-2325P2.2
rs17756147	chr14	69036127	0.292	G/A	Intron	0	0	0					1	123679	ENSG00000242941.1	ENST00000493832.1	CTD-2325P2.2
rs17828907	chr14	69011205	0.317	A/T	Intron	5.20052	112.524	-4.19446	FOXI1	70.1	81.1	0.0044	1	148601	ENSG00000242941.1	ENST00000493832.1	CTD-2325P2.2
rs17828955	chr14	69016645	0.308	T/C	Intron	0	0	0					1	143161	ENSG00000242941.1	ENST00000493832.1	CTD-2325P2.2
rs1951251	chr14	91859263	0.367	A/G	Intron	5.21105	0	2.63484					0	23906	ENSG00000015133.12	ENST00000541408.1	NA	ENST00000389857.5	CCDC88C	1.0523
rs1951631	chr14	68717529	0.15	C/T	Intron	0	0	0					7	14273	ENSG00000243546.1	ENST00000481903.1	Metazoa_SRP
rs2158357	chr14	69029203	0.3	C/T	Intron	0	0	0					0	130603	ENSG00000242941.1	ENST00000493832.1	CTD-2325P2.2
rs2236007	chr14	37132769	0.233	G/A	Intron	111.957	57.8668	0.940243					3	1662	ENSG00000198807.6	ENST00000361487.5	PAX9	ENST00000543853.1,ENST00000402703.2	NA,PAX9	1.1899,1.1478
rs2255767	chr14	68663437	0.15	G/A	Intron	0	0	0					0	39817	ENSG00000243546.1	ENST00000481903.1	Metazoa_SRP
rs2588809	chr14	68660428	0.158	C/T	Intron	0	0	0					0	42826	ENSG00000243546.1	ENST00000481903.1	Metazoa_SRP
rs2767377	chr14	68663982	0.175	C/T	Intron	0	0	0					0	39272	ENSG00000243546.1	ENST00000481903.1	Metazoa_SRP
rs2767378	chr14	68663266	0.15	C/T	Intron	0	0	0					0	39988	ENSG00000243546.1	ENST00000481903.1	Metazoa_SRP
rs34409637	chr14	68719114	0.15	T/C	Intron	0	0	0	T	70.6	80.3	0.0334	0	15858	ENSG00000243546.1	ENST00000481903.1	Metazoa_SRP
rs34636650	chr14	69005614	0.317	G/A	Intron	0	0	0					0	154192	ENSG00000242941.1	ENST00000493832.1	CTD-2325P2.2
rs34808452	chr14	37100087	0.233	A/G	intergenic	0	0	0					0	26685	ENSG00000198807.6	ENST00000402703.2	PAX9	ENST00000402703.2,ENST00000543853.1	PAX9,NA	1.1478,1.1899
rs34882439	chr14	69027523	0.317	G/A	Intron	0	0	0	Sox17	65.6	80.2	0.0442	0	132283	ENSG00000242941.1	ENST00000493832.1	CTD-2325P2.2
rs34914085	chr14	37128564	0.242	C/A	Intron	0	0	0					2	1790	ENSG00000198807.6	ENST00000402703.2	PAX9	ENST00000402703.2,ENST00000543853.1	PAX9,NA	1.1478,1.1899
rs6575189	chr14	91840267	0.358	C/T	Intron	0	0	0					0	42902	ENSG00000015133.12	ENST00000541408.1	NA	ENST00000389857.5	CCDC88C	1.0523
rs67155512	chr14	37116271	0.242	C/A	downstream	0	171.814	-7.43307					7	10501	ENSG00000198807.6	ENST00000402703.2	PAX9	ENST00000402703.2,ENST00000543853.1	PAX9,NA	1.1478,1.1899
rs71423314	chr14	68988664	0.325	C/G	Intron	0	0	0					0	171142	ENSG00000242941.1	ENST00000493832.1	CTD-2325P2.2
rs71423318	chr14	69005887	0.317	G/A	Intron	0	0	0	EBF1,REL,RELA	87.7,82.7,82.6	75.7,70.3,71.6	0.0452,0.0148,0.0058	0	153919	ENSG00000242941.1	ENST00000493832.1	CTD-2325P2.2
rs7149262	chr14	37136545	0.233	C/A	Intron	0	0	0					1	1346	ENSG00000198807.6	ENST00000543853.1	NA	ENST00000543853.1,ENST00000402703.2	NA,PAX9	1.1899,1.1478
rs7155764	chr14	68720610	0.167	A/G	Intron	0	0	0	Tcfcp2l1	75.8	85.4	0.0278	0	17354	ENSG00000243546.1	ENST00000481903.1	Metazoa_SRP
rs725453	chr14	68675858	0.142	C/T	Intron	0	0	0	Pou5f1	83.5	74.8	0.0196	0	27396	ENSG00000243546.1	ENST00000481903.1	Metazoa_SRP
rs72679711	chr14	37116281	0.242	T/C	downstream	0	171.814	-7.43307	Hand1::Tcfe2a	80.4	67.1	0.0016	7	10491	ENSG00000198807.6	ENST00000402703.2	PAX9	ENST00000402703.2,ENST00000543853.1	PAX9,NA	1.1478,1.1899
rs747159	chr14	91841030	0.375	C/A	Intron	0	0	0					0	42139	ENSG00000015133.12	ENST00000541408.1	NA	ENST00000389857.5	CCDC88C	1.0523
rs8018155	chr14	91842978	0.375	G/C	Intron	0	0	0					0	40191	ENSG00000015133.12	ENST00000541408.1	NA	ENST00000389857.5	CCDC88C	1.0523
rs8021298	chr14	91840153	0.367	G/A	Intron	0	0	0					0	43016	ENSG00000015133.12	ENST00000541408.1	NA	ENST00000389857.5	CCDC88C	1.0523
rs941764	chr14	91841069	0.383	A/G	Intron	0	0	0	RUNX1	72.4	87	0.0086	0	42100	ENSG00000015133.12	ENST00000541408.1	NA	ENST00000389857.5	CCDC88C	1.0523
rs941765	chr14	91841358	0.375	G/C	Intron	0	0	0	ELK4	71.3	83.2	0	0	41811	ENSG00000015133.12	ENST00000541408.1	NA	ENST00000389857.5	CCDC88C	1.0523
rs999737	chr14	69034682	0.283	C/T	Intron	0	0	0	EBF1	90.7	78.7	0.0452	0	125124	ENSG00000242941.1	ENST00000493832.1	CTD-2325P2.2
rs10468280	chr16	53827479	0.433	A/G	Intron	0	0	0					0	89384	ENSG00000140718.12	ENST00000464071.1	FTO	ENST00000394647.3	FTO	-1.7138
rs10468364	chr16	80645301	0.167	A/G	Intron	0	0	0	NR2F1	72.7	81	0.0216	0	70378	ENSG00000168589.9	ENST00000338542.4	DYNLRB2
rs11075551	chr16	52631964	0.4	A/G	Intron	0	0	0					0	8882	ENSG00000249231.1	ENST00000510238.1	RP11-297L17.1	ENST00000540332.1	RP11-297L17.6	1.0126
rs11075985	chr16	53805207	0.483	C/A	Intron	0	0	0	NKX3-1	73.1	88.3	0.019	0	67112	ENSG00000140718.12	ENST00000464071.1	FTO	ENST00000394647.3	FTO	-1.7138
rs11075989	chr16	53819877	0.442	C/T	Intron	0	0	0	Pou5f1,TBP	72.5,70.1	82,81.4	0,0.0124	0	81782	ENSG00000140718.12	ENST00000464071.1	FTO	ENST00000394647.3	FTO	-1.7138
rs11075990	chr16	53819893	0.433	A/G	Intron	0	0	0					0	81798	ENSG00000140718.12	ENST00000464071.1	FTO	ENST00000394647.3	FTO	-1.7138
rs11075991	chr16	53819937	0.45	A/T	Intron	0	0	0					0	81842	ENSG00000140718.12	ENST00000464071.1	FTO	ENST00000394647.3	FTO	-1.7138
rs11075992	chr16	53820066	0.45	T/C	Intron	0	0	0					0	81971	ENSG00000140718.12	ENST00000464071.1	FTO	ENST00000394647.3	FTO	-1.7138
rs11075993	chr16	53837144	0.45	G/T	Intron	0	12.9789	-3.80518					0	83684	ENSG00000140718.12	ENST00000431610.2	FTO	ENST00000394647.3	FTO	-1.7138
rs11075995	chr16	53855291	0.258	T/A	Intron	0	0	0					0	65537	ENSG00000140718.12	ENST00000431610.2	FTO	ENST00000463855.1	FTO	-1.3787
rs1112135	chr16	52639755	0.392	C/T	Intron	0	0	0					0	1091	ENSG00000249231.1	ENST00000510238.1	RP11-297L17.1	ENST00000540332.1	RP11-297L17.6	1.0126
rs11150296	chr16	80644663	0.167	T/C	Intron	10.0247	0	3.46267					0	69740	ENSG00000168589.9	ENST00000338542.4	DYNLRB2
rs1121980	chr16	53809247	0.483	G/A	Intron	0	0	0					3	71152	ENSG00000140718.12	ENST00000464071.1	FTO	ENST00000394647.3	FTO	-1.7138
rs11642015	chr16	53802494	0.458	C/T	Intron	35.3808	66.6681	-0.895298	REL	81.4	69.2	0.0442	17	64399	ENSG00000140718.12	ENST00000464071.1	FTO	ENST00000394647.3	FTO	-1.7138
rs11642841	chr16	53845487	0.458	C/A	Intron	0	0	0					0	75341	ENSG00000140718.12	ENST00000431610.2	FTO	ENST00000463855.1	FTO	-1.3787
rs11649091	chr16	53845169	0.442	T/G	Intron	0	0	0					0	75659	ENSG00000140718.12	ENST00000431610.2	FTO	ENST00000463855.1	FTO	-1.3787
rs11860998	chr16	52628418	0.4	G/C	Intron	0	0	0					0	12428	ENSG00000249231.1	ENST00000510238.1	RP11-297L17.1	ENST00000540332.1	RP11-297L17.6	1.0126
rs11861036	chr16	52628564	0.4	T/C	Intron	0	0	0					0	12282	ENSG00000249231.1	ENST00000510238.1	RP11-297L17.1	ENST00000540332.1	RP11-297L17.6	1.0126
rs11862190	chr16	80645147	0.142	G/A	Intron	0	0	0	Hand1::Tcfe2a	70	83.3	0.0068	0	70224	ENSG00000168589.9	ENST00000338542.4	DYNLRB2
rs11866077	chr16	80643517	0.158	T/C	Intron	0	0	0	Tal1::Gata1,NHLH1,Gata1,RUNX1	80.4,70.9,87.9,67.4	69.6,81.4,74.2,81.8	0.0302,0.0402,0.0494,0.0394	0	68594	ENSG00000168589.9	ENST00000338542.4	DYNLRB2
rs12149574	chr16	53840525	0.45	C/G	Intron	0	0	0					0	80303	ENSG00000140718.12	ENST00000431610.2	FTO
rs12149832	chr16	53842908	0.458	G/A	Intron	0	79.0264	-6.3224	RUNX1	70	84.5	0.0186	0	77920	ENSG00000140718.12	ENST00000431610.2	FTO
rs12446424	chr16	80645662	0.167	G/T	Intron	0	0	0	TEAD1	70.5	80.5	0.0074	0	70739	ENSG00000168589.9	ENST00000338542.4	DYNLRB2
rs12597685	chr16	52637780	0.4	T/C	Intron	0	0	0	Gata1	82.3	67.8	0.035	0	3066	ENSG00000249231.1	ENST00000510238.1	RP11-297L17.1	ENST00000540332.1	RP11-297L17.6	1.0126
rs12918816	chr16	52560213	0.25	G/A	Intron	0	0	0	RUNX1	69.9	84.4	0.0186	0	20592	ENSG00000103460.11	ENST00000219746.8	TOX3
rs12920540	chr16	52625613	0.383	C/A	Intron	0	0	0	NFIL3	72.5	83.6	0.0204	0	15233	ENSG00000249231.1	ENST00000510238.1	RP11-297L17.1	ENST00000540332.1	RP11-297L17.6	1.0126
rs12921970	chr16	53865226	0.233	C/G	Intron	0	0	0					0	55602	ENSG00000140718.12	ENST00000431610.2	FTO	ENST00000463855.1	FTO	-1.3787
rs12929797	chr16	52632944	0.392	C/T	Intron	0	0	0					0	7902	ENSG00000249231.1	ENST00000510238.1	RP11-297L17.1	ENST00000540332.1	RP11-297L17.6	1.0126
rs12930156	chr16	52581424	0.242	C/T	Intron	0	0	0					3	289	ENSG00000103460.11	ENST00000407228.2	TOX3
rs12933168	chr16	53860656	0.25	A/G	Intron	0	0	0					0	60172	ENSG00000140718.12	ENST00000431610.2	FTO	ENST00000463855.1	FTO	-1.3787
rs13329835	chr16	80650805	0.167	A/G	Intron	0	0	0					0	75882	ENSG00000168589.9	ENST00000338542.4	DYNLRB2
rs1345388	chr16	52556293	0.242	T/C	Intron	0	0	0	RUNX1	82.4	67.8	0.0048	0	24512	ENSG00000103460.11	ENST00000219746.8	TOX3
rs1362548	chr16	52563951	0.258	G/C	Intron	0	0	0					0	16854	ENSG00000103460.11	ENST00000219746.8	TOX3
rs1421085	chr16	53800954	0.458	T/C	Intron	0	0	0	Esrrb,Foxa2,RORA_1	73,84.2,75.7	84.3,73.5,87.9	0.0332,0.0484,0	3	62859	ENSG00000140718.12	ENST00000464071.1	FTO	ENST00000394647.3	FTO	-1.7138
rs1421086	chr16	53801343	0.483	C/A	Intron	0	0	0	Nr2e3	69	84.5	0.0182	0	63248	ENSG00000140718.12	ENST00000464071.1	FTO	ENST00000394647.3	FTO	-1.7138
rs1558902	chr16	53803574	0.458	T/A	Intron	0	0	0	Tal1::Gata1,Gata1	70.5,72	82.5,86.6	0.0206,0.0194	0	65479	ENSG00000140718.12	ENST00000464071.1	FTO	ENST00000394647.3	FTO	-1.7138
rs17271951	chr16	52538040	0.25	T/C	Intron	0	0	0					0	42765	ENSG00000103460.11	ENST00000219746.8	TOX3
rs17750740	chr16	80651109	0.167	T/C	Intron	10.6446	0	3.54159					0	76186	ENSG00000168589.9	ENST00000338542.4	DYNLRB2
rs17817449	chr16	53813367	0.45	T/G	Intron	0	3.52349	-2.17744	FOXA1,Sox5	80.7,84.1	69.3,67.9	0.0144,0.0452	0	75272	ENSG00000140718.12	ENST00000464071.1	FTO	ENST00000394647.3	FTO	-1.7138
rs17817497	chr16	53815435	0.45	T/C	Intron	35.2078	44.2715	-0.322301					11	77340	ENSG00000140718.12	ENST00000464071.1	FTO	ENST00000394647.3	FTO	-1.7138
rs17817712	chr16	53821125	0.45	A/G	Intron	0	0	0					0	83030	ENSG00000140718.12	ENST00000464071.1	FTO	ENST00000394647.3	FTO	-1.7138
rs17817964	chr16	53828066	0.425	C/T	Intron	4.43375	0	2.44195	Sox17	96.5	81.8	0.0268	0	89971	ENSG00000140718.12	ENST00000464071.1	FTO	ENST00000394647.3	FTO	-1.7138
rs2042032	chr16	53858583	0.25	G/A	Intron	0	0	0					0	62245	ENSG00000140718.12	ENST00000431610.2	FTO	ENST00000463855.1	FTO	-1.3787
rs2060861	chr16	80643675	0.167	T/C	Intron	0	0	0					0	68752	ENSG00000168589.9	ENST00000338542.4	DYNLRB2
rs2167671	chr16	80651932	0.158	A/G	Intron	0	0	0	Tcfcp2l1,Gata1	71.5,84	80.4,69.3	0.0496,0.0052	0	77009	ENSG00000168589.9	ENST00000338542.4	DYNLRB2
rs2316184	chr16	80647384	0.167	A/G	Intron	284.483	0	8.15726	Hand1::Tcfe2a	96.8	83.6	0.0422	2	72461	ENSG00000168589.9	ENST00000338542.4	DYNLRB2
rs28463809	chr16	52583054	0.242	G/T	upstream	13.0622	0	3.81375					3	1339	ENSG00000103460.11	ENST00000407228.2	TOX3
rs28567725	chr16	53826028	0.45	T/C	Intron	0	0	0					0	87933	ENSG00000140718.12	ENST00000464071.1	FTO	ENST00000394647.3	FTO	-1.7138
rs3095602	chr16	52580500	0.242	G/A	Intron	0	0	0	Sox17	67.1	81.8	0	3	305	ENSG00000103460.11	ENST00000219746.8	TOX3
rs3095604	chr16	52581979	0.242	G/C	upstream	0	0	0					1	264	ENSG00000103460.11	ENST00000407228.2	TOX3
rs3095606	chr16	52584173	0.242	A/G	upstream	0	0	0					0	2458	ENSG00000103460.11	ENST00000407228.2	TOX3
rs3095607	chr16	52584295	0.242	T/G	upstream	0	0	0					0	2580	ENSG00000103460.11	ENST00000407228.2	TOX3
rs3104766	chr16	52624535	0.408	C/A	Intron	0	0	0					0	16311	ENSG00000249231.1	ENST00000510238.1	RP11-297L17.1	ENST00000540332.1	RP11-297L17.6	1.0126
rs3104767	chr16	52624738	0.4	G/T	Intron	0	0	0	Sox2	80.7	89.9	0.0278	0	16108	ENSG00000249231.1	ENST00000510238.1	RP11-297L17.1	ENST00000540332.1	RP11-297L17.6	1.0126
rs3104768	chr16	52626396	0.4	G/A	Intron	0	0	0	Gata1,RUNX1	65.8,66.3	80.4,80.8	0.007,0.0186	0	14450	ENSG00000249231.1	ENST00000510238.1	RP11-297L17.1	ENST00000540332.1	RP11-297L17.6	1.0126
rs3104769	chr16	52627231	0.4	C/T	Intron	0	0	0					0	13615	ENSG00000249231.1	ENST00000510238.1	RP11-297L17.1	ENST00000540332.1	RP11-297L17.6	1.0126
rs3104772	chr16	52629326	0.4	G/A	Intron	0	0	0	TBP	71.4	82.7	0.0134	0	11520	ENSG00000249231.1	ENST00000510238.1	RP11-297L17.1	ENST00000540332.1	RP11-297L17.6	1.0126
rs3104773	chr16	52629436	0.408	G/A	Intron	0	0	0					0	11410	ENSG00000249231.1	ENST00000510238.1	RP11-297L17.1	ENST00000540332.1	RP11-297L17.6	1.0126
rs3104774	chr16	52629702	0.4	G/A	Intron	0	0	0					0	11144	ENSG00000249231.1	ENST00000510238.1	RP11-297L17.1	ENST00000540332.1	RP11-297L17.6	1.0126
rs3104775	chr16	52629827	0.408	G/A	Intron	0	0	0					0	11019	ENSG00000249231.1	ENST00000510238.1	RP11-297L17.1	ENST00000540332.1	RP11-297L17.6	1.0126
rs3104776	chr16	52631462	0.408	A/G	Intron	0	0	0					1	9384	ENSG00000249231.1	ENST00000510238.1	RP11-297L17.1	ENST00000540332.1	RP11-297L17.6	1.0126
rs3104777	chr16	52632631	0.4	C/T	Intron	0	0	0					0	8215	ENSG00000249231.1	ENST00000510238.1	RP11-297L17.1	ENST00000540332.1	RP11-297L17.6	1.0126
rs3104778	chr16	52633652	0.392	A/G	Intron	0	0	0	RUNX1,Arnt	89.3,83.1	74.8,100	0.0282,0.019	0	7194	ENSG00000249231.1	ENST00000510238.1	RP11-297L17.1	ENST00000540332.1	RP11-297L17.6	1.0126
rs3104779	chr16	52633657	0.383	A/G	Intron	0	0	0					0	7189	ENSG00000249231.1	ENST00000510238.1	RP11-297L17.1	ENST00000540332.1	RP11-297L17.6	1.0126
rs3104780	chr16	52633914	0.409	C/T	Intron	0	0	0	Hand1::Tcfe2a	67.5	80.7	0.023	0	6932	ENSG00000249231.1	ENST00000510238.1	RP11-297L17.1	ENST00000540332.1	RP11-297L17.6	1.0126
rs3104781	chr16	52634000	0.4	C/T	Intron	0	0	0					0	6846	ENSG00000249231.1	ENST00000510238.1	RP11-297L17.1	ENST00000540332.1	RP11-297L17.6	1.0126
rs3104782	chr16	52636177	0.4	A/G	Intron	0	0	0	GABPA,Mycn	74.7,66.6	86.7,80.3	0.0118,0.0058	0	4669	ENSG00000249231.1	ENST00000510238.1	RP11-297L17.1	ENST00000540332.1	RP11-297L17.6	1.0126
rs3104783	chr16	52636242	0.392	C/A	Intron	0	0	0					0	4604	ENSG00000249231.1	ENST00000510238.1	RP11-297L17.1	ENST00000540332.1	RP11-297L17.6	1.0126
rs3104784	chr16	52636365	0.4	A/C	Intron	0	0	0	Gata1	70.9	85.5	0.0194	0	4481	ENSG00000249231.1	ENST00000510238.1	RP11-297L17.1	ENST00000540332.1	RP11-297L17.6	1.0126
rs3104786	chr16	52637363	0.408	A/G	Intron	0	0	0					0	3483	ENSG00000249231.1	ENST00000510238.1	RP11-297L17.1	ENST00000540332.1	RP11-297L17.6	1.0126
rs3104787	chr16	52637543	0.4	T/C	Intron	0	0	0					0	3303	ENSG00000249231.1	ENST00000510238.1	RP11-297L17.1	ENST00000540332.1	RP11-297L17.6	1.0126
rs3104788	chr16	52638503	0.4	T/C	Intron	0	0	0	TEAD1	75.1	85.1	0.0074	0	2343	ENSG00000249231.1	ENST00000510238.1	RP11-297L17.1	ENST00000540332.1	RP11-297L17.6	1.0126
rs3104789	chr16	52638548	0.4	T/C	Intron	0	0	0					0	2298	ENSG00000249231.1	ENST00000510238.1	RP11-297L17.1	ENST00000540332.1	RP11-297L17.6	1.0126
rs3104790	chr16	52638663	0.4	C/T	Intron	0	0	0					0	2183	ENSG00000249231.1	ENST00000510238.1	RP11-297L17.1	ENST00000540332.1	RP11-297L17.6	1.0126
rs3104791	chr16	52638962	0.4	G/A	Intron	0	0	0					0	1884	ENSG00000249231.1	ENST00000510238.1	RP11-297L17.1	ENST00000540332.1	RP11-297L17.6	1.0126
rs3104793	chr16	52641186	0.4	T/C	Intron	0	0	0	Gata1	82.9	68.3	0.0168	0	338	ENSG00000249231.1	ENST00000510238.1	RP11-297L17.1	ENST00000540332.1	RP11-297L17.6	1.0126
rs3104796	chr16	52642377	0.4	A/G	Intron	0	0	0	Myc	68.2	80.8	0.031	0	1529	ENSG00000249231.1	ENST00000510238.1	RP11-297L17.1	ENST00000540332.1	RP11-297L17.6	1.0126
rs3104797	chr16	52644450	0.375	A/C	Intron	0	0	0					0	3602	ENSG00000249231.1	ENST00000510238.1	RP11-297L17.1	ENST00000540332.1	RP11-297L17.6	1.0126
rs3104798	chr16	52644895	0.4	C/G	exon	0	0	0					0	4047	ENSG00000249231.1	ENST00000510238.1	RP11-297L17.1	ENST00000540332.1	RP11-297L17.6	1.0126
rs3104800	chr16	52646376	0.367	G/A	exon	0	0	0	RUNX1	86.8	72.4	0.042	2	5528	ENSG00000249231.1	ENST00000510238.1	RP11-297L17.1	ENST00000540332.1	RP11-297L17.6	1.0126
rs3112578	chr16	52585440	0.217	T/C	upstream	0	0	0					0	3725	ENSG00000103460.11	ENST00000407228.2	TOX3
rs3112609	chr16	52648731	0.367	C/G	Intron	0	0	0					0	7883	ENSG00000249231.1	ENST00000510238.1	RP11-297L17.1	ENST00000540332.1	RP11-297L17.6	1.0126
rs3112610	chr16	52648554	0.367	G/A	Intron	0	0	0					0	7706	ENSG00000249231.1	ENST00000510238.1	RP11-297L17.1	ENST00000540332.1	RP11-297L17.6	1.0126
rs3112611	chr16	52647170	0.367	G/T	Intron	0	0	0					0	6322	ENSG00000249231.1	ENST00000510238.1	RP11-297L17.1	ENST00000540332.1	RP11-297L17.6	1.0126
rs3112612	chr16	52635164	0.4	G/A	Intron	0	0	0					0	5682	ENSG00000249231.1	ENST00000510238.1	RP11-297L17.1	ENST00000540332.1	RP11-297L17.6	1.0126
rs3112613	chr16	52634163	0.4	G/A	Intron	0	0	0					0	6683	ENSG00000249231.1	ENST00000510238.1	RP11-297L17.1	ENST00000540332.1	RP11-297L17.6	1.0126
rs3112615	chr16	52632350	0.4	A/C	Intron	0	0	0	Mycn	84.8	71.2	0.043	0	8496	ENSG00000249231.1	ENST00000510238.1	RP11-297L17.1	ENST00000540332.1	RP11-297L17.6	1.0126
rs3112616	chr16	52631747	0.383	T/G	Intron	18.8009	0	4.3075					3	9099	ENSG00000249231.1	ENST00000510238.1	RP11-297L17.1	ENST00000540332.1	RP11-297L17.6	1.0126
rs3112617	chr16	52631717	0.4	T/G	Intron	18.8009	0	4.3075	Foxd3	84.2	74.9	0.0486	3	9129	ENSG00000249231.1	ENST00000510238.1	RP11-297L17.1	ENST00000540332.1	RP11-297L17.6	1.0126
rs3112618	chr16	52631186	0.4	C/G	Intron	0	0	0					0	9660	ENSG00000249231.1	ENST00000510238.1	RP11-297L17.1	ENST00000540332.1	RP11-297L17.6	1.0126
rs3112620	chr16	52630896	0.383	A/T	Intron	0	0	0	Pou5f1,Gata1	85,80.3	76.8,65.7	0.0456,0.0326	0	9950	ENSG00000249231.1	ENST00000510238.1	RP11-297L17.1	ENST00000540332.1	RP11-297L17.6	1.0126
rs3112621	chr16	52630349	0.4	A/G	Intron	0	0	0					0	10497	ENSG00000249231.1	ENST00000510238.1	RP11-297L17.1	ENST00000540332.1	RP11-297L17.6	1.0126
rs3112622	chr16	52629503	0.4	T/C	Intron	0	0	0	NR3C1	74.8	81	0.0486	0	11343	ENSG00000249231.1	ENST00000510238.1	RP11-297L17.1	ENST00000540332.1	RP11-297L17.6	1.0126
rs3112623	chr16	52627526	0.4	A/G	Intron	0	0	0					0	13320	ENSG00000249231.1	ENST00000510238.1	RP11-297L17.1	ENST00000540332.1	RP11-297L17.6	1.0126
rs3112624	chr16	52626551	0.4	A/G	Intron	0	0	0					0	14295	ENSG00000249231.1	ENST00000510238.1	RP11-297L17.1	ENST00000540332.1	RP11-297L17.6	1.0126
rs3112625	chr16	52625552	0.4	A/G	Intron	0	0	0					0	15294	ENSG00000249231.1	ENST00000510238.1	RP11-297L17.1	ENST00000540332.1	RP11-297L17.6	1.0126
rs3112626	chr16	52625200	0.4	A/G	Intron	0	0	0					0	15646	ENSG00000249231.1	ENST00000510238.1	RP11-297L17.1	ENST00000540332.1	RP11-297L17.6	1.0126
rs35850695	chr16	52574343	0.258	G/A	Intron	0	0	0					0	6462	ENSG00000103460.11	ENST00000219746.8	TOX3
rs3751812	chr16	53818460	0.45	G/T	Intron	0	24.5089	-4.67293					0	80365	ENSG00000140718.12	ENST00000464071.1	FTO	ENST00000394647.3	FTO	-1.7138
rs3751814	chr16	53818724	0.433	G/A	Intron	0	24.5089	-4.67293					0	80629	ENSG00000140718.12	ENST00000464071.1	FTO	ENST00000394647.3	FTO	-1.7138
rs3803661	chr16	52586477	0.242	G/A	Intron	0	0	0					0	4762	ENSG00000103460.11	ENST00000407228.2	TOX3
rs3803662	chr16	52586341	0.242	G/A	exon	0	0	0					0	4626	ENSG00000103460.11	ENST00000407228.2	TOX3
rs3826169	chr16	53860481	0.25	A/G	Intron	0	0	0					0	60347	ENSG00000140718.12	ENST00000431610.2	FTO	ENST00000463855.1	FTO	-1.3787
rs3848299	chr16	53859518	0.25	C/A	Intron	0	0	0					0	61310	ENSG00000140718.12	ENST00000431610.2	FTO	ENST00000463855.1	FTO	-1.3787
rs4238749	chr16	52639234	0.4	C/A	Intron	0	0	0					0	1612	ENSG00000249231.1	ENST00000510238.1	RP11-297L17.1	ENST00000540332.1	RP11-297L17.6	1.0126
rs4238750	chr16	52639236	0.4	C/T	Intron	0	0	0	MAX,USF1	68.1,69.2	80.7,84.8	0.0158,0.0288	0	1610	ENSG00000249231.1	ENST00000510238.1	RP11-297L17.1	ENST00000540332.1	RP11-297L17.6	1.0126
rs4290467	chr16	52638759	0.4	A/G	Intron	0	0	0					0	2087	ENSG00000249231.1	ENST00000510238.1	RP11-297L17.1	ENST00000540332.1	RP11-297L17.6	1.0126
rs45465998	chr16	52583410	0.217	G/A	upstream	0	0	0	Sox17,Sox5	77.1,71.4	91.8,87.6	0,0.033	1	1695	ENSG00000103460.11	ENST00000407228.2	TOX3
rs45500599	chr16	52632897	0.4	G/A	Intron	0	0	0					0	7949	ENSG00000249231.1	ENST00000510238.1	RP11-297L17.1	ENST00000540332.1	RP11-297L17.6	1.0126
rs45544231	chr16	52632730	0.4	C/G	Intron	0	0	0					0	8116	ENSG00000249231.1	ENST00000510238.1	RP11-297L17.1	ENST00000540332.1	RP11-297L17.6	1.0126
rs4578643	chr16	52637435	0.4	G/T	Intron	0	0	0	TBP	73.1	84.6	0.0042	0	3411	ENSG00000249231.1	ENST00000510238.1	RP11-297L17.1	ENST00000540332.1	RP11-297L17.6	1.0126
rs4784223	chr16	52575907	0.258	A/G	Intron	0	0	0	FOXO3	82.3	69.1	0.0474	0	4898	ENSG00000103460.11	ENST00000219746.8	TOX3
rs4784226	chr16	52583143	0.208	C/T	upstream	13.0622	0	3.81375	ELK4	69.3	81.2	0	4	1428	ENSG00000103460.11	ENST00000407228.2	TOX3
rs4784227	chr16	52599188	0.208	C/T	Intron	78.5121	0	6.3131					7	17473	ENSG00000103460.11	ENST00000407228.2	TOX3	ENST00000540332.1	RP11-297L17.6	1.0126
rs4784325	chr16	53862831	0.242	A/G	Intron	0	0	0					0	57997	ENSG00000140718.12	ENST00000431610.2	FTO	ENST00000463855.1	FTO	-1.3787
rs55872725	chr16	53809123	0.45	C/T	Intron	0	0	0					0	71028	ENSG00000140718.12	ENST00000464071.1	FTO	ENST00000394647.3	FTO	-1.7138
rs56094641	chr16	53806453	0.458	A/G	Intron	0	0	0					0	68358	ENSG00000140718.12	ENST00000464071.1	FTO	ENST00000394647.3	FTO	-1.7138
rs56313538	chr16	53818834	0.442	A/G	Intron	0	0	0					0	80739	ENSG00000140718.12	ENST00000464071.1	FTO	ENST00000394647.3	FTO	-1.7138
rs62033399	chr16	53810943	0.442	C/T	Intron	0	0	0					0	72848	ENSG00000140718.12	ENST00000464071.1	FTO	ENST00000394647.3	FTO	-1.7138
rs62033400	chr16	53811788	0.45	A/G	Intron	0	3.60566	-2.20341					1	73693	ENSG00000140718.12	ENST00000464071.1	FTO	ENST00000394647.3	FTO	-1.7138
rs62033403	chr16	53822237	0.425	A/G	Intron	0	0	0	GABPA	68.2	80.2	0.0118	0	84142	ENSG00000140718.12	ENST00000464071.1	FTO	ENST00000394647.3	FTO	-1.7138
rs62033404	chr16	53822239	0.433	A/G	Intron	0	0	0					0	84144	ENSG00000140718.12	ENST00000464071.1	FTO	ENST00000394647.3	FTO	-1.7138
rs62033406	chr16	53824226	0.417	A/G	Intron	0	0	0					0	86131	ENSG00000140718.12	ENST00000464071.1	FTO	ENST00000394647.3	FTO	-1.7138
rs62033408	chr16	53827962	0.442	A/G	Intron	4.43375	0	2.44195					0	89867	ENSG00000140718.12	ENST00000464071.1	FTO	ENST00000394647.3	FTO	-1.7138
rs62048402	chr16	53803223	0.458	G/A	Intron	0	0	0	Zfp423	80.5	72.8	0.0418	0	65128	ENSG00000140718.12	ENST00000464071.1	FTO	ENST00000394647.3	FTO	-1.7138
rs6499648	chr16	53861139	0.25	T/C	Intron	0	0	0					0	59689	ENSG00000140718.12	ENST00000431610.2	FTO	ENST00000463855.1	FTO	-1.3787
rs6564771	chr16	80641789	0.158	C/G	Intron	0	0	0	Sox17	91.8	77.1	0.0268	1	66866	ENSG00000168589.9	ENST00000338542.4	DYNLRB2
rs66908032	chr16	53822142	0.442	C/A	Intron	0	0	0					0	84047	ENSG00000140718.12	ENST00000464071.1	FTO	ENST00000394647.3	FTO	-1.7138
rs7185735	chr16	53822651	0.433	A/G	Intron	0	0	0					0	84556	ENSG00000140718.12	ENST00000464071.1	FTO	ENST00000394647.3	FTO	-1.7138
rs7187250	chr16	53810546	0.442	C/A	Intron	0	0	0	TBP	69.5	81	0.0042	4	72451	ENSG00000140718.12	ENST00000464071.1	FTO	ENST00000394647.3	FTO	-1.7138
rs7187794	chr16	80642913	0.158	A/C	Intron	0	0	0					1	67990	ENSG00000168589.9	ENST00000338542.4	DYNLRB2
rs7188250	chr16	53834607	0.45	T/C	Intron	0	0	0					0	86221	ENSG00000140718.12	ENST00000431610.2	FTO	ENST00000394647.3	FTO	-1.7138
rs7190842	chr16	53858998	0.25	G/A	Intron	0	0	0					0	61830	ENSG00000140718.12	ENST00000431610.2	FTO	ENST00000463855.1	FTO	-1.3787
rs7192828	chr16	52628493	0.4	C/G	Intron	0	0	0					0	12353	ENSG00000249231.1	ENST00000510238.1	RP11-297L17.1	ENST00000540332.1	RP11-297L17.6	1.0126
rs7193144	chr16	53810686	0.442	T/C	Intron	0	0	0	Sox5	80.8	64.6	0.0312	0	72591	ENSG00000140718.12	ENST00000464071.1	FTO	ENST00000394647.3	FTO	-1.7138
rs7201850	chr16	53821862	0.467	C/T	Intron	0	0	0	FOXO3	80.2	93.5	0.0112	0	83767	ENSG00000140718.12	ENST00000464071.1	FTO	ENST00000394647.3	FTO	-1.7138
rs7202116	chr16	53821615	0.442	A/G	Intron	0	9.30604	-3.36542	Foxa2,FOXA1	84.8,82.2	74,70.9	0.0146,0.0388	2	83520	ENSG00000140718.12	ENST00000464071.1	FTO	ENST00000394647.3	FTO	-1.7138
rs7202296	chr16	53821690	0.442	A/G	Intron	0	0	0	Foxd3,Gata1,Sox17	85.8,67.5,86.9	76.3,82.2,72.2	0.0424,0,0.0268	1	83595	ENSG00000140718.12	ENST00000464071.1	FTO	ENST00000394647.3	FTO	-1.7138
rs7203671	chr16	52630145	0.4	G/C	Intron	0	0	0					0	10701	ENSG00000249231.1	ENST00000510238.1	RP11-297L17.1	ENST00000540332.1	RP11-297L17.6	1.0126
rs7206410	chr16	53821297	0.442	T/C	Intron	0	0	0					0	83202	ENSG00000140718.12	ENST00000464071.1	FTO	ENST00000394647.3	FTO	-1.7138
rs7206629	chr16	53821413	0.467	T/C	Intron	0	9.30604	-3.36542					1	83318	ENSG00000140718.12	ENST00000464071.1	FTO	ENST00000394647.3	FTO	-1.7138
rs72803697	chr16	53822183	0.433	C/T	Intron	0	0	0					0	84088	ENSG00000140718.12	ENST00000464071.1	FTO	ENST00000394647.3	FTO	-1.7138
rs72805611	chr16	53831354	0.45	C/T	Intron	0	0	0					0	89474	ENSG00000140718.12	ENST00000431610.2	FTO	ENST00000394647.3	FTO	-1.7138
rs72805612	chr16	53834608	0.45	G/A	Intron	0	0	0					0	86220	ENSG00000140718.12	ENST00000431610.2	FTO	ENST00000394647.3	FTO	-1.7138
rs72805613	chr16	53837342	0.45	A/G	Intron	0	12.9789	-3.80518					0	83486	ENSG00000140718.12	ENST00000431610.2	FTO	ENST00000394647.3	FTO	-1.7138
rs735753	chr16	80647065	0.158	C/G	Intron	0	0	0					0	72142	ENSG00000168589.9	ENST00000338542.4	DYNLRB2
rs7404848	chr16	80644373	0.167	C/T	Intron	10.0247	0	3.46267					2	69450	ENSG00000168589.9	ENST00000338542.4	DYNLRB2
rs7499149	chr16	80648327	0.167	A/G	Intron	284.483	0	8.15726					14	73404	ENSG00000168589.9	ENST00000338542.4	DYNLRB2
rs7500067	chr16	80648296	0.167	A/G	Intron	284.483	0	8.15726					17	73373	ENSG00000168589.9	ENST00000338542.4	DYNLRB2
rs79346458	chr16	52633914	0.4	C/T	Intron	0	0	0	Hand1::Tcfe2a	67.5	80.7	0.023	0	6932	ENSG00000249231.1	ENST00000510238.1	RP11-297L17.1	ENST00000540332.1	RP11-297L17.6	1.0126
rs79994966	chr16	53823727	0.442	T/C	Intron	0	0	0					0	85632	ENSG00000140718.12	ENST00000464071.1	FTO	ENST00000394647.3	FTO	-1.7138
rs8043757	chr16	53813450	0.442	A/T	Intron	0	0	0	Gata1,FOXO3	72.9,84.3	87.5,71	0.0194,0.0308	0	75355	ENSG00000140718.12	ENST00000464071.1	FTO	ENST00000394647.3	FTO	-1.7138
rs8045285	chr16	52579986	0.208	A/G	Intron	0	0	0					2	819	ENSG00000103460.11	ENST00000219746.8	TOX3
rs8046994	chr16	52643924	0.4	C/T	Intron	0	0	0					0	3076	ENSG00000249231.1	ENST00000510238.1	RP11-297L17.1	ENST00000540332.1	RP11-297L17.6	1.0126
rs8050124	chr16	53853207	0.242	G/A	Intron	0	0	0					0	67621	ENSG00000140718.12	ENST00000431610.2	FTO	ENST00000463855.1	FTO	-1.3787
rs8050136	chr16	53816275	0.45	C/A	Intron	0	44.2715	-5.50053	TBP,FOXI1,Foxq1	72.3,79.8,69.7	82.9,90.8,80.4	0.0298,0.0044,0.0082	0	78180	ENSG00000140718.12	ENST00000464071.1	FTO	ENST00000394647.3	FTO	-1.7138
rs8051591	chr16	53816752	0.45	A/G	Intron	0	44.2715	-5.50053	NR3C1	74.6	80.8	0.0486	0	78657	ENSG00000140718.12	ENST00000464071.1	FTO	ENST00000394647.3	FTO	-1.7138
rs8054859	chr16	53854688	0.25	A/G	Intron	0	0	0					0	66140	ENSG00000140718.12	ENST00000431610.2	FTO	ENST00000463855.1	FTO	-1.3787
rs8055904	chr16	80641296	0.158	C/T	Intron	8.04957	0	3.17785					1	66373	ENSG00000168589.9	ENST00000338542.4	DYNLRB2
rs8056731	chr16	80649830	0.167	A/G	Intron	78.1211	0	6.30599	HLF	81.3	70.6	0.0088	14	74907	ENSG00000168589.9	ENST00000338542.4	DYNLRB2
rs8058930	chr16	53860665	0.25	A/G	Intron	0	0	0					0	60163	ENSG00000140718.12	ENST00000431610.2	FTO	ENST00000463855.1	FTO	-1.3787
rs8060823	chr16	53860662	0.25	G/A	Intron	0	0	0					0	60166	ENSG00000140718.12	ENST00000431610.2	FTO	ENST00000463855.1	FTO	-1.3787
rs8063057	chr16	53812433	0.45	T/C	Intron	0	0	0	NKX3-1	81.9	66.7	0.0366	0	74338	ENSG00000140718.12	ENST00000464071.1	FTO	ENST00000394647.3	FTO	-1.7138
rs873994	chr16	80651660	0.167	T/C	Intron	0	0	0					1	76737	ENSG00000168589.9	ENST00000338542.4	DYNLRB2
rs879843	chr16	80651180	0.167	A/G	Intron	10.6446	0	3.54159					1	76257	ENSG00000168589.9	ENST00000338542.4	DYNLRB2
rs896625	chr16	80647550	0.167	A/G	Intron	284.483	0	8.15726					9	72627	ENSG00000168589.9	ENST00000338542.4	DYNLRB2
rs9302652	chr16	53865975	0.258	T/C	Intron	0	0	0					1	54853	ENSG00000140718.12	ENST00000431610.2	FTO	ENST00000463855.1	FTO	-1.3787
rs9921569	chr16	52572029	0.258	T/C	Intron	0	0	0					0	8776	ENSG00000103460.11	ENST00000219746.8	TOX3
rs9922619	chr16	53831771	0.475	G/T	Intron	0	0	0					0	89057	ENSG00000140718.12	ENST00000431610.2	FTO	ENST00000394647.3	FTO	-1.7138
rs9922708	chr16	53831146	0.475	C/T	Intron	0	0	0	HLF	74.8	85.5	0.0004	0	89682	ENSG00000140718.12	ENST00000431610.2	FTO	ENST00000394647.3	FTO	-1.7138
rs9923147	chr16	53801549	0.483	C/T	Intron	0	0	0	Nr2e3	65.1	80.6	0.0182	0	63454	ENSG00000140718.12	ENST00000464071.1	FTO	ENST00000394647.3	FTO	-1.7138
rs9923233	chr16	53819198	0.45	G/C	Intron	0	4.06203	-2.33972					0	81103	ENSG00000140718.12	ENST00000464071.1	FTO	ENST00000394647.3	FTO	-1.7138
rs9923295	chr16	53861922	0.25	G/C	Intron	0	0	0					0	58906	ENSG00000140718.12	ENST00000431610.2	FTO	ENST00000463855.1	FTO	-1.3787
rs9923312	chr16	53819367	0.442	G/A	Intron	0	4.06203	-2.33972	MEF2A	74.4	84.7	0.0436	0	81272	ENSG00000140718.12	ENST00000464071.1	FTO	ENST00000394647.3	FTO	-1.7138
rs9923544	chr16	53801985	0.483	C/T	Intron	0	66.6681	-6.0804	Tal1::Gata1,Gata1	67.8,71.1	80.9,85.6	6e-04,0.0356	5	63890	ENSG00000140718.12	ENST00000464071.1	FTO	ENST00000394647.3	FTO	-1.7138
rs9925952	chr16	53853898	0.25	G/A	Intron	0	0	0					0	66930	ENSG00000140718.12	ENST00000431610.2	FTO	ENST00000463855.1	FTO	-1.3787
rs9926289	chr16	53820503	0.45	G/A	Intron	0	0	0					0	82408	ENSG00000140718.12	ENST00000464071.1	FTO	ENST00000394647.3	FTO	-1.7138
rs9928094	chr16	53799905	0.483	A/G	Intron	0	0	0					0	61810	ENSG00000140718.12	ENST00000464071.1	FTO	ENST00000394647.3	FTO	-1.7138
rs9930333	chr16	53799977	0.483	T/G	Intron	0	0	0					0	61882	ENSG00000140718.12	ENST00000464071.1	FTO	ENST00000394647.3	FTO	-1.7138
rs9930397	chr16	53799985	0.483	T/A	Intron	0	0	0	PPARG::RXRA	72.6	81.5	0.0102	0	61890	ENSG00000140718.12	ENST00000464071.1	FTO	ENST00000394647.3	FTO	-1.7138
rs9930501	chr16	53830452	0.475	A/G	Intron	0	0	0					0	90376	ENSG00000140718.12	ENST00000431610.2	FTO	ENST00000394647.3	FTO	-1.7138
rs9930506	chr16	53830465	0.475	A/G	Intron	0	0	0					0	90363	ENSG00000140718.12	ENST00000431610.2	FTO	ENST00000394647.3	FTO	-1.7138
rs9931494	chr16	53827179	0.467	C/G	Intron	0	0	0	Foxq1	86.7	97.5	0.0022	0	89084	ENSG00000140718.12	ENST00000464071.1	FTO	ENST00000394647.3	FTO	-1.7138
rs9931900	chr16	53818813	0.475	A/G	Intron	0	0	0	Spz1	70.3	80.1	0.0086	0	80718	ENSG00000140718.12	ENST00000464071.1	FTO	ENST00000394647.3	FTO	-1.7138
rs9932754	chr16	53830491	0.475	T/C	Intron	0	0	0					0	90337	ENSG00000140718.12	ENST00000431610.2	FTO	ENST00000394647.3	FTO	-1.7138
rs9933040	chr16	53830867	0.475	T/A	Intron	5.93991	13.5948	-1.07246					0	89961	ENSG00000140718.12	ENST00000431610.2	FTO	ENST00000394647.3	FTO	-1.7138
rs9933302	chr16	80641931	0.158	T/C	Intron	0	0	0	FOXO3,NR4A2	82.6,69.8	69.3,83.5	0.0308,0.0484	1	67008	ENSG00000168589.9	ENST00000338542.4	DYNLRB2
rs9933509	chr16	53818167	0.475	T/C	Intron	0	24.5089	-4.67293					0	80072	ENSG00000140718.12	ENST00000464071.1	FTO	ENST00000394647.3	FTO	-1.7138
rs9934773	chr16	53866609	0.258	G/T	Intron	0	0	0					0	54219	ENSG00000140718.12	ENST00000431610.2	FTO	ENST00000463855.1	FTO	-1.3787
rs9935401	chr16	53816838	0.45	G/A	Intron	0	0	0					0	78743	ENSG00000140718.12	ENST00000464071.1	FTO	ENST00000394647.3	FTO	-1.7138
rs9936081	chr16	52549646	0.25	G/A	Intron	0	0	0					1	31159	ENSG00000103460.11	ENST00000219746.8	TOX3
rs9936385	chr16	53819169	0.433	T/C	Intron	0	4.06203	-2.33972					0	81074	ENSG00000140718.12	ENST00000464071.1	FTO	ENST00000394647.3	FTO	-1.7138
rs9937053	chr16	53799507	0.483	G/A	Intron	0	0	0	RORA_1,NR4A2	80.6,74.4	92.8,88.5	0,0.0156	0	61412	ENSG00000140718.12	ENST00000464071.1	FTO	ENST00000394647.3	FTO	-1.7138
rs9937354	chr16	53799847	0.483	G/A	Intron	0	0	0					0	61752	ENSG00000140718.12	ENST00000464071.1	FTO	ENST00000394647.3	FTO	-1.7138
rs9937709	chr16	53820813	0.475	A/G	Intron	0	0	0					0	82718	ENSG00000140718.12	ENST00000464071.1	FTO	ENST00000394647.3	FTO	-1.7138
rs9938021	chr16	80648048	0.167	C/G	Intron	289.333	0	8.18156	NFE2L2	69.8	80.3	0.0476	17	73125	ENSG00000168589.9	ENST00000338542.4	DYNLRB2
rs9939609	chr16	53820527	0.45	T/A	Intron	0	0	0	Sox17	80.6	65.9	0.0424	0	82432	ENSG00000140718.12	ENST00000464071.1	FTO	ENST00000394647.3	FTO	-1.7138
rs9939973	chr16	53800568	0.483	G/A	Intron	0	0	0	Sox5	64.8	81	0	3	62473	ENSG00000140718.12	ENST00000464071.1	FTO	ENST00000394647.3	FTO	-1.7138
rs9940128	chr16	53800754	0.483	G/A	Intron	0	0	0	Hand1::Tcfe2a	69	82.2	0.023	3	62659	ENSG00000140718.12	ENST00000464071.1	FTO	ENST00000394647.3	FTO	-1.7138
rs9940278	chr16	53800200	0.483	C/T	Intron	0	0	0	NR4A2	66.5	80.6	0.0156	0	62105	ENSG00000140718.12	ENST00000464071.1	FTO	ENST00000394647.3	FTO	-1.7138
rs9940301	chr16	80641906	0.158	G/A	Intron	0	0	0	Sox2	72.3	81	0.0332	1	66983	ENSG00000168589.9	ENST00000338542.4	DYNLRB2
rs9940376	chr16	80641936	0.158	G/C	Intron	0	0	0	Gata1	68.8	83.4	0.007	1	67013	ENSG00000168589.9	ENST00000338542.4	DYNLRB2
rs9940646	chr16	53800629	0.483	C/G	Intron	0	0	0					3	62534	ENSG00000140718.12	ENST00000464071.1	FTO	ENST00000394647.3	FTO	-1.7138
rs9941349	chr16	53825488	0.467	C/T	Intron	0	0	0	Nr2e3	69	84.5	0.0182	0	87393	ENSG00000140718.12	ENST00000464071.1	FTO	ENST00000394647.3	FTO	-1.7138
rs9972653	chr16	53814363	0.433	G/T	Intron	0	8.25447	-3.21015					0	76268	ENSG00000140718.12	ENST00000464071.1	FTO	ENST00000394647.3	FTO	-1.7138
rs10468513	chr17	53062903	0.317	C/A	Intron	0	0	0	FOXO3	69	82.2	0.0362	0	14273	ENSG00000166263.9	ENST00000463234.1	STXBP4	ENST00000405898.1,ENST00000540336.1	STXBP4,TOM1L1	-1.0758,-1.8427
rs11079143	chr17	53083122	0.3	G/A	Intron	47.7413	41.9258	0.183299					2	5944	ENSG00000166263.9	ENST00000463234.1	STXBP4	ENST00000405898.1	STXBP4	-1.0758
rs1156287	chr17	53076799	0.292	A/G	exon	0	0	0					0	377	ENSG00000166263.9	ENST00000463234.1	STXBP4	ENST00000405898.1,ENST00000540336.1	STXBP4,TOM1L1	-1.0758,-1.8427
rs11658717	chr17	53076986	0.3	A/G	Intron	0	0	0					0	190	ENSG00000166263.9	ENST00000463234.1	STXBP4	ENST00000405898.1,ENST00000540336.1	STXBP4,TOM1L1	-1.0758,-1.8427
rs12150038	chr17	53041520	0.358	T/G	Intron	0	0	0					0	4543	ENSG00000166260.5	ENST00000299335.2	COX11	ENST00000405898.1,ENST00000540336.1	STXBP4,TOM1L1	-1.0758,-1.8427
rs12449538	chr17	53111121	0.308	C/T	Intron	0	0	0					0	2952	ENSG00000166263.9	ENST00000468837.1	STXBP4	ENST00000405898.1	STXBP4	-1.0758
rs12936860	chr17	53030226	0.358	G/A	exon	0	0	0	RUNX1	84.3	70	0.0434	0	15837	ENSG00000166260.5	ENST00000299335.2	COX11	ENST00000405898.1,ENST00000540336.1	STXBP4,TOM1L1	-1.0758,-1.8427
rs12937006	chr17	53030461	0.358	C/T	exon	0	0	0					0	15602	ENSG00000166260.5	ENST00000299335.2	COX11	ENST00000405898.1,ENST00000540336.1	STXBP4,TOM1L1	-1.0758,-1.8427
rs12938118	chr17	53037359	0.358	T/C	Intron	0	0	0					0	8704	ENSG00000166260.5	ENST00000299335.2	COX11	ENST00000405898.1,ENST00000540336.1	STXBP4,TOM1L1	-1.0758,-1.8427
rs12940106	chr17	53067683	0.317	A/G	Intron	0	0	0					0	9493	ENSG00000166263.9	ENST00000463234.1	STXBP4	ENST00000405898.1,ENST00000540336.1	STXBP4,TOM1L1	-1.0758,-1.8427
rs12949538	chr17	53010670	0.358	C/T	Intron	0	0	0					0	32455	ENSG00000141198.8	ENST00000536554.1	TOM1L1	ENST00000540336.1,ENST00000405898.1	TOM1L1,STXBP4	-1.8427,-1.0758
rs12951542	chr17	53041965	0.358	T/C	Intron	0	0	0					0	4098	ENSG00000166260.5	ENST00000299335.2	COX11	ENST00000405898.1,ENST00000540336.1	STXBP4,TOM1L1	-1.0758,-1.8427
rs12952253	chr17	53005716	0.367	A/G	Intron	0	0	0					0	27501	ENSG00000141198.8	ENST00000536554.1	TOM1L1	ENST00000540336.1,ENST00000405898.1	TOM1L1,STXBP4	-1.8427,-1.0758
rs1484769	chr17	53166651	0.292	A/G	Intron	0	0	0					0	58482	ENSG00000166263.9	ENST00000468837.1	STXBP4
rs1484776	chr17	53111383	0.292	C/A	Intron	0	0	0					0	3214	ENSG00000166263.9	ENST00000468837.1	STXBP4	ENST00000405898.1	STXBP4	-1.0758
rs16955471	chr17	53058807	0.317	G/T	Intron	0	0	0	Foxd3	73.8	83.4	0.0086	0	12650	ENSG00000166263.9	ENST00000398391.2	STXBP4	ENST00000405898.1,ENST00000540336.1	STXBP4,TOM1L1	-1.0758,-1.8427
rs17745183	chr17	53013595	0.367	G/T	Intron	0	0	0	FOXO3	74.7	87.9	0.0362	0	32468	ENSG00000166260.5	ENST00000299335.2	COX11	ENST00000405898.1,ENST00000540336.1	STXBP4,TOM1L1	-1.0758,-1.8427
rs17745231	chr17	53036529	0.358	C/G	Intron	0	0	0					0	9534	ENSG00000166260.5	ENST00000299335.2	COX11	ENST00000405898.1,ENST00000540336.1	STXBP4,TOM1L1	-1.0758,-1.8427
rs17745344	chr17	53048319	0.317	A/G	Intron	0	0	0					0	2162	ENSG00000166263.9	ENST00000398391.2	STXBP4	ENST00000405898.1,ENST00000540336.1	STXBP4,TOM1L1	-1.0758,-1.8427
rs17745534	chr17	53137506	0.3	G/A	Intron	0	0	0					0	29337	ENSG00000166263.9	ENST00000468837.1	STXBP4	ENST00000405898.1	STXBP4	-1.0758
rs17817847	chr17	53018281	0.358	T/A	Intron	0	0	0					0	27782	ENSG00000166260.5	ENST00000299335.2	COX11	ENST00000405898.1,ENST00000540336.1	STXBP4,TOM1L1	-1.0758,-1.8427
rs17817877	chr17	53034628	0.358	T/A	Intron	0	0	0					0	11435	ENSG00000166260.5	ENST00000299335.2	COX11	ENST00000405898.1,ENST00000540336.1	STXBP4,TOM1L1	-1.0758,-1.8427
rs17817901	chr17	53038745	0.358	A/G	3UTR	0	0	0	Spz1	76.5	86.3	0.0086	0	7318	ENSG00000166260.5	ENST00000299335.2	COX11	ENST00000405898.1,ENST00000540336.1	STXBP4,TOM1L1	-1.0758,-1.8427
rs17818028	chr17	53062755	0.317	C/G	Intron	0	0	0					0	14421	ENSG00000166263.9	ENST00000463234.1	STXBP4	ENST00000405898.1,ENST00000540336.1	STXBP4,TOM1L1	-1.0758,-1.8427
rs1802212	chr17	53038654	0.358	A/C	3UTR	0	0	0					0	7409	ENSG00000166260.5	ENST00000299335.2	COX11	ENST00000405898.1,ENST00000540336.1	STXBP4,TOM1L1	-1.0758,-1.8427
rs181727	chr17	53190995	0.3	T/C	Intron	0	0	0					0	82826	ENSG00000166263.9	ENST00000468837.1	STXBP4
rs187242	chr17	53192946	0.317	T/A	Intron	0	0	0	Sox17,NKX3-1,Sox5	71.2,85,83.8	85.9,69.8,100	0,0.0366,0	0	84777	ENSG00000166263.9	ENST00000468837.1	STXBP4
rs1990674	chr17	53061075	0.317	G/A	Intron	0	0	0					0	14918	ENSG00000166263.9	ENST00000398391.2	STXBP4	ENST00000405898.1,ENST00000540336.1	STXBP4,TOM1L1	-1.0758,-1.8427
rs244294	chr17	53228543	0.325	A/G	Intron	0	0	0					0	113777	ENSG00000108924.6	ENST00000226067.4	HLF
rs244315	chr17	53214654	0.3	C/T	Intron	0	0	0					0	106485	ENSG00000166263.9	ENST00000468837.1	STXBP4
rs244317	chr17	53216985	0.3	A/T	Intron	0	0	0	Foxa2	75.6	86.4	0	0	108816	ENSG00000166263.9	ENST00000468837.1	STXBP4
rs244318	chr17	53221368	0.308	A/G	Intron	0	0	0					0	113199	ENSG00000166263.9	ENST00000468837.1	STXBP4
rs244319	chr17	53222874	0.325	G/A	Intron	0	0	0	RUNX1	83.1	68.6	0.0282	0	114705	ENSG00000166263.9	ENST00000468837.1	STXBP4
rs244320	chr17	53222920	0.325	C/T	Intron	0	0	0					0	114751	ENSG00000166263.9	ENST00000468837.1	STXBP4
rs244321	chr17	53223998	0.308	T/A	Intron	0	0	0					0	115829	ENSG00000166263.9	ENST00000468837.1	STXBP4
rs244322	chr17	53224759	0.333	C/T	Intron	0	0	0					0	116590	ENSG00000166263.9	ENST00000468837.1	STXBP4
rs244336	chr17	53201502	0.3	G/A	Intron	0	0	0	CREB1	86.2	72.6	0.017	0	93333	ENSG00000166263.9	ENST00000468837.1	STXBP4
rs244338	chr17	53200418	0.317	G/A	Intron	0	0	0	Sox17	85.1	70.4	0.0424	0	92249	ENSG00000166263.9	ENST00000468837.1	STXBP4
rs244342	chr17	53198407	0.317	C/T	Intron	0	0	0	TBP	71.5	82.8	0.0134	0	90238	ENSG00000166263.9	ENST00000468837.1	STXBP4
rs244348	chr17	53196291	0.3	G/A	Intron	0	0	0					0	88122	ENSG00000166263.9	ENST00000468837.1	STXBP4
rs244353	chr17	53194769	0.317	G/A	Intron	0	0	0	PPARG::RXRA,NR2F1	73.5,76.3	82,84.5	0.0202,0.0268	0	86600	ENSG00000166263.9	ENST00000468837.1	STXBP4
rs244358	chr17	53192231	0.3	C/T	Intron	0	0	0	RORA_1,NR4A2	75.7,70.2	87.9,84.3	0,0.0156	0	84062	ENSG00000166263.9	ENST00000468837.1	STXBP4
rs244377	chr17	53183079	0.3	T/C	Intron	0	0	0					0	74910	ENSG00000166263.9	ENST00000468837.1	STXBP4
rs2541236	chr17	53159832	0.308	G/T	Intron	0	0	0					0	51663	ENSG00000166263.9	ENST00000468837.1	STXBP4
rs2541237	chr17	53164037	0.292	G/C	Intron	0	14.0175	-3.90857					1	55868	ENSG00000166263.9	ENST00000468837.1	STXBP4
rs2541242	chr17	53089687	0.3	C/T	Intron	0	0	0					0	12509	ENSG00000166263.9	ENST00000463234.1	STXBP4	ENST00000405898.1	STXBP4	-1.0758
rs2541245	chr17	53101200	0.292	A/G	Intron	0	0	0					0	6967	ENSG00000166263.9	ENST00000468837.1	STXBP4	ENST00000405898.1	STXBP4	-1.0758
rs2628296	chr17	53166495	0.292	A/T	Intron	0	0	0					0	58326	ENSG00000166263.9	ENST00000468837.1	STXBP4
rs2628301	chr17	53159273	0.292	C/T	Intron	0	0	0					0	51104	ENSG00000166263.9	ENST00000468837.1	STXBP4
rs2628305	chr17	53140427	0.292	C/A	Intron	0	28.6499	-4.88996					0	32258	ENSG00000166263.9	ENST00000468837.1	STXBP4	ENST00000405898.1	STXBP4	-1.0758
rs2628308	chr17	53123573	0.317	G/C	Intron	0	0	0					0	15404	ENSG00000166263.9	ENST00000468837.1	STXBP4	ENST00000405898.1	STXBP4	-1.0758
rs2628309	chr17	53115419	0.3	A/G	Intron	0	0	0					0	7250	ENSG00000166263.9	ENST00000468837.1	STXBP4	ENST00000405898.1	STXBP4	-1.0758
rs2628315	chr17	53226622	0.325	G/A	Intron	0	0	0					0	115698	ENSG00000108924.6	ENST00000226067.4	HLF
rs2628316	chr17	53219837	0.317	A/G	Intron	0	0	0					0	111668	ENSG00000166263.9	ENST00000468837.1	STXBP4
rs2628317	chr17	53212573	0.3	A/G	Intron	0	0	0					0	104404	ENSG00000166263.9	ENST00000468837.1	STXBP4
rs2628321	chr17	53205917	0.3	A/G	Intron	0	0	0					0	97748	ENSG00000166263.9	ENST00000468837.1	STXBP4
rs2787481	chr17	53211110	0.3	T/C	Intron	0	0	0					0	102941	ENSG00000166263.9	ENST00000468837.1	STXBP4
rs2787483	chr17	53210314	0.3	G/A	Intron	0	0	0	TBP	72.6	82.9	0.0316	0	102145	ENSG00000166263.9	ENST00000468837.1	STXBP4
rs2787497	chr17	53176211	0.3	A/G	Intron	0	0	0					0	68042	ENSG00000166263.9	ENST00000468837.1	STXBP4
rs2787500	chr17	53169806	0.308	T/G	Intron	0	0	0					0	61637	ENSG00000166263.9	ENST00000468837.1	STXBP4
rs2787501	chr17	53093965	0.308	C/G	Intron	0	0	0					0	14202	ENSG00000166263.9	ENST00000468837.1	STXBP4	ENST00000405898.1	STXBP4	-1.0758
rs2787505	chr17	53107432	0.292	C/T	Intron	0	0	0					0	735	ENSG00000166263.9	ENST00000468837.1	STXBP4	ENST00000405898.1	STXBP4	-1.0758
rs2787507	chr17	53127924	0.3	T/C	Intron	0	0	0					0	19755	ENSG00000166263.9	ENST00000468837.1	STXBP4	ENST00000405898.1	STXBP4	-1.0758
rs28558726	chr17	53058676	0.317	A/G	Intron	0	0	0					0	12519	ENSG00000166263.9	ENST00000398391.2	STXBP4	ENST00000405898.1,ENST00000540336.1	STXBP4,TOM1L1	-1.0758,-1.8427
rs3087650	chr17	53029328	0.358	G/A	3UTR	0	0	0	TEAD1	74.1	84.1	0.0074	0	16735	ENSG00000166260.5	ENST00000299335.2	COX11	ENST00000405898.1,ENST00000540336.1	STXBP4,TOM1L1	-1.0758,-1.8427
rs35097996	chr17	53021923	0.358	T/C	Intron	0	0	0					0	24140	ENSG00000166260.5	ENST00000299335.2	COX11	ENST00000405898.1,ENST00000540336.1	STXBP4,TOM1L1	-1.0758,-1.8427
rs35647022	chr17	53008071	0.367	C/T	Intron	0	0	0					0	29856	ENSG00000141198.8	ENST00000536554.1	TOM1L1	ENST00000540336.1,ENST00000405898.1	TOM1L1,STXBP4	-1.8427,-1.0758
rs4794551	chr17	53075427	0.308	G/A	Intron	0	0	0					0	1749	ENSG00000166263.9	ENST00000463234.1	STXBP4	ENST00000405898.1,ENST00000540336.1	STXBP4,TOM1L1	-1.0758,-1.8427
rs56175787	chr17	53017747	0.358	A/G	Intron	0	0	0					0	28316	ENSG00000166260.5	ENST00000299335.2	COX11	ENST00000405898.1,ENST00000540336.1	STXBP4,TOM1L1	-1.0758,-1.8427
rs56348638	chr17	53064550	0.317	C/T	Intron	0	0	0					0	12626	ENSG00000166263.9	ENST00000463234.1	STXBP4	ENST00000405898.1,ENST00000540336.1	STXBP4,TOM1L1	-1.0758,-1.8427
rs6504948	chr17	53049987	0.317	T/C	Intron	0	0	0	Tal1::Gata1,Gata1	83,94.2	72.3,80.5	0.0402,0.0494	0	3830	ENSG00000166263.9	ENST00000398391.2	STXBP4	ENST00000405898.1,ENST00000540336.1	STXBP4,TOM1L1	-1.0758,-1.8427
rs6504949	chr17	53050133	0.317	T/G	Intron	0	0	0					0	3976	ENSG00000166263.9	ENST00000398391.2	STXBP4	ENST00000405898.1,ENST00000540336.1	STXBP4,TOM1L1	-1.0758,-1.8427
rs6504950	chr17	53056471	0.317	G/A	Intron	0	0	0	Hand1::Tcfe2a	86.1	72.8	0.019	0	10314	ENSG00000166263.9	ENST00000398391.2	STXBP4	ENST00000405898.1,ENST00000540336.1	STXBP4,TOM1L1	-1.0758,-1.8427
rs6504951	chr17	53056975	0.317	A/G	Intron	0	0	0	TAL1::TCF3,Hand1::Tcfe2a,ELK4	82.5,98.4,68.1	72,85.2,80	0.0228,0.0422,0	0	10818	ENSG00000166263.9	ENST00000398391.2	STXBP4	ENST00000405898.1,ENST00000540336.1	STXBP4,TOM1L1	-1.0758,-1.8427
rs7208123	chr17	53006339	0.367	G/A	Intron	0	0	0					0	28124	ENSG00000141198.8	ENST00000536554.1	TOM1L1	ENST00000540336.1,ENST00000405898.1	TOM1L1,STXBP4	-1.8427,-1.0758
rs7209926	chr17	53006324	0.367	A/G	Intron	0	0	0	Sox5	100	83.8	0.0312	0	28109	ENSG00000141198.8	ENST00000536554.1	TOM1L1	ENST00000540336.1,ENST00000405898.1	TOM1L1,STXBP4	-1.8427,-1.0758
rs7218719	chr17	53245227	0.3	A/G	upstream	0	0	0	Gata1	83.6	69.6	0.038	0	97093	ENSG00000108924.6	ENST00000226067.4	HLF
rs7219874	chr17	53065807	0.317	C/T	Intron	0	0	0	FOXF2,FOXI1,Foxa2,FOXA1	80.2,79.6,71.7,71.8	90.3,90.6,82.4,83.2	0.037,0.0044,0.0146,0.0042	0	11369	ENSG00000166263.9	ENST00000463234.1	STXBP4	ENST00000405898.1,ENST00000540336.1	STXBP4,TOM1L1	-1.0758,-1.8427
rs7221223	chr17	53059007	0.317	A/G	Intron	0	0	0					0	12850	ENSG00000166263.9	ENST00000398391.2	STXBP4	ENST00000405898.1,ENST00000540336.1	STXBP4,TOM1L1	-1.0758,-1.8427
rs7222197	chr17	53047499	0.317	G/A	Intron	132.815	156.549	-0.235556					1	1342	ENSG00000166263.9	ENST00000398391.2	STXBP4	ENST00000405898.1,ENST00000540336.1	STXBP4,TOM1L1	-1.0758,-1.8427
rs72829484	chr17	53009280	0.367	G/T	Intron	0	0	0					0	31065	ENSG00000141198.8	ENST00000536554.1	TOM1L1	ENST00000540336.1,ENST00000405898.1	TOM1L1,STXBP4	-1.8427,-1.0758
rs72831295	chr17	53043804	0.358	T/C	Intron	132.815	3.37749	4.934	HLF	84.8	74.1	0.0088	0	2259	ENSG00000166260.5	ENST00000299335.2	COX11	ENST00000405898.1,ENST00000540336.1	STXBP4,TOM1L1	-1.0758,-1.8427
rs8065361	chr17	53008853	0.367	A/T	Intron	0	0	0					0	30638	ENSG00000141198.8	ENST00000536554.1	TOM1L1	ENST00000540336.1,ENST00000405898.1	TOM1L1,STXBP4	-1.8427,-1.0758
rs8066588	chr17	53025689	0.342	C/T	Intron	4.26541	0	2.39655	NHLH1,Myc,USF1	80.7,81,84.8	70.1,68.4,69.2	0.006,0.039,0.0454	2	20374	ENSG00000166260.5	ENST00000299335.2	COX11	ENST00000405898.1,ENST00000540336.1	STXBP4,TOM1L1	-1.0758,-1.8427
rs8073158	chr17	53028615	0.358	C/A	Intron	0	0	0					0	17448	ENSG00000166260.5	ENST00000299335.2	COX11	ENST00000405898.1,ENST00000540336.1	STXBP4,TOM1L1	-1.0758,-1.8427
rs8078550	chr17	53053379	0.317	T/G	Intron	0	0	0					0	7222	ENSG00000166263.9	ENST00000398391.2	STXBP4	ENST00000405898.1,ENST00000540336.1	STXBP4,TOM1L1	-1.0758,-1.8427
rs8080491	chr17	53049869	0.317	T/A	Intron	0	0	0					0	3712	ENSG00000166263.9	ENST00000398391.2	STXBP4	ENST00000405898.1,ENST00000540336.1	STXBP4,TOM1L1	-1.0758,-1.8427
rs8082471	chr17	53067993	0.317	T/A	Intron	0	0	0	FOXI1,Foxd3,IRF1	77.1,71.1,72.8	88.1,80.8,82.2	0.0044,0,0.0348	0	9183	ENSG00000166263.9	ENST00000463234.1	STXBP4	ENST00000405898.1,ENST00000540336.1	STXBP4,TOM1L1	-1.0758,-1.8427
rs8082622	chr17	53177567	0.3	C/T	Intron	0	0	0					0	69398	ENSG00000166263.9	ENST00000468837.1	STXBP4
rs9303363	chr17	53137974	0.292	G/A	Intron	0	0	0					0	29805	ENSG00000166263.9	ENST00000468837.1	STXBP4	ENST00000405898.1	STXBP4	-1.0758
rs9889687	chr17	53132411	0.308	A/G	Intron	0	0	0					0	24242	ENSG00000166263.9	ENST00000468837.1	STXBP4	ENST00000405898.1	STXBP4	-1.0758
rs9890971	chr17	53059776	0.317	A/T	Intron	0	0	0					0	13619	ENSG00000166263.9	ENST00000398391.2	STXBP4	ENST00000405898.1,ENST00000540336.1	STXBP4,TOM1L1	-1.0758,-1.8427
rs9891704	chr17	53010755	0.367	A/G	Intron	0	0	0					0	32540	ENSG00000141198.8	ENST00000536554.1	TOM1L1	ENST00000540336.1,ENST00000405898.1	TOM1L1,STXBP4	-1.8427,-1.0758
rs9891865	chr17	53060033	0.317	C/T	Intron	2.25331	0	1.70191					0	13876	ENSG00000166263.9	ENST00000398391.2	STXBP4	ENST00000405898.1,ENST00000540336.1	STXBP4,TOM1L1	-1.0758,-1.8427
rs9892173	chr17	53060214	0.317	C/T	Intron	0	0	0					0	14057	ENSG00000166263.9	ENST00000398391.2	STXBP4	ENST00000405898.1,ENST00000540336.1	STXBP4,TOM1L1	-1.0758,-1.8427
rs9892848	chr17	53059775	0.317	T/A	Intron	0	0	0	FOXF2,Foxq1	74.3,71.7	84.4,82.5	0,0.0022	0	13618	ENSG00000166263.9	ENST00000398391.2	STXBP4	ENST00000405898.1,ENST00000540336.1	STXBP4,TOM1L1	-1.0758,-1.8427
rs9892976	chr17	53060329	0.317	G/A	Intron	0	0	0	NR2F1	86	77.5	0.01	0	14172	ENSG00000166263.9	ENST00000398391.2	STXBP4	ENST00000405898.1,ENST00000540336.1	STXBP4,TOM1L1	-1.0758,-1.8427
rs9893306	chr17	53054749	0.317	A/T	Intron	0	0	0					0	8592	ENSG00000166263.9	ENST00000398391.2	STXBP4	ENST00000405898.1,ENST00000540336.1	STXBP4,TOM1L1	-1.0758,-1.8427
rs9894529	chr17	53055246	0.317	A/T	Intron	7.02668	0	3.0048					0	9089	ENSG00000166263.9	ENST00000398391.2	STXBP4	ENST00000405898.1,ENST00000540336.1	STXBP4,TOM1L1	-1.0758,-1.8427
rs9895808	chr17	53048442	0.317	C/G	Intron	0	0	0					0	2285	ENSG00000166263.9	ENST00000398391.2	STXBP4	ENST00000405898.1,ENST00000540336.1	STXBP4,TOM1L1	-1.0758,-1.8427
rs9896044	chr17	53048542	0.317	C/G	Intron	0	0	0					0	2385	ENSG00000166263.9	ENST00000398391.2	STXBP4	ENST00000405898.1,ENST00000540336.1	STXBP4,TOM1L1	-1.0758,-1.8427
rs9897447	chr17	53048469	0.317	T/C	Intron	0	0	0	FOXF2,FOXA1	83.9,83.4	73.8,72.1	0.0112,0.0258	0	2312	ENSG00000166263.9	ENST00000398391.2	STXBP4	ENST00000405898.1,ENST00000540336.1	STXBP4,TOM1L1	-1.0758,-1.8427
rs9900816	chr17	53012057	0.367	G/A	Intron	0	0	0					0	33842	ENSG00000141198.8	ENST00000536554.1	TOM1L1	ENST00000540336.1,ENST00000405898.1	TOM1L1,STXBP4	-1.8427,-1.0758
rs9902687	chr17	53048924	0.317	G/A	Intron	0	0	0					0	2767	ENSG00000166263.9	ENST00000398391.2	STXBP4	ENST00000405898.1,ENST00000540336.1	STXBP4,TOM1L1	-1.0758,-1.8427
rs9902718	chr17	53061622	0.317	T/C	Intron	0	0	0	HNF1B	81.9	72.8	0.0088	0	15465	ENSG00000166263.9	ENST00000398391.2	STXBP4	ENST00000405898.1,ENST00000540336.1	STXBP4,TOM1L1	-1.0758,-1.8427
rs9902950	chr17	53057764	0.308	A/T	Intron	0	0	0					0	11607	ENSG00000166263.9	ENST00000398391.2	STXBP4	ENST00000405898.1,ENST00000540336.1	STXBP4,TOM1L1	-1.0758,-1.8427
rs9903146	chr17	53057747	0.317	C/T	Intron	0	0	0					0	11590	ENSG00000166263.9	ENST00000398391.2	STXBP4	ENST00000405898.1,ENST00000540336.1	STXBP4,TOM1L1	-1.0758,-1.8427
rs9903220	chr17	53057865	0.317	A/G	Intron	0	0	0					1	11708	ENSG00000166263.9	ENST00000398391.2	STXBP4	ENST00000405898.1,ENST00000540336.1	STXBP4,TOM1L1	-1.0758,-1.8427
rs9903444	chr17	53057893	0.317	C/T	Intron	0	0	0					1	11736	ENSG00000166263.9	ENST00000398391.2	STXBP4	ENST00000405898.1,ENST00000540336.1	STXBP4,TOM1L1	-1.0758,-1.8427
rs9903825	chr17	53057914	0.317	G/A	Intron	0	0	0					1	11757	ENSG00000166263.9	ENST00000398391.2	STXBP4	ENST00000405898.1,ENST00000540336.1	STXBP4,TOM1L1	-1.0758,-1.8427
rs9907961	chr17	53012927	0.367	C/G	Intron	0	0	0	Gata1	83.6	69	0.0326	0	33136	ENSG00000166260.5	ENST00000299335.2	COX11	ENST00000405898.1,ENST00000540336.1	STXBP4,TOM1L1	-1.0758,-1.8427
rs9914732	chr17	53054367	0.317	C/G	Intron	0	0	0	Tcfcp2l1	75.2	84.6	0.037	0	8210	ENSG00000166263.9	ENST00000398391.2	STXBP4	ENST00000405898.1,ENST00000540336.1	STXBP4,TOM1L1	-1.0758,-1.8427
rs9915183	chr17	53047137	0.317	G/A	Intron	137.179	156.549	-0.189259					1	980	ENSG00000166263.9	ENST00000398391.2	STXBP4	ENST00000405898.1,ENST00000540336.1	STXBP4,TOM1L1	-1.0758,-1.8427
rs9915832	chr17	53054697	0.317	G/A	Intron	0	0	0					0	8540	ENSG00000166263.9	ENST00000398391.2	STXBP4	ENST00000405898.1,ENST00000540336.1	STXBP4,TOM1L1	-1.0758,-1.8427
rs9916547	chr17	53006890	0.367	G/A	Intron	0	0	0					0	28675	ENSG00000141198.8	ENST00000536554.1	TOM1L1	ENST00000540336.1,ENST00000405898.1	TOM1L1,STXBP4	-1.8427,-1.0758
rs9916642	chr17	53054497	0.317	T/C	Intron	0	0	0	Hand1::Tcfe2a	80	66.7	0.019	0	8340	ENSG00000166263.9	ENST00000398391.2	STXBP4	ENST00000405898.1,ENST00000540336.1	STXBP4,TOM1L1	-1.0758,-1.8427
rs1036459	chr18	24612464	0.475	G/C	Intron	0	0	0					0	152824	ENSG00000154080.7	ENST00000284224.7	CHST9
rs1154205	chr18	24586952	0.433	T/G	Intron	0	0	0	INSM1	73.1	82.2	0.0354	0	141202	ENSG00000171885.8	ENST00000383168.3	AQP4
rs1154208	chr18	24579856	0.433	C/T	Intron	0	0	0					0	134106	ENSG00000171885.8	ENST00000383168.3	AQP4
rs1154209	chr18	24578138	0.442	A/G	Intron	0	0	0					0	132388	ENSG00000171885.8	ENST00000383168.3	AQP4
rs1154211	chr18	24576328	0.442	G/A	Intron	0	0	0	Zfx	92.3	81.1	0.0312	0	130578	ENSG00000171885.8	ENST00000383168.3	AQP4
rs1154215	chr18	24544302	0.433	G/T	Intron	0	0	0					0	98552	ENSG00000171885.8	ENST00000383168.3	AQP4
rs11660381	chr18	24617905	0.475	G/T	Intron	0	0	0					0	147383	ENSG00000154080.7	ENST00000284224.7	CHST9
rs11665093	chr18	24619781	0.458	A/T	Intron	0	0	0	Tal1::Gata1	84.7	73.3	0.024	0	145507	ENSG00000154080.7	ENST00000284224.7	CHST9
rs1175739	chr18	24567239	0.442	G/A	Intron	0	0	0	MAX	93.2	80.6	0.034	0	121489	ENSG00000171885.8	ENST00000383168.3	AQP4
rs1175743	chr18	24591200	0.425	T/C	Intron	0	0	0					0	145450	ENSG00000171885.8	ENST00000383168.3	AQP4
rs1175744	chr18	24589003	0.45	T/G	Intron	0	0	0					1	143253	ENSG00000171885.8	ENST00000383168.3	AQP4
rs1175745	chr18	24587049	0.442	A/C	Intron	0	0	0					0	141299	ENSG00000171885.8	ENST00000383168.3	AQP4
rs1182168	chr18	24547243	0.433	G/C	Intron	0	0	0	SRF	80.5	71.6	0.0382	0	101493	ENSG00000171885.8	ENST00000383168.3	AQP4
rs1184360	chr18	24590250	0.45	C/T	Intron	0	0	0	IRF1	71.3	80.8	0.003	0	144500	ENSG00000171885.8	ENST00000383168.3	AQP4
rs1185007	chr18	24584171	0.442	T/C	Intron	0	0	0					0	138421	ENSG00000171885.8	ENST00000383168.3	AQP4
rs1185795	chr18	24591247	0.45	G/T	Intron	0	0	0					0	145497	ENSG00000171885.8	ENST00000383168.3	AQP4
rs12458099	chr18	24605439	0.475	G/A	Intron	0	0	0	MAX	90.9	78.3	0.034	0	159689	ENSG00000171885.8	ENST00000383168.3	AQP4
rs12604227	chr18	24620300	0.475	A/G	Intron	0	0	0					0	144988	ENSG00000154080.7	ENST00000284224.7	CHST9
rs12604387	chr18	24610381	0.475	A/G	Intron	0	0	0					0	154907	ENSG00000154080.7	ENST00000284224.7	CHST9
rs12964868	chr18	24615164	0.475	A/G	Intron	0	0	0	znf143,Gata1	76.4,91.4	82.8,76.8	0.0462,0.0168	0	150124	ENSG00000154080.7	ENST00000284224.7	CHST9
rs1436904	chr18	24570667	0.442	T/G	Intron	0	0	0					0	124917	ENSG00000171885.8	ENST00000383168.3	AQP4
rs151252	chr18	24520337	0.492	C/G	Intron	0	0	0					0	74587	ENSG00000171885.8	ENST00000383168.3	AQP4
rs1622454	chr18	24552433	0.425	A/G	Intron	0	0	0					0	106683	ENSG00000171885.8	ENST00000383168.3	AQP4
rs163042	chr18	24532336	0.433	C/T	exon	0	0	0					0	86586	ENSG00000171885.8	ENST00000383168.3	AQP4
rs163048	chr18	24523717	0.433	A/G	Intron	0	0	0	TBP	84	72.7	0.0226	0	77967	ENSG00000171885.8	ENST00000383168.3	AQP4
rs1630505	chr18	24573956	0.442	T/C	Intron	0	0	0					0	128206	ENSG00000171885.8	ENST00000383168.3	AQP4
rs163051	chr18	24521921	0.433	G/A	Intron	4.46761	0	2.45091	Gata1	70.6	84.3	0.0432	0	76171	ENSG00000171885.8	ENST00000383168.3	AQP4
rs1657328	chr18	24595614	0.475	T/C	Intron	0	0	0					0	149864	ENSG00000171885.8	ENST00000383168.3	AQP4
rs1667550	chr18	24332476	0.383	G/A	Intron	0	0	0					0	62982	ENSG00000212367.1	ENST00000391065.1	U3
rs1683440	chr18	24552767	0.433	C/T	Intron	0	0	0	Arnt	83.4	66.4	0.0198	0	107017	ENSG00000171885.8	ENST00000383168.3	AQP4
rs1785519	chr18	24592146	0.475	C/T	Intron	0	0	0					0	146396	ENSG00000171885.8	ENST00000383168.3	AQP4
rs1785536	chr18	24552007	0.475	G/A	Intron	0	0	0	Sox2	74.6	84	0.0172	0	106257	ENSG00000171885.8	ENST00000383168.3	AQP4
rs1785550	chr18	24551434	0.433	C/T	Intron	0	9.65246	-3.41311	NFIL3	69.8	80.9	0	0	105684	ENSG00000171885.8	ENST00000383168.3	AQP4
rs1786612	chr18	24571244	0.433	C/T	Intron	0	0	0					0	125494	ENSG00000171885.8	ENST00000383168.3	AQP4
rs1786623	chr18	24549659	0.433	T/C	Intron	0	0	0	Pax5	76.2	83.6	0.018	0	103909	ENSG00000171885.8	ENST00000383168.3	AQP4
rs1786626	chr18	24551478	0.433	T/C	Intron	0	9.65246	-3.41311	Foxq1,NFE2L2	85.7,71.4	74.9,82	0.0068,0.025	0	105728	ENSG00000171885.8	ENST00000383168.3	AQP4
rs1786631	chr18	24553480	0.433	C/A	Intron	0	0	0	Zfx	74.5	85.7	0.0224	0	107730	ENSG00000171885.8	ENST00000383168.3	AQP4
rs1786635	chr18	24591561	0.442	C/T	Intron	0	0	0					0	145811	ENSG00000171885.8	ENST00000383168.3	AQP4
rs1786636	chr18	24591355	0.45	C/T	Intron	0	0	0					0	145605	ENSG00000171885.8	ENST00000383168.3	AQP4
rs1843479	chr18	24614080	0.475	T/G	Intron	0	0	0					0	151208	ENSG00000154080.7	ENST00000284224.7	CHST9
rs2164619	chr18	24608365	0.475	T/C	Intron	0	0	0					0	156923	ENSG00000154080.7	ENST00000284224.7	CHST9
rs2576273	chr18	24536313	0.433	A/G	Intron	0	0	0					0	90563	ENSG00000171885.8	ENST00000383168.3	AQP4
rs2840349	chr18	24610475	0.475	C/T	Intron	0	0	0					0	154813	ENSG00000154080.7	ENST00000284224.7	CHST9
rs331991	chr18	24543235	0.433	A/G	Intron	14.0539	0	3.91206					1	97485	ENSG00000171885.8	ENST00000383168.3	AQP4
rs335920	chr18	24532012	0.475	G/A	Intron	0	0	0	FEV	80.4	66.6	0.0122	0	86262	ENSG00000171885.8	ENST00000383168.3	AQP4
rs335921	chr18	24531494	0.475	C/G	Intron	0	0	0					0	85744	ENSG00000171885.8	ENST00000383168.3	AQP4
rs335923	chr18	24530559	0.417	A/G	Intron	0	0	0					0	84809	ENSG00000171885.8	ENST00000383168.3	AQP4
rs335928	chr18	24528635	0.475	G/T	Intron	0	0	0					0	82885	ENSG00000171885.8	ENST00000383168.3	AQP4
rs35097640	chr18	24604932	0.458	C/G	Intron	0	0	0					0	159182	ENSG00000171885.8	ENST00000383168.3	AQP4
rs3859389	chr18	24613350	0.475	G/A	Intron	0	0	0	Foxa2,FOXA1	75.7,73.6	86.4,85	0.0146,0.0042	0	151938	ENSG00000154080.7	ENST00000284224.7	CHST9
rs444673	chr18	24536789	0.433	T/A	Intron	0	0	0	FOXO3	72.9	86.2	0.0112	2	91039	ENSG00000171885.8	ENST00000383168.3	AQP4
rs4621057	chr18	24611261	0.475	C/A	Intron	0	0	0					0	154027	ENSG00000154080.7	ENST00000284224.7	CHST9
rs521667	chr18	24338479	0.358	C/A	Intron	0	0	0					0	68985	ENSG00000212367.1	ENST00000391065.1	U3
rs527616	chr18	24337424	0.375	G/C	Intron	0	9.90927	-3.44748					7	67930	ENSG00000212367.1	ENST00000391065.1	U3
rs559547	chr18	24533800	0.433	C/T	Intron	0	0	0					0	88050	ENSG00000171885.8	ENST00000383168.3	AQP4
rs604702	chr18	24331466	0.375	A/G	Intron	0	0	0					0	61972	ENSG00000212367.1	ENST00000391065.1	U3
rs62082102	chr18	24608939	0.467	T/G	Intron	0	0	0					0	156349	ENSG00000154080.7	ENST00000284224.7	CHST9
rs6508464	chr18	24613641	0.467	T/C	Intron	0	0	0	NR4A2	80.2	66.1	0.0064	0	151647	ENSG00000154080.7	ENST00000284224.7	CHST9
rs6508465	chr18	24615700	0.475	T/G	Intron	0	0	0					0	149588	ENSG00000154080.7	ENST00000284224.7	CHST9
rs7242278	chr18	24621447	0.475	C/T	Intron	0	0	0					0	143841	ENSG00000154080.7	ENST00000284224.7	CHST9
rs729651	chr18	24621376	0.475	T/A	Intron	0	0	0					0	143912	ENSG00000154080.7	ENST00000284224.7	CHST9
rs75958528	chr18	24602695	0.483	G/A	Intron	0	0	0					0	156945	ENSG00000171885.8	ENST00000383168.3	AQP4
rs10164319	chr19	18569833	0.375	G/A	Intron	0	0	0	RORA_1	69.1	81.2	0.0328	0	14193	ENSG00000105656.4	ENST00000392395.2	NA	ENST00000453489.2,ENST00000222307.3	FKBP8,KXD1	-3.5908,-1.4943
rs10164323	chr19	18569492	0.375	C/T	Intron	0	0	0	Foxd3	74.8	84.4	0.0086	0	14534	ENSG00000105656.4	ENST00000392395.2	NA	ENST00000453489.2,ENST00000222307.3	FKBP8,KXD1	-3.5908,-1.4943
rs10402468	chr19	17384003	0.225	C/A	Intron	0	0	0	ESR2	81.7	74.4	0.0396	0	5750	ENSG00000105393.9	ENST00000447614.2	BABAM1	ENST00000300965.8,ENST00000359435.3,ENST00000291442.2,ENST00000536940.1,ENST00000252602.1,ENST00000359866.3,ENST00000263897.4	NA,BABAM1,NR2F6,NA,MRPL34,DDA1,USE1	-1.6688,-1.2649,-1.4762,-1.2177,-1.4177,-1.2479,-1.0644
rs10403249	chr19	18604942	0.375	T/C	Intron	0	0	0					0	20914	ENSG00000105656.4	ENST00000392395.2	NA	ENST00000453489.2,ENST00000222307.3,ENST00000430157.1,ENST00000450195.1,ENST00000358607.5	FKBP8,KXD1,UBA52,C19orf60,C19orf60	-3.5908,-1.4943,-2.1738,-1.6426,-1.0249
rs10405457	chr19	44296582	0.433	T/G	downstream	0	0	0					0	10030	ENSG00000159871.9	ENST00000377950.2	LYPD5	ENST00000262888.3,ENST00000407385.2,ENST00000414615.1	KCNN4,NA,LYPD5	-4.3008,-2.2153,-1.6341
rs10405636	chr19	18538742	0.375	A/C	3UTR	0	0	0					0	8520	ENSG00000130511.8	ENST00000348495.4	SSBP4	ENST00000252813.5	PGPEP1	1.0445
rs10406920	chr19	17389648	0.225	C/T	Intron	0	0	0					1	2805	ENSG00000160117.8	ENST00000404261.3	ANKLE1	ENST00000300965.8,ENST00000359435.3,ENST00000252602.1,ENST00000359866.3,ENST00000291442.2,ENST00000536940.1,ENST00000263897.4	NA,BABAM1,MRPL34,DDA1,NR2F6,NA,USE1	-1.6688,-1.2649,-1.4177,-1.2479,-1.4762,-1.2177,-1.0644
rs10408290	chr19	18542701	0.367	C/T	Intron	0	0	0					1	6219	ENSG00000105655.10	ENST00000545187.1	ISYNA1	ENST00000252813.5	PGPEP1	1.0445
rs10409003	chr19	18543054	0.367	C/T	Intron	0	0	0					0	5866	ENSG00000105655.10	ENST00000545187.1	ISYNA1	ENST00000252813.5	PGPEP1	1.0445
rs10409483	chr19	18590223	0.375	C/G	Intron	0	0	0					2	6195	ENSG00000105656.4	ENST00000392395.2	NA	ENST00000453489.2,ENST00000222307.3,ENST00000430157.1	FKBP8,KXD1,UBA52	-3.5908,-1.4943,-2.1738
rs10409505	chr19	18590251	0.375	C/G	Intron	0	0	0					1	6223	ENSG00000105656.4	ENST00000392395.2	NA	ENST00000453489.2,ENST00000222307.3,ENST00000430157.1	FKBP8,KXD1,UBA52	-3.5908,-1.4943,-2.1738
rs10411009	chr19	18606266	0.375	A/G	Intron	0	0	0	NR4A2	83.3	69.2	0.0276	0	22238	ENSG00000105656.4	ENST00000392395.2	NA	ENST00000453489.2,ENST00000222307.3,ENST00000430157.1,ENST00000450195.1,ENST00000358607.5	FKBP8,KXD1,UBA52,C19orf60,C19orf60	-3.5908,-1.4943,-2.1738,-1.6426,-1.0249
rs10413237	chr19	18548249	0.375	A/C	Intron	56.0781	50.5385	0.147288					7	671	ENSG00000105655.10	ENST00000545187.1	ISYNA1	ENST00000252813.5	PGPEP1	1.0445
rs10416654	chr19	17385176	0.225	T/C	Intron	0	0	0					0	6923	ENSG00000105393.9	ENST00000447614.2	BABAM1	ENST00000300965.8,ENST00000359435.3,ENST00000291442.2,ENST00000536940.1,ENST00000252602.1,ENST00000359866.3,ENST00000263897.4	NA,BABAM1,NR2F6,NA,MRPL34,DDA1,USE1	-1.6688,-1.2649,-1.4762,-1.2177,-1.4177,-1.2479,-1.0644
rs10418154	chr19	17386006	0.225	A/G	Intron	0	0	0					0	6447	ENSG00000160117.8	ENST00000404261.3	ANKLE1	ENST00000300965.8,ENST00000359435.3,ENST00000291442.2,ENST00000536940.1,ENST00000252602.1,ENST00000359866.3,ENST00000263897.4	NA,BABAM1,NR2F6,NA,MRPL34,DDA1,USE1	-1.6688,-1.2649,-1.4762,-1.2177,-1.4177,-1.2479,-1.0644
rs10418362	chr19	17386107	0.225	A/T	Intron	0	0	0					0	6346	ENSG00000160117.8	ENST00000404261.3	ANKLE1	ENST00000300965.8,ENST00000359435.3,ENST00000291442.2,ENST00000536940.1,ENST00000252602.1,ENST00000359866.3,ENST00000263897.4	NA,BABAM1,NR2F6,NA,MRPL34,DDA1,USE1	-1.6688,-1.2649,-1.4762,-1.2177,-1.4177,-1.2479,-1.0644
rs10421887	chr19	44294849	0.433	G/A	upstream	0	0	0					0	9439	ENSG00000104783.5	ENST00000262888.3	KCNN4	ENST00000262888.3,ENST00000407385.2,ENST00000414615.1	KCNN4,NA,LYPD5	-4.3008,-2.2153,-1.6341
rs10422990	chr19	44295273	0.45	T/C	upstream	0	0	0					0	9863	ENSG00000104783.5	ENST00000262888.3	KCNN4	ENST00000262888.3,ENST00000407385.2,ENST00000414615.1	KCNN4,NA,LYPD5	-4.3008,-2.2153,-1.6341
rs10424178	chr19	17379558	0.225	C/T	5UTR	96.8306	0	6.61221					0	1305	ENSG00000105393.9	ENST00000447614.2	BABAM1	ENST00000300965.8,ENST00000359435.3,ENST00000291442.2,ENST00000536940.1,ENST00000252602.1,ENST00000359866.3,ENST00000263897.4	NA,BABAM1,NR2F6,NA,MRPL34,DDA1,USE1	-1.6688,-1.2649,-1.4762,-1.2177,-1.4177,-1.2479,-1.0644
rs10425939	chr19	17397244	0.225	C/T	3UTR	0	0	0					0	4515	ENSG00000160117.8	ENST00000438921.2	NA	ENST00000300965.8,ENST00000359435.3,ENST00000252602.1,ENST00000359866.3,ENST00000291442.2,ENST00000536940.1,ENST00000263897.4	NA,BABAM1,MRPL34,DDA1,NR2F6,NA,USE1	-1.6688,-1.2649,-1.4177,-1.2479,-1.4762,-1.2177,-1.0644
rs10425982	chr19	18586519	0.375	T/A	Intron	0	0	0	Stat3	69	81	0.0134	0	2491	ENSG00000105656.4	ENST00000392395.2	NA	ENST00000453489.2,ENST00000222307.3,ENST00000430157.1	FKBP8,KXD1,UBA52	-3.5908,-1.4943,-2.1738
rs10426528	chr19	44299298	0.383	C/T	Intron	0	0	0					0	7314	ENSG00000159871.9	ENST00000377950.2	LYPD5	ENST00000262888.3,ENST00000407385.2,ENST00000414615.1	KCNN4,NA,LYPD5	-4.3008,-2.2153,-1.6341
rs10427083	chr19	18550276	0.375	C/A	upstream	0	0	0					0	1164	ENSG00000105655.10	ENST00000457269.2	ISYNA1	ENST00000252813.5	PGPEP1	1.0445
rs1043327	chr19	18554972	0.35	A/G	3UTR	0	0	0					0	502	ENSG00000256989.1	ENST00000541164.1	AC010335.1	ENST00000453489.2	FKBP8	-3.5908
rs10442	chr19	18545341	0.375	A/C	3UTR	0	0	0	PBX1	78.4	88.8	0.0076	3	3579	ENSG00000105655.10	ENST00000545187.1	ISYNA1	ENST00000252813.5	PGPEP1	1.0445
rs11540855	chr19	17403361	0.217	A/G	3UTR	70.2035	224.179	-1.66105					27	10632	ENSG00000160117.8	ENST00000438921.2	NA	ENST00000252602.1,ENST00000359866.3,ENST00000300965.8,ENST00000359435.3,ENST00000291442.2,ENST00000536940.1,ENST00000263897.4	MRPL34,DDA1,NA,BABAM1,NR2F6,NA,USE1	-1.4177,-1.2479,-1.6688,-1.2649,-1.4762,-1.2177,-1.0644
rs11665924	chr19	44286982	0.433	A/G	upstream	5.5243	55.5486	-3.1156					1	1572	ENSG00000104783.5	ENST00000262888.3	KCNN4	ENST00000262888.3,ENST00000407385.2,ENST00000414615.1	KCNN4,NA,LYPD5	-4.3008,-2.2153,-1.6341
rs11668840	chr19	17399625	0.467	C/T	upstream	0	0	0					1	6896	ENSG00000160117.8	ENST00000438921.2	NA	ENST00000252602.1,ENST00000359866.3,ENST00000300965.8,ENST00000359435.3,ENST00000291442.2,ENST00000536940.1,ENST00000263897.4	MRPL34,DDA1,NA,BABAM1,NR2F6,NA,USE1	-1.4177,-1.2479,-1.6688,-1.2649,-1.4762,-1.2177,-1.0644
rs11669175	chr19	44289824	0.433	G/A	upstream	179.247	132.847	0.429396					18	4414	ENSG00000104783.5	ENST00000262888.3	KCNN4	ENST00000262888.3,ENST00000407385.2,ENST00000414615.1	KCNN4,NA,LYPD5	-4.3008,-2.2153,-1.6341
rs11673604	chr19	18540988	0.358	T/C	Intron	0	0	0					0	7932	ENSG00000105655.10	ENST00000545187.1	ISYNA1	ENST00000252813.5	PGPEP1	1.0445
rs12460161	chr19	44293986	0.433	A/C	upstream	0	0	0					0	8576	ENSG00000104783.5	ENST00000262888.3	KCNN4	ENST00000262888.3,ENST00000407385.2,ENST00000414615.1	KCNN4,NA,LYPD5	-4.3008,-2.2153,-1.6341
rs12463346	chr19	44292244	0.442	G/A	upstream	0	0	0					0	6834	ENSG00000104783.5	ENST00000262888.3	KCNN4	ENST00000262888.3,ENST00000407385.2,ENST00000414615.1	KCNN4,NA,LYPD5	-4.3008,-2.2153,-1.6341
rs12980812	chr19	17377558	0.217	C/G	Intron	0	0	0					2	673	ENSG00000105393.9	ENST00000359435.3	BABAM1	ENST00000359435.3,ENST00000300965.8,ENST00000291442.2,ENST00000536940.1,ENST00000252602.1,ENST00000359866.3,ENST00000263897.4	BABAM1,NA,NR2F6,NA,MRPL34,DDA1,USE1	-1.2649,-1.6688,-1.4762,-1.2177,-1.4177,-1.2479,-1.0644
rs12982058	chr19	17409380	0.467	T/C	Intron	0	0	0					0	4854	ENSG00000127220.3	ENST00000544788.1	NA	ENST00000252602.1,ENST00000359866.3,ENST00000300965.8,ENST00000359435.3,ENST00000291442.2,ENST00000536940.1,ENST00000263897.4	MRPL34,DDA1,NA,BABAM1,NR2F6,NA,USE1	-1.4177,-1.2479,-1.6688,-1.2649,-1.4762,-1.2177,-1.0644
rs12982178	chr19	17371568	0.225	T/C	Intron	0	90.024	-6.50817					7	3964	ENSG00000130307.6	ENST00000431146.2	USHBP1	ENST00000359435.3,ENST00000300965.8,ENST00000291442.2,ENST00000536940.1,ENST00000252602.1,ENST00000263897.4,ENST00000359866.3	BABAM1,NA,NR2F6,NA,MRPL34,USE1,DDA1	-1.2649,-1.6688,-1.4762,-1.2177,-1.4177,-1.0644,-1.2479
rs13345139	chr19	17435033	0.25	G/C	Intron	0	0	0	RREB1,PPARG::RXRA	86.4,83.9	80.4,74.1	0.0284,0.005	0	10604	ENSG00000074855.5	ENST00000159087.4	ANO8	ENST00000359866.3,ENST00000252602.1,ENST00000300965.8,ENST00000359435.3,ENST00000291442.2,ENST00000536940.1,ENST00000543795.1	DDA1,MRPL34,NA,BABAM1,NR2F6,NA,MVB12A	-1.2479,-1.4177,-1.6688,-1.2649,-1.4762,-1.2177,-2.2519
rs1560118	chr19	18570035	0.367	G/A	Intron	0	0	0					0	13991	ENSG00000105656.4	ENST00000392395.2	NA	ENST00000453489.2,ENST00000222307.3	FKBP8,KXD1	-3.5908,-1.4943
rs1560119	chr19	18573675	0.358	A/G	Intron	0	0	0					0	10351	ENSG00000105656.4	ENST00000392395.2	NA	ENST00000453489.2,ENST00000222307.3	FKBP8,KXD1	-3.5908,-1.4943
rs2007981	chr19	18567555	0.375	C/A	Intron	0	0	0					0	13085	ENSG00000256989.1	ENST00000541164.1	AC010335.1	ENST00000453489.2	FKBP8	-3.5908
rs2278238	chr19	18576484	0.375	T/C	Intron	0	0	0					0	7542	ENSG00000105656.4	ENST00000392395.2	NA	ENST00000453489.2,ENST00000222307.3	FKBP8,KXD1	-3.5908,-1.4943
rs2303695	chr19	18562624	0.375	C/T	Intron	0	0	0	Sox17	65.6	80.2	0.0442	0	8154	ENSG00000256989.1	ENST00000541164.1	AC010335.1	ENST00000453489.2	FKBP8	-3.5908
rs2303697	chr19	18546678	0.375	T/C	3UTR	0	5.02235	-2.59033	NFYA	85.3	74.9	0.0394	0	2242	ENSG00000105655.10	ENST00000545187.1	ISYNA1	ENST00000252813.5	PGPEP1	1.0445
rs2363956	chr19	17394124	0.467	G/T	exon	0	83.619	-6.40291					0	1395	ENSG00000160117.8	ENST00000438921.2	NA	ENST00000300965.8,ENST00000359435.3,ENST00000252602.1,ENST00000359866.3,ENST00000291442.2,ENST00000536940.1,ENST00000263897.4	NA,BABAM1,MRPL34,DDA1,NR2F6,NA,USE1	-1.6688,-1.2649,-1.4177,-1.2479,-1.4762,-1.2177,-1.0644
rs2385088	chr19	18545540	0.367	A/G	3UTR	0	0	0	Klf4	78.4	90.6	0.035	3	3380	ENSG00000105655.10	ENST00000545187.1	ISYNA1	ENST00000252813.5	PGPEP1	1.0445
rs2385089	chr19	18550434	0.375	C/A	upstream	0	0	0					0	1322	ENSG00000105655.10	ENST00000457269.2	ISYNA1	ENST00000252813.5	PGPEP1	1.0445
rs2561043	chr19	18622683	0.367	A/T	Intron	0	0	0	Sox5	67.9	84.1	0.033	0	10253	ENSG00000105656.4	ENST00000262809.3	ELL	ENST00000453489.2,ENST00000222307.3,ENST00000430157.1,ENST00000450195.1,ENST00000358607.5	FKBP8,KXD1,UBA52,C19orf60,C19orf60	-3.5908,-1.4943,-2.1738,-1.6426,-1.0249
rs271621	chr19	18631332	0.375	C/A	Intron	217.312	390.771	-0.843621	HLF	81.3	71.8	0.0428	8	1604	ENSG00000105656.4	ENST00000262809.3	ELL	ENST00000453489.2,ENST00000222307.3,ENST00000430157.1,ENST00000450195.1,ENST00000358607.5	FKBP8,KXD1,UBA52,C19orf60,C19orf60	-3.5908,-1.4943,-2.1738,-1.6426,-1.0249
rs271622	chr19	18629277	0.367	A/G	Intron	0	0	0					0	3659	ENSG00000105656.4	ENST00000262809.3	ELL	ENST00000453489.2,ENST00000222307.3,ENST00000430157.1,ENST00000450195.1,ENST00000358607.5	FKBP8,KXD1,UBA52,C19orf60,C19orf60	-3.5908,-1.4943,-2.1738,-1.6426,-1.0249
rs271623	chr19	18628947	0.375	A/G	Intron	0	0	0	Evi1	87.9	79.1	0.0026	0	3989	ENSG00000105656.4	ENST00000262809.3	ELL	ENST00000453489.2,ENST00000222307.3,ENST00000430157.1,ENST00000450195.1,ENST00000358607.5	FKBP8,KXD1,UBA52,C19orf60,C19orf60	-3.5908,-1.4943,-2.1738,-1.6426,-1.0249
rs271624	chr19	18627953	0.375	A/G	Intron	0	0	0					0	4983	ENSG00000105656.4	ENST00000262809.3	ELL	ENST00000453489.2,ENST00000222307.3,ENST00000430157.1,ENST00000450195.1,ENST00000358607.5	FKBP8,KXD1,UBA52,C19orf60,C19orf60	-3.5908,-1.4943,-2.1738,-1.6426,-1.0249
rs271626	chr19	18627067	0.358	T/C	Intron	0	0	0					0	5869	ENSG00000105656.4	ENST00000262809.3	ELL	ENST00000453489.2,ENST00000222307.3,ENST00000430157.1,ENST00000450195.1,ENST00000358607.5	FKBP8,KXD1,UBA52,C19orf60,C19orf60	-3.5908,-1.4943,-2.1738,-1.6426,-1.0249
rs271628	chr19	18624333	0.367	A/G	Intron	0	0	0					0	8603	ENSG00000105656.4	ENST00000262809.3	ELL	ENST00000453489.2,ENST00000222307.3,ENST00000430157.1,ENST00000450195.1,ENST00000358607.5	FKBP8,KXD1,UBA52,C19orf60,C19orf60	-3.5908,-1.4943,-2.1738,-1.6426,-1.0249
rs271629	chr19	18623198	0.358	G/A	Intron	0	0	0					0	9738	ENSG00000105656.4	ENST00000262809.3	ELL	ENST00000453489.2,ENST00000222307.3,ENST00000430157.1,ENST00000450195.1,ENST00000358607.5	FKBP8,KXD1,UBA52,C19orf60,C19orf60	-3.5908,-1.4943,-2.1738,-1.6426,-1.0249
rs28479834	chr19	44295721	0.433	T/C	downstream	0	0	0					0	10311	ENSG00000104783.5	ENST00000262888.3	KCNN4	ENST00000262888.3,ENST00000407385.2,ENST00000414615.1	KCNN4,NA,LYPD5	-4.3008,-2.2153,-1.6341
rs28572537	chr19	18552208	0.375	C/T	exon	0	0	0					0	2260	ENSG00000256989.1	ENST00000541164.1	AC010335.1
rs34010330	chr19	18559657	0.375	G/C	Intron	0	0	0	E2F1	74	87	0.0202	0	5187	ENSG00000256989.1	ENST00000541164.1	AC010335.1	ENST00000453489.2	FKBP8	-3.5908
rs34053595	chr19	18556749	0.358	T/C	Intron	0	0	0					0	2279	ENSG00000256989.1	ENST00000541164.1	AC010335.1	ENST00000453489.2	FKBP8	-3.5908
rs34084277	chr19	17387176	0.225	A/G	Intron	0	0	0	Myc,Mycn	68.6,67.4	81.2,81	0.0214,0.0362	0	5277	ENSG00000160117.8	ENST00000404261.3	ANKLE1	ENST00000300965.8,ENST00000359435.3,ENST00000252602.1,ENST00000291442.2,ENST00000536940.1,ENST00000359866.3,ENST00000263897.4	NA,BABAM1,MRPL34,NR2F6,NA,DDA1,USE1	-1.6688,-1.2649,-1.4177,-1.4762,-1.2177,-1.2479,-1.0644
rs34171762	chr19	18559410	0.375	G/A	Intron	0	0	0					0	4940	ENSG00000256989.1	ENST00000541164.1	AC010335.1	ENST00000453489.2	FKBP8	-3.5908
rs34256197	chr19	18606472	0.375	G/A	Intron	0	0	0					0	22444	ENSG00000105656.4	ENST00000392395.2	NA	ENST00000453489.2,ENST00000222307.3,ENST00000430157.1,ENST00000450195.1,ENST00000358607.5	FKBP8,KXD1,UBA52,C19orf60,C19orf60	-3.5908,-1.4943,-2.1738,-1.6426,-1.0249
rs34746918	chr19	18539744	0.375	C/T	Intron	0	0	0					3	9176	ENSG00000105655.10	ENST00000545187.1	ISYNA1	ENST00000252813.5	PGPEP1	1.0445
rs34963425	chr19	17358189	0.225	C/A	Intron	11.5504	0	3.64966					5	2037	ENSG00000160113.3	ENST00000291442.2	NR2F6	ENST00000291442.2,ENST00000536940.1,ENST00000359435.3,ENST00000300965.8,ENST00000263897.4,ENST00000252602.1,ENST00000359866.3	NR2F6,NA,BABAM1,NA,USE1,MRPL34,DDA1	-1.4762,-1.2177,-1.2649,-1.6688,-1.0644,-1.4177,-1.2479
rs35686037	chr19	17359535	0.225	C/T	Intron	18.9158	0	4.31584	Hand1::Tcfe2a	84.6	71.3	0.019	14	3383	ENSG00000160113.3	ENST00000291442.2	NR2F6	ENST00000291442.2,ENST00000536940.1,ENST00000359435.3,ENST00000300965.8,ENST00000263897.4,ENST00000252602.1,ENST00000359866.3	NR2F6,NA,BABAM1,NA,USE1,MRPL34,DDA1	-1.4762,-1.2177,-1.2649,-1.6688,-1.0644,-1.4177,-1.2479
rs3760982	chr19	44286513	0.433	G/A	upstream	2.79194	51.2506	-3.78444					1	1103	ENSG00000104783.5	ENST00000262888.3	KCNN4	ENST00000262888.3,ENST00000407385.2,ENST00000414615.1	KCNN4,NA,LYPD5	-4.3008,-2.2153,-1.6341
rs3760983	chr19	44286660	0.433	C/T	upstream	0	51.2506	-5.70738					1	1250	ENSG00000104783.5	ENST00000262888.3	KCNN4	ENST00000262888.3,ENST00000407385.2,ENST00000414615.1	KCNN4,NA,LYPD5	-4.3008,-2.2153,-1.6341
rs3760984	chr19	44286762	0.442	T/C	upstream	0	51.2506	-5.70738					1	1352	ENSG00000104783.5	ENST00000262888.3	KCNN4	ENST00000262888.3,ENST00000407385.2,ENST00000414615.1	KCNN4,NA,LYPD5	-4.3008,-2.2153,-1.6341
rs3810429	chr19	18543270	0.375	G/T	Intron	0	0	0	RREB1	81.3	75.3	0.0284	0	5650	ENSG00000105655.10	ENST00000545187.1	ISYNA1	ENST00000252813.5	PGPEP1	1.0445
rs4595905	chr19	18547305	0.375	T/A	exon	0	0	0					3	1615	ENSG00000105655.10	ENST00000545187.1	ISYNA1	ENST00000252813.5	PGPEP1	1.0445
rs4609972	chr19	17390917	0.467	C/G	Intron	0	0	0					0	1536	ENSG00000160117.8	ENST00000404261.3	ANKLE1	ENST00000300965.8,ENST00000359435.3,ENST00000252602.1,ENST00000359866.3,ENST00000291442.2,ENST00000536940.1,ENST00000263897.4	NA,BABAM1,MRPL34,DDA1,NR2F6,NA,USE1	-1.6688,-1.2649,-1.4177,-1.2479,-1.4762,-1.2177,-1.0644
rs4802200	chr19	44289518	0.433	A/G	upstream	179.247	136.577	0.38974					24	4108	ENSG00000104783.5	ENST00000262888.3	KCNN4	ENST00000262888.3,ENST00000407385.2,ENST00000414615.1	KCNN4,NA,LYPD5	-4.3008,-2.2153,-1.6341
rs4803658	chr19	44290013	0.433	A/T	upstream	0	0	0					3	4603	ENSG00000104783.5	ENST00000262888.3	KCNN4	ENST00000262888.3,ENST00000407385.2,ENST00000414615.1	KCNN4,NA,LYPD5	-4.3008,-2.2153,-1.6341
rs4808133	chr19	18608518	0.375	C/A	Intron	0	0	0	USF1,Arnt	70,66.4	85.6,83.4	0.0288,0	0	24418	ENSG00000105656.4	ENST00000262809.3	ELL	ENST00000453489.2,ENST00000222307.3,ENST00000430157.1,ENST00000450195.1,ENST00000358607.5	FKBP8,KXD1,UBA52,C19orf60,C19orf60	-3.5908,-1.4943,-2.1738,-1.6426,-1.0249
rs4808134	chr19	18608579	0.375	G/A	Intron	0	0	0					0	24357	ENSG00000105656.4	ENST00000262809.3	ELL	ENST00000453489.2,ENST00000222307.3,ENST00000430157.1,ENST00000450195.1,ENST00000358607.5	FKBP8,KXD1,UBA52,C19orf60,C19orf60	-3.5908,-1.4943,-2.1738,-1.6426,-1.0249
rs4808136	chr19	18618867	0.375	G/A	Intron	0	0	0	CTCF	84.5	76.9	0.0182	0	14069	ENSG00000105656.4	ENST00000262809.3	ELL	ENST00000453489.2,ENST00000222307.3,ENST00000430157.1,ENST00000450195.1,ENST00000358607.5	FKBP8,KXD1,UBA52,C19orf60,C19orf60	-3.5908,-1.4943,-2.1738,-1.6426,-1.0249
rs4808611	chr19	17354825	0.225	C/T	Intron	79.0145	114.542	-0.530087					7	1203	ENSG00000160113.3	ENST00000536940.1	NA	ENST00000536940.1,ENST00000291442.2,ENST00000359435.3,ENST00000300965.8,ENST00000263897.4,ENST00000252602.1,ENST00000359866.3	NA,NR2F6,BABAM1,NA,USE1,MRPL34,DDA1	-1.2177,-1.4762,-1.2649,-1.6688,-1.0644,-1.4177,-1.2479
rs4808801	chr19	18571141	0.375	A/G	Intron	0	0	0	Hand1::Tcfe2a	81	67.7	0.019	0	12885	ENSG00000105656.4	ENST00000392395.2	NA	ENST00000453489.2,ENST00000222307.3	FKBP8,KXD1	-3.5908,-1.4943
rs4808804	chr19	18585325	0.375	A/G	Intron	0	0	0					0	1297	ENSG00000105656.4	ENST00000392395.2	NA	ENST00000453489.2,ENST00000222307.3,ENST00000430157.1	FKBP8,KXD1,UBA52	-3.5908,-1.4943,-2.1738
rs56028644	chr19	17388790	0.225	C/T	Intron	0	0	0					0	3663	ENSG00000160117.8	ENST00000404261.3	ANKLE1	ENST00000300965.8,ENST00000359435.3,ENST00000252602.1,ENST00000359866.3,ENST00000291442.2,ENST00000536940.1,ENST00000263897.4	NA,BABAM1,MRPL34,DDA1,NR2F6,NA,USE1	-1.6688,-1.2649,-1.4177,-1.2479,-1.4762,-1.2177,-1.0644
rs60184524	chr19	44294215	0.433	G/A	upstream	0	0	0					0	8805	ENSG00000104783.5	ENST00000262888.3	KCNN4	ENST00000262888.3,ENST00000407385.2,ENST00000414615.1	KCNN4,NA,LYPD5	-4.3008,-2.2153,-1.6341
rs61634114	chr19	17387254	0.225	G/A	exon	0	0	0	RXR::RAR_DR5	81.9	75	0.048	0	5199	ENSG00000160117.8	ENST00000404261.3	ANKLE1	ENST00000300965.8,ENST00000359435.3,ENST00000252602.1,ENST00000291442.2,ENST00000536940.1,ENST00000359866.3,ENST00000263897.4	NA,BABAM1,MRPL34,NR2F6,NA,DDA1,USE1	-1.6688,-1.2649,-1.4177,-1.4762,-1.2177,-1.2479,-1.0644
rs62116962	chr19	44287234	0.475	A/G	upstream	5.5243	55.5486	-3.1156	Sox17	89.3	74.6	0.0268	1	1824	ENSG00000104783.5	ENST00000262888.3	KCNN4	ENST00000262888.3,ENST00000407385.2,ENST00000414615.1	KCNN4,NA,LYPD5	-4.3008,-2.2153,-1.6341
rs66753001	chr19	17394839	0.225	A/G	Intron	0	0	0					0	2110	ENSG00000160117.8	ENST00000438921.2	NA	ENST00000300965.8,ENST00000359435.3,ENST00000252602.1,ENST00000359866.3,ENST00000291442.2,ENST00000536940.1,ENST00000263897.4	NA,BABAM1,MRPL34,DDA1,NR2F6,NA,USE1	-1.6688,-1.2649,-1.4177,-1.2479,-1.4762,-1.2177,-1.0644
rs67412075	chr19	17385502	0.225	A/G	Intron	0	0	0	GABPA,ELK4,FEV	75.7,69.3,74.6	87.7,81.2,88.4	0.0118,0,0.0056	0	6951	ENSG00000160117.8	ENST00000404261.3	ANKLE1	ENST00000300965.8,ENST00000359435.3,ENST00000291442.2,ENST00000536940.1,ENST00000252602.1,ENST00000359866.3,ENST00000263897.4	NA,BABAM1,NR2F6,NA,MRPL34,DDA1,USE1	-1.6688,-1.2649,-1.4762,-1.2177,-1.4177,-1.2479,-1.0644
rs7249020	chr19	18608147	0.358	A/G	Intron	16.9876	0	4.16893					0	24119	ENSG00000105656.4	ENST00000392395.2	NA	ENST00000453489.2,ENST00000222307.3,ENST00000430157.1,ENST00000450195.1,ENST00000358607.5	FKBP8,KXD1,UBA52,C19orf60,C19orf60	-3.5908,-1.4943,-2.1738,-1.6426,-1.0249
rs7251653	chr19	18608283	0.375	C/T	Intron	0	0	0	RUNX1	94.6	80.2	0.042	0	24255	ENSG00000105656.4	ENST00000392395.2	NA	ENST00000453489.2,ENST00000222307.3,ENST00000430157.1,ENST00000450195.1,ENST00000358607.5	FKBP8,KXD1,UBA52,C19orf60,C19orf60	-3.5908,-1.4943,-2.1738,-1.6426,-1.0249
rs7252707	chr19	18612257	0.375	G/A	Intron	0	0	0	Hand1::Tcfe2a	72.3	85.5	0.023	0	20679	ENSG00000105656.4	ENST00000262809.3	ELL	ENST00000453489.2,ENST00000222307.3,ENST00000430157.1,ENST00000450195.1,ENST00000358607.5	FKBP8,KXD1,UBA52,C19orf60,C19orf60	-3.5908,-1.4943,-2.1738,-1.6426,-1.0249
rs7252848	chr19	18612351	0.375	G/C	Intron	0	0	0					0	20585	ENSG00000105656.4	ENST00000262809.3	ELL	ENST00000453489.2,ENST00000222307.3,ENST00000430157.1,ENST00000450195.1,ENST00000358607.5	FKBP8,KXD1,UBA52,C19orf60,C19orf60	-3.5908,-1.4943,-2.1738,-1.6426,-1.0249
rs7253990	chr19	18604085	0.367	C/G	Intron	0	0	0	Sox17	82.9	68.2	0.0268	0	20057	ENSG00000105656.4	ENST00000392395.2	NA	ENST00000453489.2,ENST00000222307.3,ENST00000430157.1,ENST00000450195.1,ENST00000358607.5	FKBP8,KXD1,UBA52,C19orf60,C19orf60	-3.5908,-1.4943,-2.1738,-1.6426,-1.0249
rs7254249	chr19	18591745	0.367	G/A	Intron	0	0	0					0	7717	ENSG00000105656.4	ENST00000392395.2	NA	ENST00000453489.2,ENST00000222307.3,ENST00000430157.1	FKBP8,KXD1,UBA52	-3.5908,-1.4943,-2.1738
rs7256534	chr19	18586791	0.367	C/T	Intron	0	0	0	Arnt	83.4	66.4	0.0198	0	2763	ENSG00000105656.4	ENST00000392395.2	NA	ENST00000453489.2,ENST00000222307.3,ENST00000430157.1	FKBP8,KXD1,UBA52	-3.5908,-1.4943,-2.1738
rs7257932	chr19	18527257	0.375	G/A	upstream	64.4188	4.16612	3.66255	Spz1	80.5	70.7	0.0214	24	2963	ENSG00000130511.8	ENST00000348495.4	SSBP4	ENST00000252813.5,ENST00000252816.3	PGPEP1,LSM4	1.0445,-1.7185
rs7258465	chr19	18533642	0.375	T/C	Intron	0	0	0					0	3420	ENSG00000130511.8	ENST00000348495.4	SSBP4	ENST00000252813.5,ENST00000252816.3	PGPEP1,LSM4	1.0445,-1.7185
rs73012590	chr19	17358188	0.225	T/A	Intron	11.5504	0	3.64966					5	2036	ENSG00000160113.3	ENST00000291442.2	NR2F6	ENST00000291442.2,ENST00000536940.1,ENST00000359435.3,ENST00000300965.8,ENST00000263897.4,ENST00000252602.1,ENST00000359866.3	NR2F6,NA,BABAM1,NA,USE1,MRPL34,DDA1	-1.4762,-1.2177,-1.2649,-1.6688,-1.0644,-1.4177,-1.2479
rs73509996	chr19	17393449	0.225	T/G	5UTR	45.8978	126.661	-1.44473					24	720	ENSG00000160117.8	ENST00000438921.2	NA	ENST00000300965.8,ENST00000359435.3,ENST00000252602.1,ENST00000359866.3,ENST00000291442.2,ENST00000536940.1,ENST00000263897.4	NA,BABAM1,MRPL34,DDA1,NR2F6,NA,USE1	-1.6688,-1.2649,-1.4177,-1.2479,-1.4762,-1.2177,-1.0644
rs748609	chr19	18560282	0.383	T/C	Intron	0	0	0					0	5812	ENSG00000256989.1	ENST00000541164.1	AC010335.1	ENST00000453489.2	FKBP8	-3.5908
rs75696369	chr19	17385380	0.208	T/A	Intron	0	0	0					0	7073	ENSG00000160117.8	ENST00000404261.3	ANKLE1	ENST00000300965.8,ENST00000359435.3,ENST00000291442.2,ENST00000536940.1,ENST00000252602.1,ENST00000359866.3,ENST00000263897.4	NA,BABAM1,NR2F6,NA,MRPL34,DDA1,USE1	-1.6688,-1.2649,-1.4762,-1.2177,-1.4177,-1.2479,-1.0644
rs76194	chr19	18630580	0.375	T/G	Intron	0	0	0					0	2356	ENSG00000105656.4	ENST00000262809.3	ELL	ENST00000453489.2,ENST00000222307.3,ENST00000430157.1,ENST00000450195.1,ENST00000358607.5	FKBP8,KXD1,UBA52,C19orf60,C19orf60	-3.5908,-1.4943,-2.1738,-1.6426,-1.0249
rs76195	chr19	18629830	0.358	T/C	Intron	0	0	0	NF-kappaB	69.2	80.5	0.0496	0	3106	ENSG00000105656.4	ENST00000262809.3	ELL	ENST00000453489.2,ENST00000222307.3,ENST00000430157.1,ENST00000450195.1,ENST00000358607.5	FKBP8,KXD1,UBA52,C19orf60,C19orf60	-3.5908,-1.4943,-2.1738,-1.6426,-1.0249
rs8100241	chr19	17392894	0.467	A/G	3UTR	0	23.3799	-4.60762					5	165	ENSG00000160117.8	ENST00000438921.2	NA	ENST00000300965.8,ENST00000359435.3,ENST00000252602.1,ENST00000359866.3,ENST00000291442.2,ENST00000536940.1,ENST00000263897.4	NA,BABAM1,MRPL34,DDA1,NR2F6,NA,USE1	-1.6688,-1.2649,-1.4177,-1.2479,-1.4762,-1.2177,-1.0644
rs8100767	chr19	18589088	0.367	T/C	Intron	0	0	0					0	5060	ENSG00000105656.4	ENST00000392395.2	NA	ENST00000453489.2,ENST00000222307.3,ENST00000430157.1	FKBP8,KXD1,UBA52	-3.5908,-1.4943,-2.1738
rs8103622	chr19	18572834	0.375	C/T	Intron	81.7618	78.8529	0.0516207					9	11192	ENSG00000105656.4	ENST00000392395.2	NA	ENST00000453489.2,ENST00000222307.3	FKBP8,KXD1	-3.5908,-1.4943
rs8103660	chr19	18566395	0.383	T/C	Intron	0	0	0	Arnt	83.1	100	0.019	0	11925	ENSG00000256989.1	ENST00000541164.1	AC010335.1	ENST00000453489.2	FKBP8	-3.5908
rs8104447	chr19	44293278	0.383	T/C	upstream	15.5443	0	4.04826					14	7868	ENSG00000104783.5	ENST00000262888.3	KCNN4	ENST00000262888.3,ENST00000407385.2,ENST00000414615.1	KCNN4,NA,LYPD5	-4.3008,-2.2153,-1.6341
rs8105994	chr19	18593553	0.375	T/C	Intron	0	0	0	Gata1	68.2	82.8	0.0194	0	9525	ENSG00000105656.4	ENST00000392395.2	NA	ENST00000453489.2,ENST00000222307.3,ENST00000430157.1	FKBP8,KXD1,UBA52	-3.5908,-1.4943,-2.1738
rs8106096	chr19	18536416	0.375	C/G	Intron	0	0	0					0	6194	ENSG00000130511.8	ENST00000348495.4	SSBP4	ENST00000252813.5	PGPEP1	1.0445
rs8107347	chr19	18612748	0.358	G/A	Intron	0	0	0					0	20188	ENSG00000105656.4	ENST00000262809.3	ELL	ENST00000453489.2,ENST00000222307.3,ENST00000430157.1,ENST00000450195.1,ENST00000358607.5	FKBP8,KXD1,UBA52,C19orf60,C19orf60	-3.5908,-1.4943,-2.1738,-1.6426,-1.0249
rs8107351	chr19	18612758	0.358	G/A	Intron	0	0	0					0	20178	ENSG00000105656.4	ENST00000262809.3	ELL	ENST00000453489.2,ENST00000222307.3,ENST00000430157.1,ENST00000450195.1,ENST00000358607.5	FKBP8,KXD1,UBA52,C19orf60,C19orf60	-3.5908,-1.4943,-2.1738,-1.6426,-1.0249
rs8107367	chr19	18564705	0.375	A/G	Intron	0	6.28649	-2.86522					0	10235	ENSG00000256989.1	ENST00000541164.1	AC010335.1	ENST00000453489.2	FKBP8	-3.5908
rs8108174	chr19	17393530	0.467	A/T	5UTR	45.8978	126.661	-1.44473					24	801	ENSG00000160117.8	ENST00000438921.2	NA	ENST00000300965.8,ENST00000359435.3,ENST00000252602.1,ENST00000359866.3,ENST00000291442.2,ENST00000536940.1,ENST00000263897.4	NA,BABAM1,MRPL34,DDA1,NR2F6,NA,USE1	-1.6688,-1.2649,-1.4177,-1.2479,-1.4762,-1.2177,-1.0644
rs8109573	chr19	18617151	0.375	G/T	Intron	0	0	0	Arnt	66.4	83.4	0	0	15785	ENSG00000105656.4	ENST00000262809.3	ELL	ENST00000453489.2,ENST00000222307.3,ENST00000430157.1,ENST00000450195.1,ENST00000358607.5	FKBP8,KXD1,UBA52,C19orf60,C19orf60	-3.5908,-1.4943,-2.1738,-1.6426,-1.0249
rs8111664	chr19	44295092	0.383	G/A	upstream	0	0	0					0	9682	ENSG00000104783.5	ENST00000262888.3	KCNN4	ENST00000262888.3,ENST00000407385.2,ENST00000414615.1	KCNN4,NA,LYPD5	-4.3008,-2.2153,-1.6341
rs8111708	chr19	18558876	0.375	A/G	Intron	0	0	0					0	4406	ENSG00000256989.1	ENST00000541164.1	AC010335.1	ENST00000453489.2	FKBP8	-3.5908
rs8170	chr19	17389704	0.225	G/A	3UTR	0	0	0	Tcfcp2l1,FOXI1	81.7,77.8	72.6,88.8	0.0436,0.0044	1	2749	ENSG00000160117.8	ENST00000404261.3	ANKLE1	ENST00000300965.8,ENST00000359435.3,ENST00000252602.1,ENST00000359866.3,ENST00000291442.2,ENST00000536940.1,ENST00000263897.4	NA,BABAM1,MRPL34,DDA1,NR2F6,NA,USE1	-1.6688,-1.2649,-1.4177,-1.2479,-1.4762,-1.2177,-1.0644
rs875396	chr19	18611147	0.358	A/G	Intron	0	0	0	RORA_1	80.7	68.5	0.0212	0	21789	ENSG00000105656.4	ENST00000262809.3	ELL	ENST00000453489.2,ENST00000222307.3,ENST00000430157.1,ENST00000450195.1,ENST00000358607.5	FKBP8,KXD1,UBA52,C19orf60,C19orf60	-3.5908,-1.4943,-2.1738,-1.6426,-1.0249
rs10179592	chr2	121246568	0.067	C/T	intergenic	0	0	0					0	55333	ENSG00000237614.1	ENST00000413991.1	AC073257.2
rs10204104	chr2	174209822	0.167	A/C	Intron	0	0	0					0	6632	ENSG00000243322.1	ENST00000434546.1	AC092573.2	ENST00000410101.3,ENST00000410019.3	CDCA7,CDCA7	-1.4814,-2.2853
rs10211305	chr2	218309267	0.267	T/A	Intron	0	0	0					0	10327	ENSG00000231672.2	ENST00000484635.1	DIRC3
rs10864991	chr2	121245735	0.067	A/G	intergenic	0	0	0					0	56166	ENSG00000237614.1	ENST00000413991.1	AC073257.2
rs11123556	chr2	121245996	0.067	G/A	intergenic	0	0	0					0	55905	ENSG00000237614.1	ENST00000413991.1	AC073257.2
rs11680689	chr2	218297700	0.267	G/C	exon	0	0	0					0	1238	ENSG00000231672.2	ENST00000484635.1	DIRC3
rs11693806	chr2	218292158	0.267	G/C	exon	0	0	0					0	6780	ENSG00000231672.2	ENST00000484635.1	DIRC3
rs1233081	chr2	218300244	0.292	C/T	Intron	0	0	0	Hand1::Tcfe2a	76.5	89.7	0.023	0	1304	ENSG00000231672.2	ENST00000484635.1	DIRC3
rs12466825	chr2	121240628	0.067	G/A	intergenic	0	0	0					0	61273	ENSG00000237614.1	ENST00000413991.1	AC073257.2
rs12613955	chr2	217916052	0.358	T/G	intergenic	0	0	0	TBP	88.8	77.4	0.013	0	125168	ENSG00000251849.1	ENST00000516040.1	AC010887.1
rs12616822	chr2	121245540	0.067	A/G	intergenic	0	0	0					0	56361	ENSG00000237614.1	ENST00000413991.1	AC073257.2
rs12616849	chr2	121245613	0.067	C/G	intergenic	0	0	0					0	56288	ENSG00000237614.1	ENST00000413991.1	AC073257.2
rs12616850	chr2	121245614	0.067	T/G	intergenic	0	0	0					0	56287	ENSG00000237614.1	ENST00000413991.1	AC073257.2
rs12620095	chr2	217907514	0.375	C/G	intergenic	0	0	0					0	133706	ENSG00000251849.1	ENST00000516040.1	AC010887.1
rs12694417	chr2	218306089	0.267	C/T	Intron	134.536	5.38645	4.40752					5	7149	ENSG00000231672.2	ENST00000484635.1	DIRC3
rs12711944	chr2	121240837	0.067	T/C	intergenic	0	0	0					0	61064	ENSG00000237614.1	ENST00000413991.1	AC073257.2
rs12711945	chr2	121244132	0.067	A/G	intergenic	10.7623	0	3.55609					0	57769	ENSG00000237614.1	ENST00000413991.1	AC073257.2
rs12711946	chr2	121244172	0.067	A/G	intergenic	10.7623	0	3.55609					0	57729	ENSG00000237614.1	ENST00000413991.1	AC073257.2
rs12711947	chr2	121244272	0.067	C/T	intergenic	10.7623	0	3.55609					0	57629	ENSG00000237614.1	ENST00000413991.1	AC073257.2
rs12711948	chr2	121244321	0.067	T/C	intergenic	10.7623	0	3.55609					0	57580	ENSG00000237614.1	ENST00000413991.1	AC073257.2
rs12988242	chr2	218306194	0.267	G/A	Intron	134.536	5.38645	4.40752					5	7254	ENSG00000231672.2	ENST00000484635.1	DIRC3
rs12990503	chr2	218294217	0.25	G/C	Intron	0	0	0					0	4721	ENSG00000231672.2	ENST00000484635.1	DIRC3
rs13002451	chr2	218301341	0.275	A/G	Intron	0	0	0					0	2401	ENSG00000231672.2	ENST00000484635.1	DIRC3
rs1318847	chr2	218307695	0.292	C/T	Intron	0	0	0					0	8755	ENSG00000231672.2	ENST00000484635.1	DIRC3
rs13387042	chr2	217905832	0.408	A/G	intergenic	0	0	0	Myf	76.8	86.1	0.0234	0	135388	ENSG00000251849.1	ENST00000516040.1	AC010887.1
rs13388294	chr2	218295406	0.25	G/A	Intron	0	0	0	PPARG::RXRA	73.9	81.9	0.0326	0	3532	ENSG00000231672.2	ENST00000484635.1	DIRC3
rs13412666	chr2	217905779	0.425	G/A	intergenic	0	0	0					0	135441	ENSG00000251849.1	ENST00000516040.1	AC010887.1
rs13426489	chr2	217906246	0.408	T/G	intergenic	0	0	0	Gata1	89.3	74.7	0.0326	0	134974	ENSG00000251849.1	ENST00000516040.1	AC010887.1
rs1478595	chr2	218309899	0.258	T/G	Intron	0	0	0	NR2F1,SP1	84.3,73.8	76.1,84.7	0.0456,0.0456	0	10959	ENSG00000231672.2	ENST00000484635.1	DIRC3
rs1478596	chr2	218309936	0.267	G/C	Intron	0	0	0	MAX,Myc,Mycn	74.1,73.1,67.1	86.7,85.7,80.9	0.0158,0.0214,0	0	10996	ENSG00000231672.2	ENST00000484635.1	DIRC3
rs1534100	chr2	121241907	0.067	G/A	intergenic	0	0	0					0	59994	ENSG00000237614.1	ENST00000413991.1	AC073257.2
rs1550622	chr2	174212910	0.158	G/A	Intron	0	0	0					0	6637	ENSG00000144354.9	ENST00000347703.3	CDCA7	ENST00000410101.3,ENST00000410019.3	CDCA7,CDCA7	-1.4814,-2.2853
rs1550623	chr2	174212894	0.167	A/G	Intron	0	0	0					0	6653	ENSG00000144354.9	ENST00000347703.3	CDCA7	ENST00000410101.3,ENST00000410019.3	CDCA7,CDCA7	-1.4814,-2.2853
rs16857609	chr2	218296508	0.25	C/T	Intron	0	0	0	REL	83.4	71	0.0148	0	2430	ENSG00000231672.2	ENST00000484635.1	DIRC3
rs16857611	chr2	218296732	0.25	C/T	Intron	0	0	0	NFE2L2,NR4A2	69.7,72.2	80.2,86.3	0.0476,0.0156	2	2206	ENSG00000231672.2	ENST00000484635.1	DIRC3
rs17726078	chr2	172974566	0.467	C/G	exon	0	0	0					1	6831	ENSG00000236651.1	ENST00000448117.1	AC104801.1
rs2010610	chr2	174210908	0.167	G/C	Intron	0	0	0					3	7718	ENSG00000243322.1	ENST00000434546.1	AC092573.2	ENST00000410101.3,ENST00000410019.3	CDCA7,CDCA7	-1.4814,-2.2853
rs2016394	chr2	172972971	0.467	G/A	Intron	0	0	0	NFKB1	98.2	88.2	0.0362	3	5236	ENSG00000236651.1	ENST00000448117.1	AC104801.1
rs2045932	chr2	218307223	0.267	T/C	Intron	0	0	0	NKX3-1	88.3	73.1	0.0366	0	8283	ENSG00000231672.2	ENST00000484635.1	DIRC3
rs2045933	chr2	218307456	0.267	T/A	Intron	0	0	0					0	8516	ENSG00000231672.2	ENST00000484635.1	DIRC3
rs2288993	chr2	174230153	0.159	G/C	Intron	0	0	0					0	6917	ENSG00000144354.9	ENST00000468359.1	CDCA7	ENST00000410101.3,ENST00000410019.3	CDCA7,CDCA7	-1.4814,-2.2853
rs2568176	chr2	218303958	0.275	G/A	Intron	0	0	0					0	5018	ENSG00000231672.2	ENST00000484635.1	DIRC3
rs2618146	chr2	218302013	0.342	A/G	Intron	0	0	0					0	3073	ENSG00000231672.2	ENST00000484635.1	DIRC3
rs2618147	chr2	218302138	0.275	C/A	Intron	0	0	0	Nr2e3	69	84.5	0.0182	0	3198	ENSG00000231672.2	ENST00000484635.1	DIRC3
rs2618148	chr2	218304106	0.275	C/T	Intron	0	0	0	Sox5	80.8	96.9	0.0442	0	5166	ENSG00000231672.2	ENST00000484635.1	DIRC3
rs2618150	chr2	218311446	0.267	A/G	Intron	0	0	0	Foxa2,FOXA1	82.4,82.7	71.7,71.4	0.0484,0.0388	0	12506	ENSG00000231672.2	ENST00000484635.1	DIRC3
rs3821098	chr2	218292141	0.25	C/T	exon	0	0	0					0	6797	ENSG00000231672.2	ENST00000484635.1	DIRC3
rs4142171	chr2	218309740	0.258	T/G	Intron	0	0	0					0	10800	ENSG00000231672.2	ENST00000484635.1	DIRC3
rs4442975	chr2	217920769	0.417	G/T	intergenic	9.46007	0	3.38682	FOXF2,Foxa2,FOXA1	70.2,74.7,76	80.3,85.5,87.3	0.037,0.0034,0.0324	1	120451	ENSG00000251849.1	ENST00000516040.1	AC010887.1
rs4672831	chr2	218309020	0.267	G/A	Intron	0	0	0					0	10080	ENSG00000231672.2	ENST00000484635.1	DIRC3
rs4672832	chr2	218309228	0.267	C/A	Intron	0	0	0	Sox17	72	86.7	0	0	10288	ENSG00000231672.2	ENST00000484635.1	DIRC3
rs4674176	chr2	218301119	0.275	C/G	Intron	0	0	0					0	2179	ENSG00000231672.2	ENST00000484635.1	DIRC3
rs4674177	chr2	218309221	0.267	C/G	Intron	0	0	0					0	10281	ENSG00000231672.2	ENST00000484635.1	DIRC3
rs4674178	chr2	218309258	0.267	T/C	Intron	0	0	0	NR4A2	81.8	67.8	0.0302	0	10318	ENSG00000231672.2	ENST00000484635.1	DIRC3
rs4848599	chr2	121239360	0.075	C/T	intergenic	0	0	0					0	62541	ENSG00000237614.1	ENST00000413991.1	AC073257.2
rs4848600	chr2	121242996	0.067	T/C	intergenic	0	0	0					0	58905	ENSG00000237614.1	ENST00000413991.1	AC073257.2
rs4848601	chr2	121243011	0.067	C/G	intergenic	0	0	0					0	58890	ENSG00000237614.1	ENST00000413991.1	AC073257.2
rs4848602	chr2	121243108	0.067	T/C	intergenic	0	0	0					0	58793	ENSG00000237614.1	ENST00000413991.1	AC073257.2
rs4848603	chr2	121243112	0.067	T/C	intergenic	0	0	0					0	58789	ENSG00000237614.1	ENST00000413991.1	AC073257.2
rs4849879	chr2	121239256	0.075	G/C	intergenic	0	0	0					0	62645	ENSG00000237614.1	ENST00000413991.1	AC073257.2
rs4849880	chr2	121241176	0.067	C/T	intergenic	0	0	0					0	60725	ENSG00000237614.1	ENST00000413991.1	AC073257.2
rs4849881	chr2	121243478	0.067	A/C	intergenic	0	0	0					0	58423	ENSG00000237614.1	ENST00000413991.1	AC073257.2
rs4849882	chr2	121243713	0.067	A/C	intergenic	0	0	0					0	58188	ENSG00000237614.1	ENST00000413991.1	AC073257.2
rs4849883	chr2	121244905	0.067	T/C	intergenic	11.7284	0	3.66998					1	56996	ENSG00000237614.1	ENST00000413991.1	AC073257.2
rs4849884	chr2	121244947	0.067	C/A	intergenic	0	0	0					1	56954	ENSG00000237614.1	ENST00000413991.1	AC073257.2
rs4849885	chr2	121245080	0.067	C/T	intergenic	0	0	0					0	56821	ENSG00000237614.1	ENST00000413991.1	AC073257.2
rs4849887	chr2	121245122	0.067	C/T	intergenic	0	0	0					0	56779	ENSG00000237614.1	ENST00000413991.1	AC073257.2
rs4972554	chr2	174221017	0.159	A/C	Intron	65.8171	146.7	-1.14438					1	80	ENSG00000236391.2	ENST00000437243.1	AC092573.3	ENST00000410101.3,ENST00000410019.3	CDCA7,CDCA7	-1.4814,-2.2853
rs57481445	chr2	218296374	0.25	A/G	Intron	0	0	0	RUNX1	80.9	66.4	0.0282	0	2564	ENSG00000231672.2	ENST00000484635.1	DIRC3
rs6712801	chr2	218308501	0.267	G/A	Intron	0	0	0					0	9561	ENSG00000231672.2	ENST00000484635.1	DIRC3
rs6715218	chr2	218305064	0.267	T/C	Intron	0	0	0					0	6124	ENSG00000231672.2	ENST00000484635.1	DIRC3
rs6721996	chr2	217909463	0.417	G/A	intergenic	0	0	0	TAL1::TCF3	89.4	79	0.048	0	131757	ENSG00000251849.1	ENST00000516040.1	AC010887.1
rs6723847	chr2	218256489	0.267	C/T	Intron	0	0	0					0	42449	ENSG00000231672.2	ENST00000484635.1	DIRC3
rs6729012	chr2	218305393	0.267	A/C	Intron	0	0	0	Gata1	82.5	67.9	0.0326	0	6453	ENSG00000231672.2	ENST00000484635.1	DIRC3
rs743605	chr2	172967302	0.492	C/T	5UTR	140.403	119.01	0.236661	RREB1	79.2	85.2	0.002	15	57	ENSG00000115844.5	ENST00000466293.1	DLX2
rs7571527	chr2	121243690	0.067	A/G	intergenic	0	0	0					0	58211	ENSG00000237614.1	ENST00000413991.1	AC073257.2
rs7571543	chr2	121243737	0.067	A/G	intergenic	0	0	0					0	58164	ENSG00000237614.1	ENST00000413991.1	AC073257.2
rs7575067	chr2	121241958	0.067	C/T	intergenic	0	0	0					0	59943	ENSG00000237614.1	ENST00000413991.1	AC073257.2
rs7575205	chr2	121242087	0.075	C/T	intergenic	0	0	0					0	59814	ENSG00000237614.1	ENST00000413991.1	AC073257.2
rs7576285	chr2	174207046	0.15	A/T	Intron	0	0	0					0	3856	ENSG00000243322.1	ENST00000434546.1	AC092573.2	ENST00000410101.3,ENST00000410019.3	CDCA7,CDCA7	-1.4814,-2.2853
rs7589172	chr2	174207470	0.15	C/A	Intron	0	0	0					0	4280	ENSG00000243322.1	ENST00000434546.1	AC092573.2	ENST00000410101.3,ENST00000410019.3	CDCA7,CDCA7	-1.4814,-2.2853
rs7598664	chr2	121243526	0.067	T/C	intergenic	0	0	0					0	58375	ENSG00000237614.1	ENST00000413991.1	AC073257.2
rs78275003	chr2	174216897	0.167	C/T	Intron	0	0	0					0	2650	ENSG00000144354.9	ENST00000347703.3	CDCA7	ENST00000410101.3,ENST00000410019.3	CDCA7,CDCA7	-1.4814,-2.2853
rs930313	chr2	174219118	0.167	G/C	Intron	72.8241	139.03	-0.923569					22	429	ENSG00000144354.9	ENST00000347703.3	CDCA7	ENST00000410101.3,ENST00000410019.3	CDCA7,CDCA7	-1.4814,-2.2853
rs9308781	chr2	121244492	0.075	A/G	intergenic	0	0	0					0	57409	ENSG00000237614.1	ENST00000413991.1	AC073257.2
rs9308782	chr2	121244809	0.067	G/A	intergenic	11.7284	2.60909	1.81835					0	57092	ENSG00000237614.1	ENST00000413991.1	AC073257.2
rs974405	chr2	218307910	0.267	T/C	Intron	0	0	0					0	8970	ENSG00000231672.2	ENST00000484635.1	DIRC3
rs974406	chr2	218308038	0.267	G/C	Intron	0	0	0	Gata1	66.7	81.3	0.0194	0	9098	ENSG00000231672.2	ENST00000484635.1	DIRC3
rs9789411	chr2	121244509	0.108	C/T	intergenic	0	0	0					0	57392	ENSG00000237614.1	ENST00000413991.1	AC073257.2
rs1007090	chr20	32582871	0.3	C/T	Intron	118.553	253.036	-1.08739					1	707	ENSG00000228265.1	ENST00000419662.1	RP5-1125A11.1	ENST00000246194.3,ENST00000375114.3,ENST00000493399.1	RALY,RALY,RALY	-2.7261,-1.4259,1.7369
rs1055857	chr20	32613873	0.3	G/A	Intron	20.0579	0	4.39629					0	3793	ENSG00000125970.7	ENST00000442805.1	RALY	ENST00000246194.3,ENST00000375114.3,ENST00000493399.1	RALY,RALY,RALY	-2.7261,-1.4259,1.7369
rs12480839	chr20	32727430	0.308	G/A	intergenic	0	0	0					0	17153	ENSG00000225246.1	ENST00000434010.1	RPS2P1	ENST00000493399.1	RALY	1.7369
rs1319363	chr20	32541876	0.3	A/T	intergenic	0	0	0					0	11091	ENSG00000228958.1	ENST00000425307.1	RP5-1125A11.5	ENST00000375114.3,ENST00000246194.3	RALY,RALY	-1.4259,-2.7261
rs1555075	chr20	32610401	0.3	C/T	Intron	35.6907	24.2909	0.536797					1	4845	ENSG00000228386.1	ENST00000451556.1	RP5-1125A11.4	ENST00000246194.3,ENST00000375114.3,ENST00000493399.1	RALY,RALY,RALY	-2.7261,-1.4259,1.7369
rs1883524	chr20	32626107	0.3	A/G	Intron	0	0	0					0	8439	ENSG00000125970.7	ENST00000442805.1	RALY	ENST00000493399.1,ENST00000246194.3,ENST00000375114.3	RALY,RALY,RALY	1.7369,-2.7261,-1.4259
rs2056990	chr20	32623464	0.3	T/C	Intron	0	0	0					0	5796	ENSG00000125970.7	ENST00000442805.1	RALY	ENST00000493399.1,ENST00000246194.3,ENST00000375114.3	RALY,RALY,RALY	1.7369,-2.7261,-1.4259
rs2143230	chr20	32724345	0.308	T/C	intergenic	0	0	0					0	14068	ENSG00000225246.1	ENST00000434010.1	RPS2P1	ENST00000493399.1	RALY	1.7369
rs2206448	chr20	32709525	0.317	A/G	upstream	0	0	0					0	750	ENSG00000225246.1	ENST00000434010.1	RPS2P1	ENST00000493399.1	RALY	1.7369
rs2235596	chr20	32684309	0.3	A/G	Intron	0	0	0					0	15353	ENSG00000229472.1	ENST00000434926.1	RP1-64K7.4	ENST00000493399.1	RALY	1.7369
rs2235597	chr20	32665614	0.3	T/G	Intron	0	0	0					0	594	ENSG00000125970.7	ENST00000489384.1	RALY	ENST00000493399.1,ENST00000246194.3,ENST00000375114.3	RALY,RALY,RALY	1.7369,-2.7261,-1.4259
rs2268078	chr20	32596704	0.308	A/G	Intron	0	0	0					0	8850	ENSG00000228386.1	ENST00000451556.1	RP5-1125A11.4	ENST00000246194.3,ENST00000375114.3,ENST00000493399.1	RALY,RALY,RALY	-2.7261,-1.4259,1.7369
rs2268080	chr20	32597716	0.3	A/G	Intron	0	0	0					0	7838	ENSG00000228386.1	ENST00000451556.1	RP5-1125A11.4	ENST00000246194.3,ENST00000375114.3,ENST00000493399.1	RALY,RALY,RALY	-2.7261,-1.4259,1.7369
rs2268088	chr20	32649064	0.3	T/G	Intron	0	0	0					0	10807	ENSG00000125970.7	ENST00000493399.1	RALY	ENST00000493399.1,ENST00000246194.3,ENST00000375114.3	RALY,RALY,RALY	1.7369,-2.7261,-1.4259
rs2268089	chr20	32667298	0.3	C/T	Intron	0	0	0					0	1656	ENSG00000229472.1	ENST00000434926.1	RP1-64K7.4	ENST00000493399.1,ENST00000246194.3,ENST00000375114.3	RALY,RALY,RALY	1.7369,-2.7261,-1.4259
rs2284377	chr20	32586682	0.308	C/T	Intron	0	0	0					0	4518	ENSG00000228265.1	ENST00000419662.1	RP5-1125A11.1	ENST00000246194.3,ENST00000375114.3,ENST00000493399.1	RALY,RALY,RALY	-2.7261,-1.4259,1.7369
rs2284378	chr20	32588095	0.3	C/T	Intron	0	0	0					0	5931	ENSG00000228265.1	ENST00000419662.1	RP5-1125A11.1	ENST00000246194.3,ENST00000375114.3,ENST00000493399.1	RALY,RALY,RALY	-2.7261,-1.4259,1.7369
rs2284379	chr20	32594642	0.3	C/T	Intron	0	0	0					0	10912	ENSG00000228386.1	ENST00000451556.1	RP5-1125A11.4	ENST00000246194.3,ENST00000375114.3,ENST00000493399.1	RALY,RALY,RALY	-2.7261,-1.4259,1.7369
rs2284386	chr20	32644396	0.3	A/G	Intron	0	0	0					0	15475	ENSG00000125970.7	ENST00000493399.1	RALY	ENST00000493399.1,ENST00000246194.3,ENST00000375114.3	RALY,RALY,RALY	1.7369,-2.7261,-1.4259
rs2284387	chr20	32644588	0.3	A/G	Intron	0	0	0					0	15283	ENSG00000125970.7	ENST00000493399.1	RALY	ENST00000493399.1,ENST00000246194.3,ENST00000375114.3	RALY,RALY,RALY	1.7369,-2.7261,-1.4259
rs2284388	chr20	32655741	0.3	G/A	Intron	0	0	0					0	4130	ENSG00000125970.7	ENST00000493399.1	RALY	ENST00000493399.1,ENST00000246194.3,ENST00000375114.3	RALY,RALY,RALY	1.7369,-2.7261,-1.4259
rs2284389	chr20	32656841	0.3	G/C	Intron	0	0	0					0	3030	ENSG00000125970.7	ENST00000493399.1	RALY	ENST00000493399.1,ENST00000246194.3,ENST00000375114.3	RALY,RALY,RALY	1.7369,-2.7261,-1.4259
rs2300204	chr20	32588773	0.3	A/G	Intron	0	0	0					0	6609	ENSG00000228265.1	ENST00000419662.1	RP5-1125A11.1	ENST00000246194.3,ENST00000375114.3,ENST00000493399.1	RALY,RALY,RALY	-2.7261,-1.4259,1.7369
rs2377955	chr20	32525370	0.317	G/A	intergenic	0	0	0					0	24227	ENSG00000214200.2	ENST00000397772.2	TPM3P2	ENST00000375114.3,ENST00000246194.3	RALY,RALY	-1.4259,-2.7261
rs2377957	chr20	32554473	0.3	G/A	downstream	0	0	0					0	1504	ENSG00000228958.1	ENST00000425307.1	RP5-1125A11.5	ENST00000375114.3,ENST00000246194.3	RALY,RALY	-1.4259,-2.7261
rs2378078	chr20	32714728	0.308	T/C	downstream	0	0	0					0	4451	ENSG00000225246.1	ENST00000434010.1	RPS2P1	ENST00000493399.1	RALY	1.7369
rs3787230	chr20	32640272	0.308	G/A	Intron	0	0	0					0	19599	ENSG00000125970.7	ENST00000493399.1	RALY	ENST00000493399.1,ENST00000246194.3,ENST00000375114.3	RALY,RALY,RALY	1.7369,-2.7261,-1.4259
rs4911144	chr20	32614371	0.3	G/A	Intron	0	0	0					0	3295	ENSG00000125970.7	ENST00000442805.1	RALY	ENST00000246194.3,ENST00000375114.3,ENST00000493399.1	RALY,RALY,RALY	-2.7261,-1.4259,1.7369
rs4911146	chr20	32640047	0.3	G/C	Intron	0	0	0					0	19824	ENSG00000125970.7	ENST00000493399.1	RALY	ENST00000493399.1,ENST00000246194.3,ENST00000375114.3	RALY,RALY,RALY	1.7369,-2.7261,-1.4259
rs4911147	chr20	32667607	0.317	A/C	Intron	0	0	0					0	1347	ENSG00000229472.1	ENST00000434926.1	RP1-64K7.4	ENST00000493399.1,ENST00000246194.3,ENST00000375114.3	RALY,RALY,RALY	1.7369,-2.7261,-1.4259
rs4911374	chr20	32516001	0.325	C/T	intergenic	0	0	0					0	14858	ENSG00000214200.2	ENST00000397772.2	TPM3P2	ENST00000375114.3,ENST00000246194.3	RALY,RALY	-1.4259,-2.7261
rs4911375	chr20	32516022	0.317	A/C	intergenic	0	0	0					0	14879	ENSG00000214200.2	ENST00000397772.2	TPM3P2	ENST00000375114.3,ENST00000246194.3	RALY,RALY	-1.4259,-2.7261
rs4911379	chr20	32535305	0.308	C/A	intergenic	0	0	0					2	17662	ENSG00000228958.1	ENST00000425307.1	RP5-1125A11.5	ENST00000375114.3,ENST00000246194.3	RALY,RALY	-1.4259,-2.7261
rs4911383	chr20	32555779	0.308	G/A	downstream	0	0	0					0	2810	ENSG00000228958.1	ENST00000425307.1	RP5-1125A11.5	ENST00000375114.3,ENST00000246194.3	RALY,RALY	-1.4259,-2.7261
rs4911385	chr20	32558593	0.3	A/C	downstream	0	0	0					0	5624	ENSG00000228958.1	ENST00000425307.1	RP5-1125A11.5	ENST00000375114.3,ENST00000246194.3	RALY,RALY	-1.4259,-2.7261
rs4911389	chr20	32565041	0.3	G/A	downstream	0	0	0					0	12072	ENSG00000228958.1	ENST00000425307.1	RP5-1125A11.5	ENST00000375114.3,ENST00000246194.3,ENST00000493399.1	RALY,RALY,RALY	-1.4259,-2.7261,1.7369
rs4911390	chr20	32565207	0.3	C/T	downstream	0	0	0					0	12238	ENSG00000228958.1	ENST00000425307.1	RP5-1125A11.5	ENST00000375114.3,ENST00000246194.3,ENST00000493399.1	RALY,RALY,RALY	-1.4259,-2.7261,1.7369
rs4911392	chr20	32570518	0.3	C/G	downstream	0	0	0					0	10411	ENSG00000228265.1	ENST00000432859.1	RP5-1125A11.1	ENST00000375114.3,ENST00000246194.3,ENST00000493399.1	RALY,RALY,RALY	-1.4259,-2.7261,1.7369
rs4911393	chr20	32570926	0.3	G/A	exon	0	0	0					0	10003	ENSG00000228265.1	ENST00000432859.1	RP5-1125A11.1	ENST00000375114.3,ENST00000246194.3,ENST00000493399.1	RALY,RALY,RALY	-1.4259,-2.7261,1.7369
rs4911394	chr20	32577327	0.308	T/C	Intron	0	0	0					0	3602	ENSG00000228265.1	ENST00000432859.1	RP5-1125A11.1	ENST00000375114.3,ENST00000246194.3,ENST00000493399.1	RALY,RALY,RALY	-1.4259,-2.7261,1.7369
rs4911401	chr20	32654562	0.3	A/C	Intron	0	0	0					0	5309	ENSG00000125970.7	ENST00000493399.1	RALY	ENST00000493399.1,ENST00000246194.3,ENST00000375114.3	RALY,RALY,RALY	1.7369,-2.7261,-1.4259
rs4911405	chr20	32674967	0.3	T/C	Intron	0	0	0					3	6011	ENSG00000229472.1	ENST00000434926.1	RP1-64K7.4	ENST00000493399.1,ENST00000246194.3,ENST00000375114.3	RALY,RALY,RALY	1.7369,-2.7261,-1.4259
rs4911407	chr20	32683565	0.3	A/C	Intron	0	0	0					0	14609	ENSG00000229472.1	ENST00000434926.1	RP1-64K7.4	ENST00000493399.1	RALY	1.7369
rs4911408	chr20	32700566	0.3	A/G	upstream	300.904	265.1	0.182121					24	427	ENSG00000125977.6	ENST00000374980.2	EIF2S2	ENST00000493399.1	RALY	1.7369
rs4911409	chr20	32710710	0.308	A/G	exon	0	0	0					0	433	ENSG00000225246.1	ENST00000434010.1	RPS2P1	ENST00000493399.1	RALY	1.7369
rs4911410	chr20	32710974	0.308	A/G	exon	0	0	0					0	697	ENSG00000225246.1	ENST00000434010.1	RPS2P1	ENST00000493399.1	RALY	1.7369
rs4911411	chr20	32715842	0.3	T/C	downstream	0	0	0					0	5565	ENSG00000225246.1	ENST00000434010.1	RPS2P1	ENST00000493399.1	RALY	1.7369
rs4911412	chr20	32716435	0.308	G/A	downstream	0	0	0					0	6158	ENSG00000225246.1	ENST00000434010.1	RPS2P1	ENST00000493399.1	RALY	1.7369
rs4911413	chr20	32721775	0.292	A/T	intergenic	0	0	0					0	11498	ENSG00000225246.1	ENST00000434010.1	RPS2P1	ENST00000493399.1	RALY	1.7369
rs4911414	chr20	32729444	0.308	G/T	intergenic	0	0	0					0	19167	ENSG00000225246.1	ENST00000434010.1	RPS2P1	ENST00000493399.1	RALY	1.7369
rs6057957	chr20	32549858	0.3	G/T	upstream	0	0	0					0	3109	ENSG00000228958.1	ENST00000425307.1	RP5-1125A11.5	ENST00000375114.3,ENST00000246194.3	RALY,RALY	-1.4259,-2.7261
rs6057961	chr20	32573811	0.308	G/A	Intron	0	0	0					1	7118	ENSG00000228265.1	ENST00000432859.1	RP5-1125A11.1	ENST00000375114.3,ENST00000246194.3,ENST00000493399.1	RALY,RALY,RALY	-1.4259,-2.7261,1.7369
rs6059554	chr20	32514092	0.317	A/T	intergenic	0	0	0					0	12949	ENSG00000214200.2	ENST00000397772.2	TPM3P2	ENST00000375114.3,ENST00000246194.3	RALY,RALY	-1.4259,-2.7261
rs6059555	chr20	32514324	0.325	C/G	intergenic	0	0	0					1	13181	ENSG00000214200.2	ENST00000397772.2	TPM3P2	ENST00000375114.3,ENST00000246194.3	RALY,RALY	-1.4259,-2.7261
rs6059558	chr20	32516830	0.317	C/G	intergenic	0	0	0					0	15687	ENSG00000214200.2	ENST00000397772.2	TPM3P2	ENST00000375114.3,ENST00000246194.3	RALY,RALY	-1.4259,-2.7261
rs6059574	chr20	32523172	0.317	G/C	intergenic	0	0	0					0	22029	ENSG00000214200.2	ENST00000397772.2	TPM3P2	ENST00000375114.3,ENST00000246194.3	RALY,RALY	-1.4259,-2.7261
rs6059578	chr20	32527706	0.317	C/G	intergenic	0	0	0					0	25261	ENSG00000228958.1	ENST00000425307.1	RP5-1125A11.5	ENST00000375114.3,ENST00000246194.3	RALY,RALY	-1.4259,-2.7261
rs6059581	chr20	32528388	0.325	A/C	intergenic	0	0	0					0	24579	ENSG00000228958.1	ENST00000425307.1	RP5-1125A11.5	ENST00000375114.3,ENST00000246194.3	RALY,RALY	-1.4259,-2.7261
rs6059583	chr20	32532114	0.317	G/T	intergenic	0	0	0					0	20853	ENSG00000228958.1	ENST00000425307.1	RP5-1125A11.5	ENST00000375114.3,ENST00000246194.3	RALY,RALY	-1.4259,-2.7261
rs6059586	chr20	32540501	0.308	A/G	intergenic	0	0	0					0	12466	ENSG00000228958.1	ENST00000425307.1	RP5-1125A11.5	ENST00000375114.3,ENST00000246194.3	RALY,RALY	-1.4259,-2.7261
rs6059587	chr20	32542926	0.3	C/G	intergenic	0	0	0					0	10041	ENSG00000228958.1	ENST00000425307.1	RP5-1125A11.5	ENST00000375114.3,ENST00000246194.3	RALY,RALY	-1.4259,-2.7261
rs6059596	chr20	32557119	0.3	T/C	downstream	0	0	0					0	4150	ENSG00000228958.1	ENST00000425307.1	RP5-1125A11.5	ENST00000375114.3,ENST00000246194.3	RALY,RALY	-1.4259,-2.7261
rs6059635	chr20	32613493	0.308	T/A	Intron	0	0	0					0	4173	ENSG00000125970.7	ENST00000442805.1	RALY	ENST00000246194.3,ENST00000375114.3,ENST00000493399.1	RALY,RALY,RALY	-2.7261,-1.4259,1.7369
rs6059649	chr20	32643877	0.3	T/C	Intron	0	0	0					0	15994	ENSG00000125970.7	ENST00000493399.1	RALY	ENST00000493399.1,ENST00000246194.3,ENST00000375114.3	RALY,RALY,RALY	1.7369,-2.7261,-1.4259
rs6059651	chr20	32645052	0.3	C/T	Intron	0	0	0					0	14819	ENSG00000125970.7	ENST00000493399.1	RALY	ENST00000493399.1,ENST00000246194.3,ENST00000375114.3	RALY,RALY,RALY	1.7369,-2.7261,-1.4259
rs6059662	chr20	32675727	0.292	G/A	Intron	0	0	0					4	6771	ENSG00000229472.1	ENST00000434926.1	RP1-64K7.4	ENST00000493399.1,ENST00000246194.3,ENST00000375114.3	RALY,RALY,RALY	1.7369,-2.7261,-1.4259
rs6059672	chr20	32705468	0.308	G/A	upstream	0	0	0					0	4807	ENSG00000225246.1	ENST00000434010.1	RPS2P1	ENST00000493399.1	RALY	1.7369
rs6059673	chr20	32705561	0.308	C/T	upstream	0	0	0					0	4714	ENSG00000225246.1	ENST00000434010.1	RPS2P1	ENST00000493399.1	RALY	1.7369
rs6059681	chr20	32723341	0.308	C/T	intergenic	11.2875	0	3.61912					0	13064	ENSG00000225246.1	ENST00000434010.1	RPS2P1	ENST00000493399.1	RALY	1.7369
rs6087557	chr20	32698275	0.3	C/T	Intron	127.89	150.297	-0.231246					4	1862	ENSG00000125977.6	ENST00000374980.2	EIF2S2	ENST00000493399.1	RALY	1.7369
rs6088355	chr20	32545887	0.3	G/A	upstream	0	0	0					0	7080	ENSG00000228958.1	ENST00000425307.1	RP5-1125A11.5	ENST00000375114.3,ENST00000246194.3	RALY,RALY	-1.4259,-2.7261
rs6088360	chr20	32557189	0.3	G/A	downstream	0	0	0					0	4220	ENSG00000228958.1	ENST00000425307.1	RP5-1125A11.5	ENST00000375114.3,ENST00000246194.3	RALY,RALY	-1.4259,-2.7261
rs6088361	chr20	32557326	0.3	A/G	downstream	0	0	0					0	4357	ENSG00000228958.1	ENST00000425307.1	RP5-1125A11.5	ENST00000375114.3,ENST00000246194.3	RALY,RALY	-1.4259,-2.7261
rs6119447	chr20	32668576	0.3	G/A	Intron	0	0	0					0	378	ENSG00000229472.1	ENST00000434926.1	RP1-64K7.4	ENST00000493399.1,ENST00000246194.3,ENST00000375114.3	RALY,RALY,RALY	1.7369,-2.7261,-1.4259
rs6120440	chr20	32517585	0.317	A/G	intergenic	0	0	0					0	16442	ENSG00000214200.2	ENST00000397772.2	TPM3P2	ENST00000375114.3,ENST00000246194.3	RALY,RALY	-1.4259,-2.7261
rs6120487	chr20	32622608	0.3	G/A	Intron	0	0	0					0	4940	ENSG00000125970.7	ENST00000442805.1	RALY	ENST00000493399.1,ENST00000246194.3,ENST00000375114.3	RALY,RALY,RALY	1.7369,-2.7261,-1.4259
rs6120519	chr20	32688113	0.3	G/A	Intron	0	0	0					0	12024	ENSG00000125977.6	ENST00000374980.2	EIF2S2	ENST00000493399.1	RALY	1.7369
rs6142098	chr20	32688294	0.317	C/A	Intron	0	0	0					0	11843	ENSG00000125977.6	ENST00000374980.2	EIF2S2	ENST00000493399.1	RALY	1.7369
rs6142102	chr20	32704627	0.308	G/C	upstream	0	0	0					0	4488	ENSG00000125977.6	ENST00000374980.2	EIF2S2	ENST00000493399.1	RALY	1.7369
rs725478	chr20	32518354	0.317	A/G	intergenic	0	0	0					0	17211	ENSG00000214200.2	ENST00000397772.2	TPM3P2	ENST00000375114.3,ENST00000246194.3	RALY,RALY	-1.4259,-2.7261
rs761235	chr20	32534408	0.3	G/A	intergenic	0	0	0					0	18559	ENSG00000228958.1	ENST00000425307.1	RP5-1125A11.5	ENST00000375114.3,ENST00000246194.3	RALY,RALY	-1.4259,-2.7261
rs761236	chr20	32520051	0.317	G/A	intergenic	0	0	0					0	18908	ENSG00000214200.2	ENST00000397772.2	TPM3P2	ENST00000375114.3,ENST00000246194.3	RALY,RALY	-1.4259,-2.7261
rs761238	chr20	32519988	0.317	T/G	intergenic	0	0	0					0	18845	ENSG00000214200.2	ENST00000397772.2	TPM3P2	ENST00000375114.3,ENST00000246194.3	RALY,RALY	-1.4259,-2.7261
rs8119937	chr20	32645551	0.3	T/C	Intron	0	0	0					0	14320	ENSG00000125970.7	ENST00000493399.1	RALY	ENST00000493399.1,ENST00000246194.3,ENST00000375114.3	RALY,RALY,RALY	1.7369,-2.7261,-1.4259
rs8123521	chr20	32668885	0.3	C/A	Intron	0	0	0					0	69	ENSG00000229472.1	ENST00000434926.1	RP1-64K7.4	ENST00000493399.1,ENST00000246194.3,ENST00000375114.3	RALY,RALY,RALY	1.7369,-2.7261,-1.4259
rs909884	chr20	32646063	0.3	T/G	Intron	0	0	0					0	13808	ENSG00000125970.7	ENST00000493399.1	RALY	ENST00000493399.1,ENST00000246194.3,ENST00000375114.3	RALY,RALY,RALY	1.7369,-2.7261,-1.4259
rs973409	chr20	32536364	0.3	C/T	intergenic	0	0	0					0	16603	ENSG00000228958.1	ENST00000425307.1	RP5-1125A11.5	ENST00000375114.3,ENST00000246194.3	RALY,RALY	-1.4259,-2.7261
rs11909473	chr21	16547435	0.292	A/G	intergenic	0	0	0					0	108043	ENSG00000236471.1	ENST00000449746.1	AF127577.12
rs2049880	chr21	16517891	0.258	G/C	intergenic	0	0	0					0	78499	ENSG00000236471.1	ENST00000449746.1	AF127577.12	ENST00000400199.1,ENST00000318948.4	NRIP1,NRIP1	1.1671,1.5456
rs2823085	chr21	16515242	0.258	G/C	intergenic	0	0	0					0	75850	ENSG00000236471.1	ENST00000449746.1	AF127577.12	ENST00000400199.1,ENST00000318948.4	NRIP1,NRIP1	1.1671,1.5456
rs2823087	chr21	16515759	0.258	C/T	intergenic	0	0	0					0	76367	ENSG00000236471.1	ENST00000449746.1	AF127577.12	ENST00000400199.1,ENST00000318948.4	NRIP1,NRIP1	1.1671,1.5456
rs2823089	chr21	16516054	0.258	C/T	intergenic	0	0	0					0	76662	ENSG00000236471.1	ENST00000449746.1	AF127577.12	ENST00000400199.1,ENST00000318948.4	NRIP1,NRIP1	1.1671,1.5456
rs2823093	chr21	16520832	0.3	G/A	intergenic	0	0	0					0	81440	ENSG00000236471.1	ENST00000449746.1	AF127577.12	ENST00000400199.1,ENST00000318948.4	NRIP1,NRIP1	1.1671,1.5456
rs2896680	chr21	16520935	0.283	A/T	intergenic	0	0	0	RXR::RAR_DR5	81.9	74.9	0.0426	0	81543	ENSG00000236471.1	ENST00000449746.1	AF127577.12	ENST00000400199.1,ENST00000318948.4	NRIP1,NRIP1	1.1671,1.5456
rs926164	chr21	16513247	0.258	A/C	intergenic	0	0	0					4	73855	ENSG00000236471.1	ENST00000449746.1	AF127577.12	ENST00000400199.1,ENST00000318948.4	NRIP1,NRIP1	1.1671,1.5456
rs926166	chr21	16516064	0.258	G/A	intergenic	0	0	0	TBP	73.4	83.7	0.0342	0	76672	ENSG00000236471.1	ENST00000449746.1	AF127577.12	ENST00000400199.1,ENST00000318948.4	NRIP1,NRIP1	1.1671,1.5456
rs10483203	chr22	40829953	0.125	A/T	Intron	0	0	0					0	812	ENSG00000227413.1	ENST00000442557.1	RP5-1042K10.12	ENST00000248929.8,ENST00000537028.1,ENST00000454266.2,ENST00000216194.7	SGSM3,NA,ADSL,ADSL	-1.5348,-1.8061,-1.0687,-1.8636
rs10483204	chr22	40870794	0.083	T/C	Intron	0	0	0					0	11355	ENSG00000196588.8	ENST00000407029.1	MKL1
rs10483205	chr22	40883599	0.075	C/T	Intron	20.2206	86.9994	-2.05203	NFYA	72.5	82.9	0.0132	2	24160	ENSG00000196588.8	ENST00000407029.1	MKL1
rs10483206	chr22	40901345	0.083	C/T	Intron	0	0	0					0	16458	ENSG00000232564.1	ENST00000417123.1	RP4-591N18.2
rs1106673	chr22	40825814	0.125	G/A	Intron	0	0	0	Klf4	84.7	72.6	0.0476	0	3325	ENSG00000227413.1	ENST00000442557.1	RP5-1042K10.12	ENST00000248929.8,ENST00000537028.1,ENST00000454266.2,ENST00000216194.7	SGSM3,NA,ADSL,ADSL	-1.5348,-1.8061,-1.0687,-1.8636
rs113409089	chr22	40885600	0.075	G/A	Intron	0	0	0					0	26161	ENSG00000196588.8	ENST00000407029.1	MKL1
rs12158872	chr22	40832501	0.125	G/C	Intron	0	0	0					0	3360	ENSG00000227413.1	ENST00000442557.1	RP5-1042K10.12	ENST00000248929.8,ENST00000537028.1,ENST00000454266.2,ENST00000216194.7	SGSM3,NA,ADSL,ADSL	-1.5348,-1.8061,-1.0687,-1.8636
rs12159787	chr22	40870699	0.083	A/G	Intron	0	0	0					0	11260	ENSG00000196588.8	ENST00000407029.1	MKL1
rs12159970	chr22	40819154	0.075	G/A	Intron	0	0	0	znf143,Spz1	80,87.1	73.5,77.3	0.0316,0.0214	0	5415	ENSG00000196588.8	ENST00000477468.1	MKL1	ENST00000248929.8,ENST00000537028.1,ENST00000454266.2,ENST00000216194.7	SGSM3,NA,ADSL,ADSL	-1.5348,-1.8061,-1.0687,-1.8636
rs132390	chr22	29621477	0.05	T/C	Intron	0	0	0					0	5529	ENSG00000186998.11	ENST00000433143.1	EMID1	ENST00000406548.1,ENST00000437155.2,ENST00000331029.7,ENST00000483415.1,ENST00000332035.6,ENST00000469669.1,ENST00000403764.1,ENST00000471961.1	EWSR1,EWSR1,EWSR1,EWSR1,EWSR1,EWSR1,GAS2L1,GAS2L1	-2.9363,-1.0971,1.5367,3.4223,-1.0623,1.99,-1.1911,-1.926
rs17001907	chr22	40834346	0.075	T/C	Intron	0	4.43956	-2.44349					0	5205	ENSG00000227413.1	ENST00000442557.1	RP5-1042K10.12	ENST00000248929.8,ENST00000537028.1,ENST00000454266.2,ENST00000216194.7	SGSM3,NA,ADSL,ADSL	-1.5348,-1.8061,-1.0687,-1.8636
rs17001915	chr22	40842466	0.075	G/T	Intron	0	0	0					0	13325	ENSG00000227413.1	ENST00000442557.1	RP5-1042K10.12	ENST00000248929.8,ENST00000537028.1,ENST00000454266.2,ENST00000216194.7	SGSM3,NA,ADSL,ADSL	-1.5348,-1.8061,-1.0687,-1.8636
rs17001920	chr22	40849495	0.092	T/C	Intron	0	0	0					0	9926	ENSG00000196588.8	ENST00000402630.1	MKL1	ENST00000248929.8	SGSM3	-1.5348
rs17001943	chr22	40862613	0.092	A/G	Intron	0	0	0					0	3174	ENSG00000196588.8	ENST00000407029.1	MKL1	ENST00000248929.8	SGSM3	-1.5348
rs17001974	chr22	40877384	0.083	C/T	Intron	0	0	0	TBP	72.1	83.4	0.0124	0	17945	ENSG00000196588.8	ENST00000407029.1	MKL1
rs17001977	chr22	40880213	0.095	G/A	Intron	0	0	0	TBP,Gata1	70.3,69.1	81.6,82.8	0.0134,0.0432	0	20774	ENSG00000196588.8	ENST00000407029.1	MKL1
rs17001993	chr22	40900077	0.075	G/A	Intron	0	0	0					0	17726	ENSG00000232564.1	ENST00000417123.1	RP4-591N18.2
rs17001994	chr22	40900818	0.075	G/T	Intron	0	0	0	Foxd3,Gata1	73.4,75.7	83,89.4	0.0216,0.0432	0	16985	ENSG00000232564.1	ENST00000417123.1	RP4-591N18.2
rs17001997	chr22	40905072	0.083	G/A	Intron	0	0	0					2	12731	ENSG00000232564.1	ENST00000417123.1	RP4-591N18.2
rs17002024	chr22	40975268	0.112	C/T	Intron	0	0	0					0	8738	ENSG00000230071.1	ENST00000438116.1	RPL4P6
rs17002026	chr22	40982581	0.112	C/T	Intron	0	0	0					0	1425	ENSG00000230071.1	ENST00000438116.1	RPL4P6
rs2294352	chr22	40827319	0.103	G/A	Intron	0	0	0					0	1820	ENSG00000227413.1	ENST00000442557.1	RP5-1042K10.12	ENST00000248929.8,ENST00000537028.1,ENST00000454266.2,ENST00000216194.7	SGSM3,NA,ADSL,ADSL	-1.5348,-1.8061,-1.0687,-1.8636
rs28419341	chr22	40854456	0.083	G/T	Intron	0	0	0					0	4965	ENSG00000196588.8	ENST00000402630.1	MKL1	ENST00000248929.8	SGSM3	-1.5348
rs3827381	chr22	40881402	0.075	T/C	Intron	0	52.7155	-5.74727					0	21963	ENSG00000196588.8	ENST00000407029.1	MKL1
rs3827382	chr22	40881403	0.075	G/A	Intron	0	52.7155	-5.74727	NR3C1,Foxq1	86.9,70.2	79.9,80.9	0.0126,0.0082	0	21964	ENSG00000196588.8	ENST00000407029.1	MKL1
rs4299422	chr22	40871251	0.075	T/C	Intron	0	0	0	Pou5f1,RUNX1	80.6,71.8	71.2,86.4	0.016,0	0	11812	ENSG00000196588.8	ENST00000407029.1	MKL1
rs55864500	chr22	40855293	0.075	C/T	Intron	0	0	0	NR3C1	73.1	80	0.0178	0	4128	ENSG00000196588.8	ENST00000402630.1	MKL1	ENST00000248929.8	SGSM3	-1.5348
rs56124626	chr22	40907951	0.075	A/G	Intron	0	11.352	-3.62667					0	9852	ENSG00000232564.1	ENST00000417123.1	RP4-591N18.2
rs56135013	chr22	40887074	0.075	C/T	Intron	0	0	0					0	27635	ENSG00000196588.8	ENST00000407029.1	MKL1
rs56215843	chr22	40837253	0.075	C/T	Intron	0	0	0					0	8112	ENSG00000227413.1	ENST00000442557.1	RP5-1042K10.12	ENST00000248929.8,ENST00000537028.1,ENST00000454266.2,ENST00000216194.7	SGSM3,NA,ADSL,ADSL	-1.5348,-1.8061,-1.0687,-1.8636
rs58778028	chr22	40862974	0.092	T/C	Intron	0	0	0					1	3535	ENSG00000196588.8	ENST00000407029.1	MKL1	ENST00000248929.8	SGSM3	-1.5348
rs5995856	chr22	40849062	0.092	G/A	Intron	0	0	0	TBP	76.2	86.1	0.048	0	10359	ENSG00000196588.8	ENST00000402630.1	MKL1	ENST00000248929.8	SGSM3	-1.5348
rs5995860	chr22	40852671	0.083	A/G	Intron	0	0	0	FOXO3	80.2	67	0.0474	1	6750	ENSG00000196588.8	ENST00000402630.1	MKL1	ENST00000248929.8	SGSM3	-1.5348
rs5995867	chr22	40888136	0.083	T/G	Intron	0	0	0					0	28697	ENSG00000196588.8	ENST00000407029.1	MKL1
rs5995870	chr22	40921816	0.142	A/G	Intron	0	63.2614	-6.00588	Sox17,Sox5	81.2,87.6	66.5,71.4	0.0268,0.0452	1	2320	ENSG00000252124.1	ENST00000516315.1	AL031594.1
rs5995871	chr22	40922332	0.112	A/G	exon	0	0	0					0	1804	ENSG00000252124.1	ENST00000516315.1	AL031594.1
rs6001910	chr22	40824009	0.075	T/C	Intron	0	0	0					0	5130	ENSG00000227413.1	ENST00000442557.1	RP5-1042K10.12	ENST00000248929.8,ENST00000537028.1,ENST00000454266.2,ENST00000216194.7	SGSM3,NA,ADSL,ADSL	-1.5348,-1.8061,-1.0687,-1.8636
rs6001911	chr22	40825193	0.103	A/G	Intron	0	0	0					0	3946	ENSG00000227413.1	ENST00000442557.1	RP5-1042K10.12	ENST00000248929.8,ENST00000537028.1,ENST00000454266.2,ENST00000216194.7	SGSM3,NA,ADSL,ADSL	-1.5348,-1.8061,-1.0687,-1.8636
rs6001912	chr22	40828361	0.103	T/C	Intron	0	0	0	Foxd3	82	72.3	0.006	0	778	ENSG00000227413.1	ENST00000442557.1	RP5-1042K10.12	ENST00000248929.8,ENST00000537028.1,ENST00000454266.2,ENST00000216194.7	SGSM3,NA,ADSL,ADSL	-1.5348,-1.8061,-1.0687,-1.8636
rs6001913	chr22	40836753	0.075	C/A	Intron	0	0	0					0	7612	ENSG00000227413.1	ENST00000442557.1	RP5-1042K10.12	ENST00000248929.8,ENST00000537028.1,ENST00000454266.2,ENST00000216194.7	SGSM3,NA,ADSL,ADSL	-1.5348,-1.8061,-1.0687,-1.8636
rs6001915	chr22	40840614	0.103	A/G	Intron	0	0	0					0	11473	ENSG00000227413.1	ENST00000442557.1	RP5-1042K10.12	ENST00000248929.8,ENST00000537028.1,ENST00000454266.2,ENST00000216194.7	SGSM3,NA,ADSL,ADSL	-1.5348,-1.8061,-1.0687,-1.8636
rs6001920	chr22	40850066	0.092	T/C	Intron	0	0	0					0	9355	ENSG00000196588.8	ENST00000402630.1	MKL1	ENST00000248929.8	SGSM3	-1.5348
rs6001930	chr22	40876234	0.083	T/C	Intron	0	33.4411	-5.10606					1	16795	ENSG00000196588.8	ENST00000407029.1	MKL1
rs6001931	chr22	40877514	0.083	G/A	Intron	0	0	0	FOXO3	68.2	81.4	0.0362	0	18075	ENSG00000196588.8	ENST00000407029.1	MKL1
rs6001932	chr22	40877635	0.075	C/A	Intron	0	0	0	Hand1::Tcfe2a	67.3	80.5	0.023	0	18196	ENSG00000196588.8	ENST00000407029.1	MKL1
rs6001935	chr22	40886993	0.075	T/C	Intron	0	0	0	RELA	70.3	81.2	0.0062	0	27554	ENSG00000196588.8	ENST00000407029.1	MKL1
rs6001942	chr22	40893866	0.083	A/G	Intron	0	0	0	Sox17	80	65.3	0.0268	0	23937	ENSG00000232564.1	ENST00000417123.1	RP4-591N18.2
rs6001946	chr22	40903421	0.083	A/G	Intron	0	0	0					0	14382	ENSG00000232564.1	ENST00000417123.1	RP4-591N18.2
rs6001949	chr22	40904486	0.083	G/A	Intron	0	0	0					6	13317	ENSG00000232564.1	ENST00000417123.1	RP4-591N18.2
rs6001950	chr22	40906635	0.083	C/G	Intron	0	0	0					0	11168	ENSG00000232564.1	ENST00000417123.1	RP4-591N18.2
rs6001954	chr22	40921680	0.112	T/G	Intron	22.2851	63.2614	-1.46455					5	2456	ENSG00000252124.1	ENST00000516315.1	AL031594.1
rs6001974	chr22	40979164	0.112	A/G	Intron	0	0	0					0	4842	ENSG00000230071.1	ENST00000438116.1	RPL4P6
rs6001980	chr22	41004384	0.112	T/C	Intron	0	0	0					0	20376	ENSG00000230071.1	ENST00000438116.1	RPL4P6
rs6001981	chr22	41017425	0.112	C/T	Intron	0	0	0					0	15227	ENSG00000196588.8	ENST00000463769.1	MKL1
rs73167053	chr22	40851728	0.075	G/A	Intron	0	0	0					0	7693	ENSG00000196588.8	ENST00000402630.1	MKL1	ENST00000248929.8	SGSM3	-1.5348
rs73167062	chr22	40864848	0.092	G/C	Intron	0	0	0					0	5409	ENSG00000196588.8	ENST00000407029.1	MKL1	ENST00000248929.8	SGSM3	-1.5348
rs73167063	chr22	40866656	0.083	G/A	Intron	0	0	0	TBP,FOXI1	69.3,75.3	80.8,86.3	0.0042,0.0044	0	7217	ENSG00000196588.8	ENST00000407029.1	MKL1
rs73167066	chr22	40873718	0.075	T/C	Intron	0	0	0	znf143,Gata1	75.2,80.6	81.6,66	0.0462,0.0326	0	14279	ENSG00000196588.8	ENST00000407029.1	MKL1
rs73167067	chr22	40875199	0.083	C/G	Intron	0	0	0					1	15760	ENSG00000196588.8	ENST00000407029.1	MKL1
rs73167069	chr22	40878253	0.075	A/G	Intron	0	17.8266	-4.2347					0	18814	ENSG00000196588.8	ENST00000407029.1	MKL1
rs73167072	chr22	40879105	0.075	G/A	Intron	0	0	0					0	19666	ENSG00000196588.8	ENST00000407029.1	MKL1
rs73167079	chr22	40883088	0.075	T/C	Intron	0	0	0					0	23649	ENSG00000196588.8	ENST00000407029.1	MKL1
rs73167080	chr22	40885498	0.092	C/G	Intron	0	0	0					0	26059	ENSG00000196588.8	ENST00000407029.1	MKL1
rs73167082	chr22	40885499	0.075	T/C	Intron	0	0	0					0	26060	ENSG00000196588.8	ENST00000407029.1	MKL1
rs73167090	chr22	40888363	0.075	G/A	Intron	0	0	0					0	28924	ENSG00000196588.8	ENST00000407029.1	MKL1
rs73167092	chr22	40892127	0.075	T/C	Intron	0	0	0					0	25676	ENSG00000232564.1	ENST00000417123.1	RP4-591N18.2
rs73167096	chr22	40894463	0.075	T/C	Intron	118.077	133.085	-0.171261	Sox2	81.2	72.5	0.0366	35	23340	ENSG00000232564.1	ENST00000417123.1	RP4-591N18.2
rs73167097	chr22	40895706	0.083	T/A	Intron	0	133.085	-7.06701					12	22097	ENSG00000232564.1	ENST00000417123.1	RP4-591N18.2
rs73167098	chr22	40895810	0.075	C/A	Intron	0	133.085	-7.06701	CREB1	81.6	68	0.0314	7	21993	ENSG00000232564.1	ENST00000417123.1	RP4-591N18.2
rs73169003	chr22	40900856	0.075	T/C	Intron	0	0	0					0	16947	ENSG00000232564.1	ENST00000417123.1	RP4-591N18.2
rs74278065	chr22	40885710	0.075	T/C	Intron	0	0	0					0	26271	ENSG00000196588.8	ENST00000407029.1	MKL1
rs74486969	chr22	40870488	0.075	T/C	Intron	0	0	0	RORA_2	75.8	85	0	0	11049	ENSG00000196588.8	ENST00000407029.1	MKL1
rs75523053	chr22	40868239	0.075	G/T	Intron	0	0	0					1	8800	ENSG00000196588.8	ENST00000407029.1	MKL1
rs1051545	chr3	27416999	0.45	T/C	3UTR	0	0	0					0	6047	ENSG00000163491.10	ENST00000435750.1	NEK10
rs11129422	chr3	30686897	0.3	T/A	Intron	0	0	0	TBP	83.4	73.3	0.0472	0	18607	ENSG00000224618.1	ENST00000411661.1	AC096921.2	ENST00000359013.4,ENST00000383765.3,ENST00000295754.5	TGFBR2,NA,TGFBR2	-2.7232,-5.4692,-3.9614
rs1155705	chr3	30686414	0.3	A/G	Intron	0	0	0					2	18124	ENSG00000224618.1	ENST00000411661.1	AC096921.2	ENST00000359013.4,ENST00000383765.3,ENST00000295754.5	TGFBR2,NA,TGFBR2	-2.7232,-5.4692,-3.9614
rs1155706	chr3	30686627	0.3	T/C	Intron	0	0	0					0	18337	ENSG00000224618.1	ENST00000411661.1	AC096921.2	ENST00000359013.4,ENST00000383765.3,ENST00000295754.5	TGFBR2,NA,TGFBR2	-2.7232,-5.4692,-3.9614
rs1155707	chr3	30686647	0.292	T/C	Intron	0	0	0					0	18357	ENSG00000224618.1	ENST00000411661.1	AC096921.2	ENST00000359013.4,ENST00000383765.3,ENST00000295754.5	TGFBR2,NA,TGFBR2	-2.7232,-5.4692,-3.9614
rs1155708	chr3	30686740	0.308	G/A	Intron	0	0	0					0	18450	ENSG00000224618.1	ENST00000411661.1	AC096921.2	ENST00000359013.4,ENST00000383765.3,ENST00000295754.5	TGFBR2,NA,TGFBR2	-2.7232,-5.4692,-3.9614
rs11914763	chr3	27319538	0.475	A/T	Intron	0	0	0					0	6853	ENSG00000163491.10	ENST00000474938.1	NEK10
rs11917237	chr3	30686931	0.3	T/G	Intron	0	0	0					0	18641	ENSG00000224618.1	ENST00000411661.1	AC096921.2	ENST00000359013.4,ENST00000383765.3,ENST00000295754.5	TGFBR2,NA,TGFBR2	-2.7232,-5.4692,-3.9614
rs11917266	chr3	30687030	0.3	T/C	Intron	0	0	0					0	18740	ENSG00000224618.1	ENST00000411661.1	AC096921.2	ENST00000359013.4,ENST00000383765.3,ENST00000295754.5	TGFBR2,NA,TGFBR2	-2.7232,-5.4692,-3.9614
rs12330193	chr3	4748862	0.408	G/A	Intron	0	0	0	Foxd3	71.5	81.1	0.0216	0	4407	ENSG00000150995.12	ENST00000494681.1	ITPR1
rs12493607	chr3	30682939	0.3	G/C	Intron	0	0	0					0	14649	ENSG00000224618.1	ENST00000411661.1	AC096921.2	ENST00000359013.4,ENST00000383765.3,ENST00000295754.5	TGFBR2,NA,TGFBR2	-2.7232,-5.4692,-3.9614
rs12495646	chr3	30679970	0.3	C/A	Intron	0	0	0					1	11680	ENSG00000224618.1	ENST00000411661.1	AC096921.2	ENST00000359013.4,ENST00000383765.3,ENST00000295754.5	TGFBR2,NA,TGFBR2	-2.7232,-5.4692,-3.9614
rs13079374	chr3	30687082	0.283	T/A	Intron	0	0	0					0	18792	ENSG00000224618.1	ENST00000411661.1	AC096921.2	ENST00000359013.4,ENST00000383765.3,ENST00000295754.5	TGFBR2,NA,TGFBR2	-2.7232,-5.4692,-3.9614
rs13081020	chr3	30687969	0.3	T/C	Intron	0	0	0					0	19679	ENSG00000224618.1	ENST00000411661.1	AC096921.2	ENST00000359013.4,ENST00000383765.3,ENST00000295754.5	TGFBR2,NA,TGFBR2	-2.7232,-5.4692,-3.9614
rs13093591	chr3	30682947	0.3	T/C	Intron	0	0	0					0	14657	ENSG00000224618.1	ENST00000411661.1	AC096921.2	ENST00000359013.4,ENST00000383765.3,ENST00000295754.5	TGFBR2,NA,TGFBR2	-2.7232,-5.4692,-3.9614
rs13100576	chr3	30687715	0.3	C/G	Intron	0	0	0	MAX,Arnt	85.9,83.4	73.3,66.4	0.034,0.0198	0	19425	ENSG00000224618.1	ENST00000411661.1	AC096921.2	ENST00000359013.4,ENST00000383765.3,ENST00000295754.5	TGFBR2,NA,TGFBR2	-2.7232,-5.4692,-3.9614
rs13313995	chr3	4747360	0.4	G/A	Intron	0	0	0	Sox17	73.3	88	0	0	5909	ENSG00000150995.12	ENST00000494681.1	ITPR1
rs1352941	chr3	27368425	0.458	T/C	Intron	0	6.00033	-2.80742					2	35376	ENSG00000163491.10	ENST00000424275.1	NEK10
rs1352943	chr3	27368875	0.475	G/C	Intron	0	0	0					0	35273	ENSG00000221573.1	ENST00000408646.1	AC099535.1
rs1352944	chr3	27374101	0.458	A/C	Intron	0	0	0					0	30047	ENSG00000221573.1	ENST00000408646.1	AC099535.1
rs1899997	chr3	27307196	0.483	A/G	Intron	0	0	0					0	21	ENSG00000207251.1	ENST00000384521.1	U6
rs1899998	chr3	27307155	0.483	C/T	exon	0	0	0					0	18	ENSG00000207251.1	ENST00000384521.1	U6
rs2034190	chr3	27292557	0.483	T/C	Intron	0	0	0	NR4A2	82.2	68.1	0.0064	0	14616	ENSG00000207251.1	ENST00000384521.1	U6
rs2370941	chr3	27292683	0.483	C/A	Intron	0	0	0	Hand1::Tcfe2a	73.8	87	0.023	0	14490	ENSG00000207251.1	ENST00000384521.1	U6
rs2372092	chr3	30687554	0.3	A/T	Intron	0	0	0					0	19264	ENSG00000224618.1	ENST00000411661.1	AC096921.2	ENST00000359013.4,ENST00000383765.3,ENST00000295754.5	TGFBR2,NA,TGFBR2	-2.7232,-5.4692,-3.9614
rs3213930	chr3	27297816	0.483	G/C	exon	0	0	0					0	9357	ENSG00000207251.1	ENST00000384521.1	U6
rs34771216	chr3	30683034	0.3	C/G	Intron	0	0	0					0	14744	ENSG00000224618.1	ENST00000411661.1	AC096921.2	ENST00000359013.4,ENST00000383765.3,ENST00000295754.5	TGFBR2,NA,TGFBR2	-2.7232,-5.4692,-3.9614
rs35263707	chr3	30684097	0.3	G/A	Intron	0	0	0	Lhx3	72.3	81	0.0318	0	15807	ENSG00000224618.1	ENST00000411661.1	AC096921.2	ENST00000359013.4,ENST00000383765.3,ENST00000295754.5	TGFBR2,NA,TGFBR2	-2.7232,-5.4692,-3.9614
rs3828435	chr3	4743267	0.4	G/C	Intron	0	0	0	EBF1	69.6	81.6	0.006	0	10002	ENSG00000150995.12	ENST00000494681.1	ITPR1
rs3920005	chr3	27368884	0.483	C/T	Intron	0	0	0					0	35264	ENSG00000221573.1	ENST00000408646.1	AC099535.1
rs4510365	chr3	4745531	0.408	C/T	Intron	0	0	0	TBP,Ddit3::Cebpa	69.9,83.2	80.1,71.6	0.043,0.013	0	7738	ENSG00000150995.12	ENST00000494681.1	ITPR1
rs4586858	chr3	30687273	0.292	C/T	Intron	0	0	0					0	18983	ENSG00000224618.1	ENST00000411661.1	AC096921.2	ENST00000359013.4,ENST00000383765.3,ENST00000295754.5	TGFBR2,NA,TGFBR2	-2.7232,-5.4692,-3.9614
rs472146	chr3	27337379	0.483	T/C	Intron	0	0	0	Nr2e3	69.2	84.7	0.0182	0	4330	ENSG00000163491.10	ENST00000424275.1	NEK10
rs487930	chr3	27330335	0.483	C/A	Intron	0	0	0					0	1883	ENSG00000163491.10	ENST00000435584.1	NEK10
rs490706	chr3	27330615	0.475	G/A	Intron	0	0	0					0	1603	ENSG00000163491.10	ENST00000435584.1	NEK10
rs491976	chr3	27367221	0.467	T/C	Intron	17.7987	0	4.23256					0	34172	ENSG00000163491.10	ENST00000424275.1	NEK10
rs4973766	chr3	27413566	0.433	C/T	upstream	0	0	0					0	2614	ENSG00000163491.10	ENST00000435750.1	NEK10
rs4973768	chr3	27416013	0.45	C/T	3UTR	0	0	0					0	5061	ENSG00000163491.10	ENST00000435750.1	NEK10
rs5020833	chr3	30670425	0.275	G/C	Intron	0	3.366	-2.12631	Hand1::Tcfe2a	79.8	93	0.023	0	2135	ENSG00000224618.1	ENST00000411661.1	AC096921.2	ENST00000359013.4,ENST00000383765.3,ENST00000295754.5	TGFBR2,NA,TGFBR2	-2.7232,-5.4692,-3.9614
rs547518	chr3	27358405	0.467	A/T	Intron	0	0	0					0	25356	ENSG00000163491.10	ENST00000424275.1	NEK10
rs552647	chr3	27353716	0.475	C/A	Intron	85.5797	84.6323	0.0158736	Zfp423,Foxa2,NR4A2	84.8,74.1,66.3	77.1,84.8,80.4	0.0418,0.0146,0	14	20667	ENSG00000163491.10	ENST00000424275.1	NEK10
rs56277861	chr3	30683201	0.3	A/G	Intron	0	0	0					0	14911	ENSG00000224618.1	ENST00000411661.1	AC096921.2	ENST00000359013.4,ENST00000383765.3,ENST00000295754.5	TGFBR2,NA,TGFBR2	-2.7232,-5.4692,-3.9614
rs571978	chr3	27344193	0.475	A/G	Intron	0	0	0	Tcfcp2l1	71.1	80.2	0.0414	0	11144	ENSG00000163491.10	ENST00000424275.1	NEK10
rs580057	chr3	27345103	0.475	G/A	Intron	0	0	0	Myc,Mycn,USF1	82.1,80.7,84.8	69.4,67.1,69.2	0.0204,0.0284,0.0454	0	12054	ENSG00000163491.10	ENST00000424275.1	NEK10
rs583298	chr3	27361880	0.467	T/C	Intron	0	0	0					0	28831	ENSG00000163491.10	ENST00000424275.1	NEK10
rs599298	chr3	27355115	0.475	T/C	Intron	0	0	0					0	22066	ENSG00000163491.10	ENST00000424275.1	NEK10
rs616820	chr3	27356779	0.467	C/G	Intron	6.40555	0	2.88861	EBF1,Hand1::Tcfe2a	84.2,74.3	72.2,87.6	0.0452,0.0068	0	23730	ENSG00000163491.10	ENST00000424275.1	NEK10
rs628802	chr3	27341789	0.475	A/G	Intron	0	0	0					0	8740	ENSG00000163491.10	ENST00000424275.1	NEK10
rs646157	chr3	27352143	0.475	T/A	exon	0	0	0	MEF2A	80.2	69.8	0.0042	1	19094	ENSG00000163491.10	ENST00000424275.1	NEK10
rs653465	chr3	27343644	0.475	C/T	Intron	0	0	0					0	10595	ENSG00000163491.10	ENST00000424275.1	NEK10
rs6762558	chr3	4742251	0.408	A/G	Intron	0	0	0	Hand1::Tcfe2a	80.8	67.5	0.019	0	11018	ENSG00000150995.12	ENST00000494681.1	ITPR1
rs6762644	chr3	4742276	0.408	A/G	Intron	0	0	0	INSM1	73.2	82.4	0	0	10993	ENSG00000150995.12	ENST00000494681.1	ITPR1
rs6765702	chr3	4742745	0.408	T/C	Intron	0	0	0	Tal1::Gata1,Tcfcp2l1	80.5,73.3	67.5,82.2	0.0064,0.0496	0	10524	ENSG00000150995.12	ENST00000494681.1	ITPR1
rs6774180	chr3	4742779	0.408	G/A	Intron	0	0	0	NKX3-1	69.8	85	0.019	0	10490	ENSG00000150995.12	ENST00000494681.1	ITPR1
rs6774387	chr3	4749545	0.408	C/T	Intron	0	0	0					0	3724	ENSG00000150995.12	ENST00000494681.1	ITPR1
rs6787391	chr3	4728574	0.392	C/T	Intron	3.85028	0	2.27807	Klf4,Nr2e3	82.7,69	70.5,84.5	0.0352,0.0182	3	24695	ENSG00000150995.12	ENST00000494681.1	ITPR1
rs6801714	chr3	30682242	0.3	A/G	Intron	0	0	0					0	13952	ENSG00000224618.1	ENST00000411661.1	AC096921.2	ENST00000359013.4,ENST00000383765.3,ENST00000295754.5	TGFBR2,NA,TGFBR2	-2.7232,-5.4692,-3.9614
rs7622813	chr3	27309145	0.467	C/T	Intron	0	0	0					0	1970	ENSG00000207251.1	ENST00000384521.1	U6
rs9831844	chr3	4744047	0.408	C/T	Intron	0	0	0	Foxq1	71.5	82.2	0.0082	0	9222	ENSG00000150995.12	ENST00000494681.1	ITPR1
rs9838558	chr3	27317858	0.483	C/G	Intron	0	0	0	Esrrb	72.4	84.4	0.014	0	8533	ENSG00000163491.10	ENST00000474938.1	NEK10
rs9841951	chr3	4742896	0.408	A/G	Intron	0	0	0	Sox17	80.6	65.9	0.0424	0	10373	ENSG00000150995.12	ENST00000494681.1	ITPR1
rs9862943	chr3	4746621	0.408	A/T	Intron	0	0	0	FOXF2,HNF1B,Foxq1	75.5,88.7,87.6	85.6,79.6,98.3	0.037,0.0088,0.0082	0	6648	ENSG00000150995.12	ENST00000494681.1	ITPR1
rs9866934	chr3	4746624	0.4	T/C	Intron	0	0	0	FOXA1,NKX3-1	85.7,85	74.4,69.8	0.0388,0.0366	0	6645	ENSG00000150995.12	ENST00000494681.1	ITPR1
rs9867580	chr3	4747247	0.408	A/C	Intron	0	0	0					0	6022	ENSG00000150995.12	ENST00000494681.1	ITPR1
rs9871443	chr3	4747105	0.408	T/G	Intron	0	0	0	Esrrb	71.1	82.7	0.0188	0	6164	ENSG00000150995.12	ENST00000494681.1	ITPR1
rs9877680	chr3	4751160	0.408	G/T	Intron	0	10.6816	-3.54617	HLF	82	71.8	0.0248	0	2109	ENSG00000150995.12	ENST00000494681.1	ITPR1
rs9880424	chr3	4746886	0.408	G/A	Intron	0	0	0	Sox2	73	81.7	0.0332	0	6383	ENSG00000150995.12	ENST00000494681.1	ITPR1
rs10010281	chr4	106106131	0.242	G/C	Intron	0	0	0					0	6910	ENSG00000251586.1	ENST00000515414.1	TET2-AS1	ENST00000380013.4	TET2	1.4425
rs10010683	chr4	175829510	0.117	A/G	Intron	0	0	0					0	9998	ENSG00000168594.10	ENST00000513477.1	ADAM29
rs10013130	chr4	175829561	0.117	T/C	Intron	0	0	0	NFE2L2	75.4	86	0.025	0	9947	ENSG00000168594.10	ENST00000513477.1	ADAM29
rs10020805	chr4	175829485	0.117	G/A	Intron	0	0	0	USF1	82.7	67.1	0.0076	0	10023	ENSG00000168594.10	ENST00000513477.1	ADAM29
rs10020993	chr4	175829693	0.108	G/T	Intron	0	0	0	FOXI1	75	86	0.0044	0	9815	ENSG00000168594.10	ENST00000513477.1	ADAM29
rs10022109	chr4	106087822	0.242	A/G	Intron	0	0	0	Pou5f1	84.1	74.7	0.016	0	11397	ENSG00000251586.1	ENST00000515414.1	TET2-AS1	ENST00000380013.4	TET2	1.4425
rs10032806	chr4	175838941	0.108	G/A	Intron	0	0	0					0	567	ENSG00000168594.10	ENST00000513477.1	ADAM29
rs10049880	chr4	175830257	0.108	A/G	Intron	0	0	0					0	9251	ENSG00000168594.10	ENST00000513477.1	ADAM29
rs10049986	chr4	175830517	0.108	T/C	Intron	0	0	0	Sox17	93.6	78.9	0.0424	0	8991	ENSG00000168594.10	ENST00000513477.1	ADAM29
rs1104945	chr4	175839432	0.117	A/C	Intron	0	0	0					0	76	ENSG00000168594.10	ENST00000513477.1	ADAM29
rs12506943	chr4	175823392	0.117	A/G	Intron	0	0	0					0	16116	ENSG00000168594.10	ENST00000513477.1	ADAM29
rs12647922	chr4	106063987	0.233	C/T	upstream	9.01743	0	3.32444					0	2210	ENSG00000251259.1	ENST00000504082.1	AC004069.2	ENST00000380013.4	TET2	1.4425
rs13120671	chr4	175827730	0.108	T/A	Intron	0	0	0					0	11778	ENSG00000168594.10	ENST00000513477.1	ADAM29
rs13139984	chr4	175827456	0.117	T/C	Intron	0	0	0					0	12052	ENSG00000168594.10	ENST00000513477.1	ADAM29
rs1319629	chr4	175821735	0.108	T/C	Intron	0	0	0					0	17773	ENSG00000168594.10	ENST00000513477.1	ADAM29
rs17617028	chr4	106064683	0.242	G/A	upstream	15.4049	0	4.03605					0	2348	ENSG00000168769.7	ENST00000305737.2	TET2	ENST00000380013.4	TET2	1.4425
rs2647249	chr4	106185663	0.183	T/C	Intron	0	0	0					0	29150	ENSG00000243383.1	ENST00000480252.1	Metazoa_SRP
rs2647256	chr4	106201556	0.208	C/T	downstream	0	7.0382	-3.00687					0	13257	ENSG00000243383.1	ENST00000480252.1	Metazoa_SRP
rs2726461	chr4	106185456	0.183	T/C	Intron	0	0	0					0	29357	ENSG00000243383.1	ENST00000480252.1	Metazoa_SRP
rs28436676	chr4	175842495	0.117	G/A	Intron	0	0	0					0	2693	ENSG00000250200.1	ENST00000511798.1	RP13-577H12.3
rs28439497	chr4	175837642	0.117	C/T	Intron	0	0	0					0	1866	ENSG00000168594.10	ENST00000513477.1	ADAM29
rs28464422	chr4	175837416	0.1	A/G	Intron	0	0	0					0	2092	ENSG00000168594.10	ENST00000513477.1	ADAM29
rs28465148	chr4	175850605	0.117	T/G	Intron	0	0	0					0	5415	ENSG00000250200.1	ENST00000511798.1	RP13-577H12.3
rs28475635	chr4	175842979	0.117	G/A	Intron	0	0	0					0	2209	ENSG00000250200.1	ENST00000511798.1	RP13-577H12.3
rs28502453	chr4	175837394	0.117	G/A	Intron	0	0	0	Sox5	64.8	81	0	0	2114	ENSG00000168594.10	ENST00000513477.1	ADAM29
rs28566513	chr4	175844585	0.117	G/C	Intron	0	0	0					0	603	ENSG00000250200.1	ENST00000511798.1	RP13-577H12.3
rs28647940	chr4	175830130	0.108	G/A	Intron	0	0	0					0	9378	ENSG00000168594.10	ENST00000513477.1	ADAM29
rs28713645	chr4	175844531	0.117	T/G	Intron	0	0	0					0	657	ENSG00000250200.1	ENST00000511798.1	RP13-577H12.3
rs35515350	chr4	106095243	0.242	C/T	Intron	0	0	0					0	3976	ENSG00000251586.1	ENST00000515414.1	TET2-AS1	ENST00000380013.4	TET2	1.4425
rs4072805	chr4	175839285	0.117	C/G	Intron	0	0	0	NFYA	72.8	83.2	0.0132	0	223	ENSG00000168594.10	ENST00000513477.1	ADAM29
rs4330336	chr4	175839725	0.108	C/T	Intron	0	0	0					0	162	ENSG00000168594.10	ENST00000514159.1	ADAM29
rs4695981	chr4	175835660	0.117	C/G	Intron	0	0	0					0	3848	ENSG00000168594.10	ENST00000513477.1	ADAM29
rs62331150	chr4	106069013	0.242	G/T	Intron	138.614	179.924	-0.373936					1	398	ENSG00000168769.7	ENST00000514870.1	TET2	ENST00000380013.4	TET2	1.4425
rs62331151	chr4	106073509	0.233	A/G	Intron	0	0	0	Hand1::Tcfe2a	75.6	88.8	0.023	0	4894	ENSG00000168769.7	ENST00000514870.1	TET2	ENST00000380013.4	TET2	1.4425
rs6553846	chr4	175822759	0.117	C/T	Intron	0	0	0					0	16749	ENSG00000168594.10	ENST00000513477.1	ADAM29
rs6826366	chr4	175846110	0.117	G/A	Intron	0	0	0					0	920	ENSG00000250200.1	ENST00000511798.1	RP13-577H12.3
rs6827315	chr4	175845869	0.117	C/T	Intron	0	0	0					0	679	ENSG00000250200.1	ENST00000511798.1	RP13-577H12.3
rs6828523	chr4	175846426	0.117	C/A	Intron	0	0	0	Ddit3::Cebpa	73.4	84.5	0.0476	0	1236	ENSG00000250200.1	ENST00000511798.1	RP13-577H12.3
rs6853513	chr4	175846320	0.117	A/G	Intron	0	0	0	Klf4	70.8	82.9	0.0362	0	1130	ENSG00000250200.1	ENST00000511798.1	RP13-577H12.3
rs72999964	chr4	175831761	0.117	C/A	Intron	0	0	0	NFYA	69.9	80.3	0.032	0	7747	ENSG00000168594.10	ENST00000513477.1	ADAM29
rs72999969	chr4	175834588	0.108	G/A	Intron	0	0	0					0	4920	ENSG00000168594.10	ENST00000513477.1	ADAM29
rs7654815	chr4	175847144	0.125	A/T	Intron	0	0	0					0	1954	ENSG00000250200.1	ENST00000511798.1	RP13-577H12.3
rs7664956	chr4	175832937	0.125	G/T	Intron	0	0	0					0	6571	ENSG00000168594.10	ENST00000513477.1	ADAM29
rs7666569	chr4	175840903	0.117	T/C	Intron	0	0	0					0	1340	ENSG00000168594.10	ENST00000514159.1	ADAM29
rs7669051	chr4	175828287	0.108	T/C	Intron	0	0	0					0	11221	ENSG00000168594.10	ENST00000513477.1	ADAM29
rs7669284	chr4	175828408	0.117	T/C	Intron	0	0	0					0	11100	ENSG00000168594.10	ENST00000513477.1	ADAM29
rs7684319	chr4	175828505	0.1	A/G	Intron	0	0	0					0	11003	ENSG00000168594.10	ENST00000513477.1	ADAM29
rs7697216	chr4	175828036	0.083	C/T	Intron	0	0	0					0	11472	ENSG00000168594.10	ENST00000513477.1	ADAM29
rs9312575	chr4	175847527	0.117	T/C	Intron	0	0	0	Foxa2,FOXA1	83.9,82.4	73.2,71	0.0484,0.0144	0	2337	ENSG00000250200.1	ENST00000511798.1	RP13-577H12.3
rs966765	chr4	175822728	0.125	A/G	Intron	0	0	0					0	16780	ENSG00000168594.10	ENST00000513477.1	ADAM29
rs9790517	chr4	106084778	0.242	C/T	Intron	0	0	0					0	14441	ENSG00000251586.1	ENST00000515414.1	TET2-AS1	ENST00000380013.4	TET2	1.4425
rs985261	chr4	175821923	0.117	T/C	Intron	0	0	0					0	17585	ENSG00000168594.10	ENST00000513477.1	ADAM29
rs9884717	chr4	175833091	0.117	A/G	Intron	0	0	0	FOXA1,FOXO3	80.2,80.6	69.3,67.3	0.0476,0.0308	0	6417	ENSG00000168594.10	ENST00000513477.1	ADAM29
rs988799	chr4	106126413	0.242	C/G	Intron	0	0	0					0	27192	ENSG00000251586.1	ENST00000515414.1	TET2-AS1	ENST00000380013.4	TET2	1.4425
rs9991047	chr4	175839727	0.108	G/A	Intron	0	0	0					0	164	ENSG00000168594.10	ENST00000514159.1	ADAM29
rs9998487	chr4	175849984	0.117	T/A	Intron	0	0	0	FOXA1	87.4	75.8	0.0028	0	4794	ENSG00000250200.1	ENST00000511798.1	RP13-577H12.3
rs9999409	chr4	175829805	0.117	C/T	Intron	0	0	0					0	9703	ENSG00000168594.10	ENST00000513477.1	ADAM29
rs10043344	chr5	44926518	0.392	T/A	intergenic	0	0	0					0	102160	ENSG00000222945.1	ENST00000411013.1	AC091866.1
rs10044096	chr5	44927365	0.383	C/A	intergenic	0	0	0					0	101313	ENSG00000222945.1	ENST00000411013.1	AC091866.1
rs10056564	chr5	158261256	0.375	T/C	Intron	0	0	0					0	126238	ENSG00000164330.11	ENST00000518323.1	EBF1
rs10061900	chr5	158253542	0.367	C/T	Intron	0	0	0					0	118524	ENSG00000164330.11	ENST00000518323.1	EBF1
rs10067225	chr5	158257355	0.367	T/A	Intron	0	0	0					0	122337	ENSG00000164330.11	ENST00000518323.1	EBF1
rs10067607	chr5	158261475	0.367	C/T	Intron	0	0	0					0	126457	ENSG00000164330.11	ENST00000518323.1	EBF1
rs10068867	chr5	158257560	0.367	G/A	Intron	0	0	0					0	122542	ENSG00000164330.11	ENST00000518323.1	EBF1
rs10069690	chr5	1279790	0.275	C/T	Intron	0	0	0					0	3334	ENSG00000164362.14	ENST00000484238.2	TERT	ENST00000511268.2,ENST00000508765.1,ENST00000320927.6	CLPTM1L,CLPTM1L,CLPTM1L	-1.2407,-1.223,-2.6583
rs10070339	chr5	44907882	0.383	A/G	intergenic	0	0	0					0	92560	ENSG00000112996.5	ENST00000230914.4	MRPS30	ENST00000515647.1,ENST00000507110.1	MRPS30,MRPS30	1.1986,-1.0386
rs10070743	chr5	158258048	0.367	C/T	Intron	0	0	0					0	123030	ENSG00000164330.11	ENST00000518323.1	EBF1
rs10072741	chr5	158259024	0.367	C/T	Intron	0	0	0					0	124006	ENSG00000164330.11	ENST00000518323.1	EBF1
rs10077814	chr5	44916789	0.383	T/C	intergenic	0	0	0					0	101467	ENSG00000112996.5	ENST00000230914.4	MRPS30
rs10447145	chr5	44689796	0.383	T/G	downstream	0	0	0	Sox5	84.1	67.9	0.0452	0	11113	ENSG00000250418.1	ENST00000505050.1	RP11-503D12.1
rs10462079	chr5	44700110	0.417	G/T	Intron	0	0	0					0	799	ENSG00000250418.1	ENST00000505050.1	RP11-503D12.1
rs10472076	chr5	58184061	0.442	T/C	intergenic	0	0	0					0	24819	ENSG00000248733.1	ENST00000510198.1	CTD-2176I21.2
rs1048758	chr5	44828594	0.392	G/A	downstream	0	0	0					0	13272	ENSG00000112996.5	ENST00000230914.4	MRPS30	ENST00000515647.1,ENST00000507110.1	MRPS30,MRPS30	1.1986,-1.0386
rs10512865	chr5	44823367	0.392	C/T	downstream	0	0	0					0	8045	ENSG00000112996.5	ENST00000230914.4	MRPS30	ENST00000515647.1,ENST00000507110.1	MRPS30,MRPS30	1.1986,-1.0386
rs1061310	chr5	44820850	0.392	G/C	downstream	0	0	0					0	5528	ENSG00000112996.5	ENST00000230914.4	MRPS30	ENST00000515647.1,ENST00000507110.1	MRPS30,MRPS30	1.1986,-1.0386
rs1075640	chr5	58318971	0.1	C/T	Intron	0	0	0	PPARG::RXRA,Hand1::Tcfe2a	73.6,83.8	82,70.6	0.0274,0.0422	0	16367	ENSG00000113448.11	ENST00000358923.6	PDE4D
rs10805685	chr5	44661958	0.408	C/G	intergenic	0	0	0					0	38951	ENSG00000250418.1	ENST00000505050.1	RP11-503D12.1
rs10805686	chr5	44662128	0.417	T/C	intergenic	0	0	0					0	38781	ENSG00000250418.1	ENST00000505050.1	RP11-503D12.1
rs10940639	chr5	58323837	0.1	A/G	Intron	0	0	0					0	11501	ENSG00000113448.11	ENST00000358923.6	PDE4D
rs10941677	chr5	44662399	0.417	G/A	intergenic	0	0	0					0	38510	ENSG00000250418.1	ENST00000505050.1	RP11-503D12.1
rs10941678	chr5	44672783	0.383	C/A	intergenic	0	0	0					0	28126	ENSG00000250418.1	ENST00000505050.1	RP11-503D12.1
rs10941679	chr5	44706498	0.3	A/G	upstream	0	0	0					0	5587	ENSG00000250418.1	ENST00000505050.1	RP11-503D12.1
rs11135046	chr5	158230013	0.425	T/G	Intron	0	0	0					0	94995	ENSG00000164330.11	ENST00000518323.1	EBF1
rs11135047	chr5	158255975	0.367	T/C	Intron	0	0	0					0	120957	ENSG00000164330.11	ENST00000518323.1	EBF1
rs116095611	chr5	58309319	0.1	A/G	Intron	0	0	0					0	13559	ENSG00000113448.11	ENST00000317118.8	PDE4D
rs11746980	chr5	44777878	0.392	G/A	Intron	0	0	0					0	24826	ENSG00000248779.1	ENST00000511712.1	RP11-53O19.2	ENST00000507110.1,ENST00000515647.1	MRPS30,MRPS30	-1.0386,1.1986
rs11949842	chr5	158254804	0.375	A/C	Intron	0	0	0					0	119786	ENSG00000164330.11	ENST00000518323.1	EBF1
rs11949847	chr5	44752169	0.4	A/G	Intron	0	0	0					0	881	ENSG00000248779.1	ENST00000511712.1	RP11-53O19.2	ENST00000507110.1,ENST00000515647.1	MRPS30,MRPS30	-1.0386,1.1986
rs11954193	chr5	158256118	0.367	G/A	Intron	0	0	0					0	121100	ENSG00000164330.11	ENST00000518323.1	EBF1
rs11957920	chr5	44905086	0.392	C/T	intergenic	0	0	0					0	89764	ENSG00000112996.5	ENST00000230914.4	MRPS30	ENST00000515647.1,ENST00000507110.1	MRPS30,MRPS30	1.1986,-1.0386
rs12055302	chr5	44645331	0.425	G/A	intergenic	0	0	0					0	55578	ENSG00000250418.1	ENST00000505050.1	RP11-503D12.1
rs12187196	chr5	44683819	0.417	A/C	intergenic	0	0	0					0	17090	ENSG00000250418.1	ENST00000505050.1	RP11-503D12.1
rs12332693	chr5	158227898	0.417	A/G	Intron	0	0	0					0	92880	ENSG00000164330.11	ENST00000518323.1	EBF1
rs12515012	chr5	44694535	0.417	G/A	downstream	7.69114	0	3.11954	Nr2e3	72.4	87.9	0.0182	1	6374	ENSG00000250418.1	ENST00000505050.1	RP11-503D12.1
rs12516900	chr5	44644495	0.408	A/G	intergenic	0	0	0					0	56414	ENSG00000250418.1	ENST00000505050.1	RP11-503D12.1
rs12522626	chr5	44685698	0.417	G/T	intergenic	14.9997	0	3.99997					0	15211	ENSG00000250418.1	ENST00000505050.1	RP11-503D12.1
rs12697152	chr5	56025716	0.308	T/C	intergenic	0	0	0					0	40909	ENSG00000228650.1	ENST00000438117.1	AC008940.1	ENST00000399503.3	MAP3K1	1.3422
rs13155752	chr5	44680687	0.417	A/C	intergenic	0	0	0	SRF	83.7	74.7	0.012	0	20222	ENSG00000250418.1	ENST00000505050.1	RP11-503D12.1
rs13156283	chr5	44680758	0.417	G/C	intergenic	0	0	0					0	20151	ENSG00000250418.1	ENST00000505050.1	RP11-503D12.1
rs13156930	chr5	44698035	0.417	G/C	downstream	22.6152	0	4.56164					2	2874	ENSG00000250418.1	ENST00000505050.1	RP11-503D12.1
rs13159598	chr5	44805926	0.392	A/G	Intron	0	0	0					0	2841	ENSG00000251141.1	ENST00000508123.1	RP11-53O19.1	ENST00000507110.1,ENST00000515647.1	MRPS30,MRPS30	-1.0386,1.1986
rs13160259	chr5	44828964	0.392	G/C	downstream	0	0	0					0	13642	ENSG00000112996.5	ENST00000230914.4	MRPS30	ENST00000515647.1,ENST00000507110.1	MRPS30,MRPS30	1.1986,-1.0386
rs13176502	chr5	44697908	0.417	T/C	downstream	0	0	0	HNF1B	81.5	72.4	0.0416	2	3001	ENSG00000250418.1	ENST00000505050.1	RP11-503D12.1
rs13177711	chr5	44796962	0.383	A/T	Intron	0	0	0					0	11805	ENSG00000251141.1	ENST00000508123.1	RP11-53O19.1	ENST00000507110.1,ENST00000515647.1	MRPS30,MRPS30	-1.0386,1.1986
rs13179137	chr5	44702692	0.417	C/T	upstream	0	0	0	MYC::MAX	70	80.8	0.023	0	1781	ENSG00000250418.1	ENST00000505050.1	RP11-503D12.1
rs13185555	chr5	44690964	0.408	G/A	downstream	0	0	0					0	9945	ENSG00000250418.1	ENST00000505050.1	RP11-503D12.1
rs13362132	chr5	44858260	0.392	G/T	intergenic	0	0	0					0	42938	ENSG00000112996.5	ENST00000230914.4	MRPS30	ENST00000515647.1,ENST00000507110.1	MRPS30,MRPS30	1.1986,-1.0386
rs1353747	chr5	58337481	0.108	T/G	Intron	0	0	0	IRF1	83.5	74	0.03	8	1892	ENSG00000247345.2	ENST00000500224.2	RP11-266N13.2
rs1368297	chr5	158255046	0.367	A/T	Intron	0	0	0					0	120028	ENSG00000164330.11	ENST00000518323.1	EBF1
rs1368298	chr5	158204425	0.417	A/G	exon	0	0	0	TBP	89.7	78.5	0.0248	0	69407	ENSG00000164330.11	ENST00000518323.1	EBF1
rs1371027	chr5	44699857	0.417	T/C	Intron	0	0	0					0	1052	ENSG00000250418.1	ENST00000505050.1	RP11-503D12.1
rs1432679	chr5	158244083	0.408	T/C	Intron	0	0	0					0	109065	ENSG00000164330.11	ENST00000518323.1	EBF1
rs1438820	chr5	44797770	0.392	G/A	Intron	0	0	0					0	10997	ENSG00000251141.1	ENST00000508123.1	RP11-53O19.1	ENST00000507110.1,ENST00000515647.1	MRPS30,MRPS30	-1.0386,1.1986
rs1438821	chr5	44858451	0.392	A/G	intergenic	0	0	0					0	43129	ENSG00000112996.5	ENST00000230914.4	MRPS30	ENST00000515647.1,ENST00000507110.1	MRPS30,MRPS30	1.1986,-1.0386
rs1438825	chr5	44706931	0.417	G/A	upstream	0	0	0					0	6020	ENSG00000250418.1	ENST00000505050.1	RP11-503D12.1
rs1498608	chr5	58343067	0.108	T/A	Intron	0	0	0					0	7478	ENSG00000247345.2	ENST00000500224.2	RP11-266N13.2
rs1553113	chr5	58338437	0.108	A/C	Intron	0	0	0	Egr1	86.1	96.3	0	6	2848	ENSG00000247345.2	ENST00000500224.2	RP11-266N13.2
rs16889126	chr5	58346138	0.108	C/T	Intron	0	0	0					0	10549	ENSG00000247345.2	ENST00000500224.2	RP11-266N13.2
rs16901937	chr5	44709141	0.425	A/G	upstream	0	0	0	Hand1::Tcfe2a,Myc,Mycn,USF1	69.1,69.9,68.5,69.2	82.3,82.6,82.2,84.8	0.023,0.0202,0.0058,0.0288	0	8230	ENSG00000250418.1	ENST00000505050.1	RP11-503D12.1	ENST00000507110.1	MRPS30	-1.0386
rs17714952	chr5	158257153	0.367	A/G	Intron	0	0	0					0	122135	ENSG00000164330.11	ENST00000518323.1	EBF1
rs17715000	chr5	158259583	0.367	C/T	Intron	0	0	0					0	124565	ENSG00000164330.11	ENST00000518323.1	EBF1
rs1821934	chr5	44789172	0.4	T/C	Intron	0	0	0	NHLH1	70.6	81.2	0.0018	0	19595	ENSG00000251141.1	ENST00000508123.1	RP11-53O19.1	ENST00000507110.1,ENST00000515647.1	MRPS30,MRPS30	-1.0386,1.1986
rs1821936	chr5	44699482	0.417	A/C	Intron	0	0	0	NKX3-1	88.3	73.1	0.0366	0	1427	ENSG00000250418.1	ENST00000505050.1	RP11-503D12.1
rs1862625	chr5	56032719	0.308	A/G	intergenic	0	0	0					0	33906	ENSG00000228650.1	ENST00000438117.1	AC008940.1	ENST00000399503.3	MAP3K1	1.3422
rs1862626	chr5	56032940	0.3	T/G	intergenic	0	0	0					1	33685	ENSG00000228650.1	ENST00000438117.1	AC008940.1	ENST00000399503.3	MAP3K1	1.3422
rs1898701	chr5	44695429	0.425	A/G	downstream	0	0	0					0	5480	ENSG00000250418.1	ENST00000505050.1	RP11-503D12.1
rs1910020	chr5	56026500	0.292	C/T	intergenic	0	0	0					0	40125	ENSG00000228650.1	ENST00000438117.1	AC008940.1	ENST00000399503.3	MAP3K1	1.3422
rs2013513	chr5	44702306	0.417	G/A	upstream	0	0	0					0	1395	ENSG00000250418.1	ENST00000505050.1	RP11-503D12.1
rs2118764	chr5	44787723	0.392	C/T	Intron	0	0	0					0	21044	ENSG00000251141.1	ENST00000508123.1	RP11-53O19.1	ENST00000507110.1,ENST00000515647.1	MRPS30,MRPS30	-1.0386,1.1986
rs2165009	chr5	44697916	0.417	C/T	downstream	0	0	0					2	2993	ENSG00000250418.1	ENST00000505050.1	RP11-503D12.1
rs2165010	chr5	44706780	0.417	A/C	upstream	0	0	0					0	5869	ENSG00000250418.1	ENST00000505050.1	RP11-503D12.1
rs2218080	chr5	44714330	0.417	T/C	upstream	0	0	0	TAL1::TCF3	80	69.5	0.0228	0	13419	ENSG00000250418.1	ENST00000505050.1	RP11-503D12.1	ENST00000507110.1,ENST00000515647.1	MRPS30,MRPS30	-1.0386,1.1986
rs2218081	chr5	44705140	0.417	C/T	upstream	0	0	0					0	4229	ENSG00000250418.1	ENST00000505050.1	RP11-503D12.1
rs2242652	chr5	1280028	0.233	G/A	Intron	0	0	0					0	3096	ENSG00000164362.14	ENST00000484238.2	TERT	ENST00000511268.2,ENST00000508765.1,ENST00000320927.6	CLPTM1L,CLPTM1L,CLPTM1L	-1.2407,-1.223,-2.6583
rs2330572	chr5	44740989	0.4	A/C	downstream	23.6336	37.9444	-0.660788					4	12061	ENSG00000248779.1	ENST00000511712.1	RP11-53O19.2	ENST00000507110.1,ENST00000515647.1	MRPS30,MRPS30	-1.0386,1.1986
rs2968010	chr5	58350588	0.092	T/A	Intron	0	0	0					2	14999	ENSG00000247345.2	ENST00000500224.2	RP11-266N13.2
rs3087748	chr5	58312269	0.092	G/A	Intron	0	0	0	RORA_1	80.7	68.5	0.0212	1	16509	ENSG00000113448.11	ENST00000317118.8	PDE4D
rs31864	chr5	158220193	0.417	A/G	Intron	0	0	0	Esrrb	76.1	87.5	0.0246	0	85175	ENSG00000164330.11	ENST00000518323.1	EBF1
rs34762678	chr5	44705514	0.408	T/C	upstream	0	0	0	Gata1,NFE2L2	80.9,72.5	67.2,83	0.0494,0.0476	0	4603	ENSG00000250418.1	ENST00000505050.1	RP11-503D12.1
rs35168311	chr5	158257533	0.375	C/T	Intron	0	0	0					0	122515	ENSG00000164330.11	ENST00000518323.1	EBF1
rs36068815	chr5	44645998	0.408	T/C	intergenic	0	0	0					0	54911	ENSG00000250418.1	ENST00000505050.1	RP11-503D12.1
rs4321755	chr5	44646195	0.417	C/T	intergenic	0	0	0					0	54714	ENSG00000250418.1	ENST00000505050.1	RP11-503D12.1
rs4329028	chr5	44872353	0.383	A/T	intergenic	0	0	0					0	57031	ENSG00000112996.5	ENST00000230914.4	MRPS30	ENST00000515647.1,ENST00000507110.1	MRPS30,MRPS30	1.1986,-1.0386
rs4412123	chr5	44876288	0.383	C/T	intergenic	6.61228	141.918	-4.23072					10	60966	ENSG00000112996.5	ENST00000230914.4	MRPS30	ENST00000515647.1,ENST00000507110.1	MRPS30,MRPS30	1.1986,-1.0386
rs4415084	chr5	44662515	0.417	C/T	intergenic	0	0	0	Zfp423	84.2	76.5	0.0418	0	38394	ENSG00000250418.1	ENST00000505050.1	RP11-503D12.1
rs4415085	chr5	44662959	0.417	C/G	intergenic	0	0	0					0	37950	ENSG00000250418.1	ENST00000505050.1	RP11-503D12.1
rs4419600	chr5	44678534	0.417	T/G	intergenic	0	0	0	HLF	80	69.8	0.0248	0	22375	ENSG00000250418.1	ENST00000505050.1	RP11-503D12.1
rs4463188	chr5	44642670	0.408	T/C	intergenic	0	0	0					0	58239	ENSG00000250418.1	ENST00000505050.1	RP11-503D12.1
rs4479849	chr5	44644006	0.408	G/A	intergenic	0	0	0					0	56903	ENSG00000250418.1	ENST00000505050.1	RP11-503D12.1
rs4492118	chr5	44646625	0.408	G/A	intergenic	0	0	0					0	54284	ENSG00000250418.1	ENST00000505050.1	RP11-503D12.1
rs4518409	chr5	44870852	0.383	C/T	intergenic	0	0	0					0	55530	ENSG00000112996.5	ENST00000230914.4	MRPS30	ENST00000515647.1,ENST00000507110.1	MRPS30,MRPS30	1.1986,-1.0386
rs4571480	chr5	44687188	0.425	C/T	intergenic	0	0	0					0	13721	ENSG00000250418.1	ENST00000505050.1	RP11-503D12.1
rs4700485	chr5	56034207	0.292	G/A	intergenic	14.4476	0	3.94931					0	32418	ENSG00000228650.1	ENST00000438117.1	AC008940.1	ENST00000399503.3	MAP3K1	1.3422
rs4704968	chr5	158264020	0.367	G/A	Intron	0	0	0					0	129002	ENSG00000164330.11	ENST00000518323.1	EBF1
rs4866922	chr5	44932505	0.383	G/C	intergenic	0	0	0					0	96173	ENSG00000222945.1	ENST00000411013.1	AC091866.1
rs55779000	chr5	158256616	0.367	G/A	Intron	0	0	0					0	121598	ENSG00000164330.11	ENST00000518323.1	EBF1
rs57300972	chr5	44897836	0.383	C/T	intergenic	0	0	0					0	82514	ENSG00000112996.5	ENST00000230914.4	MRPS30	ENST00000515647.1,ENST00000507110.1	MRPS30,MRPS30	1.1986,-1.0386
rs57392066	chr5	158258461	0.367	T/C	Intron	0	0	0					0	123443	ENSG00000164330.11	ENST00000518323.1	EBF1
rs58144701	chr5	44676197	0.417	C/T	intergenic	0	0	0	Foxa2,Foxq1,FOXO3	72.6,72.8,75.1	83.4,83.5,88.4	0,0.0082,0	0	24712	ENSG00000250418.1	ENST00000505050.1	RP11-503D12.1
rs60707950	chr5	44684243	0.375	A/G	intergenic	0	0	0					0	16666	ENSG00000250418.1	ENST00000505050.1	RP11-503D12.1
rs6450401	chr5	56033234	0.3	C/G	intergenic	7.38988	0	3.06865					4	33391	ENSG00000228650.1	ENST00000438117.1	AC008940.1	ENST00000399503.3	MAP3K1	1.3422
rs6451770	chr5	44691395	0.408	T/G	downstream	0	0	0	ELK4	68.5	80.4	0	0	9514	ENSG00000250418.1	ENST00000505050.1	RP11-503D12.1
rs66996829	chr5	44649397	0.383	A/C	intergenic	0	0	0					0	51512	ENSG00000250418.1	ENST00000505050.1	RP11-503D12.1
rs6861560	chr5	44708378	0.417	C/G	upstream	0	0	0					0	7467	ENSG00000250418.1	ENST00000505050.1	RP11-503D12.1
rs6867533	chr5	44827292	0.392	G/T	downstream	0	0	0	FOXO3	72.3	85.6	0.0112	0	11970	ENSG00000112996.5	ENST00000230914.4	MRPS30	ENST00000515647.1,ENST00000507110.1	MRPS30,MRPS30	1.1986,-1.0386
rs6871484	chr5	44676305	0.417	T/C	intergenic	0	0	0					0	24604	ENSG00000250418.1	ENST00000505050.1	RP11-503D12.1
rs6874055	chr5	44666965	0.417	T/A	intergenic	0	0	0					0	33944	ENSG00000250418.1	ENST00000505050.1	RP11-503D12.1
rs6884702	chr5	44682589	0.417	A/G	intergenic	0	0	0					0	18320	ENSG00000250418.1	ENST00000505050.1	RP11-503D12.1
rs6890556	chr5	44648666	0.417	C/G	intergenic	0	0	0	PPARG::RXRA,Esrrb	81.4,81.9	72.6,69.9	0.014,0.0124	0	52243	ENSG00000250418.1	ENST00000505050.1	RP11-503D12.1
rs6896417	chr5	44802638	0.392	A/G	Intron	0	0	0					0	6129	ENSG00000251141.1	ENST00000508123.1	RP11-53O19.1	ENST00000507110.1,ENST00000515647.1	MRPS30,MRPS30	-1.0386,1.1986
rs714130	chr5	44701418	0.425	T/C	upstream	0	0	0	Sox17	71.1	85.8	0	0	507	ENSG00000250418.1	ENST00000505050.1	RP11-503D12.1
rs7380559	chr5	44837010	0.392	T/A	intergenic	0	0	0					0	21688	ENSG00000112996.5	ENST00000230914.4	MRPS30	ENST00000515647.1,ENST00000507110.1	MRPS30,MRPS30	1.1986,-1.0386
rs75932991	chr5	58301347	0.1	C/T	Intron	0	0	0					1	5587	ENSG00000113448.11	ENST00000317118.8	PDE4D
rs7705343	chr5	44879577	0.383	A/G	intergenic	0	0	0					1	64255	ENSG00000112996.5	ENST00000230914.4	MRPS30	ENST00000515647.1,ENST00000507110.1	MRPS30,MRPS30	1.1986,-1.0386
rs7710925	chr5	158245634	0.367	C/A	Intron	0	0	0					0	110616	ENSG00000164330.11	ENST00000518323.1	EBF1
rs7711136	chr5	44823079	0.392	G/C	downstream	0	0	0	RORA_2	80.9	71.7	0.049	0	7757	ENSG00000112996.5	ENST00000230914.4	MRPS30	ENST00000515647.1,ENST00000507110.1	MRPS30,MRPS30	1.1986,-1.0386
rs7711697	chr5	44780403	0.392	A/T	Intron	0	0	0	NFE2L2,NKX3-1	71.2,88.3	81.8,73.1	0.025,0.0366	0	27351	ENSG00000248779.1	ENST00000511712.1	RP11-53O19.2	ENST00000507110.1,ENST00000515647.1	MRPS30,MRPS30	-1.0386,1.1986
rs7716571	chr5	44816984	0.392	G/A	exon	0	0	0					0	1662	ENSG00000112996.5	ENST00000230914.4	MRPS30	ENST00000515647.1,ENST00000507110.1	MRPS30,MRPS30	1.1986,-1.0386
rs7720551	chr5	44664477	0.417	C/T	intergenic	0	0	0					0	36432	ENSG00000250418.1	ENST00000505050.1	RP11-503D12.1
rs7720787	chr5	44817309	0.392	G/A	exon	0	0	0	Pax4	78.1	82.3	0.0268	0	1987	ENSG00000112996.5	ENST00000230914.4	MRPS30	ENST00000515647.1,ENST00000507110.1	MRPS30,MRPS30	1.1986,-1.0386
rs7723539	chr5	44660210	0.417	G/C	intergenic	0	0	0					0	40699	ENSG00000250418.1	ENST00000505050.1	RP11-503D12.1
rs7730841	chr5	44823134	0.392	T/C	downstream	0	0	0					0	7812	ENSG00000112996.5	ENST00000230914.4	MRPS30	ENST00000515647.1,ENST00000507110.1	MRPS30,MRPS30	1.1986,-1.0386
rs7735881	chr5	44650176	0.417	A/G	intergenic	0	0	0					0	50733	ENSG00000250418.1	ENST00000505050.1	RP11-503D12.1
rs78165411	chr5	58313370	0.1	C/T	Intron	0	0	0					0	17610	ENSG00000113448.11	ENST00000317118.8	PDE4D
rs78778448	chr5	58315110	0.1	C/T	Intron	0	0	0					1	19350	ENSG00000113448.11	ENST00000317118.8	PDE4D
rs79927844	chr5	58301092	0.092	T/A	Intron	0	0	0	TAL1::TCF3	69.6	80	0.0284	1	5332	ENSG00000113448.11	ENST00000317118.8	PDE4D
rs80031435	chr5	58319479	0.1	T/C	Intron	0	0	0	Tal1::Gata1,Gata1	80.9,80.8	67.9,66.2	0.0064,0.0326	1	15859	ENSG00000113448.11	ENST00000358923.6	PDE4D
rs889312	chr5	56031884	0.308	A/C	intergenic	0	0	0					0	34741	ENSG00000228650.1	ENST00000438117.1	AC008940.1	ENST00000399503.3	MAP3K1	1.3422
rs920328	chr5	44699051	0.383	G/A	Intron	0	0	0	Ddit3::Cebpa,FOXI1,Foxd3	86,71.1,75.9	74.4,82.1,85.1	0.0356,0.0044,0.0486	0	1858	ENSG00000250418.1	ENST00000505050.1	RP11-503D12.1
rs920329	chr5	44702507	0.417	T/C	upstream	0	0	0					0	1596	ENSG00000250418.1	ENST00000505050.1	RP11-503D12.1
rs9292913	chr5	44870879	0.383	A/G	intergenic	0	0	0					0	55557	ENSG00000112996.5	ENST00000230914.4	MRPS30	ENST00000515647.1,ENST00000507110.1	MRPS30,MRPS30	1.1986,-1.0386
rs930396	chr5	44856451	0.4	G/T	intergenic	0	0	0					0	41129	ENSG00000112996.5	ENST00000230914.4	MRPS30	ENST00000515647.1,ENST00000507110.1	MRPS30,MRPS30	1.1986,-1.0386
rs961847	chr5	56041064	0.3	T/C	intergenic	0	0	0					0	25561	ENSG00000228650.1	ENST00000438117.1	AC008940.1	ENST00000399503.3	MAP3K1	1.3422
rs9790879	chr5	44899885	0.383	T/C	intergenic	0	0	0					0	84563	ENSG00000112996.5	ENST00000230914.4	MRPS30	ENST00000515647.1,ENST00000507110.1	MRPS30,MRPS30	1.1986,-1.0386
rs9790896	chr5	44900091	0.383	A/G	intergenic	0	0	0					0	84769	ENSG00000112996.5	ENST00000230914.4	MRPS30	ENST00000515647.1,ENST00000507110.1	MRPS30,MRPS30	1.1986,-1.0386
rs994793	chr5	44743247	0.4	A/G	upstream	0	0	0	Gata1	67.2	81.1	0.0412	1	9803	ENSG00000248779.1	ENST00000511712.1	RP11-53O19.2	ENST00000507110.1,ENST00000515647.1	MRPS30,MRPS30	-1.0386,1.1986
rs10484919	chr6	151974422	0.083	C/T	upstream	0	0	0					0	3403	ENSG00000091831.15	ENST00000473497.1	ESR1
rs1110776	chr6	151924607	0.067	T/A	Intron	10.5035	0	3.524					0	10443	ENSG00000120262.8	ENST00000537358.1	CCDC170
rs11155802	chr6	151945470	0.283	C/T	upstream	0	0	0					0	8455	ENSG00000207422.1	ENST00000384691.1	U6
rs11155803	chr6	151945669	0.283	T/C	upstream	0	0	0	RUNX1	68.4	82.8	0.0394	0	8654	ENSG00000207422.1	ENST00000384691.1	U6
rs11155804	chr6	151946152	0.308	T/A	upstream	0	0	0					0	9137	ENSG00000207422.1	ENST00000384691.1	U6
rs11155805	chr6	151947326	0.283	A/G	downstream	0	0	0	NFYA,HLF	82.1,80.3	71.6,69.6	0.0106,0.0088	0	10311	ENSG00000207422.1	ENST00000384691.1	U6
rs11242675	chr6	1318878	0.3	T/C	downstream	0	0	0					0	6202	ENSG00000164379.4	ENST00000296839.2	FOXQ1	ENST00000296839.2	FOXQ1	-1.0196
rs11242676	chr6	1319005	0.349	T/C	downstream	0	0	0					0	6329	ENSG00000164379.4	ENST00000296839.2	FOXQ1	ENST00000296839.2	FOXQ1	-1.0196
rs12662670	chr6	151918856	0.065	T/G	Intron	0	0	0	Gata1	71.4	86	0.0194	0	4692	ENSG00000120262.8	ENST00000537358.1	CCDC170
rs12663501	chr6	151929925	0.075	G/C	Intron	4.55671	0	2.47423					0	7088	ENSG00000207422.1	ENST00000384691.1	U6
rs12663772	chr6	82194971	0.258	T/G	downstream	0	0	0					0	49658	ENSG00000226089.1	ENST00000435858.1	RP1-300G12.2
rs12663827	chr6	151930249	0.067	G/A	Intron	7.84673	0	3.14514					0	6764	ENSG00000207422.1	ENST00000384691.1	U6
rs12665607	chr6	151946629	0.058	T/A	upstream	0	0	0	FOXO3	80.6	67.3	0.0308	0	9614	ENSG00000207422.1	ENST00000384691.1	U6
rs1570112	chr6	82195906	0.258	C/A	downstream	0	0	0					0	48723	ENSG00000226089.1	ENST00000435858.1	RP1-300G12.2
rs1575193	chr6	82209721	0.258	A/G	Intron	0	0	0	Sox17	74.5	89.2	0	0	34908	ENSG00000226089.1	ENST00000435858.1	RP1-300G12.2
rs17081488	chr6	151925783	0.069	G/A	Intron	10.5035	0	3.524					0	11230	ENSG00000207422.1	ENST00000384691.1	U6
rs17529111	chr6	82128386	0.225	T/C	intergenic	0	0	0					0	116243	ENSG00000226089.1	ENST00000435858.1	RP1-300G12.2
rs17530068	chr6	82193109	0.225	T/C	downstream	0	0	0					0	51520	ENSG00000226089.1	ENST00000435858.1	RP1-300G12.2
rs204241	chr6	13731570	0.458	A/T	intergenic	0	0	0					0	19616	ENSG00000010017.8	ENST00000283152.6	NA	ENST00000539980.1	RANBP9	-1.9336
rs204243	chr6	13729038	0.45	C/T	intergenic	0	0	0					0	17084	ENSG00000010017.8	ENST00000283152.6	NA	ENST00000539980.1	RANBP9	-1.9336
rs204246	chr6	13723374	0.45	T/A	intergenic	0	0	0					0	11420	ENSG00000010017.8	ENST00000283152.6	NA	ENST00000539980.1	RANBP9	-1.9336
rs204247	chr6	13722523	0.45	A/G	intergenic	0	0	0					0	10569	ENSG00000010017.8	ENST00000283152.6	NA	ENST00000539980.1	RANBP9	-1.9336
rs2046210	chr6	151948366	0.325	G/A	downstream	0	0	0					1	11351	ENSG00000207422.1	ENST00000384691.1	U6
rs24023	chr6	13715303	0.45	G/A	upstream	0	0	0					0	3349	ENSG00000010017.8	ENST00000283152.6	NA	ENST00000539980.1	RANBP9	-1.9336
rs368512	chr6	13718126	0.45	A/G	upstream	0	0	0					0	6172	ENSG00000010017.8	ENST00000283152.6	NA	ENST00000539980.1	RANBP9	-1.9336
rs371729	chr6	13719129	0.45	T/C	upstream	0	0	0					0	7175	ENSG00000010017.8	ENST00000283152.6	NA	ENST00000539980.1	RANBP9	-1.9336
rs3734805	chr6	151939350	0.056	A/C	3UTR	93.0128	0	6.55479					1	2335	ENSG00000207422.1	ENST00000384691.1	U6
rs3734806	chr6	151941461	0.283	G/A	3UTR	0	0	0					0	4446	ENSG00000207422.1	ENST00000384691.1	U6
rs3757318	chr6	151914113	0.083	G/A	Intron	0	0	0					0	49	ENSG00000120262.8	ENST00000537358.1	CCDC170	ENST00000239374.7	CCDC170	2.006
rs3757322	chr6	151942194	0.283	T/G	3UTR	0	0	0					0	5179	ENSG00000207422.1	ENST00000384691.1	U6
rs376024	chr6	13741516	0.425	C/T	intergenic	0	0	0					0	29562	ENSG00000010017.8	ENST00000283152.6	NA	ENST00000539980.1	RANBP9	-1.9336
rs379161	chr6	13717387	0.45	A/G	upstream	0	0	0					0	5433	ENSG00000010017.8	ENST00000283152.6	NA	ENST00000539980.1	RANBP9	-1.9336
rs379903	chr6	13717152	0.45	A/G	upstream	0	0	0					0	5198	ENSG00000010017.8	ENST00000283152.6	NA	ENST00000539980.1	RANBP9	-1.9336
rs381551	chr6	13716723	0.45	A/G	upstream	0	0	0					0	4769	ENSG00000010017.8	ENST00000283152.6	NA	ENST00000539980.1	RANBP9	-1.9336
rs381560	chr6	13716711	0.45	A/G	upstream	0	0	0					0	4757	ENSG00000010017.8	ENST00000283152.6	NA	ENST00000539980.1	RANBP9	-1.9336
rs394312	chr6	13717338	0.45	T/C	upstream	0	0	0					0	5384	ENSG00000010017.8	ENST00000283152.6	NA	ENST00000539980.1	RANBP9	-1.9336
rs396869	chr6	13714482	0.45	C/T	upstream	0	0	0					0	2528	ENSG00000010017.8	ENST00000283152.6	NA	ENST00000539980.1	RANBP9	-1.9336
rs405447	chr6	13713099	0.45	G/A	upstream	121.828	0	6.94049					0	1145	ENSG00000010017.8	ENST00000283152.6	NA	ENST00000539980.1	RANBP9	-1.9336
rs418053	chr6	13713366	0.467	C/G	upstream	103.203	0	6.70325					0	1412	ENSG00000010017.8	ENST00000283152.6	NA	ENST00000539980.1	RANBP9	-1.9336
rs418720	chr6	13718399	0.45	C/T	upstream	0	0	0					0	6445	ENSG00000010017.8	ENST00000283152.6	NA	ENST00000539980.1	RANBP9	-1.9336
rs420874	chr6	13717455	0.458	A/T	upstream	0	0	0					0	5501	ENSG00000010017.8	ENST00000283152.6	NA	ENST00000539980.1	RANBP9	-1.9336
rs4236123	chr6	13718627	0.475	C/T	upstream	0	0	0					0	6673	ENSG00000010017.8	ENST00000283152.6	NA	ENST00000539980.1	RANBP9	-1.9336
rs4236125	chr6	13718634	0.467	A/G	upstream	0	0	0					0	6680	ENSG00000010017.8	ENST00000283152.6	NA	ENST00000539980.1	RANBP9	-1.9336
rs424001	chr6	13715997	0.45	T/C	upstream	0	13.3595	-3.84393					0	4043	ENSG00000010017.8	ENST00000283152.6	NA	ENST00000539980.1	RANBP9	-1.9336
rs427140	chr6	13717395	0.45	C/T	upstream	0	0	0					0	5441	ENSG00000010017.8	ENST00000283152.6	NA	ENST00000539980.1	RANBP9	-1.9336
rs441116	chr6	13716626	0.458	G/A	upstream	0	0	0					0	4672	ENSG00000010017.8	ENST00000283152.6	NA	ENST00000539980.1	RANBP9	-1.9336
rs441125	chr6	13716592	0.45	G/A	upstream	0	0	0					0	4638	ENSG00000010017.8	ENST00000283152.6	NA	ENST00000539980.1	RANBP9	-1.9336
rs495572	chr6	13717932	0.45	C/A	upstream	0	0	0					0	5978	ENSG00000010017.8	ENST00000283152.6	NA	ENST00000539980.1	RANBP9	-1.9336
rs495633	chr6	13717913	0.45	A/G	upstream	0	0	0					0	5959	ENSG00000010017.8	ENST00000283152.6	NA	ENST00000539980.1	RANBP9	-1.9336
rs571676	chr6	13718872	0.45	C/T	upstream	0	0	0					0	6918	ENSG00000010017.8	ENST00000283152.6	NA	ENST00000539980.1	RANBP9	-1.9336
rs60705924	chr6	151955985	0.3	A/G	intergenic	0	0	0					0	18970	ENSG00000207422.1	ENST00000384691.1	U6
rs6557160	chr6	151949582	0.283	A/C	downstream	11.5554	0	3.65024					9	12567	ENSG00000207422.1	ENST00000384691.1	U6
rs6557161	chr6	151950235	0.308	A/G	downstream	0	0	0					0	13220	ENSG00000207422.1	ENST00000384691.1	U6
rs6900157	chr6	151954127	0.308	T/C	intergenic	113.737	0	6.84219	Foxd3	82.1	72.5	0.0362	8	17112	ENSG00000207422.1	ENST00000384691.1	U6
rs6913578	chr6	151949806	0.292	A/C	downstream	0	0	0	HLF,Gata1	72.7,80.7	83,67	0.0176,0.0494	4	12791	ENSG00000207422.1	ENST00000384691.1	U6
rs6913799	chr6	151988829	0.083	C/T	Intron	5.57206	0	2.71635					0	11002	ENSG00000091831.15	ENST00000473497.1	ESR1
rs6915267	chr6	151977085	0.083	G/A	upstream	0	0	0					0	740	ENSG00000091831.15	ENST00000473497.1	ESR1
rs6924825	chr6	1317899	0.308	A/G	downstream	0	0	0					0	5223	ENSG00000164379.4	ENST00000296839.2	FOXQ1	ENST00000296839.2	FOXQ1	-1.0196
rs6929137	chr6	151936677	0.283	G/A	exon	190.974	0	7.58477					4	336	ENSG00000207422.1	ENST00000384691.1	U6
rs6929710	chr6	1318147	0.308	A/G	downstream	0	0	0					0	5471	ENSG00000164379.4	ENST00000296839.2	FOXQ1	ENST00000296839.2	FOXQ1	-1.0196
rs6930633	chr6	151958091	0.292	A/G	intergenic	0	0	0					0	19734	ENSG00000091831.15	ENST00000473497.1	ESR1
rs75859313	chr6	151935539	0.325	G/C	Intron	100.545	0	6.66598	NFE2L2	70.4	80.9	0.0476	0	1474	ENSG00000207422.1	ENST00000384691.1	U6
rs7740686	chr6	151948173	0.283	A/T	downstream	0	0	0					0	11158	ENSG00000207422.1	ENST00000384691.1	U6
rs7762573	chr6	82185441	0.258	T/A	intergenic	0	0	0					0	59188	ENSG00000226089.1	ENST00000435858.1	RP1-300G12.2
rs7763637	chr6	151949312	0.283	G/A	downstream	11.5554	38.2845	-1.64565	Foxq1	72.7	83.4	0.0082	8	12297	ENSG00000207422.1	ENST00000384691.1	U6
rs78517863	chr6	151985574	0.083	T/C	Intron	57.2406	0	5.86395	RUNX1	67.4	81.8	0.0394	4	7747	ENSG00000091831.15	ENST00000473497.1	ESR1
rs9344191	chr6	82198185	0.258	T/G	downstream	0	0	0					0	46444	ENSG00000226089.1	ENST00000435858.1	RP1-300G12.2
rs9359496	chr6	82203411	0.258	G/A	Intron	0	0	0					0	41218	ENSG00000226089.1	ENST00000435858.1	RP1-300G12.2
rs9361826	chr6	82206416	0.258	G/T	Intron	0	0	0	Lhx3	76.2	85	0.0126	0	38213	ENSG00000226089.1	ENST00000435858.1	RP1-300G12.2
rs9361828	chr6	82222358	0.233	A/C	Intron	0	0	0					0	22271	ENSG00000226089.1	ENST00000435858.1	RP1-300G12.2
rs9361840	chr6	82254932	0.25	A/G	Intron	0	0	0					0	10301	ENSG00000226089.1	ENST00000435858.1	RP1-300G12.2
rs9371226	chr6	151986594	0.083	G/T	Intron	68.7596	0	6.12432					0	8767	ENSG00000091831.15	ENST00000473497.1	ESR1
rs9371547	chr6	151982089	0.083	C/T	Intron	0	0	0	Hand1::Tcfe2a,E2F1	69.2,74	82.5,87	0.0068,0.0202	0	4262	ENSG00000091831.15	ENST00000473497.1	ESR1
rs9383589	chr6	151940260	0.056	A/G	3UTR	0	0	0					0	3245	ENSG00000207422.1	ENST00000384691.1	U6
rs9383935	chr6	151939848	0.056	C/T	3UTR	0	0	0	Sox17	80.2	94.9	0	0	2833	ENSG00000207422.1	ENST00000384691.1	U6
rs9383936	chr6	151944614	0.056	G/A	upstream	10.7305	0	3.55219					0	7599	ENSG00000207422.1	ENST00000384691.1	U6
rs9383938	chr6	151987357	0.083	G/T	Intron	57.2406	0	5.86395					0	9530	ENSG00000091831.15	ENST00000473497.1	ESR1
rs9397069	chr6	151980707	0.083	T/C	Intron	156.09	0	7.29544	MEF2A	84.9	74.6	0.0174	0	2880	ENSG00000091831.15	ENST00000473497.1	ESR1
rs9397440	chr6	151978802	0.083	T/C	Intron	156.09	0	7.29544					3	975	ENSG00000091831.15	ENST00000473497.1	ESR1
rs9397441	chr6	151982315	0.083	A/C	Intron	0	0	0					0	4488	ENSG00000091831.15	ENST00000473497.1	ESR1
rs9397442	chr6	151986003	0.1	C/T	Intron	57.2406	0	5.86395					3	8176	ENSG00000091831.15	ENST00000473497.1	ESR1
rs9443928	chr6	82225675	0.258	G/A	Intron	0	0	0					0	18954	ENSG00000226089.1	ENST00000435858.1	RP1-300G12.2
rs9449341	chr6	82224962	0.258	A/G	Intron	0	0	0					0	19667	ENSG00000226089.1	ENST00000435858.1	RP1-300G12.2
rs9479090	chr6	151989300	0.083	A/C	Intron	3.18092	0	2.06382					0	11473	ENSG00000091831.15	ENST00000473497.1	ESR1
rs720475	chr7	144074929	0.3	G/A	Intron	0	0	0					0	12356	ENSG00000050327.8	ENST00000471847.1	ARHGEF5	ENST00000056217.5	ARHGEF5	-1.2966
rs10087058	chr8	29514542	0.383	G/A	intergenic	0	0	0					0	24934	ENSG00000243844.1	ENST00000498256.1	RPL17P33
rs10087810	chr8	128352730	0.475	T/C	Intron	0	107.395	-6.76016					9	1210	ENSG00000253929.1	ENST00000521586.1	RP11-382A18.2
rs10096351	chr8	128372172	0.383	G/A	Intron	0	0	0					0	20652	ENSG00000253929.1	ENST00000521586.1	RP11-382A18.2
rs10097200	chr8	128363652	0.367	T/C	Intron	0	0	0					0	12132	ENSG00000253929.1	ENST00000521586.1	RP11-382A18.2
rs10098985	chr8	128355019	0.367	G/T	Intron	0	0	0					0	3499	ENSG00000253929.1	ENST00000521586.1	RP11-382A18.2
rs10110330	chr8	128370755	0.433	G/A	Intron	0	0	0	RUNX1	84.1	69.6	0.0282	0	19235	ENSG00000253929.1	ENST00000521586.1	RP11-382A18.2
rs1016578	chr8	129199566	0.175	G/A	intergenic	2.80726	0	1.92875	RUNX1	82.1	67.5	0.0166	0	33183	ENSG00000201782.1	ENST00000364912.1	7SK
rs10447995	chr8	128357924	0.383	A/G	Intron	0	0	0					0	6404	ENSG00000253929.1	ENST00000521586.1	RP11-382A18.2
rs10504593	chr8	76372238	0.067	T/C	Intron	0	0	0					0	51966	ENSG00000164749.7	ENST00000354370.1	HNF4G
rs10956360	chr8	128349970	0.458	G/A	Intron	0	0	0	NR2F1	71.8	80	0.0268	0	1548	ENSG00000253929.1	ENST00000521586.1	RP11-382A18.2
rs10956361	chr8	128350106	0.458	G/A	Intron	0	0	0					0	1412	ENSG00000253929.1	ENST00000521586.1	RP11-382A18.2
rs10956362	chr8	128350386	0.458	A/G	Intron	0	0	0	Esrrb	71.1	82.4	0.0266	0	1132	ENSG00000253929.1	ENST00000521586.1	RP11-382A18.2
rs10956363	chr8	128351773	0.458	G/A	Intron	0	107.395	-6.76016					0	253	ENSG00000253929.1	ENST00000521586.1	RP11-382A18.2
rs10956364	chr8	128378883	0.483	T/C	Intron	0	0	0					0	27363	ENSG00000253929.1	ENST00000521586.1	RP11-382A18.2
rs10956414	chr8	129172633	0.117	G/A	intergenic	0	0	0	FOXD1	71.7	86	0.0248	0	10270	ENSG00000221261.1	ENST00000408334.1	MIR1208
rs11136083	chr8	29502062	0.358	C/A	intergenic	0	0	0					0	12454	ENSG00000243844.1	ENST00000498256.1	RPL17P33
rs11136084	chr8	29523910	0.383	G/T	downstream	0	0	0					0	34302	ENSG00000243844.1	ENST00000498256.1	RPL17P33
rs11136085	chr8	29524035	0.392	T/G	downstream	0	0	0					0	34427	ENSG00000243844.1	ENST00000498256.1	RPL17P33
rs11136086	chr8	29524063	0.408	C/T	downstream	0	0	0					0	34455	ENSG00000243844.1	ENST00000498256.1	RPL17P33
rs1121946	chr8	129165198	0.134	T/G	downstream	229.731	0	7.85007	Esrrb,FOXO3	69.4,80.2	81.5,67	0.011,0.0474	30	2835	ENSG00000221261.1	ENST00000408334.1	MIR1208
rs1121948	chr8	129165056	0.192	A/G	downstream	229.731	0	7.85007					22	2693	ENSG00000221261.1	ENST00000408334.1	MIR1208
rs11776330	chr8	128378963	0.483	T/G	Intron	0	0	0					0	27443	ENSG00000253929.1	ENST00000521586.1	RP11-382A18.2
rs11776569	chr8	129215700	0.175	G/T	intergenic	2.56159	0	1.83252	REL	67.8	80.3	0.0002	0	17049	ENSG00000201782.1	ENST00000364912.1	7SK
rs11777532	chr8	128350608	0.35	G/C	Intron	0	0	0					0	910	ENSG00000253929.1	ENST00000521586.1	RP11-382A18.2
rs11778142	chr8	129183417	0.15	T/C	intergenic	0	0	0	FOXA1,MYC::MAX,Myc,Mycn,USF1	83.4,69.4,69.4,67.1,69.2	72,80.2,82.1,80.7,84.8	0.0144,0.023,0.0202,0.0246,0.0288	0	21054	ENSG00000221261.1	ENST00000408334.1	MIR1208
rs11780156	chr8	129194641	0.167	C/T	intergenic	0	0	0					0	32278	ENSG00000221261.1	ENST00000408334.1	MIR1208
rs11785787	chr8	29520885	0.383	T/C	intergenic	0	0	0					0	31277	ENSG00000243844.1	ENST00000498256.1	RPL17P33
rs11785869	chr8	29521158	0.383	T/C	intergenic	0	0	0					0	31550	ENSG00000243844.1	ENST00000498256.1	RPL17P33
rs11994728	chr8	76389888	0.067	T/A	Intron	0	0	0					0	62215	ENSG00000164749.7	ENST00000396423.2	HNF4G
rs11997192	chr8	129218127	0.175	A/G	intergenic	2.82606	0	1.93586	NR3C1,FOXO3	85.7,80.3	78.7,67.1	0.0126,0.0474	0	14622	ENSG00000201782.1	ENST00000364912.1	7SK
rs12155535	chr8	29523513	0.383	T/C	downstream	0	116.62	-6.878					12	33905	ENSG00000243844.1	ENST00000498256.1	RPL17P33
rs12155815	chr8	29523536	0.383	C/T	downstream	0	116.62	-6.878					9	33928	ENSG00000243844.1	ENST00000498256.1	RPL17P33
rs12541305	chr8	128373756	0.367	T/C	Intron	0	0	0	FOXA1	82.2	71.3	0.0476	0	22236	ENSG00000253929.1	ENST00000521586.1	RP11-382A18.2
rs12542202	chr8	129184555	0.15	G/A	intergenic	0	0	0					0	22192	ENSG00000221261.1	ENST00000408334.1	MIR1208
rs12546747	chr8	29527339	0.367	A/C	downstream	0	66.4409	-6.07555					9	37731	ENSG00000243844.1	ENST00000498256.1	RPL17P33
rs12550713	chr8	128370949	0.475	C/G	Intron	0	0	0					0	19429	ENSG00000253929.1	ENST00000521586.1	RP11-382A18.2
rs12676327	chr8	29496762	0.383	G/T	downstream	0	0	0					0	7154	ENSG00000243844.1	ENST00000498256.1	RPL17P33
rs12680772	chr8	29502120	0.383	A/G	intergenic	0	0	0					0	12512	ENSG00000243844.1	ENST00000498256.1	RPL17P33
rs12680857	chr8	29502631	0.4	A/G	intergenic	0	0	0					0	13023	ENSG00000243844.1	ENST00000498256.1	RPL17P33
rs13248140	chr8	128349888	0.458	G/A	Intron	0	0	0	NR4A2	72.5	86.6	0.0156	0	1630	ENSG00000253929.1	ENST00000521586.1	RP11-382A18.2
rs13249993	chr8	128350515	0.383	A/G	Intron	0	0	0					0	1003	ENSG00000253929.1	ENST00000521586.1	RP11-382A18.2
rs13275275	chr8	128349727	0.45	A/G	Intron	0	0	0					0	1791	ENSG00000253929.1	ENST00000521586.1	RP11-382A18.2
rs13281615	chr8	128355618	0.467	A/G	Intron	0	0	0					0	4098	ENSG00000253929.1	ENST00000521586.1	RP11-382A18.2
rs1397734	chr8	76247693	0.233	G/A	intergenic	0	0	0					0	10716	ENSG00000249395.2	ENST00000522183.1	RP11-697M17.1
rs1511243	chr8	76230943	0.233	G/A	Intron	0	0	0					0	5607	ENSG00000249395.2	ENST00000523313.1	RP11-697M17.1
rs1562430	chr8	128387852	0.375	T/C	Intron	0	0	0					0	36332	ENSG00000253929.1	ENST00000521586.1	RP11-382A18.2
rs16902126	chr8	128382357	0.383	A/G	Intron	0	0	0					0	30837	ENSG00000253929.1	ENST00000521586.1	RP11-382A18.2
rs16939079	chr8	76392506	0.067	G/C	Intron	0	0	0					0	59597	ENSG00000164749.7	ENST00000396423.2	HNF4G
rs17465052	chr8	128354080	0.375	G/A	Intron	0	17.5557	-4.21379	USF1	69.3	84.9	0	1	2560	ENSG00000253929.1	ENST00000521586.1	RP11-382A18.2
rs17465283	chr8	128355824	0.367	G/A	Intron	0	0	0	T	80.6	70.8	0.0398	0	4304	ENSG00000253929.1	ENST00000521586.1	RP11-382A18.2
rs17465317	chr8	128356670	0.383	T/C	Intron	0	0	0					0	5150	ENSG00000253929.1	ENST00000521586.1	RP11-382A18.2
rs1800950	chr8	76472735	0.075	T/A	Intron	0	0	0	HLF	80.9	70.7	0.0248	0	20630	ENSG00000164749.7	ENST00000396423.2	HNF4G
rs1805099	chr8	76465360	0.075	A/G	exon	0	0	0					0	13255	ENSG00000164749.7	ENST00000396423.2	HNF4G
rs2121629	chr8	128373027	0.483	T/C	Intron	0	0	0					0	21507	ENSG00000253929.1	ENST00000521586.1	RP11-382A18.2
rs2138114	chr8	76436237	0.067	G/A	Intron	0	0	0	znf143	81.3	74.8	0.0316	0	15866	ENSG00000164749.7	ENST00000396423.2	HNF4G
rs2138115	chr8	76474792	0.075	A/G	Intron	0	0	0	Evi1,Gata1	74.3,76.5	83.1,91.1	0.0276,0.0194	0	22687	ENSG00000164749.7	ENST00000396423.2	HNF4G
rs2392780	chr8	128388025	0.375	A/G	Intron	0	0	0					0	36505	ENSG00000253929.1	ENST00000521586.1	RP11-382A18.2
rs28524866	chr8	128378191	0.475	C/T	Intron	2.19585	0	1.6762					0	26671	ENSG00000253929.1	ENST00000521586.1	RP11-382A18.2
rs28588787	chr8	76375777	0.067	T/C	Intron	0	0	0	NR2F1	73.9	82.4	0.0016	0	55505	ENSG00000164749.7	ENST00000354370.1	HNF4G
rs2926585	chr8	76410861	0.067	A/G	Intron	0	0	0					0	41242	ENSG00000164749.7	ENST00000396423.2	HNF4G
rs2941466	chr8	76422940	0.067	C/A	Intron	0	0	0					2	29163	ENSG00000164749.7	ENST00000396423.2	HNF4G
rs2941467	chr8	76468014	0.075	T/G	Intron	0	0	0					0	15909	ENSG00000164749.7	ENST00000396423.2	HNF4G
rs2941482	chr8	76477995	0.075	T/G	3UTR	0	0	0					0	25890	ENSG00000164749.7	ENST00000396423.2	HNF4G
rs2943559	chr8	76417937	0.067	A/G	Intron	0	0	0					0	34166	ENSG00000164749.7	ENST00000396423.2	HNF4G
rs2943568	chr8	76419046	0.067	C/A	Intron	0	0	0	Sox17	79.3	93.9	0.0442	0	33057	ENSG00000164749.7	ENST00000396423.2	HNF4G
rs2943582	chr8	76439301	0.058	G/C	exon	0	0	0					0	12802	ENSG00000164749.7	ENST00000396423.2	HNF4G
rs2943604	chr8	76412152	0.067	T/A	Intron	0	0	0					0	39951	ENSG00000164749.7	ENST00000396423.2	HNF4G
rs2977896	chr8	76415046	0.067	A/T	Intron	0	0	0	Ddit3::Cebpa	83	71.8	0.0416	0	37057	ENSG00000164749.7	ENST00000396423.2	HNF4G
rs2977904	chr8	76405582	0.067	C/T	Intron	0	0	0	FOXI1,Foxq1,FOXO3	71.3,72.6,80.3	82.3,83.3,93.6	0.0044,0.0082,0.0112	0	46521	ENSG00000164749.7	ENST00000396423.2	HNF4G
rs2977907	chr8	76420260	0.067	A/T	Intron	0	0	0					0	31843	ENSG00000164749.7	ENST00000396423.2	HNF4G
rs2977909	chr8	76422005	0.067	A/T	Intron	0	0	0					0	30098	ENSG00000164749.7	ENST00000396423.2	HNF4G
rs2977918	chr8	76427727	0.067	A/G	Intron	0	0	0					0	24376	ENSG00000164749.7	ENST00000396423.2	HNF4G
rs2977919	chr8	76430072	0.092	C/T	Intron	0	0	0					0	22031	ENSG00000164749.7	ENST00000396423.2	HNF4G
rs2977940	chr8	76462498	0.075	A/C	Intron	0	0	0					0	10393	ENSG00000164749.7	ENST00000396423.2	HNF4G
rs2977942	chr8	76465823	0.075	T/G	Intron	0	0	0					0	13718	ENSG00000164749.7	ENST00000396423.2	HNF4G
rs2977949	chr8	76412189	0.067	A/C	Intron	0	0	0					0	39914	ENSG00000164749.7	ENST00000396423.2	HNF4G
rs35440286	chr8	128369973	0.417	G/A	Intron	0	0	0	Pax6	82.5	74.5	0.0392	0	18453	ENSG00000253929.1	ENST00000521586.1	RP11-382A18.2
rs35904426	chr8	128370183	0.45	G/T	Intron	0	0	0					0	18663	ENSG00000253929.1	ENST00000521586.1	RP11-382A18.2
rs373616	chr8	128348062	0.45	T/C	Intron	0	0	0					0	3456	ENSG00000253929.1	ENST00000521586.1	RP11-382A18.2
rs382824	chr8	128347724	0.45	T/G	Intron	0	0	0					1	3794	ENSG00000253929.1	ENST00000521586.1	RP11-382A18.2
rs383205	chr8	128347977	0.458	G/A	Intron	0	0	0					0	3541	ENSG00000253929.1	ENST00000521586.1	RP11-382A18.2
rs385278	chr8	128347017	0.458	T/C	Intron	0	0	0	Gata1	86.4	72.7	0.0494	0	4501	ENSG00000253929.1	ENST00000521586.1	RP11-382A18.2
rs389143	chr8	128344380	0.458	C/T	Intron	0	16.5252	-4.13136	Klf4	99.6	87.4	0.0424	6	7138	ENSG00000253929.1	ENST00000521586.1	RP11-382A18.2
rs3935963	chr8	29516528	0.4	C/A	intergenic	0	0	0					0	26920	ENSG00000243844.1	ENST00000498256.1	RPL17P33
rs3935964	chr8	29516481	0.383	G/A	intergenic	0	0	0					0	26873	ENSG00000243844.1	ENST00000498256.1	RPL17P33
rs400772	chr8	128348298	0.45	G/T	Intron	0	0	0					0	3220	ENSG00000253929.1	ENST00000521586.1	RP11-382A18.2
rs4143118	chr8	128377468	0.475	G/A	Intron	0	0	0					0	25948	ENSG00000253929.1	ENST00000521586.1	RP11-382A18.2
rs418269	chr8	128346358	0.458	G/A	Intron	0	0	0					0	5160	ENSG00000253929.1	ENST00000521586.1	RP11-382A18.2
rs419018	chr8	128346259	0.45	A/G	Intron	0	0	0	RUNX1	75.1	89.5	0.0318	0	5259	ENSG00000253929.1	ENST00000521586.1	RP11-382A18.2
rs420101	chr8	128343879	0.458	G/A	Intron	0	0	0					3	7639	ENSG00000253929.1	ENST00000521586.1	RP11-382A18.2
rs436238	chr8	128345028	0.458	C/T	Intron	0	0	0					2	6490	ENSG00000253929.1	ENST00000521586.1	RP11-382A18.2
rs4732697	chr8	29519861	0.383	T/C	intergenic	0	0	0					0	30253	ENSG00000243844.1	ENST00000498256.1	RPL17P33
rs4732698	chr8	29519983	0.383	G/A	intergenic	0	0	0					0	30375	ENSG00000243844.1	ENST00000498256.1	RPL17P33
rs4732699	chr8	29521453	0.383	C/A	downstream	0	0	0					1	31845	ENSG00000243844.1	ENST00000498256.1	RPL17P33
rs4732985	chr8	29484435	0.367	A/G	upstream	0	0	0					0	5171	ENSG00000243844.1	ENST00000498256.1	RPL17P33
rs4732989	chr8	29528264	0.383	T/C	downstream	0	0	0					0	38656	ENSG00000243844.1	ENST00000498256.1	RPL17P33
rs4871782	chr8	128352234	0.458	G/A	Intron	0	107.395	-6.76016	Tal1::Gata1	80.1	67.2	0.0098	9	714	ENSG00000253929.1	ENST00000521586.1	RP11-382A18.2
rs5022926	chr8	128366829	0.375	A/C	Intron	0	0	0					0	15309	ENSG00000253929.1	ENST00000521586.1	RP11-382A18.2
rs55746746	chr8	128356860	0.367	C/T	Intron	0	0	0					0	5340	ENSG00000253929.1	ENST00000521586.1	RP11-382A18.2
rs56110209	chr8	128361928	0.367	T/G	Intron	0	0	0					0	10408	ENSG00000253929.1	ENST00000521586.1	RP11-382A18.2
rs56218124	chr8	29517651	0.358	C/A	intergenic	0	0	0					0	28043	ENSG00000243844.1	ENST00000498256.1	RPL17P33
rs56898669	chr8	128351442	0.458	A/C	Intron	0	0	0	Ddit3::Cebpa,Sox5	81.2,87.6	69.6,71.4	0.013,0.0452	0	76	ENSG00000253929.1	ENST00000521586.1	RP11-382A18.2
rs57832744	chr8	76400093	0.058	G/A	Intron	0	0	0					0	52010	ENSG00000164749.7	ENST00000396423.2	HNF4G
rs581761	chr8	128345231	0.442	G/T	Intron	0	0	0	FOXO3,NKX3-1	69.5,69.8	82.7,85	0.0362,0.019	0	6287	ENSG00000253929.1	ENST00000521586.1	RP11-382A18.2
rs59351655	chr8	128351048	0.458	A/T	Intron	0	0	0	NKX3-1	73.1	88.3	0.019	0	470	ENSG00000253929.1	ENST00000521586.1	RP11-382A18.2
rs594868	chr8	128344602	0.45	G/A	Intron	0	16.5252	-4.13136	NKX3-1	69.8	85	0.019	6	6916	ENSG00000253929.1	ENST00000521586.1	RP11-382A18.2
rs594869	chr8	128344601	0.458	T/C	Intron	0	16.5252	-4.13136	FOXA1	80.4	69	0.0144	6	6917	ENSG00000253929.1	ENST00000521586.1	RP11-382A18.2
rs595821	chr8	128344410	0.467	G/A	Intron	0	16.5252	-4.13136					6	7108	ENSG00000253929.1	ENST00000521586.1	RP11-382A18.2
rs62501788	chr8	29517003	0.383	G/A	intergenic	0	0	0					0	27395	ENSG00000243844.1	ENST00000498256.1	RPL17P33
rs6472903	chr8	76230301	0.233	T/G	Intron	0	0	0					1	6249	ENSG00000249395.2	ENST00000523313.1	RP11-697M17.1
rs6472904	chr8	76236251	0.233	A/C	Intron	38.1484	0	5.29088					0	299	ENSG00000249395.2	ENST00000523313.1	RP11-697M17.1
rs6558135	chr8	29521682	0.383	T/C	downstream	0	0	0					2	32074	ENSG00000243844.1	ENST00000498256.1	RPL17P33
rs6558136	chr8	29523123	0.383	T/C	downstream	46.8261	125.237	-1.40026					25	33515	ENSG00000243844.1	ENST00000498256.1	RPL17P33
rs6558137	chr8	29527650	0.358	T/G	downstream	0	0	0					1	38042	ENSG00000243844.1	ENST00000498256.1	RPL17P33
rs6558138	chr8	29529591	0.367	G/C	downstream	0	0	0					0	39983	ENSG00000243844.1	ENST00000498256.1	RPL17P33
rs6558139	chr8	29530479	0.333	A/G	downstream	0	0	0					0	40871	ENSG00000243844.1	ENST00000498256.1	RPL17P33
rs670725	chr8	128347157	0.458	A/C	Intron	0	0	0					0	4361	ENSG00000253929.1	ENST00000521586.1	RP11-382A18.2
rs672888	chr8	128345463	0.458	A/G	Intron	0	0	0	IRF1	84	74.5	0.03	0	6055	ENSG00000253929.1	ENST00000521586.1	RP11-382A18.2
rs673745	chr8	128345269	0.458	C/T	Intron	0	0	0					0	6249	ENSG00000253929.1	ENST00000521586.1	RP11-382A18.2
rs67397162	chr8	129194009	0.158	C/T	intergenic	2.55011	0	1.82787	Nr2e3	69	84.5	0.0182	0	31646	ENSG00000221261.1	ENST00000408334.1	MIR1208
rs687324	chr8	128344591	0.458	T/C	Intron	0	16.5252	-4.13136					6	6927	ENSG00000253929.1	ENST00000521586.1	RP11-382A18.2
rs688201	chr8	128344402	0.458	G/T	Intron	0	16.5252	-4.13136					6	7116	ENSG00000253929.1	ENST00000521586.1	RP11-382A18.2
rs688937	chr8	128345381	0.458	T/A	Intron	0	0	0					0	6137	ENSG00000253929.1	ENST00000521586.1	RP11-382A18.2
rs6988647	chr8	128377656	0.375	T/C	Intron	0	0	0					0	26136	ENSG00000253929.1	ENST00000521586.1	RP11-382A18.2
rs6999578	chr8	128358795	0.367	C/T	Intron	0	0	0					0	7275	ENSG00000253929.1	ENST00000521586.1	RP11-382A18.2
rs7000693	chr8	29530062	0.367	C/A	downstream	0	0	0					0	40454	ENSG00000243844.1	ENST00000498256.1	RPL17P33
rs7002826	chr8	128364271	0.375	G/C	Intron	3.59212	0	2.19916					0	12751	ENSG00000253929.1	ENST00000521586.1	RP11-382A18.2
rs7006882	chr8	128377667	0.475	T/G	Intron	0	0	0					0	26147	ENSG00000253929.1	ENST00000521586.1	RP11-382A18.2
rs7007568	chr8	128364906	0.375	G/C	Intron	0	0	0	NR3C1	83.2	76.2	0.0126	0	13386	ENSG00000253929.1	ENST00000521586.1	RP11-382A18.2
rs7008401	chr8	76373807	0.067	G/A	Intron	0	0	0					0	53535	ENSG00000164749.7	ENST00000354370.1	HNF4G
rs7014657	chr8	128361241	0.367	A/G	Intron	0	0	0					0	9721	ENSG00000253929.1	ENST00000521586.1	RP11-382A18.2
rs7015780	chr8	128389507	0.367	C/T	Intron	0	0	0					0	37625	ENSG00000212993.2	ENST00000465342.1	POU5F1B
rs7017073	chr8	129204262	0.183	T/C	intergenic	0	0	0					0	28487	ENSG00000201782.1	ENST00000364912.1	7SK
rs72658102	chr8	76383737	0.058	G/T	Intron	0	0	0					0	63465	ENSG00000164749.7	ENST00000354370.1	HNF4G
rs72660013	chr8	76391261	0.067	C/T	Intron	0	0	0	Ddit3::Cebpa	68.5	80.1	0.0238	0	60842	ENSG00000164749.7	ENST00000396423.2	HNF4G
rs72660022	chr8	76401357	0.058	C/A	Intron	0	0	0	Nr2e3	69	84.5	0.0182	0	50746	ENSG00000164749.7	ENST00000396423.2	HNF4G
rs72722756	chr8	129186110	0.167	T/C	intergenic	0	0	0					0	23747	ENSG00000221261.1	ENST00000408334.1	MIR1208
rs72722788	chr8	129219611	0.175	C/A	intergenic	0	0	0	Zfp423	82.5	74.8	0.0418	0	13138	ENSG00000201782.1	ENST00000364912.1	7SK
rs7459709	chr8	29504991	0.358	C/T	intergenic	0	30.2921	-4.96773					10	15383	ENSG00000243844.1	ENST00000498256.1	RPL17P33
rs7460048	chr8	29515831	0.383	C/T	intergenic	0	0	0					0	26223	ENSG00000243844.1	ENST00000498256.1	RPL17P33
rs7461857	chr8	29504986	0.375	A/G	intergenic	0	30.2921	-4.96773					10	15378	ENSG00000243844.1	ENST00000498256.1	RPL17P33
rs7461885	chr8	29529168	0.367	C/A	downstream	0	0	0					0	39560	ENSG00000243844.1	ENST00000498256.1	RPL17P33
rs7461959	chr8	29505311	0.383	A/G	intergenic	0	0	0					2	15703	ENSG00000243844.1	ENST00000498256.1	RPL17P33
rs7463114	chr8	29507094	0.358	C/T	intergenic	0	0	0					0	17486	ENSG00000243844.1	ENST00000498256.1	RPL17P33
rs7465306	chr8	29504917	0.383	G/A	intergenic	0	30.2921	-4.96773					10	15309	ENSG00000243844.1	ENST00000498256.1	RPL17P33
rs7465364	chr8	29505165	0.358	G/A	intergenic	0	0	0					8	15557	ENSG00000243844.1	ENST00000498256.1	RPL17P33
rs76102714	chr8	128355940	0.492	A/G	Intron	0	0	0					0	4420	ENSG00000253929.1	ENST00000521586.1	RP11-382A18.2
rs7815100	chr8	128376801	0.375	T/C	Intron	0	0	0	Ddit3::Cebpa,RUNX1	81.5,67.6	69.9,82.2	0.0356,0	0	25281	ENSG00000253929.1	ENST00000521586.1	RP11-382A18.2
rs7815245	chr8	128383597	0.367	C/T	Intron	21.0228	0	4.46093					0	32077	ENSG00000253929.1	ENST00000521586.1	RP11-382A18.2
rs7816141	chr8	76381804	0.067	C/A	Intron	0	0	0					0	61532	ENSG00000164749.7	ENST00000354370.1	HNF4G
rs7826479	chr8	76397905	0.067	T/A	Intron	0	0	0					0	54198	ENSG00000164749.7	ENST00000396423.2	HNF4G
rs7826557	chr8	128345731	0.367	C/A	Intron	2.83269	0	1.93836					0	5787	ENSG00000253929.1	ENST00000521586.1	RP11-382A18.2
rs7831303	chr8	128376732	0.367	C/A	Intron	0	0	0	Myf	72.1	81.5	0	0	25212	ENSG00000253929.1	ENST00000521586.1	RP11-382A18.2
rs7832302	chr8	76393596	0.067	T/A	Intron	0	0	0	Foxq1	69.7	80.4	0.0082	0	58507	ENSG00000164749.7	ENST00000396423.2	HNF4G
rs7836152	chr8	129211415	0.175	G/A	intergenic	0	0	0					0	21334	ENSG00000201782.1	ENST00000364912.1	7SK
rs7838714	chr8	128343948	0.367	T/C	Intron	0	0	0					4	7570	ENSG00000253929.1	ENST00000521586.1	RP11-382A18.2
rs7842494	chr8	128366570	0.358	C/A	Intron	0	0	0	CREB1	84.5	71	0.0434	0	15050	ENSG00000253929.1	ENST00000521586.1	RP11-382A18.2
rs7842659	chr8	76397935	0.067	C/T	Intron	0	0	0					0	54168	ENSG00000164749.7	ENST00000396423.2	HNF4G
rs7845360	chr8	29505608	0.358	T/A	intergenic	0	0	0					0	16000	ENSG00000243844.1	ENST00000498256.1	RPL17P33
rs7845421	chr8	29498393	0.383	G/A	downstream	0	0	0					0	8785	ENSG00000243844.1	ENST00000498256.1	RPL17P33
rs7845452	chr8	128379409	0.367	G/C	Intron	0	0	0	NFYA	71.7	82.1	0.032	0	27889	ENSG00000253929.1	ENST00000521586.1	RP11-382A18.2
rs9283954	chr8	128375370	0.35	C/T	Intron	0	0	0					0	23850	ENSG00000253929.1	ENST00000521586.1	RP11-382A18.2
rs9297753	chr8	128375270	0.367	C/T	Intron	0	0	0	PPARG::RXRA	75.8	83.2	0.0424	0	23750	ENSG00000253929.1	ENST00000521586.1	RP11-382A18.2
rs9298254	chr8	76388982	0.067	C/T	Intron	0	0	0					0	63121	ENSG00000164749.7	ENST00000396423.2	HNF4G
rs9314380	chr8	29514393	0.392	T/C	intergenic	0	0	0					1	24785	ENSG00000243844.1	ENST00000498256.1	RPL17P33
rs966836	chr8	76257903	0.25	G/T	intergenic	0	0	0					0	20926	ENSG00000249395.2	ENST00000522183.1	RP11-697M17.1
rs9692890	chr8	128377774	0.35	G/A	Intron	0	0	0					0	26254	ENSG00000253929.1	ENST00000521586.1	RP11-382A18.2
rs9693143	chr8	128378025	0.375	C/T	Intron	0	0	0					0	26505	ENSG00000253929.1	ENST00000521586.1	RP11-382A18.2
rs9693444	chr8	29509616	0.358	C/A	intergenic	0	0	0					0	20008	ENSG00000243844.1	ENST00000498256.1	RPL17P33
rs9693995	chr8	128368513	0.492	T/C	Intron	0	0	0					0	16993	ENSG00000253929.1	ENST00000521586.1	RP11-382A18.2
rs10759242	chr9	110305088	0.242	C/A	downstream	0	0	0					0	808	ENSG00000227350.1	ENST00000422463.1	RP11-438P9.2
rs10759243	chr9	110306115	0.25	C/A	upstream	0	0	0	TBP	74.4	85.9	0.0042	0	217	ENSG00000227350.1	ENST00000422463.1	RP11-438P9.2
rs10816528	chr9	110303833	0.25	T/C	downstream	65.3358	0	6.05172	Gata1,REL,RELA	81.2,73.7,71.8	67.5,86.1,82.8	0.0494,0.033,0.0016	9	2063	ENSG00000227350.1	ENST00000422463.1	RP11-438P9.2
rs2185857	chr9	110303463	0.25	A/G	downstream	0	0	0					0	2433	ENSG00000227350.1	ENST00000422463.1	RP11-438P9.2
rs3119744	chr9	110895863	0.4	C/A	intergenic	0	0	0					0	35672	ENSG00000237360.1	ENST00000431135.1	CHCHD4P2
rs471467	chr9	110888113	0.4	A/G	intergenic	66.295	19.4266	1.72005					6	27922	ENSG00000237360.1	ENST00000431135.1	CHCHD4P2
rs472483	chr9	110888260	0.4	C/T	intergenic	49.4712	19.4266	1.30501					4	28069	ENSG00000237360.1	ENST00000431135.1	CHCHD4P2
rs497006	chr9	110885781	0.4	T/C	intergenic	0	0	0					0	25590	ENSG00000237360.1	ENST00000431135.1	CHCHD4P2
rs510294	chr9	110892787	0.392	A/T	intergenic	0	0	0					0	32596	ENSG00000237360.1	ENST00000431135.1	CHCHD4P2
rs519679	chr9	110885947	0.4	G/C	intergenic	0	0	0					0	25756	ENSG00000237360.1	ENST00000431135.1	CHCHD4P2
rs520613	chr9	110886052	0.417	T/C	intergenic	0	0	0					0	25861	ENSG00000237360.1	ENST00000431135.1	CHCHD4P2
rs522463	chr9	110886254	0.4	T/G	intergenic	0	0	0					0	26063	ENSG00000237360.1	ENST00000431135.1	CHCHD4P2
rs525142	chr9	110886534	0.4	A/G	intergenic	0	0	0					0	26343	ENSG00000237360.1	ENST00000431135.1	CHCHD4P2
rs527071	chr9	110886745	0.4	A/C	intergenic	0	0	0					0	26554	ENSG00000237360.1	ENST00000431135.1	CHCHD4P2
rs548980	chr9	110886840	0.4	T/C	intergenic	0	0	0					0	26649	ENSG00000237360.1	ENST00000431135.1	CHCHD4P2
rs628931	chr9	110893030	0.392	G/A	intergenic	0	0	0					2	32839	ENSG00000237360.1	ENST00000431135.1	CHCHD4P2
rs630611	chr9	110925407	0.408	A/C	intergenic	0	0	0					0	65216	ENSG00000237360.1	ENST00000431135.1	CHCHD4P2
rs630965	chr9	110885479	0.4	T/C	intergenic	0	0	0					0	25288	ENSG00000237360.1	ENST00000431135.1	CHCHD4P2
rs631475	chr9	110885650	0.4	A/C	intergenic	0	0	0					0	25459	ENSG00000237360.1	ENST00000431135.1	CHCHD4P2
rs648354	chr9	110887106	0.4	A/G	intergenic	0	0	0					0	26915	ENSG00000237360.1	ENST00000431135.1	CHCHD4P2
rs659713	chr9	110893949	0.392	G/T	intergenic	203.685	0	7.67726					2	33758	ENSG00000237360.1	ENST00000431135.1	CHCHD4P2
rs662694	chr9	110887996	0.408	G/C	intergenic	66.295	19.4266	1.72005					6	27805	ENSG00000237360.1	ENST00000431135.1	CHCHD4P2
rs676256	chr9	110895353	0.4	T/C	intergenic	0	0	0					0	35162	ENSG00000237360.1	ENST00000431135.1	CHCHD4P2
rs680138	chr9	110882980	0.4	T/C	intergenic	0	0	0					0	22789	ENSG00000237360.1	ENST00000431135.1	CHCHD4P2
rs7040552	chr9	110309790	0.267	A/G	upstream	0	0	0					0	3892	ENSG00000227350.1	ENST00000422463.1	RP11-438P9.2
rs7847927	chr9	110305273	0.25	G/C	downstream	0	0	0	Myc,Mycn	70.4,66.9	83.1,80.7	0.0202,0.002	0	623	ENSG00000227350.1	ENST00000422463.1	RP11-438P9.2
rs7862747	chr9	110892899	0.392	A/C	intergenic	0	0	0					0	32708	ENSG00000237360.1	ENST00000431135.1	CHCHD4P2
rs7871770	chr9	110307465	0.267	T/A	upstream	0	0	0	Sox5	67.9	84.1	0.033	0	1567	ENSG00000227350.1	ENST00000422463.1	RP11-438P9.2
rs837983	chr9	110881453	0.4	T/C	intergenic	0	0	0					0	21262	ENSG00000237360.1	ENST00000431135.1	CHCHD4P2
rs837994	chr9	110926669	0.408	C/A	intergenic	0	0	0					0	66478	ENSG00000237360.1	ENST00000431135.1	CHCHD4P2
rs857610	chr9	110888809	0.4	G/A	intergenic	0	0	0					0	28618	ENSG00000237360.1	ENST00000431135.1	CHCHD4P2
rs865686	chr9	110888478	0.4	T/G	intergenic	0	0	0					0	28287	ENSG00000237360.1	ENST00000431135.1	CHCHD4P2

## Sheet: Prostate.cancer
SNP info						Regulatory potential around SNP			Motif Affinity Changes				Overlapping ChIP-seq
SNP name	Chromosome	Coordinate	MAF in CEU	allele	Genomic Annot	regSeqSumScore.LNCaP	regSeqSumScore.PrEC	log2(LNCaP/PrEC)	significant affinity Changes	Motif scores in ref allele	Motif scores in minor allele	Empirical p-value	#TF_ChIP-seq_Overlap
rs1046874	chr1	204527060	0.267	T/C	3UTR	0	0	0					0
rs10494852	chr1	204457786	0.342	T/C	Intron	0	0	0					0
rs10793765	chr1	204549375	0.292	G/A	downstream	0	0	0					0
rs10793766	chr1	204549496	0.292	T/C	downstream	0	0	0					0
rs10796934	chr1	154849479	0.442	G/C	upstream	0	0	0					0
rs10900590	chr1	204451086	0.325	T/C	Intron	0	0	0					0
rs10900592	chr1	204460681	0.317	C/T	Intron	0	0	0					0
rs10900593	chr1	204470096	0.35	T/G	upstream	0	0	0					0
rs10900594	chr1	204470129	0.35	C/G	upstream	0	0	0					0
rs10900595	chr1	204511602	0.333	A/C	Intron	0	0	0					0
rs10900596	chr1	204522457	0.35	C/T	3UTR	0	0	0					0
rs10900597	chr1	204522489	0.35	T/C	3UTR	0	0	0					0
rs10900599	chr1	204541943	0.35	C/T	Intron	0	0	0					0
rs10900601	chr1	204572050	0.308	G/A	upstream	0	0	0					0
rs10908445	chr1	154849590	0.442	G/A	upstream	0	0	0					0
rs11240751	chr1	204462050	0.342	G/A	Intron	120.048	0	6.91944					0
rs11240754	chr1	204477977	0.35	G/A	upstream	0	0	0					0
rs11240755	chr1	204478649	0.35	T/C	upstream	0	8.31036	-3.21884					0
rs11240756	chr1	204482594	0.35	T/C	upstream	0	0	0					0
rs11240758	chr1	204528651	0.35	T/C	Intron	0	0	0					1
rs11240760	chr1	204547268	0.367	G/A	downstream	0	0	0					0
rs12032733	chr1	204481209	0.35	A/G	upstream	0	0	0					0
rs12039454	chr1	204542580	0.35	C/T	Intron	0	8.36079	-3.22663					11
rs12041075	chr1	204492153	0.342	G/C	Intron	0	0	0					0
rs12125533	chr1	204529302	0.35	C/A	Intron	0	0	0					0
rs12130686	chr1	204554057	0.292	C/G	intergenic	0	0	0					0
rs1218582	chr1	154834183	0.45	A/G	Intron	0	0	0					0
rs12741351	chr1	204528256	0.35	A/G	Intron	0	0	0					0
rs1380576	chr1	204488278	0.35	C/G	Intron	0	0	0					0
rs1398148	chr1	204458328	0.325	G/C	Intron	0	0	0					0
rs1460036	chr1	204527379	0.358	G/A	Intron	0	0	0					0
rs1563828	chr1	204516577	0.341	G/A	Intron	0	0	0					0
rs16853865	chr1	204465659	0.35	G/A	upstream	0	0	0					0
rs16853958	chr1	204528344	0.35	C/A	Intron	0	0	0					0
rs2045623	chr1	204497413	0.333	G/A	Intron	0	0	0					0
rs2125855	chr1	204546947	0.333	C/T	downstream	0	0	0					0
rs2169137	chr1	204497913	0.333	C/G	Intron	0	0	0					0
rs2290854	chr1	204516025	0.35	G/A	Intron	0	0	0					0
rs2290855	chr1	204515863	0.358	T/C	Intron	0	0	0					0
rs2369244	chr1	204515299	0.35	C/G	Intron	0	0	0					0
rs2926533	chr1	204480742	0.317	T/A	upstream	0	0	0					0
rs2926534	chr1	204464181	0.325	C/T	upstream	193.524	0	7.60381	Foxa2,FOXA1	71.2,72.4	81.9,83.7	0.0134,0.0312	26
rs2926536	chr1	204456983	0.325	T/G	Intron	0	0	0					0
rs3014606	chr1	204464150	0.308	C/G	upstream	193.524	0	7.60381	RREB1	75.8	81.8	0.0018	28
rs4245736	chr1	204486205	0.35	C/G	Intron	133.822	0	7.07491					6
rs4245737	chr1	204486242	0.35	G/A	Intron	133.822	0	7.07491					6
rs4245738	chr1	204506107	0.342	T/C	3UTR	0	0	0					0
rs4245739	chr1	204518842	0.317	A/C	3UTR	0	0	0					0
rs4252677	chr1	204495253	0.35	A/G	Intron	0	0	0					0
rs4252685	chr1	204496856	0.35	A/C	Intron	0	0	0					0
rs4252686	chr1	204496895	0.292	G/A	Intron	0	0	0					0
rs4252687	chr1	204497335	0.35	C/G	Intron	0	0	0					0
rs4252694	chr1	204499056	0.35	G/A	Intron	0	0	0					0
rs4252717	chr1	204512100	0.358	C/T	Intron	0	0	0					0
rs4252718	chr1	204512195	0.35	T/A	Intron	0	0	0					0
rs4252725	chr1	204513256	0.35	G/A	Intron	0	0	0					0
rs4845398	chr1	154859038	0.433	G/C	intergenic	0	0	0	EBF1	82.8	70.8	0.0454	0
rs4845678	chr1	154853295	0.433	T/C	intergenic	2.8468	0	1.94366	IRF1,Nr2e3	84.4,65.1	74.9,80.6	0.0304,0.021	0
rs4845680	chr1	154863195	0.442	A/G	intergenic	0	0	0					0
rs4951075	chr1	204464446	0.35	A/C	upstream	193.524	0	7.60381					9
rs4951077	chr1	204482262	0.367	A/G	upstream	0	0	0					0
rs4951078	chr1	204491802	0.342	G/A	Intron	0	0	0					0
rs4951080	chr1	204533284	0.358	G/A	Intron	0	0	0					0
rs4951083	chr1	204582730	0.308	G/A	Intron	0	0	0					0
rs4951382	chr1	204451495	0.325	C/T	Intron	4.86341	0	2.55174					0
rs4951384	chr1	204452514	0.325	T/A	Intron	0	0	0					0
rs4951385	chr1	204454165	0.333	T/C	Intron	0	0	0					0
rs4951386	chr1	204454547	0.333	G/A	Intron	0	0	0					0
rs4951389	chr1	204475834	0.35	T/G	upstream	224.541	40.4486	2.444					30
rs4951393	chr1	204489557	0.35	A/C	Intron	0	0	0					0
rs4951398	chr1	204531876	0.35	C/T	Intron	0	0	0					0
rs4951400	chr1	204534571	0.35	G/C	Intron	128.095	0	7.01228					6
rs4951401	chr1	204537648	0.325	A/G	Intron	0	0	0					0
rs4951402	chr1	204539122	0.358	T/C	Intron	0	0	0					1
rs4951404	chr1	204541342	0.325	C/G	Intron	0	5.9979	-2.80692					0
rs4951407	chr1	204558070	0.292	G/T	intergenic	0	0	0					1
rs6594015	chr1	204461622	0.325	T/C	Intron	120.048	0	6.91944					0
rs6594016	chr1	204539462	0.35	A/G	Intron	13.166	5.15513	1.20257					1
rs6679311	chr1	204559676	0.308	C/T	intergenic	0	0	0					0
rs6681905	chr1	204535789	0.35	G/T	Intron	0	0	0					6
rs6699080	chr1	154834911	0.408	G/A	Intron	0	0	0					0
rs7519417	chr1	204449952	0.333	C/T	Intron	0	0	0					0
rs7531728	chr1	154840516	0.45	C/A	5UTR	0	0	0	Gata1	67.7	82.4	0	0
rs7541589	chr1	204542521	0.342	A/G	Intron	0	8.36079	-3.22663					10
rs7556371	chr1	204457336	0.325	A/G	Intron	0	0	0					0
rs869506	chr1	154859581	0.433	A/C	intergenic	0	0	0					0
rs883718	chr1	154846274	0.442	C/T	upstream	0	0	0					0
rs885012	chr1	204544001	0.35	A/C	downstream	0	0	0					0
rs930947	chr1	204541197	0.325	A/G	Intron	0	0	0					0
rs10437480	chr10	104453024	0.333	C/G	Intron	0	0	0					0
rs10748828	chr10	104456794	0.333	T/C	Intron	0	0	0					0
rs10763193	chr10	51504938	0.425	G/A	intergenic	0	0	0					0
rs10763534	chr10	51534920	0.4	T/C	upstream	0	0	0					1
rs10763546	chr10	51536399	0.4	G/C	upstream	0	0	0					0
rs10763567	chr10	51538169	0.383	C/A	upstream	0	0	0					0
rs10763576	chr10	51538813	0.4	T/A	upstream	0	0	0					0
rs10763588	chr10	51539762	0.4	T/G	upstream	0	0	0					0
rs10825652	chr10	51510761	0.4	G/A	intergenic	0	0	0					0
rs10826125	chr10	51530505	0.392	A/G	upstream	0	0	0					0
rs10826127	chr10	51530757	0.392	A/G	upstream	0	0	0					0
rs11004409	chr10	51498019	0.425	G/C	intergenic	0	0	0					1
rs11004415	chr10	51498181	0.433	G/A	intergenic	0	0	0					1
rs11004422	chr10	51498336	0.433	A/G	intergenic	0	0	0	Klf4	75.4	87.5	0.0478	0
rs11004584	chr10	51500088	0.442	T/G	intergenic	0	0	0					0
rs11005089	chr10	51510813	0.4	C/A	intergenic	0	0	0					0
rs11006207	chr10	51538176	0.408	C/T	upstream	0	0	0					0
rs11006274	chr10	51540291	0.4	C/T	upstream	0	0	0					0
rs11191371	chr10	104459897	0.333	G/C	Intron	0	0	0					0
rs11191372	chr10	104462187	0.333	T/C	Intron	0	0	0					0
rs113082846	chr10	51502802	0.433	C/G	intergenic	0	0	0					0
rs11593361	chr10	51539156	0.425	G/A	upstream	0	0	0					0
rs11599333	chr10	51499655	0.433	A/C	intergenic	0	0	0	CTCF	73.5	80.9	0.0192	0
rs12241712	chr10	104408272	0.308	C/A	Intron	0	0	0	Gata1	66	80.5	0.034	0
rs12259058	chr10	104484799	0.333	A/G	Intron	10.5268	0	3.52692					1
rs12262998	chr10	104428716	0.325	C/T	downstream	0	0	0					0
rs12412140	chr10	51503977	0.433	T/C	intergenic	0	0	0					0
rs12570611	chr10	104421679	0.325	G/C	downstream	0	0	0					1
rs12573077	chr10	104434630	0.308	C/A	downstream	0	0	0					0
rs12761195	chr10	104465374	0.333	T/C	Intron	0	0	0					0
rs12763717	chr10	51500874	0.433	C/G	intergenic	0	0	0					1
rs12764219	chr10	104398895	0.3	G/T	upstream	0	0	0					0
rs12773600	chr10	104418228	0.317	C/G	downstream	124.291	9.59821	3.56339					4
rs12773833	chr10	104418350	0.317	C/T	downstream	124.291	9.59821	3.56339					4
rs12775883	chr10	104485301	0.333	G/A	Intron	0	0	0					0
rs12780827	chr10	104467954	0.333	T/C	Intron	0	0	0	RUNX1	80.3	65.8	0.029	0
rs12783444	chr10	104480659	0.333	G/A	Intron	0	0	0					0
rs12784517	chr10	104464970	0.333	T/C	Intron	0	0	0	Tal1::Gata1,Esrrb,FOXI1,Gata1	81.4,70,81.6,93.4	71,81.3,70.6,78.8	0.0498,0.0312,0.0498,0.02	0
rs1585378	chr10	51523213	0.4	T/A	downstream	0	0	0					0
rs17784294	chr10	104479385	0.333	C/A	Intron	0	0	0					2
rs2002916	chr10	104432053	0.325	A/G	downstream	0	0	0	Tcfcp2l1	74.8	84.5	0.0216	0
rs2012677	chr10	51504797	0.433	A/T	intergenic	0	0	0					0
rs2125770	chr10	51514824	0.433	C/T	intergenic	29.9563	0	4.95216					0
rs2125771	chr10	51506957	0.433	T/C	intergenic	0	0	0					0
rs2249986	chr10	51521684	0.392	G/T	intergenic	0	0	0					0
rs2337711	chr10	51504604	0.4	C/T	intergenic	0	0	0					0
rs2611471	chr10	51503559	0.433	C/G	intergenic	0	0	0					0
rs2611475	chr10	51503178	0.433	A/G	intergenic	0	0	0					0
rs2611489	chr10	51524889	0.392	A/G	downstream	0	0	0					0
rs2611507	chr10	51518673	0.392	C/T	intergenic	0	0	0					0
rs2611508	chr10	51518047	0.392	A/T	intergenic	0	0	0					0
rs2611512	chr10	51515534	0.433	G/A	intergenic	0	0	0					0
rs2611513	chr10	51515457	0.4	T/C	intergenic	0	0	0					0
rs2843546	chr10	51518688	0.392	C/A	intergenic	0	0	0					0
rs2843549	chr10	51521247	0.392	A/C	intergenic	0	0	0					0
rs2843550	chr10	51521452	0.392	T/C	intergenic	0	0	0					0
rs2843554	chr10	51523861	0.4	T/G	downstream	0	0	0					0
rs2843560	chr10	51512129	0.433	C/G	intergenic	0	0	0					0
rs2926494	chr10	51517356	0.392	C/T	intergenic	0	0	0					0
rs3101227	chr10	51520203	0.392	A/C	intergenic	0	0	0					0
rs3123078	chr10	51524971	0.392	T/C	downstream	0	0	0					0
rs34269636	chr10	104410599	0.3	T/C	Intron	0	0	0	REL	67.7	80.1	0.0336	0
rs3850699	chr10	104414221	0.308	A/G	Intron	0	0	0					0
rs4131357	chr10	51537292	0.408	A/C	upstream	0	0	0					0
rs4264100	chr10	104454113	0.333	C/G	Intron	0	0	0					0
rs4304716	chr10	51544587	0.383	G/A	upstream	0	18.5786	-4.2912					0
rs4306255	chr10	51542444	0.383	G/A	upstream	0	0	0					0
rs4486572	chr10	51531805	0.392	G/A	upstream	0	0	0					0
rs4512771	chr10	51540906	0.4	A/C	upstream	0	0	0					0
rs4554834	chr10	51530146	0.392	C/A	upstream	0	0	0					0
rs4581397	chr10	51532367	0.392	G/A	exon	0	0	0					0
rs4630241	chr10	51532751	0.4	A/G	upstream	0	0	0					0
rs4630243	chr10	51540867	0.4	C/T	upstream	0	0	0					0
rs4631830	chr10	51543344	0.375	T/C	upstream	24.7181	12.7385	0.904566	Gata1	85.7	71.1	0.02	1
rs4935162	chr10	51525699	0.392	C/G	upstream	0	3.524	-2.1776					0
rs4935573	chr10	51504385	0.433	A/G	intergenic	0	0	0					0
rs57263518	chr10	51519154	0.392	G/A	intergenic	0	0	0					0
rs6481329	chr10	51529746	0.392	A/G	upstream	0	0	0					0
rs67289834	chr10	51501304	0.4	C/T	intergenic	0	0	0					0
rs7070301	chr10	51543070	0.383	G/T	upstream	24.7181	12.7385	0.904566					1
rs7071471	chr10	51503335	0.408	C/T	intergenic	0	0	0					0
rs7075009	chr10	51544143	0.4	G/T	upstream	0	0	0					0
rs7075697	chr10	51547371	0.375	G/C	upstream	165.041	16.4389	3.25116					6
rs7077830	chr10	51522276	0.383	C/G	downstream	0	0	0					0
rs7081532	chr10	51526093	0.392	G/A	upstream	0	0	0					0
rs7088225	chr10	51522120	0.383	T/C	downstream	0	0	0					0
rs7090326	chr10	51503375	0.433	A/T	intergenic	0	0	0	PPARG::RXRA	74.9	84.3	0.0082	0
rs7094325	chr10	104429746	0.325	G/C	downstream	0	0	0	CTCF,Arnt	85.2,66.4	77.2,83.4	0.0096,0	6
rs7098889	chr10	51544475	0.4	T/C	upstream	0	18.5786	-4.2912					0
rs745180	chr10	51504493	0.425	A/C	intergenic	0	0	0					0
rs7477953	chr10	51544692	0.4	A/G	upstream	0	18.5786	-4.2912					0
rs7896437	chr10	51529593	0.408	C/A	upstream	0	0	0					0
rs7904252	chr10	104456725	0.333	G/T	Intron	0	9.12378	-3.33968	Foxq1	72	82.7	0.0082	1
rs7904396	chr10	104456838	0.333	G/A	Intron	0	0	0	TBP	76.6	87.9	0.0102	0
rs7907503	chr10	104440050	0.333	C/T	Intron	0	0	0					0
rs7914347	chr10	51537431	0.4	T/C	upstream	0	0	0					0
rs7920517	chr10	51532621	0.4	A/G	upstream	0	0	0					0
rs898343	chr10	51505403	0.433	A/G	intergenic	0	0	0	HLF,Spz1	82.5,87	71.8,77.6	0.0074,0.04	0
rs9787697	chr10	51533376	0.4	T/C	upstream	0	0	0					0
rs10743176	chr11	2225626	0.208	C/T	intergenic	0	0	0					0
rs10743180	chr11	2229573	0.233	T/G	intergenic	0	2.80429	-1.92763					0
rs10743181	chr11	2229759	0.167	G/A	intergenic	0	2.80429	-1.92763					0
rs10743182	chr11	2229782	0.167	T/C	intergenic	0	2.80429	-1.92763					0
rs10840584	chr11	2228618	0.2	C/T	intergenic	0	0	0					0
rs10840603	chr11	2233797	0.233	G/A	intergenic	0	0	0					0
rs10840606	chr11	2234690	0.192	A/G	intergenic	0	0	0	FOXI1	80.7	69.7	0.0498	0
rs11043132	chr11	2232624	0.217	C/T	intergenic	0	0	0					2
rs11043133	chr11	2232665	0.2	A/G	intergenic	0	0	0					2
rs11043134	chr11	2232682	0.2	C/T	intergenic	0	0	0					2
rs11043135	chr11	2232696	0.2	C/A	intergenic	0	0	0					2
rs11043143	chr11	2234093	0.2	C/T	intergenic	0	0	0					0
rs11228575	chr11	68995278	0.183	G/A	intergenic	0	0	0					0
rs11228580	chr11	69002342	0.192	T/C	intergenic	0	0	0					3
rs114099824	chr11	2227193	0.192	G/C	intergenic	0	0	0					0
rs11568818	chr11	102401661	0.458	T/C	upstream	13.2335	9.81201	0.396661	Sox2	82.5	73.6	0.0302	0
rs11603101	chr11	2232814	0.208	T/C	intergenic	0	0	0					2
rs12275055	chr11	68981359	0.2	A/G	intergenic	0	0	0	Gata1	66.6	81.2	0.0056	0
rs12285347	chr11	102396607	0.458	T/C	Intron	13.7505	0	3.88269	HNF1B,Arnt	82.3,76.1	73.2,93	0.0414,0.022	0
rs12417087	chr11	69003979	0.192	A/T	intergenic	0	0	0	Foxd3	71.5	81.1	0.0218	0
rs12793759	chr11	68974555	0.192	G/A	intergenic	0	0	0					0
rs12795301	chr11	68992285	0.192	C/A	intergenic	0	0	0					0
rs4076054	chr11	2231341	0.2	A/G	intergenic	0	0	0					0
rs4077456	chr11	2230152	0.2	G/A	intergenic	5.22526	5.12798	0.0227221					2
rs4077457	chr11	2230354	0.2	C/T	intergenic	0	0	0					0
rs62650858	chr11	2226905	0.192	T/C	intergenic	0	0	0					0
rs6578999	chr11	2231774	0.2	T/G	intergenic	0	0	0					0
rs6579000	chr11	2232042	0.2	T/C	intergenic	0	0	0					0
rs6579001	chr11	2232056	0.2	G/A	intergenic	0	0	0					0
rs6579002	chr11	2232229	0.208	G/A	intergenic	0	0	0					1
rs6579003	chr11	2232310	0.208	C/A	intergenic	0	0	0					2
rs7109474	chr11	2233219	0.2	A/G	intergenic	0	0	0					0
rs7114836	chr11	2229012	0.233	A/G	intergenic	0	0	0					0
rs7121039	chr11	2232911	0.208	G/C	intergenic	0	0	0					0
rs7123180	chr11	2232272	0.217	G/A	intergenic	0	0	0					2
rs7123299	chr11	2232344	0.208	G/A	intergenic	0	0	0					2
rs7123312	chr11	2232359	0.2	G/A	intergenic	0	0	0					2
rs7123418	chr11	2232378	0.217	C/A	intergenic	0	0	0					2
rs7126629	chr11	2228952	0.2	A/C	intergenic	0	0	0					0
rs7126857	chr11	2229111	0.2	T/C	intergenic	0	0	0					0
rs7127162	chr11	2229360	0.2	T/C	intergenic	0	0	0					0
rs7127900	chr11	2233574	0.2	G/A	intergenic	0	0	0					0
rs7130881	chr11	68995958	0.192	A/G	intergenic	0	0	0					0
rs71455920	chr11	2226789	0.192	C/A	intergenic	0	0	0					0
rs72853963	chr11	2224664	0.192	G/A	intergenic	0	0	0					1
rs7395734	chr11	2231694	0.208	T/C	intergenic	0	0	0					0
rs7481129	chr11	2230460	0.2	C/A	intergenic	0	0	0					0
rs10875943	chr12	49676010	0.333	T/C	upstream	0	0	0	INSM1,RUNX1	71.8,69.6	81,84.1	0,0.017	0
rs11153140	chr12	77684832	0.125	A/T	intergenic	0	0	0	FOXI1	90.4	79.4	0.0498	0
rs11168962	chr12	49672739	0.254	A/T	upstream	12.7636	0	3.78279	FOXF2,Foxa2	92.9,95.7	82.8,85	0.0104,0.0484	0
rs11168963	chr12	49673158	0.35	A/G	upstream	0	0	0					0
rs112162741	chr12	53274499	0.158	C/T	upstream	0	0	0					0
rs115756021	chr12	53275701	0.158	A/G	upstream	0	0	0	MAX	83.9	71.3	0.031	0
rs11831919	chr12	53272015	0.133	T/C	upstream	0	9.36976	-3.37431	Tal1::Gata1	80.2	69.4	0.0334	0
rs11831942	chr12	53272113	0.158	T/G	upstream	0	9.36976	-3.37431					0
rs1247926	chr12	114687311	0.475	T/C	upstream	0	0	0					0
rs1247927	chr12	114687056	0.475	T/C	upstream	0	0	0	FOXO3	82.3	69	0.0322	0
rs1247928	chr12	114686840	0.475	T/C	upstream	0	0	0					2
rs1247938	chr12	114683568	0.475	G/A	upstream	0	0	0					4
rs1247940	chr12	114682651	0.475	T/C	upstream	0	0	0					0
rs1247943	chr12	114673421	0.442	A/G	downstream	0	0	0					0
rs1269789	chr12	114684542	0.475	T/C	upstream	0	0	0					0
rs1270884	chr12	114685571	0.475	G/A	upstream	0	0	0					0
rs17120257	chr12	53303331	0.133	T/C	Intron	0	0	0					0
rs17689987	chr12	53275746	0.158	T/C	upstream	0	0	0	Tcfcp2l1	74.6	84.2	0.0286	0
rs17746508	chr12	53273085	0.15	A/C	upstream	0	16.364	-4.11802					14
rs1920568	chr12	114669732	0.45	C/G	downstream	0	0	0					0
rs1950090	chr12	114680189	0.458	G/A	upstream	0	0	0					4
rs2252414	chr12	114679137	0.475	G/A	Intron	0	0	0					0
rs2252923	chr12	114683320	0.475	A/G	upstream	0	0	0					2
rs2252924	chr12	114683323	0.475	C/A	upstream	0	0	0	PPARG::RXRA,TAL1::TCF3	84.3,69.9	75.6,80.4	0.0254,0.0034	3
rs2253207	chr12	114685437	0.475	T/C	upstream	0	0	0					0
rs2555004	chr12	114686645	0.475	A/G	upstream	0	0	0					4
rs2555009	chr12	114666099	0.458	G/A	intergenic	0	0	0					0
rs2555012	chr12	114678725	0.475	C/T	Intron	0	0	0					0
rs2555013	chr12	114678318	0.475	C/T	Intron	0	0	0					0
rs2555014	chr12	114677491	0.475	G/T	Intron	0	0	0					0
rs2555015	chr12	114673774	0.492	C/T	downstream	0	0	0					0
rs2555019	chr12	114668618	0.442	C/T	downstream	0	0	0					0
rs2701109	chr12	114671825	0.442	A/T	downstream	0	0	0					0
rs4919707	chr12	53289648	0.125	A/G	downstream	16.139	6.35633	1.22023	RUNX1,CREB1	67,72.2	81.4,85.7	0.0286,0.0404	41
rs4919737	chr12	53270795	0.133	A/G	upstream	0	0	0					0
rs4919740	chr12	53270971	0.133	G/A	upstream	0	0	0					0
rs4919742	chr12	53272964	0.133	G/A	upstream	0	0	0	Ddit3::Cebpa	71	82.3	0.0416	10
rs4919743	chr12	53309584	0.133	G/A	Intron	52.8176	0	5.75001					0
rs4919763	chr12	53279623	0.133	A/G	exon	0	0	0					1
rs55853265	chr12	53276433	0.158	G/T	upstream	0	0	0	Lhx3	72.3	81	0.034	0
rs55914512	chr12	53282274	0.133	G/T	downstream	0	0	0	SP1	83.6	72.3	0.0426	2
rs55958994	chr12	53301019	0.133	C/T	Intron	128.358	20.1252	2.61433					10
rs55999178	chr12	53284360	0.133	G/A	downstream	0	0	0					1
rs56095813	chr12	53294747	0.133	C/T	exon	0	0	0					6
rs56207534	chr12	53267309	0.133	G/C	intergenic	0	0	0					8
rs6580706	chr12	49673551	0.342	G/C	upstream	0	0	0					3
rs7301750	chr12	53274727	0.133	A/G	upstream	0	0	0					0
rs7302252	chr12	53274805	0.133	G/T	upstream	0	0	0					0
rs73106451	chr12	53266739	0.133	C/A	intergenic	0	0	0					2
rs73108429	chr12	53271671	0.133	A/G	upstream	0	0	0	RUNX1	68.4	82.8	0.0362	1
rs73108440	chr12	53273208	0.158	A/G	upstream	0	16.364	-4.11802					24
rs73108447	chr12	53275614	0.158	G/A	upstream	0	0	0	MEF2A	75.1	85.4	0.0176	0
rs73108453	chr12	53276900	0.158	A/G	upstream	0	0	0					1
rs73108457	chr12	53277367	0.15	A/G	upstream	0	0	0					0
rs73108466	chr12	53283641	0.133	A/G	downstream	0	0	0					1
rs73108469	chr12	53284849	0.133	A/G	downstream	0	0	0					1
rs73110432	chr12	53287835	0.133	T/A	downstream	0	0	0	Foxa2	84.7	74	0.0484	1
rs73110464	chr12	53312612	0.133	C/T	Intron	0	0	0					0
rs73110471	chr12	53316821	0.133	G/A	Intron	0	0	0					0
rs75236700	chr12	53276938	0.158	A/G	upstream	0	0	0	GABPA,Hand1::Tcfe2a	68.1,86.8	80.1,73.5	0.0124,0.022	1
rs79377635	chr12	53276932	0.133	A/G	upstream	0	0	0					1
rs902772	chr12	53273773	0.133	C/G	upstream	57.566	21.5967	1.37395	Spz1	81.1	71.6	0.0372	32
rs902773	chr12	53273779	0.167	A/G	upstream	57.566	21.5967	1.37395					32
rs902774	chr12	53273904	0.158	G/A	upstream	57.566	21.5967	1.37395					31
rs12889169	chr14	53368232	0.225	T/C	Intron	0	0	0					0
rs1570876	chr14	53366439	0.225	T/G	Intron	0	0	0					0
rs17694496	chr14	53331679	0.233	T/C	Intron	0	0	0	RUNX1	69.7	84.1	0.0362	0
rs1977350	chr14	53366323	0.25	C/T	Intron	0	0	0					0
rs2358075	chr14	53368804	0.225	T/C	Intron	0	0	0					0
rs4901306	chr14	53365952	0.225	C/T	Intron	0	0	0					0
rs4901308	chr14	53379925	0.225	C/T	Intron	0	0	0					0
rs4901309	chr14	53380014	0.225	G/A	Intron	0	0	0					0
rs62003516	chr14	53330007	0.242	T/C	exon	0	0	0	Sox17	70.4	85.1	0.0398	0
rs62003517	chr14	53333116	0.233	C/G	Intron	0	0	0	Gata1	71.6	86.2	0.0056	0
rs62003529	chr14	53348540	0.242	T/G	exon	0	0	0	Myf	77.2	86.5	0.024	0
rs6572870	chr14	53366923	0.225	G/A	Intron	0	0	0					0
rs7140747	chr14	53375241	0.217	G/A	Intron	0	0	0					0
rs7141054	chr14	53375302	0.225	A/C	Intron	0	0	0					0
rs7141529	chr14	69126744	0.5	C/T	Intron	0	0	0					0
rs74884304	chr14	53321246	0.242	C/T	downstream	0	0	0	FOXI1,Foxa2,FOXA1	79,70.5,73	90,81.2,84.4	0.005,0.0134,0.0054	0
rs767127	chr14	69134264	0.5	G/A	Intron	26.297	0	4.77067					0
rs8008270	chr14	53372330	0.225	C/T	Intron	0	0	0					0
rs8014470	chr14	53368082	0.225	T/G	Intron	0	0	0					0
rs111834333	chr17	47411814	0.1	C/T	Intron	0	0	0	Tcfcp2l1	83.4	74.3	0.0464	0
rs11650087	chr17	47362923	0.1	T/A	downstream	0	0	0					0
rs11650494	chr17	47345186	0.092	G/A	downstream	0	0	0	FOXF2,FOXA1,FOXD1,Sox5	70.8,69.7,67.6,67.9	80.9,81.1,81.9,84.1	0,0.0198,0,0.036	0
rs11650886	chr17	47449193	0.108	G/A	Intron	0	0	0					3
rs11656535	chr17	47425588	0.1	C/T	Intron	0	0	0					0
rs11657964	chr17	36100767	0.433	G/A	Intron	99.1686	0	6.64629					0
rs11658063	chr17	36103872	0.417	G/C	Intron	78.6853	6.08271	3.49194					12
rs11658111	chr17	47383994	0.1	C/T	Intron	0	0	0					0
rs117087923	chr17	47364913	0.083	G/A	downstream	0	0	0					0
rs117801358	chr17	47447950	0.075	C/A	upstream	0	0	0	Pax4	85.4	89.7	0.0242	0
rs117853079	chr17	47421593	0.1	G/C	Intron	0	0	0	znf143	80.3	73.8	0.0314	0
rs118099826	chr17	47447836	0.1	G/T	upstream	0	0	0	NFIL3,CREB1	69.6,76.6	80.7,90.6	0,0.0068	0
rs1237094	chr17	619842	0.4	C/T	Intron	0	0	0					1
rs12450003	chr17	519015	0.417	C/T	Intron	0	0	0					0
rs1741275	chr17	630363	0.417	G/C	upstream	0	0	0					0
rs17765332	chr17	69106742	0.483	C/T	Intron	0	10.4429	-3.51638					1
rs17765344	chr17	69106874	0.5	G/A	Intron	0	0	0					0
rs1833459	chr17	562244	0.417	A/G	Intron	0	0	0					0
rs1859962	chr17	69108753	0.5	T/G	Intron	58.2578	0	5.88893					0
rs1859963	chr17	69113107	0.483	C/T	Intron	0	0	0					0
rs2002015	chr17	534525	0.408	G/T	Intron	0	0	0					0
rs2360737	chr17	506163	0.425	T/C	Intron	0	0	0					0
rs2474694	chr17	618039	0.408	G/A	5UTR	198.957	30.7572	2.65454	NHLH1,Myc,Mycn	75.4,81.3,84.8	86,68.7,71.2	0.0244,0.0392,0.0428	35
rs371318	chr17	555816	0.408	G/A	Intron	0	0	0					0
rs410157	chr17	598240	0.392	C/T	Intron	0	0	0					0
rs4239217	chr17	36098987	0.417	A/G	Intron	0	0	0					0
rs450289	chr17	629896	0.417	T/G	upstream	0	0	0					2
rs461251	chr17	619162	0.417	A/G	Intron	33.6388	18.7291	0.812067					1
rs4793529	chr17	69118636	0.483	C/T	Intron	0	0	0					0
rs57390430	chr17	47374886	0.1	G/A	3UTR	0	0	0					0
rs61286260	chr17	47433222	0.092	T/C	Intron	0	0	0	TBP	81.1	69.6	0.0126	0
rs6501436	chr17	69119290	0.5	A/G	Intron	0	0	0					0
rs684232	chr17	618965	0.392	T/C	Intron	33.6388	18.7291	0.812067					1
rs7216993	chr17	47454263	0.108	T/C	Intron	0	0	0	Foxa2	80.7	70	0.0484	0
rs7222314	chr17	69104938	0.483	G/A	Intron	0	0	0					0
rs73324308	chr17	47405338	0.1	T/G	Intron	0	5.0407	-2.59472	TAL1::TCF3	72	82.4	0.0274	0
rs73324323	chr17	47420054	0.1	G/T	Intron	10.1441	0	3.4782					0
rs73324348	chr17	47455752	0.108	G/A	Intron	0	0	0	Nr2e3	69.2	84.7	0.021	0
rs73340392	chr17	47358308	0.1	G/A	downstream	0	0	0					0
rs73340399	chr17	47372743	0.1	G/C	3UTR	0	0	0					0
rs74659133	chr17	47336931	0.083	C/T	downstream	0	0	0	Hand1::Tcfe2a,NR4A2	75.1,73.6	88.3,87.7	0.0238,0	0
rs74830554	chr17	47431950	0.1	G/A	Intron	0	0	0	Zfx,Klf4	82.9,82.2	71.6,70.1	8e-04,0.0478	0
rs7501939	chr17	36101156	0.425	C/T	Intron	99.1686	0	6.64629					1
rs75092916	chr17	47412578	0.1	T/C	Intron	27.3251	0	4.82401					0
rs757210	chr17	36096515	0.433	C/T	Intron	0	0	0					0
rs75904857	chr17	47370449	0.1	T/G	Intron	0	4.25188	-2.39283					0
rs76366926	chr17	47396628	0.092	T/C	Intron	0	0	0					0
rs77247327	chr17	47411493	0.1	T/C	Intron	14.5186	0	3.95592	NFYA	75	84.7	0.0442	1
rs77338752	chr17	47372328	0.1	A/C	3UTR	0	0	0	NR3C1	75.3	81.5	0.049	0
rs77488129	chr17	47448970	0.1	G/A	Intron	0	0	0					5
rs78208413	chr17	47398282	0.1	G/A	Intron	0	0	0					0
rs79768864	chr17	47446968	0.1	C/A	Intron	0	0	0					0
rs8065389	chr17	47456064	0.108	T/G	Intron	0	0	0					0
rs8068266	chr17	69116935	0.483	G/A	Intron	0	0	0					0
rs8071558	chr17	69107673	0.5	G/C	Intron	58.2578	0	5.88893					0
rs8072254	chr17	69107816	0.5	G/A	Intron	58.2578	0	5.88893					0
rs8072735	chr17	69117214	0.483	C/T	Intron	0	0	0					0
rs8076023	chr17	47399633	0.1	C/G	Intron	0	0	0					0
rs865702	chr17	568153	0.358	A/T	Intron	0	0	0					0
rs866304	chr17	587729	0.408	C/T	Intron	0	0	0					0
rs984434	chr17	69108127	0.483	T/C	Intron	58.2578	0	5.88893					0
rs9889335	chr17	69115146	0.5	G/T	Intron	0	0	0					0
rs9891264	chr17	47407342	0.1	T/A	Intron	0	0	0	Ddit3::Cebpa,HLF	71.4,72.1	83,81.8	0.0236,0.0338	0
rs9893698	chr17	69118437	0.483	T/A	Intron	0	0	0					0
rs9901566	chr17	69107018	0.5	G/C	Intron	0	0	0					0
rs9907478	chr17	47395729	0.1	C/T	Intron	0	0	0					0
rs9911515	chr17	69115358	0.492	G/A	Intron	0	0	0					0
rs991429	chr17	69109773	0.5	A/G	Intron	0	0	0					0
rs12162215	chr18	76767070	0.283	C/A	downstream	0	0	0					0
rs4799269	chr18	76772007	0.283	G/A	downstream	0	0	0	Sox17	70.9	85.6	0.0398	0
rs6506878	chr18	76765837	0.283	G/T	downstream	0	0	0	INSM1,Klf4	85.1,80.4	75.9,68.2	0.042,0.0342	0
rs7236307	chr18	76768773	0.283	A/G	downstream	0	0	0	NHLH1	71	81.5	0.0386	0
rs7241993	chr18	76773973	0.283	C/T	intergenic	0	0	0					0
rs7242245	chr18	76773566	0.283	T/A	intergenic	0	0	0					0
rs9967549	chr18	76774276	0.283	A/C	intergenic	0	0	0	FOXI1	85.3	74.3	0.0498	0
rs11672691	chr19	41985587	0.258	G/A	Intron	41.347	0	5.40419					0
rs11673591	chr19	41985931	0.217	T/A	Intron	29.5632	8.08038	1.75097					0
rs2079811	chr19	41986217	0.258	C/T	Intron	0	0	0					0
rs2191139	chr19	42001210	0.25	C/T	exon	0	0	0					0
rs2316974	chr19	41986536	0.258	A/G	Intron	0	0	0					0
rs6508980	chr19	41987448	0.192	G/A	Intron	0	0	0					0
rs74738513	chr19	41985931	0.267	T/A	Intron	29.5632	8.08038	1.75097					0
rs8112363	chr19	41989711	0.242	T/C	Intron	0	0	0					0
rs887391	chr19	41985624	0.2	T/C	Intron	41.347	0	5.40419					0
rs1001926	chr2	173289239	0.042	T/C	upstream	0	5.09463	-2.60754					0
rs1009	chr2	85808737	0.475	A/G	3UTR	0	0	0	RELA	75.1	86	0.007	0
rs1010	chr2	85808982	0.475	T/C	3UTR	0	0	0	Arnt	76.1	93	0.022	0
rs10172544	chr2	85788270	0.483	C/A	Intron	117.116	0	6.88406					12
rs10175792	chr2	85761654	0.492	A/G	upstream	0	0	0					0
rs10176842	chr2	238428256	0.233	T/C	Intron	0	0	0					2
rs10179195	chr2	85762761	0.5	G/A	upstream	0	0	0					0
rs10184904	chr2	238428186	0.242	G/C	Intron	0	0	0					2
rs10187185	chr2	238416524	0.208	C/G	Intron	0	0	0					0
rs10187424	chr2	85794297	0.483	T/C	Intron	0	0	0					0
rs10190033	chr2	242412358	0.092	A/C	Intron	0	0	0	NFKB1	70.8	80.8	0.002	0
rs10198569	chr2	85794415	0.483	A/G	Intron	0	0	0					0
rs10202195	chr2	238352128	0.208	A/G	upstream	0	0	0	FOXI1	89.8	78.8	0.0498	0
rs10205409	chr2	173375690	0.05	T/C	Intron	0	0	0					0
rs10207640	chr2	173307726	0.05	A/G	Intron	0	165.435	-7.37882					6
rs10207654	chr2	173307756	0.05	A/G	Intron	0	0	0	RUNX1	83.1	68.6	0.029	6
rs10211024	chr2	238353776	0.228	T/A	intergenic	0	0	0					0
rs10445707	chr2	238368751	0.25	A/G	intergenic	0	28.6176	-4.88838	Egr1	71.5	81.7	0	2
rs1056801	chr2	242292307	0.083	T/C	3UTR	7.58934	0	3.10255					0
rs1058588	chr2	85808871	0.475	C/T	3UTR	0	0	0					0
rs1078004	chr2	85769711	0.5	G/C	exon	0	0	0					6
rs10803874	chr2	173377384	0.05	A/G	Intron	0	0	0	Foxd3	81.5	71.9	0.0354	0
rs10929234	chr2	238380034	0.224	C/G	intergenic	0	0	0					8
rs10929235	chr2	238380272	0.224	A/G	intergenic	8.9516	4.39493	0.883323					16
rs10930559	chr2	173352824	0.05	C/T	Intron	0	0	0					0
rs113627792	chr2	242245182	0.083	T/G	Intron	0	0	0					0
rs115112210	chr2	173318179	0.05	G/T	Intron	0	0	0	NFYA,FEV	70,85.9	80.4,72.1	0.008,0.0124	0
rs115142421	chr2	173382777	0.05	T/A	Intron	0	0	0					0
rs115160117	chr2	173411004	0.05	G/C	Intron	0	0	0					0
rs116108611	chr2	173331076	0.05	G/A	Intron	0	0	0					1
rs116532339	chr2	173321791	0.05	T/G	Intron	0	0	0					0
rs11891348	chr2	238440449	0.242	T/G	Intron	0	0	0	FOXO3	86.2	72.9	0.0322	0
rs11896232	chr2	238438124	0.242	T/C	Intron	0	0	0					1
rs11902236	chr2	10117868	0.333	C/T	Intron	0	0	0					0
rs12052253	chr2	173314713	0.05	A/T	Intron	0	19.4805	-4.35618					0
rs12052385	chr2	173316217	0.05	A/G	Intron	0	0	0	RUNX1	71.1	85.5	0.0286	0
rs12151655	chr2	242281438	0.125	T/A	Intron	0	0	0					0
rs12465081	chr2	238401784	0.242	A/G	Intron	0	0	0					1
rs12465714	chr2	238365637	0.217	C/T	intergenic	0	0	0	Sox2,Foxa2,FOXO3	71.4,72.9,76.8	80.9,83.7,90	0.0172,0.0036,0.0346	0
rs12469894	chr2	238365528	0.25	T/C	intergenic	0	0	0	FOXA1	85	74.1	0.0456	0
rs12471291	chr2	238441751	0.242	T/G	Intron	0	0	0	ELK4	68.5	80.4	0	1
rs12473819	chr2	85773061	0.483	A/G	downstream	25.0076	0	4.70086					20
rs12474519	chr2	238377012	0.208	G/A	intergenic	8.23615	0	3.20729	TAL1::TCF3	77.4	87.9	0.0034	0
rs12613307	chr2	173325244	0.05	T/G	Intron	0	0	0	HLF	80.6	70.3	0.02	0
rs12619369	chr2	242282957	0.083	A/T	Intron	0	0	0	FOXI1	71.1	82.1	0.005	0
rs12620581	chr2	173329714	0.05	A/G	Intron	138.425	0	7.12335	Foxd3	81.1	71.5	0.0354	0
rs12621278	chr2	173311553	0.05	A/G	Intron	10.8777	6.96929	0.575737	Sox17	94.9	80.3	0.0496	0
rs12622724	chr2	173324908	0.05	G/A	Intron	0	4.47026	-2.45161					0
rs12714145	chr2	85787341	0.467	C/T	Intron	117.116	0	6.88406					0
rs13386290	chr2	238393136	0.217	G/C	upstream	0	0	0					1
rs13390494	chr2	238388792	0.225	G/A	upstream	56.8571	0	5.85442					0
rs13404177	chr2	238441412	0.242	T/C	Intron	0	0	0					1
rs13408361	chr2	238382899	0.217	A/G	intergenic	0	0	0	Myf	71.1	80.4	0.0058	1
rs13410475	chr2	173309618	0.05	C/A	Intron	0	0	0					0
rs13414928	chr2	173304302	0.042	A/G	Intron	0	15.1752	-4.01571					8
rs13418586	chr2	238445593	0.242	A/G	Intron	0	0	0					2
rs13425580	chr2	238447168	0.242	T/C	Intron	0	0	0					4
rs13426236	chr2	238447940	0.242	A/G	Intron	0	0	0					3
rs13429533	chr2	238448712	0.289	A/G	Intron	0	0	0					4
rs13432426	chr2	238388631	0.233	T/G	upstream	56.8571	0	5.85442	Zfx	73.1	83.9	0.0454	0
rs1348818	chr2	85807082	0.467	T/A	Intron	0	0	0					0
rs1390985	chr2	238367420	0.217	G/A	intergenic	0	0	0					0
rs1446668	chr2	85764960	0.492	G/T	upstream	194.093	0	7.60801	CREB1	81.5	68	0.0454	43
rs1463795	chr2	238412392	0.2	C/G	Intron	0	0	0	NFYA	70.1	80.5	0.008	2
rs1465618	chr2	43553949	0.175	C/T	Intron	0	0	0					0
rs1497127	chr2	238369282	0.25	A/G	intergenic	0	0	0					0
rs1497128	chr2	238369211	0.25	T/C	intergenic	0	0	0					0
rs1497129	chr2	238369184	0.25	C/T	intergenic	0	0	0					0
rs1561198	chr2	85809989	0.5	T/C	upstream	0	0	0					0
rs1562323	chr2	85809711	0.475	T/C	upstream	0	0	0					0
rs1574256	chr2	173313965	0.05	G/C	Intron	0	0	0	Sox17	73.3	88	0	1
rs1574259	chr2	173313453	0.05	C/T	Intron	25.8497	0	4.74683	E2F1	72.3	85.3	0.019	0
rs16843590	chr2	242298228	0.083	G/A	Intron	0	0	0					0
rs16860397	chr2	173308194	0.05	G/T	Intron	0	0	0					0
rs16860419	chr2	173317826	0.05	G/C	Intron	0	0	0					1
rs16860426	chr2	173319112	0.05	A/T	Intron	0	0	0					0
rs16860438	chr2	173321413	0.042	A/T	Intron	0	0	0					0
rs16860478	chr2	173334716	0.05	T/G	Intron	0	0	0					0
rs16860497	chr2	173337495	0.05	C/T	Intron	0	0	0	FOXO3	77.5	90.7	0.0346	0
rs16860513	chr2	173342367	0.05	T/A	Intron	0	0	0					0
rs16860515	chr2	173342416	0.05	C/T	Intron	0	0	0					0
rs16860634	chr2	173368358	0.05	T/G	exon	0	0	0					0
rs16860643	chr2	173371278	0.042	A/G	Intron	0	0	0					0
rs17026396	chr2	85759127	0.483	T/C	upstream	0	0	0					1
rs17386555	chr2	242371825	0.083	G/A	Intron	0	0	0	INSM1	80.3	71.1	0.028	0
rs17386695	chr2	242379751	0.083	G/A	Intron	0	0	0	E2F1	72.3	85.3	0.019	0
rs1972297	chr2	85808573	0.475	T/C	Intron	0	0	0					0
rs1979762	chr2	238436502	0.233	T/C	Intron	0	0	0					0
rs1984598	chr2	242284824	0.083	G/A	Intron	0	0	0					0
rs2028900	chr2	85767735	0.5	T/C	Intron	132.512	0	7.06082					20
rs2044474	chr2	85758790	0.492	G/A	upstream	0	0	0					2
rs2166529	chr2	85742175	0.5	T/G	intergenic	0	0	0					0
rs2178476	chr2	173288817	0.042	C/T	upstream	0	0	0	Gata1	83.1	68.5	0.0374	0
rs2271809	chr2	238449107	0.25	A/G	exon	0	0	0					4
rs2272496	chr2	173290287	0.042	C/T	upstream	0	0	0					1
rs2292879	chr2	238419611	0.208	A/G	Intron	0	0	0	INSM1	71.1	80.2	0.0394	2
rs2292884	chr2	238443226	0.233	A/G	exon	0	0	0	Foxa2,FOXA1	82.3,83.2	71.6,71.8	0.0484,0.013	1
rs2292885	chr2	238443407	0.242	G/C	Intron	0	0	0					1
rs2293645	chr2	173366960	0.05	C/T	Intron	0	0	0	Hand1::Tcfe2a	67.5	80.8	0.0066	0
rs2293647	chr2	173344680	0.05	A/C	Intron	0	0	0					0
rs2293648	chr2	173352157	0.05	A/T	exon	0	0	0					0
rs2325839	chr2	238386286	0.217	T/C	upstream	0	0	0					0
rs2366639	chr2	85809955	0.475	A/G	upstream	0	0	0	Stat3	87.9	77.3	0.0468	0
rs28433352	chr2	242339656	0.092	A/G	Intron	0	0	0	Myf,NHLH1	71.2,71.6	80.5,82.2	0.024,0.0018	0
rs28479922	chr2	242399863	0.092	T/G	Intron	0	0	0					0
rs28485589	chr2	173303031	0.05	A/G	Intron	0	29.5954	-4.93524					0
rs2886722	chr2	85742297	0.483	A/G	intergenic	0	0	0					0
rs35215812	chr2	85792384	0.467	G/A	Intron	0	0	0					0
rs35256094	chr2	242439938	0.092	A/C	Intron	0	0	0	Pax5	73.8	80.9	0.0276	0
rs35496488	chr2	242434316	0.092	G/A	3UTR	0	0	0					0
rs35565292	chr2	85790316	0.467	T/A	Intron	0	0	0					0
rs3731827	chr2	85806068	0.467	T/C	Intron	83.7237	0	6.40469					0
rs3755014	chr2	85764006	0.492	C/T	upstream	0	0	0					2
rs3755015	chr2	85764041	0.492	G/A	upstream	0	0	0	Tal1::Gata1,Evi1,Esrrb,Gata1	73.6,72.3,83.2,78.2	86.6,81.1,71.9,92.9	0.0026,0.0272,0.046,0	2
rs3762618	chr2	173305847	0.05	G/C	Intron	0	165.435	-7.37882					1
rs3770098	chr2	85805367	0.467	C/A	Intron	83.7237	0	6.40469					3
rs3771564	chr2	242355701	0.083	G/A	Intron	0	0	0	Klf4	82.7	70.6	0.0478	0
rs3771570	chr2	242382864	0.083	C/T	Intron	0	0	0					0
rs3771585	chr2	242400723	0.092	G/A	Intron	0	0	0	Myf,TAL1::TCF3	77.4,72.1	86.7,82.6	0.024,0.0034	0
rs3771587	chr2	242409701	0.092	A/G	Intron	0	0	0					0
rs3815262	chr2	242352582	0.092	A/T	Intron	0	0	0	Foxq1	86.8	76	0.0076	0
rs3821285	chr2	242421314	0.092	G/A	Intron	0	0	0					1
rs4075818	chr2	242432142	0.092	T/C	3UTR	0	0	0	E2F1	74	87	0.019	2
rs41266959	chr2	242275579	0.083	G/A	exon	0	0	0					0
rs4340576	chr2	43555506	0.183	C/T	Intron	10.8263	0	3.56392					0
rs4346380	chr2	242263223	0.083	G/A	Intron	0	0	0					0
rs4402703	chr2	238374957	0.2	T/A	intergenic	0	0	0					0
rs4405725	chr2	173305382	0.05	T/A	Intron	0	0	0					0
rs4675811	chr2	242402062	0.083	A/T	Intron	147.216	0	7.21155					0
rs4675944	chr2	242430170	0.092	C/T	Intron	0	0	0	NKX3-1	69.8	85	0.0202	2
rs4675963	chr2	242324763	0.092	G/A	Intron	0	0	0	Sox17	83.8	69.1	0.0294	0
rs4675964	chr2	242324760	0.092	A/C	Intron	0	0	0	Sox5	87.6	71.4	0.0494	0
rs4675969	chr2	242217627	0.092	G/A	Intron	0	0	0					0
rs55634485	chr2	242268994	0.083	T/C	Intron	85.9768	0	6.44256					1
rs55645375	chr2	242269024	0.083	A/G	Intron	85.9768	0	6.44256					1
rs55751610	chr2	242346057	0.075	C/T	Intron	0	0	0					0
rs55764424	chr2	242407467	0.092	C/T	Intron	0	0	0					0
rs55811034	chr2	242406245	0.092	C/T	Intron	0	0	0	RORA_1	70	82.2	0	0
rs55867175	chr2	173340209	0.05	A/C	Intron	0	0	0					0
rs56052835	chr2	242243251	0.083	T/G	Intron	0	0	0					0
rs56129392	chr2	242242439	0.092	C/T	Intron	0	0	0					0
rs56156035	chr2	242205955	0.083	T/A	5UTR	0	0	0	NFYA,Esrrb,Sox5	80.1,80.8,84.1	69.7,91.7,67.9	0.0398,0.0446,0.0494	0
rs56222556	chr2	242364119	0.083	G/A	Intron	0	0	0					0
rs56363214	chr2	242227157	0.083	A/G	Intron	0	66.1152	-6.06857	Tal1::Gata1,TEAD1	80.5,72.4	67.4,82.4	0.002,0.0068	0
rs56383420	chr2	242219281	0.083	A/G	Intron	20.9905	0	4.45881	Tcfcp2l1,Sox5	72.4,87.6	81.5,71.4	0.0452,0.0494	3
rs56882727	chr2	173401348	0.05	A/G	Intron	0	0	0	IRF1	83.2	73.7	0.0304	0
rs56892098	chr2	173303065	0.05	C/T	Intron	0	29.5954	-4.93524	Nr2e3	72.4	87.9	0.021	0
rs57196672	chr2	242235193	0.083	G/A	Intron	0	0	0	Sox17	67.9	82.6	0.0398	0
rs57404607	chr2	173377277	0.05	G/T	Intron	0	0	0					0
rs57587465	chr2	173399767	0.05	T/C	Intron	0	0	0					1
rs57878744	chr2	173303047	0.05	G/A	Intron	0	29.5954	-4.93524					0
rs58057291	chr2	238395479	0.217	T/A	Intron	144.902	0	7.18885					20
rs58643200	chr2	238389855	0.233	A/G	upstream	0	0	0					0
rs59374567	chr2	173377302	0.05	C/T	Intron	0	0	0					0
rs59476799	chr2	173376319	0.05	T/C	Intron	0	0	0					0
rs59496049	chr2	242260756	0.083	G/C	Intron	20.7219	0	4.44108					0
rs59536819	chr2	242272388	0.083	A/G	Intron	0	0	0					1
rs59715783	chr2	242366262	0.075	C/T	Intron	0	0	0	Esrrb	89.7	78.4	0.046	0
rs59877521	chr2	85759494	0.483	C/T	exon	0	0	0					0
rs59970483	chr2	173378344	0.05	G/A	Intron	0	0	0					0
rs60096331	chr2	173375391	0.05	C/G	Intron	0	0	0					0
rs60209440	chr2	242260340	0.083	G/C	Intron	10.7934	0	3.55991					0
rs60604866	chr2	242352257	0.083	A/G	Intron	0	0	0					0
rs62186400	chr2	242226700	0.083	A/G	Intron	0	0	0	RUNX1	72.2	86.8	0.008	0
rs62186411	chr2	242236667	0.083	A/C	Intron	8.48822	0	3.24614					0
rs62186422	chr2	242249499	0.083	A/G	Intron	0	0	0					0
rs62186433	chr2	242257835	0.075	A/G	Intron	126.781	0	6.99753					0
rs62190367	chr2	242376276	0.083	G/A	Intron	0	0	0					0
rs62190370	chr2	242384194	0.083	C/G	Intron	0	0	0	Foxq1	83.8	94.5	0.0082	0
rs62190407	chr2	242405772	0.092	G/A	Intron	0	0	0					0
rs62190410	chr2	242410621	0.092	C/T	Intron	0	0	0	Tcfcp2l1	82.3	73.1	0.0444	0
rs62190413	chr2	242417950	0.092	G/A	exon	0	0	0	RUNX1	71.9	85.6	0.0458	0
rs62190415	chr2	242426692	0.092	A/G	Intron	0	0	0					0
rs62193171	chr2	242276523	0.083	C/A	Intron	0	0	0	IRF1	71.2	80.7	0.0034	0
rs62193175	chr2	242284405	0.083	G/A	Intron	0	0	0					0
rs62193197	chr2	242294301	0.083	G/A	upstream	85.8199	0	6.43995					12
rs62193202	chr2	242303717	0.083	G/A	Intron	0	0	0					0
rs62193204	chr2	242315443	0.083	A/G	Intron	0	0	0	NFIL3	88.2	77.1	0.0066	0
rs62193205	chr2	242316512	0.083	C/T	Intron	0	0	0	TBP	72.7	84	0.0112	0
rs62193207	chr2	242318501	0.083	G/C	Intron	0	0	0					0
rs62193208	chr2	242322430	0.083	G/A	Intron	0	0	0					0
rs62193209	chr2	242323523	0.083	A/G	Intron	0	0	0					0
rs62193210	chr2	242323616	0.083	G/A	Intron	0	0	0					0
rs62193221	chr2	242354632	0.083	T/C	Intron	0	0	0					1
rs62193256	chr2	242362168	0.083	C/T	Intron	0	0	0	Hand1::Tcfe2a	68.2	81.5	0.0066	0
rs6431540	chr2	238360966	0.217	T/C	intergenic	0	0	0					0
rs6431541	chr2	238376190	0.254	A/T	intergenic	0	0	0					1
rs6431544	chr2	238417728	0.208	G/A	Intron	0	0	0					0
rs6547620	chr2	85755928	0.483	C/T	downstream	0	0	0	HNF1B	71	80.1	0.029	0
rs6547621	chr2	85774676	0.5	A/G	downstream	25.0076	0	4.70086					14
rs6547624	chr2	85802134	0.467	A/T	Intron	0	0	0	Ddit3::Cebpa	73	84.4	0.038	0
rs66509917	chr2	238395394	0.242	T/G	Intron	144.902	0	7.18885					15
rs6705839	chr2	85761279	0.5	T/A	upstream	0	0	0					0
rs6705971	chr2	85761417	0.5	C/A	upstream	0	0	0					0
rs67071074	chr2	238395429	0.217	T/C	Intron	144.902	0	7.18885	FOXI1,Foxa2	86.6,84	75.6,73.3	0.0498,0.0484	17
rs6713555	chr2	238398182	0.242	G/A	Intron	265.061	37.2721	2.79739					17
rs6714624	chr2	43537711	0.233	A/C	Intron	0	0	0					0
rs6714709	chr2	85756375	0.483	C/G	upstream	0	0	0					0
rs6719046	chr2	85757371	0.475	G/A	upstream	0	0	0					0
rs6724766	chr2	238413600	0.2	T/C	Intron	0	0	0					0
rs6729659	chr2	238385126	0.233	T/C	upstream	0	0	0					2
rs6730284	chr2	173401666	0.05	C/T	Intron	0	0	0					0
rs6733913	chr2	85757379	0.475	T/C	upstream	0	0	0	Arnt	83.1	100	0.022	0
rs6737888	chr2	238417363	0.217	T/C	Intron	0	0	0					0
rs6737914	chr2	238393434	0.242	A/G	upstream	0	0	0	Ddit3::Cebpa	82.5	70.8	0.0042	0
rs6738645	chr2	85783128	0.5	G/T	Intron	0	0	0					0
rs6739015	chr2	85755357	0.483	A/G	downstream	0	0	0	Sox17	69.8	84.5	0	0
rs6741759	chr2	173401123	0.05	T/C	Intron	0	0	0					0
rs6743030	chr2	85763520	0.5	T/C	upstream	0	0	0					0
rs6743174	chr2	173405330	0.05	G/T	Intron	0	0	0	Sox17	66.6	81.3	0	0
rs6752050	chr2	242228780	0.083	T/C	Intron	0	0	0	GABPA	73.8	85.8	0.0124	1
rs6757263	chr2	85803542	0.475	T/C	Intron	0	0	0					0
rs6757376	chr2	238400036	0.242	G/C	Intron	0	0	0					1
rs6757876	chr2	242245570	0.092	T/C	Intron	0	0	0	Nr2e3	69	84.5	0.021	0
rs6760842	chr2	238398165	0.217	T/C	Intron	265.061	37.2721	2.79739	RUNX1	77.2	91.6	0.0362	17
rs72620824	chr2	238381083	0.208	G/A	intergenic	0	0	0					0
rs72620825	chr2	238381243	0.208	G/A	intergenic	0	0	0					0
rs72620830	chr2	238396985	0.242	C/T	Intron	122.007	0	6.94259	Zfp423	84.7	77	0.0396	11
rs73002111	chr2	242277833	0.083	C/T	Intron	0	0	0					0
rs73002147	chr2	242302934	0.083	T/C	Intron	0	0	0	NR4A2	85.8	71.7	0.024	0
rs73004354	chr2	242356239	0.083	G/T	Intron	0	0	0					0
rs73004382	chr2	242382192	0.083	C/T	Intron	0	0	0					0
rs73006381	chr2	242406654	0.092	G/C	Intron	0	0	0					0
rs73008106	chr2	242422446	0.092	C/T	Intron	0	0	0					0
rs73008126	chr2	242443157	0.1	A/C	Intron	0	0	0					0
rs73018141	chr2	242221570	0.083	G/A	Intron	0	0	0					0
rs73020143	chr2	242261240	0.083	T/A	Intron	10.7934	0	3.55991	Sox5	67.9	84.1	0.036	0
rs73913927	chr2	10092373	0.325	C/T	Intron	42.5557	0	5.44479	GABPA	69.2	81.2	0.0124	3
rs74270732	chr2	242214897	0.083	G/A	Intron	0	0	0					0
rs74355465	chr2	173410168	0.05	G/A	Intron	0	0	0					1
rs74461567	chr2	173327823	0.05	C/T	Intron	0	33.1926	-5.09561					1
rs74483274	chr2	173303251	0.05	A/G	Intron	0	29.5954	-4.93524					0
rs7557535	chr2	242206555	0.083	T/C	Intron	0	0	0	FOXO3	80.6	67.3	0.0322	0
rs75669437	chr2	173395373	0.05	G/A	Intron	0	0	0					0
rs7568458	chr2	85788175	0.458	T/A	Intron	117.116	0	6.88406					3
rs75689576	chr2	173300939	0.05	G/A	Intron	0	0	0					0
rs7569197	chr2	238383073	0.217	A/G	intergenic	0	0	0					1
rs7570882	chr2	238435086	0.217	G/A	Intron	0	0	0	Sox5	71.4	87.6	0.036	1
rs7571898	chr2	238383028	0.217	T/C	intergenic	0	0	0					1
rs7574337	chr2	238439503	0.233	A/G	Intron	0	0	0	Myf	73.8	83.1	0.024	1
rs7581882	chr2	238390745	0.233	T/C	upstream	0	0	0	Hand1::Tcfe2a	81.8	68.5	0.022	1
rs7582828	chr2	238378476	0.246	G/T	intergenic	0	0	0					0
rs7584330	chr2	238387228	0.242	A/G	upstream	0	0	0					0
rs7586312	chr2	238439389	0.242	G/A	Intron	0	0	0	NFIL3,Sox17	85.4,81.6	96.4,66.9	0.0398,0.045	1
rs75888567	chr2	173324256	0.05	G/A	Intron	0	0	0					0
rs7591175	chr2	85738374	0.5	T/G	intergenic	165.017	0	7.37518					0
rs7595979	chr2	238364492	0.25	C/A	intergenic	0	0	0					0
rs75979419	chr2	173299266	0.05	C/T	Intron	0	0	0	TEAD1	73.4	83.4	0.0068	0
rs7598954	chr2	238364776	0.22	C/T	intergenic	0	0	0					0
rs7599658	chr2	238352898	0.228	G/T	upstream	0	0	0					0
rs7600317	chr2	238353513	0.216	G/A	intergenic	0	0	0					0
rs7602387	chr2	238356795	0.233	A/G	intergenic	0	0	0	RORA_1	82.1	94.2	0.035	0
rs7604315	chr2	238381729	0.208	C/G	intergenic	0	0	0	Zfx	90.5	79.2	0.0188	0
rs7605975	chr2	85772548	0.5	T/C	downstream	25.0076	0	4.70086					13
rs7606177	chr2	238394913	0.242	G/C	5UTR	122.007	0	6.94259					11
rs7607231	chr2	238372896	0.217	T/C	intergenic	0	0	0					0
rs76264695	chr2	173296252	0.042	G/A	Intron	185.338	0	7.54178					0
rs76733736	chr2	173286319	0.042	T/A	upstream	0	0	0					0
rs76738244	chr2	173382986	0.05	G/A	Intron	0	0	0					0
rs76837457	chr2	173303391	0.05	G/T	Intron	0	0	0					0
rs76862931	chr2	173293584	0.042	G/T	Intron	69.4386	0	6.13829	FOXO3	76.8	90	0.0346	14
rs77167534	chr2	173319930	0.05	C/T	Intron	29.4247	10.4806	1.40605	FOXD1	71.2	85.5	0.0234	2
rs77282844	chr2	173297871	0.058	G/A	Intron	0	0	0					0
rs78181761	chr2	173303531	0.05	A/G	Intron	0	0	0	SP1	77.6	89.3	0	2
rs78534109	chr2	173374424	0.05	C/G	exon	0	0	0					0
rs78582092	chr2	173289625	0.042	G/C	upstream	0	0	0					0
rs78623829	chr2	173379230	0.05	G/A	Intron	0	0	0	Klf4	82.4	70.2	0.0342	1
rs78647569	chr2	173415706	0.05	C/G	Intron	0	0	0					0
rs79121204	chr2	173293562	0.042	T/C	Intron	69.4386	0	6.13829					15
rs79160711	chr2	173302006	0.05	A/G	Intron	0	65.7082	-6.05979	Tal1::Gata1,Gata1	80.1,88.5	69.4,73.9	0.0406,0.0374	0
rs79416408	chr2	173303800	0.05	C/T	Intron	6.95187	15.1752	-1.02442					7
rs79474289	chr2	173362046	0.05	C/A	Intron	0	0	0					0
rs79481012	chr2	173401264	0.05	T/G	Intron	0	0	0					0
rs80010354	chr2	173303310	0.05	G/A	Intron	0	0	0	NFYA	86.8	76.4	0.0398	0
rs869943	chr2	242431585	0.092	C/G	Intron	0	0	0	Klf4	90.8	78.3	0.0134	4
rs880930	chr2	238396872	0.242	G/C	Intron	122.007	0	6.94259	Stat3	68.8	80.3	0.0252	12
rs880932	chr2	238396963	0.242	T/C	Intron	122.007	0	6.94259	NHLH1	75.9	86.4	0.0386	11
rs9052	chr2	242434809	0.092	G/T	3UTR	0	0	0					0
rs9287620	chr2	238368730	0.233	C/T	intergenic	0	28.6176	-4.88838					2
rs937386	chr2	238364039	0.192	C/T	intergenic	0	0	0					0
rs937392	chr2	238367130	0.217	C/T	intergenic	0	0	0	FOXO3	69	82.2	0.0346	0
rs9636257	chr2	173344128	0.05	G/A	Intron	0	0	0	HNF1B,NFIL3	71.1,69.3	80.2,80.4	0,0	0
rs1056441	chr20	62370349	0.375	C/T	3UTR	5.80404	0	2.76639					3
rs2315007	chr20	62343845	0.375	C/T	Intron	0	0	0					0
rs2315008	chr20	62343956	0.375	G/T	Intron	0	0	0					0
rs2427345	chr20	61015611	0.367	C/T	downstream	0	0	0					0
rs3761123	chr20	62342468	0.4	A/G	Intron	0	0	0					0
rs3787088	chr20	62316634	0.408	G/T	Intron	0	0	0					0
rs3787089	chr20	62316630	0.408	T/C	Intron	0	0	0					0
rs3859579	chr20	62301795	0.408	G/A	Intron	0	0	0					0
rs4809221	chr20	62372706	0.358	A/G	exon	166.73	16.9628	3.22306					24
rs4809329	chr20	62348460	0.383	T/C	Intron	0	0	0					0
rs4809330	chr20	62349586	0.375	G/A	Intron	0	0	0					0
rs55791529	chr20	62363858	0.367	T/C	Intron	0	0	0					2
rs55946717	chr20	62363869	0.375	A/G	Intron	0	0	0					2
rs6011040	chr20	62337406	0.375	G/A	Intron	0	0	0					0
rs6011066	chr20	62364180	0.367	A/G	Intron	0	0	0					1
rs6062298	chr20	62301970	0.408	A/G	Intron	0	0	0					0
rs6062497	chr20	62336258	0.375	T/C	Intron	0	0	0					0
rs6062498	chr20	62339059	0.417	G/C	Intron	192.398	0	7.59543					26
rs6062504	chr20	62348907	0.375	G/A	Intron	0	0	0					0
rs6062506	chr20	62352389	0.375	G/T	Intron	0	0	0					0
rs6062509	chr20	62362563	0.367	T/G	Intron	0	0	0					0
rs6062510	chr20	62372148	0.367	C/G	Intron	166.73	16.9628	3.22306					21
rs8114049	chr20	62310806	0.4	T/C	Intron	0	0	0					1
rs5759167	chr22	43500212	0.492	T/G	upstream	0	0	0					4
rs10936632	chr3	170130102	0.483	A/C	Intron	0	0	0					0
rs11921816	chr3	113288229	0.467	A/T	Intron	0	0	0					0
rs13068733	chr3	141118028	0.433	A/G	Intron	0	0	0					0
rs13077048	chr3	141106954	0.417	A/T	exon	0	0	0					0
rs13092681	chr3	113290450	0.475	T/C	Intron	0	0	0	RUNX1	76.3	90.9	0	0
rs1344672	chr3	141125705	0.433	C/G	Intron	0	0	0					0
rs1344674	chr3	141125186	0.433	A/G	Intron	0	0	0	Gata1	86.1	71.5	0.0374	0
rs1346408	chr3	141072289	0.483	C/T	Intron	0	0	0					0
rs1513287	chr3	113272208	0.4	A/G	Intron	0	0	0					1
rs1567780	chr3	113294482	0.483	T/C	Intron	0	0	0					0
rs1582874	chr3	141115219	0.425	T/C	5UTR	0	0	0					0
rs17023964	chr3	87185759	0.475	C/G	intergenic	0	0	0					0
rs17023969	chr3	87189024	0.475	C/T	intergenic	0	0	0	Foxd3,Foxq1	72.5,69.7	82.1,80.4	0.0218,0.0082	0
rs17181170	chr3	87173324	0.475	A/G	intergenic	0	0	0					0
rs1844097	chr3	87200635	0.483	C/G	intergenic	0	0	0					0
rs1863868	chr3	141087623	0.483	T/C	5UTR	5.09974	32.4502	-2.45519	Spz1	83.1	73.6	0.0372	29
rs1991431	chr3	141133450	0.4	G/A	Intron	0	0	0					15
rs2088396	chr3	87192778	0.475	C/G	intergenic	0	0	0					0
rs2271494	chr3	113300183	0.475	A/T	Intron	0	0	0					0
rs2871960	chr3	141121814	0.408	A/C	5UTR	105.565	6.29781	3.86813	SP1	82.7	94	0.0346	9
rs4527381	chr3	87221370	0.492	T/C	intergenic	0	0	0					0
rs4683605	chr3	141094769	0.433	C/A	Intron	0	0	0					0
rs4683606	chr3	141110074	0.433	A/G	Intron	0	0	0	TBP	83	71.5	0.0126	0
rs55669402	chr3	87175085	0.467	C/T	intergenic	0	0	0					0
rs55953261	chr3	170121598	0.483	G/A	upstream	0	0	0					0
rs56121376	chr3	170123144	0.483	T/C	upstream	0	0	0					0
rs60086365	chr3	87192091	0.483	A/G	intergenic	0	0	0					0
rs62257761	chr3	87154927	0.475	G/A	intergenic	0	0	0					0
rs62257768	chr3	87182259	0.475	T/A	intergenic	0	0	0					4
rs6440003	chr3	141094209	0.433	G/A	Intron	0	0	0					0
rs6440006	chr3	141142691	0.433	G/A	Intron	0	0	0					0
rs6763927	chr3	141140366	0.433	A/T	Intron	0	0	0					5
rs6763931	chr3	141102833	0.433	G/A	Intron	0	16.9034	-4.16216					0
rs6764769	chr3	141100280	0.433	A/G	5UTR	0	0	0	REL,RELA	75.2,70	87.6,80.9	0.0336,0.007	0
rs6770433	chr3	87184311	0.467	C/T	intergenic	0	0	0					0
rs6785012	chr3	141109348	0.433	C/T	Intron	0	0	0					0
rs6791387	chr3	87181148	0.475	A/G	intergenic	0	0	0					0
rs6797598	chr3	87182604	0.483	G/A	intergenic	0	0	0					0
rs6808936	chr3	141109321	0.433	A/G	Intron	0	0	0					0
rs724016	chr3	141105570	0.433	A/G	5UTR	0	0	0	Arnt	76.1	93	0.022	0
rs73142665	chr3	87196561	0.483	C/T	intergenic	0	0	0					0
rs73142696	chr3	87205427	0.483	G/A	intergenic	0	0	0					0
rs7611694	chr3	113275624	0.442	A/C	Intron	0	0	0					1
rs7613082	chr3	113284745	0.45	T/G	Intron	0	0	0	Esrrb	71.3	82.9	0.0174	0
rs7613516	chr3	141079309	0.483	T/G	Intron	0	0	0					0
rs7624084	chr3	141093285	0.442	T/C	Intron	0	3.40012	-2.13754	Sox17	70.8	85.5	0	4
rs7628934	chr3	87175984	0.475	T/C	intergenic	0	0	0					0
rs7630708	chr3	113274519	0.408	C/G	Intron	0	0	0					1
rs7632381	chr3	141106063	0.425	T/C	exon	0	0	0					1
rs7639565	chr3	113277105	0.475	C/T	Intron	0	0	0					0
rs7642887	chr3	87172632	0.475	C/T	intergenic	0	0	0					0
rs79984567	chr3	113290793	0.475	A/C	Intron	0	0	0					0
rs9827928	chr3	113304781	0.475	A/G	Intron	0	0	0					0
rs9846396	chr3	141140968	0.433	C/T	Intron	0	0	0					5
rs9853018	chr3	141101961	0.433	C/T	Intron	0	0	0					0
rs10007915	chr4	106065308	0.433	C/G	upstream	5.01752	0	2.58917					0
rs10015716	chr4	95548550	0.342	A/G	Intron	58.4282	0	5.89308					0
rs10019142	chr4	95495520	0.475	G/A	Intron	0	0	0					0
rs10019505	chr4	95511096	0.5	C/T	Intron	0	0	0					0
rs10033326	chr4	95526241	0.467	T/A	Intron	0	0	0	Ddit3::Cebpa	81.7	70.1	0.0128	0
rs10034824	chr4	95524838	0.492	G/T	Intron	10.6012	0	3.5362					6
rs1015521	chr4	106115450	0.4	G/T	Intron	0	13.7768	-3.88527					0
rs1043848	chr4	95587675	0.342	T/C	3UTR	4.08126	0	2.34519					14
rs10590	chr4	95586279	0.342	T/C	3UTR	0	0	0					2
rs11724023	chr4	95558854	0.475	C/T	Intron	0	0	0					0
rs11732687	chr4	95555833	0.475	A/G	Intron	0	0	0					0
rs11735256	chr4	106138146	0.383	C/T	Intron	0	0	0					0
rs12500116	chr4	95579739	0.333	A/T	Intron	0	0	0					0
rs12500426	chr4	95514609	0.492	C/A	Intron	0	0	0					0
rs12505788	chr4	95578217	0.333	G/T	Intron	0	0	0					0
rs12510147	chr4	95521863	0.25	G/A	Intron	0	0	0					0
rs12511169	chr4	95573998	0.358	T/C	Intron	123.046	0	6.95473					0
rs12639623	chr4	95525186	0.475	G/T	Intron	0	0	0					0
rs12639887	chr4	95505975	0.435	C/T	exon	0	0	0					0
rs12648941	chr4	95521358	0.5	G/C	Intron	0	0	0					0
rs12649976	chr4	95544285	0.483	C/T	Intron	275.167	0	8.1094					0
rs13121500	chr4	95577290	0.333	T/C	Intron	0	0	0	Foxa2,HNF1B,FOXA1	85.7,83.2,83.7	75,74.1,72.4	0.0484,0.0066,0.0374	0
rs13135257	chr4	95527759	0.483	T/C	Intron	0	0	0					0
rs17021918	chr4	95562877	0.333	C/T	Intron	0	9.14829	-3.34316	Foxq1	73.5	84.2	0.0082	8
rs17021972	chr4	95590158	0.342	G/A	upstream	122.955	0	6.95368					3
rs1894292	chr4	74349158	0.408	A/G	Intron	0	0	0					0
rs2007403	chr4	106131210	0.383	T/C	Intron	0	0	0					0
rs2047025	chr4	95533967	0.483	C/T	Intron	0	0	0					0
rs2047408	chr4	106123582	0.417	C/G	exon	0	0	0					0
rs2047409	chr4	106137033	0.383	A/G	Intron	0	0	0					0
rs2136486	chr4	95571976	0.358	G/C	Intron	176.232	0	7.46949	PLAG1	77.6	85.4	0	3
rs2172448	chr4	95506214	0.5	A/G	Intron	0	0	0					0
rs2280003	chr4	95575601	0.333	C/T	Intron	0	0	0					9
rs2452590	chr4	95475918	0.325	C/A	Intron	0	0	0	Gata1	82.8	68.1	0.007	0
rs2452591	chr4	95476719	0.317	C/A	Intron	0	0	0	Foxq1,FOXO3	78.6,69	89.3,82.3	0.0082,0.0098	0
rs2452592	chr4	95481367	0.333	G/A	Intron	0	0	0					0
rs2452597	chr4	95493246	0.25	A/G	Intron	0	0	0	NR3C1	77.6	83.8	0.049	0
rs2452598	chr4	95493721	0.25	A/G	Intron	0	0	0					0
rs2452600	chr4	95496882	0.25	C/T	exon	0	0	0					0
rs2510767	chr4	95484001	0.333	G/C	Intron	0	0	0					0
rs35964087	chr4	95570165	0.35	T/C	Intron	0	0	0					0
rs3762876	chr4	95589477	0.342	A/G	upstream	122.955	0	6.95368	NR3C1	79.5	85.7	0.049	1
rs3805263	chr4	95504312	0.475	C/T	Intron	0	0	0					0
rs3805266	chr4	95500223	0.5	T/C	Intron	0	0	0					0
rs3843444	chr4	95503578	0.5	C/T	Intron	0	0	0					0
rs4634230	chr4	95510638	0.5	A/G	Intron	0	0	0					0
rs4699316	chr4	95579366	0.342	T/C	Intron	0	0	0	Foxd3	81.4	71.8	0.0172	0
rs5013417	chr4	95503902	0.475	C/T	exon	0	0	0					0
rs61597100	chr4	95582026	0.333	C/A	Intron	0	0	0	Tcfcp2l1	88.3	77.6	0.0012	1
rs6532491	chr4	95507176	0.492	T/C	Intron	0	0	0					0
rs6533182	chr4	106124585	0.4	G/C	Intron	0	0	0					0
rs6533183	chr4	106133184	0.383	T/C	Intron	0	0	0					0
rs6817664	chr4	95582213	0.342	C/T	Intron	0	0	0	Spz1	72.5	82	0.0252	1
rs6822544	chr4	95582359	0.333	C/T	Intron	0	0	0	NFYA	71.7	81.3	0.0486	1
rs6837308	chr4	95577397	0.325	G/T	Intron	0	0	0	MEF2A	72.6	82.9	0.0176	0
rs6839705	chr4	106144735	0.383	C/A	Intron	0	0	0					0
rs6854173	chr4	95537849	0.483	A/G	Intron	0	0	0					0
rs7659399	chr4	95581345	0.333	G/A	Intron	0	0	0					0
rs7662466	chr4	95509763	0.5	G/A	Intron	0	0	0					1
rs7663401	chr4	106128954	0.383	T/C	Intron	120.13	0	6.92041					0
rs7674144	chr4	95554249	0.333	A/T	Intron	0	0	0					0
rs7674220	chr4	106148758	0.383	C/G	Intron	0	0	0					0
rs7679542	chr4	95547467	0.342	A/G	Intron	0	0	0	Pou5f1	81.4	72	0.007	0
rs7679673	chr4	106061534	0.433	C/A	Intron	0	0	0					0
rs7681843	chr4	95595308	0.35	G/A	upstream	0	0	0	NFYA	80	69.6	0.0248	1
rs7694162	chr4	95580095	0.333	G/A	Intron	0	0	0					0
rs902981	chr4	95494126	0.5	A/G	Intron	0	0	0					0
rs998071	chr4	95591976	0.342	C/G	upstream	128.91	0	7.02137	INSM1	72.7	81.9	0	11
rs10055386	chr5	44328731	0.358	A/G	Intron	0	0	0	znf143	76.3	82.7	0.0336	0
rs10060548	chr5	44353621	0.333	T/C	Intron	0	0	0					0
rs10069690	chr5	1279790	0.275	C/T	Intron	0	0	0					0
rs10072476	chr5	44299400	0.35	C/T	downstream	0	0	0	IRF2,FOXF2,Foxd3,IRF1,FOXD1	76,76,72.5,73,70.9	82.9,86.1,82.1,82.4,85.2	0.024,0.0426,0.0218,0.036,0.0234	0
rs10073166	chr5	44345540	0.342	C/T	Intron	0	0	0					0
rs10074405	chr5	44300025	0.325	G/A	downstream	0	0	0	TEAD1	72.7	82.7	0.0068	0
rs1011814	chr5	44335820	0.358	C/T	Intron	0	0	0					0
rs10472392	chr5	44290574	0.35	G/A	intergenic	0	0	0					0
rs10473353	chr5	44315108	0.325	T/C	Intron	0	0	0					0
rs10512844	chr5	44338759	0.333	C/T	Intron	0	0	0	HNF1B,Nr2e3	76.6,68.5	85.7,84	0,0.021	0
rs10512845	chr5	44341336	0.333	A/G	Intron	0	0	0					0
rs10941663	chr5	44283001	0.325	A/T	intergenic	0	0	0	MYC::MAX	81.4	70.6	0.0026	0
rs10941664	chr5	44362134	0.317	C/T	Intron	0	0	0					0
rs12513830	chr5	44348987	0.333	C/A	Intron	0	0	0					0
rs12516566	chr5	44348901	0.333	T/C	Intron	0	0	0	Foxd3	81.2	71.7	0.0416	0
rs12523512	chr5	44348652	0.325	C/G	Intron	0	0	0	Hand1::Tcfe2a	89.2	75.9	0.022	0
rs12652957	chr5	44331751	0.358	A/T	Intron	0	0	0					0
rs12657059	chr5	44347791	0.325	C/T	Intron	0	0	0	MEF2A	70.1	80.5	0	0
rs13156213	chr5	44291404	0.375	G/A	intergenic	0	0	0					0
rs13165847	chr5	44328829	0.358	C/A	Intron	0	0	0					0
rs13170645	chr5	44329203	0.358	A/G	Intron	0	0	0					0
rs13180550	chr5	44330995	0.358	G/A	Intron	0	0	0					0
rs13185276	chr5	44328325	0.358	C/T	Intron	0	0	0					0
rs1349052	chr5	44275232	0.375	C/T	intergenic	0	0	0					0
rs1351635	chr5	44359299	0.358	G/A	Intron	0	0	0					0
rs1374961	chr5	44303760	0.35	T/C	3UTR	0	0	0					0
rs1374962	chr5	44311070	0.333	A/G	Intron	0	0	0					0
rs1374964	chr5	44272596	0.31	T/C	intergenic	0	0	0					0
rs1374967	chr5	44355363	0.333	C/T	Intron	0	0	0					0
rs1374970	chr5	44353985	0.358	A/G	Intron	0	0	0					0
rs1374977	chr5	44294003	0.35	C/T	downstream	0	0	0					0
rs1374978	chr5	44297042	0.35	C/T	downstream	0	0	0					0
rs1448035	chr5	44311768	0.317	C/T	Intron	0	0	0					0
rs1448037	chr5	44352344	0.325	C/T	Intron	0	0	0					0
rs1448038	chr5	44350727	0.342	T/C	Intron	0	0	0					0
rs1448039	chr5	44349141	0.367	T/A	Intron	0	0	0					0
rs1448040	chr5	44345200	0.358	T/A	Intron	0	0	0					0
rs1448044	chr5	44296986	0.35	G/A	downstream	0	0	0					0
rs1482671	chr5	44362538	0.358	A/G	Intron	0	0	0					0
rs1482672	chr5	44362769	0.358	T/C	Intron	0	0	0					0
rs1482673	chr5	44368123	0.358	A/G	Intron	0	0	0					0
rs1482675	chr5	44368506	0.333	C/T	Intron	0	0	0					0
rs1482679	chr5	44385415	0.367	A/G	Intron	0	0	0					0
rs1482680	chr5	44392142	0.367	A/G	Intron	0	0	0					0
rs1482689	chr5	44359428	0.333	C/G	Intron	0	0	0					0
rs1542219	chr5	44279496	0.35	C/T	intergenic	0	0	0					0
rs1550937	chr5	44356347	0.333	A/T	Intron	0	0	0					0
rs16873923	chr5	44290311	0.325	A/G	intergenic	0	0	0					0
rs16873982	chr5	44340261	0.333	A/C	Intron	0	0	0	TBP	95.1	83.6	0.0126	0
rs16873983	chr5	44340975	0.333	T/G	Intron	0	0	0					0
rs16874002	chr5	44346381	0.333	C/T	Intron	0	0	0	IRF1	72.7	82.2	0.0034	0
rs16874036	chr5	44366552	0.333	G/A	Intron	0	0	0	RUNX1	66.1	80.6	0.017	0
rs1839090	chr5	44313282	0.358	G/T	Intron	0	0	0					0
rs1839091	chr5	44313303	0.367	C/T	Intron	0	0	0					0
rs2034346	chr5	44273923	0.325	A/G	intergenic	0	0	0					0
rs2034347	chr5	44273673	0.35	A/T	intergenic	0	0	0	Foxq1	71.2	81.9	0.0082	0
rs2053786	chr5	44280735	0.35	G/T	intergenic	0	0	0					0
rs2121875	chr5	44365545	0.358	A/C	Intron	0	0	0					0
rs2170582	chr5	44371669	0.358	G/A	Intron	0	0	0					0
rs2242652	chr5	1280028	0.233	G/A	Intron	0	0	0					0
rs2330544	chr5	44339764	0.358	G/T	Intron	0	0	0					0
rs2330545	chr5	44339810	0.358	A/G	Intron	0	0	0					0
rs339502	chr5	44364007	0.333	T/A	Intron	0	0	0					0
rs339505	chr5	44362560	0.333	G/A	Intron	0	0	0					0
rs339509	chr5	44360892	0.333	T/C	Intron	0	0	0					0
rs3849694	chr5	44274058	0.35	C/A	intergenic	0	0	0					0
rs4242111	chr5	44284854	0.35	C/T	intergenic	0	0	0	Hand1::Tcfe2a	72.2	85.5	0.0066	0
rs4866891	chr5	44328270	0.358	C/T	Intron	0	0	0					0
rs4866893	chr5	44339984	0.35	A/G	Intron	0	0	0					0
rs4866894	chr5	44340200	0.358	G/C	Intron	0	0	0					0
rs593307	chr5	44358915	0.333	G/A	Intron	0	0	0					0
rs61032851	chr5	44341125	0.333	T/C	Intron	0	0	0					0
rs6451761	chr5	44341979	0.333	G/A	Intron	0	0	0					0
rs6859730	chr5	44367221	0.367	T/A	Intron	0	0	0					0
rs6866891	chr5	44267744	0.333	C/G	intergenic	0	0	0					0
rs6883160	chr5	44267175	0.333	G/T	intergenic	0	0	0					0
rs72763188	chr5	44337690	0.333	C/T	Intron	0	0	0	T	80.6	90.3	0.036	0
rs72763202	chr5	44350684	0.325	T/C	Intron	0	0	0					0
rs7708529	chr5	44347131	0.358	C/T	Intron	0	0	0					0
rs7709596	chr5	44283508	0.35	C/G	intergenic	0	0	0					0
rs900379	chr5	44369656	0.35	T/C	Intron	0	0	0					0
rs9292903	chr5	44299998	0.325	G/A	downstream	0	0	0	Hand1::Tcfe2a	71.2	84.5	0.0066	0
rs980510	chr5	44318532	0.358	C/A	Intron	0	0	0					0
rs983373	chr5	44335338	0.325	G/A	Intron	0	0	0					0
rs987642	chr5	44331905	0.325	C/T	Intron	0	0	0	Sox17	67.7	82.4	0	0
rs996935	chr5	44348789	0.325	C/A	Intron	0	0	0					0
rs1080945	chr6	109304694	0.1	A/G	downstream	0	0	0	TAL1::TCF3	87	76.6	0.048	0
rs10872027	chr6	109289540	0.1	T/C	Intron	0	0	0					2
rs10872028	chr6	109313728	0.1	C/T	Intron	0	0	0					0
rs1106853	chr6	109416586	0.147	C/T	5UTR	269.76	100.346	1.41773	TBP	70.8	81.1	0.0308	36
rs11153152	chr6	109343340	0.092	A/T	Intron	0	0	0					0
rs11155895	chr6	153421545	0.358	C/A	Intron	0	0	0	Tcfcp2l1	80.4	70.1	0.0064	0
rs11970599	chr6	109314350	0.1	T/C	Intron	0	0	0					0
rs12055786	chr6	153431125	0.383	C/T	Intron	0	0	0					0
rs12191613	chr6	109289203	0.1	G/A	Intron	0	3.06403	-2.02291					1
rs1265074	chr6	31113214	0.211	C/A	Intron	0	0	0	Foxa2	70.2	81	0.0036	0
rs1265085	chr6	31110671	0.167	G/C	Intron	0	0	0	Hand1::Tcfe2a	72.9	86.2	0.0066	0
rs1265089	chr6	31108607	0.167	G/A	exon	0	0	0					0
rs130067	chr6	31118511	0.211	T/G	3UTR	0	0	0					0
rs13215402	chr6	153447550	0.375	G/A	Intron	33.6885	2.66233	3.24362	RXRA::VDR,Spz1	76.2,70.9	83.8,80.3	0.0458,0.0478	0
rs1364450	chr6	109389508	0.108	A/C	Intron	0	0	0					0
rs1442744	chr6	153441733	0.383	G/C	Intron	0	0	0					0
rs17070144	chr6	109400279	0.125	T/C	Intron	0	0	0					0
rs17070147	chr6	109406223	0.117	G/A	Intron	0	0	0					0
rs17083581	chr6	153429447	0.383	G/T	Intron	0	0	0					4
rs1887414	chr6	109292736	0.1	T/C	Intron	37.1362	0	5.25309	NFE2L2,FOXD1	74.5,81.9	85.1,67.6	0.0256,0.0052	1
rs1933488	chr6	153441079	0.383	A/G	Intron	0	0	0	FOXI1	84.9	73.9	0.0498	0
rs1966	chr6	31107733	0.211	C/T	3UTR	0	0	0	TEAD1,Sox5	74.7,67.9	84.7,84.1	0.0068,0.036	3
rs1971152	chr6	153425244	0.358	G/C	Intron	0	0	0	Arnt	76.1	93	0.022	0
[truncated: 257 more rows]

## Sheet: Colorectal.cancer
SNP info						Regulatory potential around SNP			Motif Affinity Changes				Overlapping ChIP-seq
[truncated: 254 more rows]
