# Supplementary material for: On the identification of potential regulatory variants within genome wide association candidate SNP sets
Source: BMC Med Genomics. 2014 Jun 11;7:34. doi: 10.1186/1755-8794-7-34 (PMC4066296; doi:10.1186/1755-8794-7-34)
Supplement: Additional file 8 — Comparison to previously reviewed functional genetic variants and their target genes. The table summarizes the comparison of our prediction results to the potential causal variants listed in the review by Edwards et al. 2013. A proportion of SNPs were not included in the input of our analysis. All SNPs that were included in our study met one or two (not all three) criteria in regulatory potential, TF binding affinity or TAF ChIP-seq binding. [file 1755-8794-7-34-S8.xlsx]

## Sheet: Sheet1
Disease	Locus	Functional SNPs	Target Genes	Reference	Included (Y/N)	Regulatory potential (Ratio)	TF Binding affinity (Emp. p-value)	TAF binding evidence (counts)
Prostate, breast and colorectal cancer	8q24	prostate, breast, and colorectal cancer risk regions	c-MYC	Ahmadiyeh et al., Sotelo et al.	Large region
Breast cancer, ovarian cancer	5p15	breast and ovarian cancer risk regions	TERT	Bojesen et al.	Large region
Breast cancer	10q26	rs7895676	FGFR2	Meyer et al.	N
		rs2981578			Y (R2>=0.8)	3.35579	-	9
Breast cancer	11q13	rs554219	CCND1	French et al.	Y	-	EBF1,REL,RELA,E2F1,Arnt (0.006,0.033,0.0062,0.0202,0)	0
		rs78540526			N
		rs75915166			N
Prostate cancer	5p15	rs12653946	IRX4	Nguyen et al.	N
Prostate cancer	17q24	rs8072254	SOX9	Zhang et al.	Y	5.88893	-	0
		rs1859961			N
Colorectal cancer	8q23	rs16888589	EIF3H	Pittman et al.	Y	-	GABPA,Hand1::Tcfe2a (0.0126,0.0412)	0
Colorectal cancer	8q24	rs6983267	c-MYC	Tuupanen et al., Wright et al	Y	-0.0989474	-	10
*note HTS data were not available in normal colorectal cells, the regulatory potential (Ratio) column was computed from two colorectal cell lines.
