# Supplementary material for: On the identification of potential regulatory variants within genome wide association candidate SNP sets
Source: BMC Med Genomics. 2014 Jun 11;7:34. doi: 10.1186/1755-8794-7-34 (PMC4066296; doi:10.1186/1755-8794-7-34)
Supplement: Additional file 11 — Results for functional prioritization of Lung.Meta LD80 SNP set. We list the prioritization results of the Lung.Meta LD80 SNP set. The columns include the information on the SNPs, regulatory potential in lung cancer and normal cell types, motif affinity differences (significant TFs concatenated with commas), overlap with TAF ChIP-seq data, information on the nearest gene, and nearby differentially expressed transcripts according to RNA-seq data (where data available). Log2 ((RPKMcancer + 1) / (RPKMnormal + 1)) were computed for TSSs within 200 kb up- and down- stream of each SNP, and SNPs with greater than 2 fold difference in expression between the lung cancer and normal cells were reported. [file 1755-8794-7-34-S11.xlsx]

## Sheet: Result_Prioritization_regIndex_
SNP info						Regulatory potential around SNP			Motif Affinity Changes				Overlapping ChIP-seq	Nearest Transcript/Gene info				Nearby differentially expressed transcripts/genes
SNP name	Chromosome	Coordinate	MAF in CEU	allele	Genomic Annot	regSeqSumScore.A549	regSeqSumScore.NHLF	log2(A549/NHLF)	significant affinity Changes	Motif scores in ref allele	Motif scores in minor allele	Empirical p-value	#TF_ChIP-seq_Overlap	Distance to SNP (bps)	gene	transcript	geneSymbol	sigTranscript	sigGeneSymbol	sigTranscriptLR
rs12087869	chr1	64166968	0.058	T/C	intergenic	59.7501	0	5.92482	TLX1::NFIC,MAX,Myc	71.6,69.6,78.1	80.2,82.2,90.5	0,0.0174,0.0368	9	45541	ENSG00000244256.1	ENST00000489463.1	Metazoa_SRP
rs1354719	chr1	64168032	0.05	C/T	intergenic	3.94329	0	2.30547					0	46605	ENSG00000244256.1	ENST00000489463.1	Metazoa_SRP
rs17125393	chr1	64167736	0.05	C/T	intergenic	0	0	0					0	46309	ENSG00000244256.1	ENST00000489463.1	Metazoa_SRP
rs17391694	chr1	78623626	0.125	C/T	intergenic	0	0	0	FOXI1	69.4	80.4	0.0052	0	13371	ENSG00000233333.1	ENST00000443064.1	RNFT1P2
rs528846	chr1	182592336	0.133	C/T	downstream	0	0	0					0	18792	ENSG00000143333.6	ENST00000367558.5	RGS16
rs74224748	chr1	64167493	0.058	C/T	intergenic	0	0	0					0	46066	ENSG00000244256.1	ENST00000489463.1	Metazoa_SRP
rs3011777	chr10	52285511	0.45	G/A	Intron	0	0	0					0	52936	ENSG00000225303.1	ENST00000437213.1	RP11-512N4.2
rs6602217	chr10	6946263	0.083	T/C	Intron	0	0	0					0	16170	ENSG00000234248.1	ENST00000457632.1	RP11-799O21.2
rs67409908	chr10	6947633	0.1	G/T	Intron	0	0	0	Tcfcp2l1,FOXO3	89.9,73.5	79.8,86.7	0.0172,0.0394	0	14800	ENSG00000234248.1	ENST00000457632.1	RP11-799O21.2
rs7070164	chr10	6945970	0.075	C/G	Intron	0	0	0					0	16463	ENSG00000234248.1	ENST00000457632.1	RP11-799O21.2
rs1056562	chr11	118125625	0.467	C/T	3UTR	0	0	0					0	2559	ENSG00000160588.5	ENST00000278949.4	MPZL3
rs10790248	chr11	118125672	0.433	A/G	3UTR	0	0	0					0	2606	ENSG00000160588.5	ENST00000278949.4	MPZL3
rs10892226	chr11	118096618	0.475	A/G	upstream	0	0	0					0	808	ENSG00000160593.11	ENST00000537867.1	NA	ENST00000324727.4	SCN4B	-1.2762
rs1104542	chr11	118129340	0.475	T/C	Intron	0	8.10622	-3.18685					4	964	ENSG00000149573.3	ENST00000528554.1	MPZL2
rs11216819	chr11	118084980	0.45	A/G	Intron	0	0	0					0	625	ENSG00000160593.11	ENST00000533261.1	AMICA1	ENST00000324727.4	SCN4B	-1.2762
rs11216827	chr11	118110202	0.492	T/A	Intron	0	0	0					0	12832	ENSG00000160588.5	ENST00000446386.2	MPZL3	ENST00000324727.4	SCN4B	-1.2762
rs11600544	chr11	118076954	0.467	G/C	Intron	0	0	0					0	848	ENSG00000160593.11	ENST00000531530.1	AMICA1	ENST00000324727.4	SCN4B	-1.2762
rs11602739	chr11	118076953	0.458	A/T	Intron	0	0	0					0	847	ENSG00000160593.11	ENST00000531530.1	AMICA1	ENST00000324727.4	SCN4B	-1.2762
rs12362596	chr11	118105473	0.5	C/G	Intron	0	0	0					0	9663	ENSG00000160593.11	ENST00000537867.1	NA	ENST00000324727.4	SCN4B	-1.2762
rs12364013	chr11	118119575	0.475	T/C	Intron	0	0	0					0	3459	ENSG00000160588.5	ENST00000446386.2	MPZL3	ENST00000324727.4	SCN4B	-1.2762
rs12807749	chr11	100086584	0.458	G/T	Intron	0	0	0					0	24674	ENSG00000149972.6	ENST00000524560.1	CNTN5
rs1452574	chr11	100063087	0.275	G/A	Intron	0	0	0					0	1177	ENSG00000149972.6	ENST00000524560.1	CNTN5
rs1452575	chr11	100063425	0.283	T/G	Intron	0	0	0	HNF1A	87.2	78.6	0.0092	0	1515	ENSG00000149972.6	ENST00000524560.1	CNTN5
rs1540191	chr11	118090432	0.467	A/G	Intron	0	0	0					0	4369	ENSG00000160593.11	ENST00000525565.1	AMICA1	ENST00000324727.4	SCN4B	-1.2762
rs1573559	chr11	118104627	0.483	A/G	Intron	0	0	0					0	8817	ENSG00000160593.11	ENST00000537867.1	NA	ENST00000324727.4	SCN4B	-1.2762
rs1613643	chr11	118068521	0.425	G/T	exon	0	0	0					0	7583	ENSG00000160593.11	ENST00000531530.1	AMICA1	ENST00000324727.4	SCN4B	-1.2762
rs1614059	chr11	113946484	0.175	C/T	Intron	38.0008	0	5.28543					1	11166	ENSG00000221112.1	ENST00000408185.1	AP000908.1
rs1617182	chr11	118068949	0.45	T/C	Intron	58.184	64.3599	-0.143199					7	7155	ENSG00000160593.11	ENST00000531530.1	AMICA1	ENST00000324727.4	SCN4B	-1.2762
rs1626649	chr11	118071097	0.45	C/T	Intron	0	0	0					0	5007	ENSG00000160593.11	ENST00000531530.1	AMICA1	ENST00000324727.4	SCN4B	-1.2762
rs1629083	chr11	118126576	0.483	T/C	Intron	0	0	0					0	1798	ENSG00000149573.3	ENST00000528554.1	MPZL2
rs1672691	chr11	113942151	0.175	C/T	Intron	0	0	0					0	7016	ENSG00000109906.8	ENST00000539918.1	ZBTB16
rs1672692	chr11	113945609	0.175	G/A	Intron	0	0	0					0	10474	ENSG00000109906.8	ENST00000539918.1	ZBTB16
rs17092740	chr11	118117614	0.475	A/G	Intron	0	0	0					0	5420	ENSG00000160588.5	ENST00000446386.2	MPZL3	ENST00000324727.4	SCN4B	-1.2762
rs17121871	chr11	118073344	0.45	C/T	exon	0	0	0					0	2760	ENSG00000160593.11	ENST00000531530.1	AMICA1	ENST00000324727.4	SCN4B	-1.2762
rs17121879	chr11	118080133	0.45	T/G	Intron	0	0	0					0	206	ENSG00000255163.1	ENST00000517602.2	RP11-832A4.5	ENST00000324727.4	SCN4B	-1.2762
rs17121881	chr11	118081345	0.458	T/A	exon	0	0	0					2	1418	ENSG00000255163.1	ENST00000517602.2	RP11-832A4.5	ENST00000324727.4	SCN4B	-1.2762
rs17121882	chr11	118081468	0.458	T/C	Intron	0	0	0					2	1541	ENSG00000255163.1	ENST00000517602.2	RP11-832A4.5	ENST00000324727.4	SCN4B	-1.2762
rs17121997	chr11	118131049	0.475	C/T	Intron	0	0	0					0	2673	ENSG00000149573.3	ENST00000528554.1	MPZL2
rs1715449	chr11	118128455	0.475	A/G	Intron	0	0	0					0	79	ENSG00000149573.3	ENST00000528554.1	MPZL2
rs1715450	chr11	118128445	0.475	G/C	Intron	0	0	0					0	69	ENSG00000149573.3	ENST00000528554.1	MPZL2
rs1715453	chr11	118125077	0.467	C/T	3UTR	0	0	0					0	2011	ENSG00000160588.5	ENST00000278949.4	MPZL3
rs1715456	chr11	118123517	0.475	G/A	upstream	126.463	0	6.99393					1	451	ENSG00000160588.5	ENST00000278949.4	MPZL3	ENST00000324727.4	SCN4B	-1.2762
rs1784683	chr11	113939783	0.175	A/G	Intron	0	0	0					0	4648	ENSG00000109906.8	ENST00000539918.1	ZBTB16
rs1784684	chr11	113939539	0.175	A/G	Intron	0	0	0	NR3C1	75.1	82.1	0.0012	0	4404	ENSG00000109906.8	ENST00000539918.1	ZBTB16
rs1784692	chr11	113949232	0.2	T/C	Intron	0	0	0	RORA_1,FOXO3	68.8,84.3	81,71	0,0.0296	2	8418	ENSG00000221112.1	ENST00000408185.1	AP000908.1
rs1791800	chr11	113949740	0.192	G/A	Intron	0	0	0	Gata1	65.5	80.1	0.0204	0	7910	ENSG00000221112.1	ENST00000408185.1	AP000908.1
rs1791804	chr11	113939671	0.175	C/T	Intron	0	0	0					0	4536	ENSG00000109906.8	ENST00000539918.1	ZBTB16
rs1793149	chr11	118127347	0.467	G/A	Intron	0	0	0					0	1027	ENSG00000149573.3	ENST00000528554.1	MPZL2
rs1793150	chr11	118127314	0.475	A/G	Intron	0	0	0					0	1060	ENSG00000149573.3	ENST00000528554.1	MPZL2
rs1793151	chr11	118126920	0.467	T/C	Intron	0	0	0					0	1454	ENSG00000149573.3	ENST00000528554.1	MPZL2
rs1793169	chr11	118070264	0.45	A/G	Intron	0	0	0					0	5840	ENSG00000160593.11	ENST00000531530.1	AMICA1	ENST00000324727.4	SCN4B	-1.2762
rs1805	chr11	118076069	0.45	G/T	exon	0	0	0					0	35	ENSG00000160593.11	ENST00000531530.1	AMICA1	ENST00000324727.4	SCN4B	-1.2762
rs1806	chr11	118076004	0.442	T/C	exon	0	0	0					0	100	ENSG00000160593.11	ENST00000531530.1	AMICA1	ENST00000324727.4	SCN4B	-1.2762
rs2051480	chr11	118094513	0.467	G/A	Intron	0	0	0					0	288	ENSG00000160593.11	ENST00000525565.1	AMICA1	ENST00000324727.4	SCN4B	-1.2762
rs2368238	chr11	118091761	0.467	G/T	Intron	0	0	0					0	3040	ENSG00000160593.11	ENST00000525565.1	AMICA1	ENST00000324727.4	SCN4B	-1.2762
rs2735199	chr11	113942191	0.175	T/C	Intron	0	0	0					0	7056	ENSG00000109906.8	ENST00000539918.1	ZBTB16
rs2846625	chr11	113945804	0.175	C/T	Intron	0	0	0					0	10669	ENSG00000109906.8	ENST00000539918.1	ZBTB16
rs2846629	chr11	113941756	0.175	A/G	Intron	0	0	0					0	6621	ENSG00000109906.8	ENST00000539918.1	ZBTB16
rs2852793	chr11	113942767	0.183	T/A	Intron	0	0	0					0	7632	ENSG00000109906.8	ENST00000539918.1	ZBTB16
rs3018331	chr11	113940469	0.175	C/A	Intron	0	0	0					0	5334	ENSG00000109906.8	ENST00000539918.1	ZBTB16
rs4936425	chr11	118126904	0.475	T/C	Intron	0	0	0					0	1470	ENSG00000149573.3	ENST00000528554.1	MPZL2
rs4938489	chr11	118079867	0.45	T/G	exon	0	0	0					0	58	ENSG00000255163.1	ENST00000517602.2	RP11-832A4.5	ENST00000324727.4	SCN4B	-1.2762
rs4938490	chr11	118080977	0.45	A/G	Intron	0	0	0					0	1050	ENSG00000255163.1	ENST00000517602.2	RP11-832A4.5	ENST00000324727.4	SCN4B	-1.2762
rs4938492	chr11	118126675	0.475	C/T	Intron	0	0	0					0	1699	ENSG00000149573.3	ENST00000528554.1	MPZL2
rs530493	chr11	100113088	0.45	C/G	Intron	0	0	0	Gata1	86.7	72	0.0046	0	51178	ENSG00000149972.6	ENST00000524560.1	CNTN5
rs544633	chr11	100110095	0.45	T/C	Intron	0	0	0					0	48185	ENSG00000149972.6	ENST00000524560.1	CNTN5
rs547615	chr11	100125313	0.45	C/T	Intron	0	0	0	Sox5	83.8	100	0	0	63403	ENSG00000149972.6	ENST00000524560.1	CNTN5
rs56083337	chr11	118131813	0.492	T/A	Intron	0	0	0					0	2104	ENSG00000149573.3	ENST00000534175.1	MPZL2
rs56315433	chr11	118114576	0.475	A/C	Intron	0	0	0					0	8458	ENSG00000160588.5	ENST00000446386.2	MPZL3	ENST00000324727.4	SCN4B	-1.2762
rs56356019	chr11	118114893	0.475	G/A	Intron	0	0	0					0	8141	ENSG00000160588.5	ENST00000446386.2	MPZL3	ENST00000324727.4	SCN4B	-1.2762
rs57495164	chr11	118095148	0.475	C/T	Intron	0	0	0					0	345	ENSG00000160593.11	ENST00000525565.1	AMICA1	ENST00000324727.4	SCN4B	-1.2762
rs590580	chr11	118066104	0.408	G/A	Intron	23.1889	16.0912	0.501093					2	10000	ENSG00000160593.11	ENST00000531530.1	AMICA1	ENST00000324727.4	SCN4B	-1.2762
rs605560	chr11	118067187	0.442	G/C	Intron	0	0	0					0	8917	ENSG00000160593.11	ENST00000531530.1	AMICA1	ENST00000324727.4	SCN4B	-1.2762
rs605908	chr11	118067192	0.425	A/C	Intron	0	0	0					0	8912	ENSG00000160593.11	ENST00000531530.1	AMICA1	ENST00000324727.4	SCN4B	-1.2762
rs61900655	chr11	118120802	0.475	C/G	Intron	0	0	0					0	2232	ENSG00000160588.5	ENST00000446386.2	MPZL3	ENST00000324727.4	SCN4B	-1.2762
rs61900882	chr11	118130199	0.475	C/T	exon	0	0	0					0	1823	ENSG00000149573.3	ENST00000528554.1	MPZL2
rs619250	chr11	118064582	0.408	T/A	3UTR	0	0	0					0	11522	ENSG00000160593.11	ENST00000531530.1	AMICA1	ENST00000324727.4	SCN4B	-1.2762
rs647099	chr11	118067009	0.425	G/A	Intron	0	0	0					0	9095	ENSG00000160593.11	ENST00000531530.1	AMICA1	ENST00000324727.4	SCN4B	-1.2762
rs647573	chr11	118067132	0.425	T/C	Intron	0	0	0					0	8972	ENSG00000160593.11	ENST00000531530.1	AMICA1	ENST00000324727.4	SCN4B	-1.2762
rs648947	chr11	118067426	0.425	G/A	Intron	0	0	0					0	8678	ENSG00000160593.11	ENST00000531530.1	AMICA1	ENST00000324727.4	SCN4B	-1.2762
rs73024604	chr11	118120351	0.475	T/C	Intron	0	0	0					0	2683	ENSG00000160588.5	ENST00000446386.2	MPZL3	ENST00000324727.4	SCN4B	-1.2762
rs73024606	chr11	118120366	0.475	C/G	Intron	0	0	0					0	2668	ENSG00000160588.5	ENST00000446386.2	MPZL3	ENST00000324727.4	SCN4B	-1.2762
rs869638	chr11	118100411	0.475	C/G	3UTR	0	0	0					0	4601	ENSG00000160593.11	ENST00000537867.1	NA	ENST00000324727.4	SCN4B	-1.2762
rs951657	chr11	118067621	0.425	G/A	exon	0	0	0					0	8483	ENSG00000160593.11	ENST00000531530.1	AMICA1	ENST00000324727.4	SCN4B	-1.2762
rs1049925	chr12	9086898	0.467	A/G	3UTR	0	0	0	Spz1	81.1	71.6	0.0394	1	764	ENSG00000111752.5	ENST00000540809.1	PHC1	ENST00000539928.1,ENST00000543258.1,ENST00000543704.1,ENST00000541507.1	PHC1,M6PR,M6PR,M6PR	-1.1809,2.3091,1.2136,2.0842
rs10842537	chr12	9066158	0.458	T/C	upstream	0	92.8315	-6.552	Foxd3	86.1	76.5	0.0318	9	333	ENSG00000111752.5	ENST00000538657.1	PHC1	ENST00000539928.1,ENST00000543258.1,ENST00000543704.1,ENST00000541507.1	PHC1,M6PR,M6PR,M6PR	-1.1809,2.3091,1.2136,2.0842
rs10842660	chr12	9138897	0.458	G/A	Intron	0	0	0					0	3239	ENSG00000139187.5	ENST00000356986.3	KLRG1	ENST00000541507.1,ENST00000543704.1,ENST00000543258.1,ENST00000539928.1	M6PR,M6PR,M6PR,PHC1	2.0842,1.2136,2.3091,-1.1809
rs10842662	chr12	9139344	0.458	G/A	Intron	0	0	0	Sox17	70.8	85.5	0	0	2792	ENSG00000139187.5	ENST00000356986.3	KLRG1	ENST00000541507.1,ENST00000543704.1,ENST00000543258.1,ENST00000539928.1	M6PR,M6PR,M6PR,PHC1	2.0842,1.2136,2.3091,-1.1809
rs10842665	chr12	9139887	0.383	T/C	exon	0	0	0	RORA_1	76.2	88.4	0	0	2249	ENSG00000139187.5	ENST00000356986.3	KLRG1	ENST00000541507.1,ENST00000543704.1,ENST00000543258.1,ENST00000539928.1	M6PR,M6PR,M6PR,PHC1	2.0842,1.2136,2.3091,-1.1809
rs10849602	chr12	1062479	0.392	G/A	Intron	0	0	0					0	3590	ENSG00000002016.11	ENST00000358495.3	RAD52
rs10849605	chr12	1064438	0.358	C/T	Intron	0	0	0					0	5549	ENSG00000002016.11	ENST00000358495.3	RAD52
rs11047953	chr12	9064923	0.458	A/C	upstream	0	0	0	STAT1	86.4	76.5	0.0316	9	1568	ENSG00000111752.5	ENST00000538657.1	PHC1	ENST00000539928.1,ENST00000543258.1,ENST00000543704.1,ENST00000541507.1	PHC1,M6PR,M6PR,M6PR	-1.1809,2.3091,1.2136,2.0842
rs11048190	chr12	9104939	0.467	C/T	Intron	0	0	0	Nr2e3	69	84.5	0.0224	0	2217	ENSG00000139187.5	ENST00000538029.1	KLRG1	ENST00000541507.1,ENST00000543704.1,ENST00000543258.1,ENST00000539928.1	M6PR,M6PR,M6PR,PHC1	2.0842,1.2136,2.3091,-1.1809
rs11048195	chr12	9105923	0.467	A/G	Intron	0	0	0					0	3201	ENSG00000139187.5	ENST00000538029.1	KLRG1	ENST00000541507.1,ENST00000543704.1,ENST00000543258.1,ENST00000539928.1	M6PR,M6PR,M6PR,PHC1	2.0842,1.2136,2.3091,-1.1809
rs11048208	chr12	9108874	0.383	G/A	Intron	0	0	0					0	6152	ENSG00000139187.5	ENST00000538029.1	KLRG1	ENST00000541507.1,ENST00000543704.1,ENST00000543258.1,ENST00000539928.1	M6PR,M6PR,M6PR,PHC1	2.0842,1.2136,2.3091,-1.1809
rs11048241	chr12	9110832	0.392	G/A	Intron	0	0	0	Tal1::Gata1,Gata1	71.9,72.6	85,87.2	0.0016,0.0076	0	8110	ENSG00000139187.5	ENST00000538029.1	KLRG1	ENST00000541507.1,ENST00000543704.1,ENST00000543258.1,ENST00000539928.1	M6PR,M6PR,M6PR,PHC1	2.0842,1.2136,2.3091,-1.1809
rs11048264	chr12	9113581	0.467	A/G	Intron	0	0	0	Spz1	70.5	80.3	0.0098	0	9443	ENSG00000139187.5	ENST00000541957.1	KLRG1	ENST00000541507.1,ENST00000543704.1,ENST00000543258.1,ENST00000539928.1	M6PR,M6PR,M6PR,PHC1	2.0842,1.2136,2.3091,-1.1809
rs11048337	chr12	9121330	0.467	C/A	Intron	0	0	0	TBP	74.5	86	0.0046	0	1694	ENSG00000139187.5	ENST00000541957.1	KLRG1	ENST00000541507.1,ENST00000543704.1,ENST00000543258.1,ENST00000539928.1	M6PR,M6PR,M6PR,PHC1	2.0842,1.2136,2.3091,-1.1809
rs11048338	chr12	9121362	0.467	C/G	Intron	0	0	0	CREB1	68.5	82.1	0.0312	0	1662	ENSG00000139187.5	ENST00000541957.1	KLRG1	ENST00000541507.1,ENST00000543704.1,ENST00000543258.1,ENST00000539928.1	M6PR,M6PR,M6PR,PHC1	2.0842,1.2136,2.3091,-1.1809
rs11048344	chr12	9122609	0.467	G/C	Intron	0	0	0	Zfx,SP1	84.6,84.1	73.3,72.8	0.0194,0.0436	0	415	ENSG00000139187.5	ENST00000541957.1	KLRG1	ENST00000541507.1,ENST00000543704.1,ENST00000543258.1,ENST00000539928.1	M6PR,M6PR,M6PR,PHC1	2.0842,1.2136,2.3091,-1.1809
rs11048345	chr12	9123056	0.467	T/G	exon	6.05493	0	2.81863					0	30	ENSG00000139187.5	ENST00000541957.1	KLRG1	ENST00000541507.1,ENST00000543704.1,ENST00000543258.1,ENST00000539928.1	M6PR,M6PR,M6PR,PHC1	2.0842,1.2136,2.3091,-1.1809
rs11048353	chr12	9125376	0.367	C/A	Intron	0	0	0	Lhx3	72.4	81.2	0.0106	0	2350	ENSG00000139187.5	ENST00000541957.1	KLRG1	ENST00000541507.1,ENST00000543704.1,ENST00000543258.1,ENST00000539928.1	M6PR,M6PR,M6PR,PHC1	2.0842,1.2136,2.3091,-1.1809
rs11062386	chr12	2964684	0.167	C/T	Intron	0	0	0	PPARG::RXRA	72.5	81	0.0242	0	1528	ENSG00000206044.3	ENST00000382678.3	AC005841.1	ENST00000537018.1,ENST00000359843.3,ENST00000535978.1,ENST00000540184.1,ENST00000500236.2,ENST00000448120.2,ENST00000001008.4	FOXM1,FOXM1,RHNO1,TULP3,RHNO1,TULP3,FKBP4	-2.0919,-1.0933,1.0186,-1.2018,1.5026,-1.1279,1.1838
rs1124402	chr12	9062606	0.467	C/T	upstream	0	0	0					0	3885	ENSG00000111752.5	ENST00000538657.1	PHC1	ENST00000539928.1,ENST00000543258.1,ENST00000543704.1,ENST00000541507.1	PHC1,M6PR,M6PR,M6PR	-1.1809,2.3091,1.2136,2.0842
rs114470089	chr12	58823170	0.117	C/T	intergenic	0	0	0					0	184944	ENSG00000241423.1	ENST00000479921.1	RPL21P103
rs11494570	chr12	9127147	0.458	T/C	Intron	0	0	0					0	4121	ENSG00000139187.5	ENST00000541957.1	KLRG1	ENST00000541507.1,ENST00000543704.1,ENST00000543258.1,ENST00000539928.1	M6PR,M6PR,M6PR,PHC1	2.0842,1.2136,2.3091,-1.1809
rs11571378	chr12	1059281	0.383	T/A	Intron	418.053	382.357	0.128445					58	392	ENSG00000002016.11	ENST00000358495.3	RAD52	ENST00000340908.4	WNK1	1.3271
rs11571379	chr12	1059143	0.375	A/G	Intron	418.053	382.357	0.128445					64	254	ENSG00000002016.11	ENST00000358495.3	RAD52	ENST00000340908.4	WNK1	1.3271
rs11571424	chr12	1038854	0.092	C/T	Intron	0	0	0					0	3369	ENSG00000002016.11	ENST00000545564.1	RAD52	ENST00000340908.4	WNK1	1.3271
rs11571425	chr12	1038766	0.1	C/G	Intron	0	0	0					0	3457	ENSG00000002016.11	ENST00000545564.1	RAD52	ENST00000340908.4	WNK1	1.3271
rs11571456	chr12	1027449	0.1	C/T	Intron	0	0	0					1	1700	ENSG00000002016.11	ENST00000535376.1	RAD52	ENST00000340908.4	WNK1	1.3271
rs11571475	chr12	1022352	0.1	A/G	3UTR	0	0	0					2	1011	ENSG00000002016.11	ENST00000542297.1	RAD52	ENST00000340908.4	WNK1	1.3271
rs11611106	chr12	9060204	0.467	C/A	upstream	0	0	0	Gata1	66.5	80.2	0.045	2	6287	ENSG00000111752.5	ENST00000538657.1	PHC1	ENST00000539928.1,ENST00000543258.1,ENST00000543704.1,ENST00000541507.1	PHC1,M6PR,M6PR,M6PR	-1.1809,2.3091,1.2136,2.0842
rs11613650	chr12	9060396	0.475	T/C	upstream	0	0	0					0	6095	ENSG00000111752.5	ENST00000538657.1	PHC1	ENST00000539928.1,ENST00000543258.1,ENST00000543704.1,ENST00000541507.1	PHC1,M6PR,M6PR,M6PR	-1.1809,2.3091,1.2136,2.0842
rs11614970	chr12	9060053	0.458	G/A	upstream	0	0	0	Foxa2	72.8	83.5	0.0124	1	6438	ENSG00000111752.5	ENST00000538657.1	PHC1	ENST00000539928.1,ENST00000543258.1,ENST00000543704.1,ENST00000541507.1	PHC1,M6PR,M6PR,M6PR	-1.1809,2.3091,1.2136,2.0842
rs11829757	chr12	58801523	0.125	C/T	intergenic	0	0	0					0	163297	ENSG00000241423.1	ENST00000479921.1	RPL21P103
rs11834163	chr12	9121965	0.375	G/A	Intron	0	0	0					0	1059	ENSG00000139187.5	ENST00000541957.1	KLRG1	ENST00000541507.1,ENST00000543704.1,ENST00000543258.1,ENST00000539928.1	M6PR,M6PR,M6PR,PHC1	2.0842,1.2136,2.3091,-1.1809
rs12301299	chr12	991710	0.108	T/C	Intron	0	0	0					0	779	ENSG00000060237.10	ENST00000534872.1	WNK1	ENST00000340908.4	WNK1	1.3271
rs12301330	chr12	58802731	0.133	C/T	intergenic	0	0	0					0	164505	ENSG00000241423.1	ENST00000479921.1	RPL21P103
rs12305739	chr12	979721	0.1	G/A	Intron	0	0	0					0	7459	ENSG00000060237.10	ENST00000542543.1	WNK1	ENST00000340908.4	WNK1	1.3271
rs12307527	chr12	1032383	0.1	C/T	Intron	0	0	0					0	6634	ENSG00000002016.11	ENST00000535376.1	RAD52	ENST00000340908.4	WNK1	1.3271
rs12307653	chr12	1032607	0.1	C/T	Intron	0	0	0	Zfp423	81.8	74.1	0.0452	0	6858	ENSG00000002016.11	ENST00000535376.1	RAD52	ENST00000340908.4	WNK1	1.3271
rs12309274	chr12	975948	0.108	T/G	Intron	0	0	0	TBP,Spz1	90.3,82	78.1,72.5	0.003,0.0394	0	4546	ENSG00000060237.10	ENST00000535698.1	WNK1	ENST00000340908.4	WNK1	1.3271
rs12312603	chr12	988269	0.108	G/A	Intron	0	0	0					0	1087	ENSG00000060237.10	ENST00000542543.1	WNK1	ENST00000340908.4	WNK1	1.3271
rs12371786	chr12	9090086	0.492	G/A	Intron	0	0	0	Hand1::Tcfe2a	74.9	88.2	0.0074	2	3952	ENSG00000111752.5	ENST00000540809.1	PHC1	ENST00000539928.1,ENST00000543258.1,ENST00000543704.1,ENST00000541507.1	PHC1,M6PR,M6PR,M6PR	-1.1809,2.3091,1.2136,2.0842
rs12371962	chr12	9113511	0.383	C/T	Intron	0	0	0					0	9513	ENSG00000139187.5	ENST00000541957.1	KLRG1	ENST00000541507.1,ENST00000543704.1,ENST00000543258.1,ENST00000539928.1	M6PR,M6PR,M6PR,PHC1	2.0842,1.2136,2.3091,-1.1809
rs12423746	chr12	9113002	0.467	G/T	Intron	0	0	0					0	10022	ENSG00000139187.5	ENST00000541957.1	KLRG1	ENST00000541507.1,ENST00000543704.1,ENST00000543258.1,ENST00000539928.1	M6PR,M6PR,M6PR,PHC1	2.0842,1.2136,2.3091,-1.1809
rs12424026	chr12	9110993	0.467	T/C	Intron	0	0	0	Spz1	70.6	80.5	0	0	8271	ENSG00000139187.5	ENST00000538029.1	KLRG1	ENST00000541507.1,ENST00000543704.1,ENST00000543258.1,ENST00000539928.1	M6PR,M6PR,M6PR,PHC1	2.0842,1.2136,2.3091,-1.1809
rs12424810	chr12	1003439	0.1	C/T	Intron	0	0	0	Foxa2,Foxd3	71.7,71.2	82.5,80.9	0.0028,0	0	2349	ENSG00000060237.10	ENST00000542424.1	WNK1	ENST00000340908.4	WNK1	1.3271
rs12425736	chr12	1004606	0.1	A/G	Intron	0	0	0					0	1182	ENSG00000060237.10	ENST00000542424.1	WNK1	ENST00000340908.4	WNK1	1.3271
rs12426857	chr12	9138530	0.375	C/T	Intron	0	0	0					0	3606	ENSG00000139187.5	ENST00000356986.3	KLRG1	ENST00000541507.1,ENST00000543704.1,ENST00000543258.1,ENST00000539928.1	M6PR,M6PR,M6PR,PHC1	2.0842,1.2136,2.3091,-1.1809
rs12812913	chr12	9110836	0.467	C/G	Intron	0	0	0					0	8114	ENSG00000139187.5	ENST00000538029.1	KLRG1	ENST00000541507.1,ENST00000543704.1,ENST00000543258.1,ENST00000539928.1	M6PR,M6PR,M6PR,PHC1	2.0842,1.2136,2.3091,-1.1809
rs12814670	chr12	9060025	0.442	C/T	upstream	0	0	0	Zfp423,RUNX1	82.9,66.2	75.2,80.7	0.0452,0.018	1	6466	ENSG00000111752.5	ENST00000538657.1	PHC1	ENST00000539928.1,ENST00000543258.1,ENST00000543704.1,ENST00000541507.1	PHC1,M6PR,M6PR,M6PR	-1.1809,2.3091,1.2136,2.0842
rs12815310	chr12	9059934	0.458	A/G	upstream	0	0	0					1	6557	ENSG00000111752.5	ENST00000538657.1	PHC1	ENST00000539928.1,ENST00000543258.1,ENST00000543704.1,ENST00000541507.1	PHC1,M6PR,M6PR,M6PR	-1.1809,2.3091,1.2136,2.0842
rs12820395	chr12	9137096	0.45	T/G	Intron	0	0	0	MYC::MAX,Mycn,USF1	80.7,82.1,84.8	69.9,68.5,69.2	0.0448,0.0428,0.0498	0	5040	ENSG00000139187.5	ENST00000356986.3	KLRG1	ENST00000541507.1,ENST00000543704.1,ENST00000543258.1,ENST00000539928.1	M6PR,M6PR,M6PR,PHC1	2.0842,1.2136,2.3091,-1.1809
rs12821842	chr12	9108984	0.467	G/A	Intron	0	0	0					0	6262	ENSG00000139187.5	ENST00000538029.1	KLRG1	ENST00000541507.1,ENST00000543704.1,ENST00000543258.1,ENST00000539928.1	M6PR,M6PR,M6PR,PHC1	2.0842,1.2136,2.3091,-1.1809
rs12823100	chr12	9108908	0.467	C/A	Intron	0	0	0	Klf4	80.5	68.3	0.0354	0	6186	ENSG00000139187.5	ENST00000538029.1	KLRG1	ENST00000541507.1,ENST00000543704.1,ENST00000543258.1,ENST00000539928.1	M6PR,M6PR,M6PR,PHC1	2.0842,1.2136,2.3091,-1.1809
rs12824380	chr12	9132017	0.458	A/G	Intron	0	0	0	RUNX1	69.2	83.6	0.0376	0	8991	ENSG00000139187.5	ENST00000541957.1	KLRG1	ENST00000541507.1,ENST00000543704.1,ENST00000543258.1,ENST00000539928.1	M6PR,M6PR,M6PR,PHC1	2.0842,1.2136,2.3091,-1.1809
rs12827055	chr12	9130861	0.458	G/T	Intron	0	0	0					0	7835	ENSG00000139187.5	ENST00000541957.1	KLRG1	ENST00000541507.1,ENST00000543704.1,ENST00000543258.1,ENST00000539928.1	M6PR,M6PR,M6PR,PHC1	2.0842,1.2136,2.3091,-1.1809
rs12827646	chr12	1028315	0.1	G/A	Intron	0	0	0	FOXF2,Gata1,FOXO3	72.6,66.6,84.7	82.7,80.3,98	0,0.045,0.0122	0	2566	ENSG00000002016.11	ENST00000535376.1	RAD52	ENST00000340908.4	WNK1	1.3271
rs12827988	chr12	9130287	0.458	A/G	Intron	0	0	0					0	7261	ENSG00000139187.5	ENST00000541957.1	KLRG1	ENST00000541507.1,ENST00000543704.1,ENST00000543258.1,ENST00000539928.1	M6PR,M6PR,M6PR,PHC1	2.0842,1.2136,2.3091,-1.1809
rs12828902	chr12	9132231	0.458	C/T	Intron	0	0	0					1	9205	ENSG00000139187.5	ENST00000541957.1	KLRG1	ENST00000541507.1,ENST00000543704.1,ENST00000543258.1,ENST00000539928.1	M6PR,M6PR,M6PR,PHC1	2.0842,1.2136,2.3091,-1.1809
rs12833375	chr12	9112018	0.467	A/T	Intron	0	0	0					0	9296	ENSG00000139187.5	ENST00000538029.1	KLRG1	ENST00000541507.1,ENST00000543704.1,ENST00000543258.1,ENST00000539928.1	M6PR,M6PR,M6PR,PHC1	2.0842,1.2136,2.3091,-1.1809
rs1476911	chr12	9090859	0.467	G/A	Intron	0	0	0					3	4253	ENSG00000003056.3	ENST00000544193.1	M6PR	ENST00000539928.1,ENST00000543258.1,ENST00000543704.1,ENST00000541507.1	PHC1,M6PR,M6PR,M6PR	-1.1809,2.3091,1.2136,2.0842
rs17223420	chr12	983720	0.108	C/G	Intron	0	0	0	RORA_1	80.7	68.5	0.0264	0	3460	ENSG00000060237.10	ENST00000542543.1	WNK1	ENST00000340908.4	WNK1	1.3271
rs17797090	chr12	104324266	0.15	G/A	5UTR	443.058	405.125	0.128825					48	49	ENSG00000166598.6	ENST00000537375.1	NA	ENST00000378090.3,ENST00000542926.1	C12orf73,TDG	1.2437,1.2059
rs17800834	chr12	981994	0.133	G/C	Intron	0	0	0	Hand1::Tcfe2a	68.8	82	0.024	0	5186	ENSG00000060237.10	ENST00000542543.1	WNK1	ENST00000340908.4	WNK1	1.3271
rs17800846	chr12	982667	0.1	T/C	Intron	0	0	0					0	4513	ENSG00000060237.10	ENST00000542543.1	WNK1	ENST00000340908.4	WNK1	1.3271
rs1805721	chr12	9147569	0.458	G/A	Intron	0	0	0	RUNX1	70.2	84.7	0.018	0	1592	ENSG00000257105.1	ENST00000545706.1	RP11-259O18.4	ENST00000541507.1,ENST00000543704.1,ENST00000543258.1,ENST00000539928.1	M6PR,M6PR,M6PR,PHC1	2.0842,1.2136,2.3091,-1.1809
rs1805722	chr12	9145056	0.467	T/C	Intron	0	0	0	Arnt	83.1	100	0.0216	0	389	ENSG00000139187.5	ENST00000543895.1	KLRG1	ENST00000541507.1,ENST00000543704.1,ENST00000543258.1,ENST00000539928.1	M6PR,M6PR,M6PR,PHC1	2.0842,1.2136,2.3091,-1.1809
rs1805723	chr12	9142297	0.458	T/C	exon	0	0	0					0	79	ENSG00000139187.5	ENST00000266551.4	KLRG1	ENST00000541507.1,ENST00000543704.1,ENST00000543258.1,ENST00000539928.1	M6PR,M6PR,M6PR,PHC1	2.0842,1.2136,2.3091,-1.1809
rs1805724	chr12	9104609	0.467	T/C	Intron	0	0	0					0	1887	ENSG00000139187.5	ENST00000538029.1	KLRG1	ENST00000541507.1,ENST00000543704.1,ENST00000543258.1,ENST00000539928.1	M6PR,M6PR,M6PR,PHC1	2.0842,1.2136,2.3091,-1.1809
rs1805726	chr12	9097795	0.4	A/G	Intron	0	0	0					0	279	ENSG00000003056.3	ENST00000543834.1	M6PR	ENST00000543258.1,ENST00000543704.1,ENST00000541507.1,ENST00000539928.1	M6PR,M6PR,M6PR,PHC1	2.3091,1.2136,2.0842,-1.1809
rs1805728	chr12	9097234	0.392	C/A	Intron	0	0	0	Esrrb	70.3	81.5	0.0432	4	751	ENSG00000003056.3	ENST00000537621.1	M6PR	ENST00000543258.1,ENST00000543704.1,ENST00000541507.1,ENST00000539928.1	M6PR,M6PR,M6PR,PHC1	2.3091,1.2136,2.0842,-1.1809
rs1805730	chr12	9095268	0.392	A/T	Intron	0	0	0	NKX3-1	88.3	73.1	0.0374	3	154	ENSG00000003056.3	ENST00000544193.1	M6PR	ENST00000543258.1,ENST00000543704.1,ENST00000541507.1,ENST00000539928.1	M6PR,M6PR,M6PR,PHC1	2.3091,1.2136,2.0842,-1.1809
rs1805731	chr12	9095226	0.392	T/C	Intron	0	0	0	Myf,FOXD1	87.6,81.9	78.2,67.6	0.006,0.0054	3	112	ENSG00000003056.3	ENST00000544193.1	M6PR	ENST00000543258.1,ENST00000543704.1,ENST00000541507.1,ENST00000539928.1	M6PR,M6PR,M6PR,PHC1	2.3091,1.2136,2.0842,-1.1809
rs1805732	chr12	9090892	0.467	C/T	Intron	0	0	0					3	4220	ENSG00000003056.3	ENST00000544193.1	M6PR	ENST00000539928.1,ENST00000543258.1,ENST00000543704.1,ENST00000541507.1	PHC1,M6PR,M6PR,M6PR	-1.1809,2.3091,1.2136,2.0842
rs1805733	chr12	9089272	0.467	A/C	Intron	0	0	0	Arnt	66.4	83.4	0	2	3138	ENSG00000111752.5	ENST00000540809.1	PHC1	ENST00000539928.1,ENST00000543258.1,ENST00000543704.1,ENST00000541507.1	PHC1,M6PR,M6PR,M6PR	-1.1809,2.3091,1.2136,2.0842
rs1805736	chr12	9084931	0.442	G/A	Intron	0	0	0					1	986	ENSG00000111752.5	ENST00000535510.1	PHC1	ENST00000539928.1,ENST00000543258.1,ENST00000543704.1,ENST00000541507.1	PHC1,M6PR,M6PR,M6PR	-1.1809,2.3091,1.2136,2.0842
rs1805737	chr12	9084670	0.45	A/T	Intron	0	0	0	STAT1,Esrrb,RORA_1,Stat3	83.1,75,69.3,83.1	72.5,85.9,81.5,71.3	0.009,0.0458,0,0.0248	0	1157	ENSG00000111752.5	ENST00000537610.1	PHC1	ENST00000539928.1,ENST00000543258.1,ENST00000543704.1,ENST00000541507.1	PHC1,M6PR,M6PR,M6PR	-1.1809,2.3091,1.2136,2.0842
rs1805745	chr12	9065226	0.458	A/T	upstream	0	0	0					7	1265	ENSG00000111752.5	ENST00000538657.1	PHC1	ENST00000539928.1,ENST00000543258.1,ENST00000543704.1,ENST00000541507.1	PHC1,M6PR,M6PR,M6PR	-1.1809,2.3091,1.2136,2.0842
rs1805761	chr12	9099533	0.467	T/C	Intron	0	134.2	-7.07896					0	88	ENSG00000003056.3	ENST00000543159.1	M6PR	ENST00000543704.1,ENST00000543258.1,ENST00000541507.1,ENST00000539928.1	M6PR,M6PR,M6PR,PHC1	1.2136,2.3091,2.0842,-1.1809
rs1805765	chr12	9094548	0.458	A/G	Intron	0	0	0					5	564	ENSG00000003056.3	ENST00000544193.1	M6PR	ENST00000543258.1,ENST00000543704.1,ENST00000541507.1,ENST00000539928.1	M6PR,M6PR,M6PR,PHC1	2.3091,1.2136,2.0842,-1.1809
rs1805784	chr12	9065172	0.458	G/T	upstream	0	0	0					6	1319	ENSG00000111752.5	ENST00000538657.1	PHC1	ENST00000539928.1,ENST00000543258.1,ENST00000543704.1,ENST00000541507.1	PHC1,M6PR,M6PR,M6PR	-1.1809,2.3091,1.2136,2.0842
rs1859450	chr12	1000851	0.1	G/A	Intron	0	0	0	STAT1,TEAD1	75.2,74.2	84.8,84.2	0.0396,0.0064	0	4937	ENSG00000060237.10	ENST00000542424.1	WNK1	ENST00000340908.4	WNK1	1.3271
rs2041624	chr12	9111855	0.467	C/G	Intron	0	0	0					0	9133	ENSG00000139187.5	ENST00000538029.1	KLRG1	ENST00000541507.1,ENST00000543704.1,ENST00000543258.1,ENST00000539928.1	M6PR,M6PR,M6PR,PHC1	2.0842,1.2136,2.3091,-1.1809
rs2041625	chr12	9112005	0.467	C/T	Intron	0	0	0					0	9283	ENSG00000139187.5	ENST00000538029.1	KLRG1	ENST00000541507.1,ENST00000543704.1,ENST00000543258.1,ENST00000539928.1	M6PR,M6PR,M6PR,PHC1	2.0842,1.2136,2.3091,-1.1809
rs2080116	chr12	9138183	0.45	A/G	Intron	0	0	0					0	3953	ENSG00000139187.5	ENST00000356986.3	KLRG1	ENST00000541507.1,ENST00000543704.1,ENST00000543258.1,ENST00000539928.1	M6PR,M6PR,M6PR,PHC1	2.0842,1.2136,2.3091,-1.1809
rs2080117	chr12	9138341	0.45	C/T	Intron	0	0	0	STAT1	80.3	89.8	0.0472	0	3795	ENSG00000139187.5	ENST00000356986.3	KLRG1	ENST00000541507.1,ENST00000543704.1,ENST00000543258.1,ENST00000539928.1	M6PR,M6PR,M6PR,PHC1	2.0842,1.2136,2.3091,-1.1809
rs2110190	chr12	9128289	0.458	A/C	Intron	0	0	0					0	5263	ENSG00000139187.5	ENST00000541957.1	KLRG1	ENST00000541507.1,ENST00000543704.1,ENST00000543258.1,ENST00000539928.1	M6PR,M6PR,M6PR,PHC1	2.0842,1.2136,2.3091,-1.1809
rs2110191	chr12	9136263	0.458	G/A	Intron	0	0	0					0	5873	ENSG00000139187.5	ENST00000356986.3	KLRG1	ENST00000541507.1,ENST00000543704.1,ENST00000543258.1,ENST00000539928.1	M6PR,M6PR,M6PR,PHC1	2.0842,1.2136,2.3091,-1.1809
rs2110192	chr12	9136351	0.458	T/A	Intron	0	0	0	FOXO3	80.3	67.1	0.0478	0	5785	ENSG00000139187.5	ENST00000356986.3	KLRG1	ENST00000541507.1,ENST00000543704.1,ENST00000543258.1,ENST00000539928.1	M6PR,M6PR,M6PR,PHC1	2.0842,1.2136,2.3091,-1.1809
rs2159961	chr12	9061456	0.467	G/T	upstream	0	0	0					0	5035	ENSG00000111752.5	ENST00000538657.1	PHC1	ENST00000539928.1,ENST00000543258.1,ENST00000543704.1,ENST00000541507.1	PHC1,M6PR,M6PR,M6PR	-1.1809,2.3091,1.2136,2.0842
rs2277869	chr12	1016910	0.108	T/C	exon	0	0	0					1	23	ENSG00000060237.10	ENST00000540885.1	WNK1	ENST00000340908.4	WNK1	1.3271
rs2301882	chr12	1034943	0.108	C/T	Intron	0	0	0	E2F1	74	87	0.0206	0	7280	ENSG00000002016.11	ENST00000545564.1	RAD52	ENST00000340908.4	WNK1	1.3271
rs2377672	chr12	9112414	0.467	A/G	Intron	0	0	0					0	9692	ENSG00000139187.5	ENST00000538029.1	KLRG1	ENST00000541507.1,ENST00000543704.1,ENST00000543258.1,ENST00000539928.1	M6PR,M6PR,M6PR,PHC1	2.0842,1.2136,2.3091,-1.1809
rs2377673	chr12	9112551	0.467	A/G	Intron	0	0	0	Lhx3	81.3	72.5	0.03	0	9829	ENSG00000139187.5	ENST00000538029.1	KLRG1	ENST00000541507.1,ENST00000543704.1,ENST00000543258.1,ENST00000539928.1	M6PR,M6PR,M6PR,PHC1	2.0842,1.2136,2.3091,-1.1809
rs2377674	chr12	9112761	0.467	A/G	Intron	0	0	0	NKX3-1	90.2	74.9	0.0176	0	10039	ENSG00000139187.5	ENST00000538029.1	KLRG1	ENST00000541507.1,ENST00000543704.1,ENST00000543258.1,ENST00000539928.1	M6PR,M6PR,M6PR,PHC1	2.0842,1.2136,2.3091,-1.1809
rs2377675	chr12	9124765	0.458	C/T	Intron	0	0	0					0	1739	ENSG00000139187.5	ENST00000541957.1	KLRG1	ENST00000541507.1,ENST00000543704.1,ENST00000543258.1,ENST00000539928.1	M6PR,M6PR,M6PR,PHC1	2.0842,1.2136,2.3091,-1.1809
rs34032084	chr12	992229	0.1	C/T	Intron	0	0	0	Foxa2,FOXA1	70.3,74.5	81.1,85.9	0.0028,0.0046	0	1298	ENSG00000060237.10	ENST00000534872.1	WNK1	ENST00000340908.4	WNK1	1.3271
rs34747192	chr12	1008309	0.1	T/C	Intron	0	0	0					0	1329	ENSG00000060237.10	ENST00000537603.1	WNK1	ENST00000340908.4	WNK1	1.3271
rs34791180	chr12	9110919	0.45	T/C	Intron	0	0	0	CREB1	90.2	76.2	0.0146	0	8197	ENSG00000139187.5	ENST00000538029.1	KLRG1	ENST00000541507.1,ENST00000543704.1,ENST00000543258.1,ENST00000539928.1	M6PR,M6PR,M6PR,PHC1	2.0842,1.2136,2.3091,-1.1809
rs34798934	chr12	9108444	0.467	C/T	Intron	0	0	0					0	5722	ENSG00000139187.5	ENST00000538029.1	KLRG1	ENST00000541507.1,ENST00000543704.1,ENST00000543258.1,ENST00000539928.1	M6PR,M6PR,M6PR,PHC1	2.0842,1.2136,2.3091,-1.1809
rs35343008	chr12	1008611	0.1	C/T	Intron	0	0	0					0	1027	ENSG00000060237.10	ENST00000537603.1	WNK1	ENST00000340908.4	WNK1	1.3271
rs35870866	chr12	9129091	0.467	C/A	Intron	0	0	0					0	6065	ENSG00000139187.5	ENST00000541957.1	KLRG1	ENST00000541507.1,ENST00000543704.1,ENST00000543258.1,ENST00000539928.1	M6PR,M6PR,M6PR,PHC1	2.0842,1.2136,2.3091,-1.1809
rs35956200	chr12	1005162	0.1	T/C	Intron	0	0	0					0	626	ENSG00000060237.10	ENST00000542424.1	WNK1	ENST00000340908.4	WNK1	1.3271
rs3748522	chr12	1058688	0.333	C/A	5UTR	341.18	314.354	0.117784					55	2	ENSG00000002016.11	ENST00000397230.2	RAD52	ENST00000340908.4	WNK1	1.3271
rs3847711	chr12	58834035	0.15	A/G	intergenic	0	0	0					0	195809	ENSG00000241423.1	ENST00000479921.1	RPL21P103
rs3847712	chr12	58834076	0.15	T/G	intergenic	0	0	0	Gata1	78	92.6	0.0204	0	195850	ENSG00000241423.1	ENST00000479921.1	RPL21P103
rs3847713	chr12	58834186	0.15	T/C	intergenic	0	0	0					0	195960	ENSG00000241423.1	ENST00000479921.1	RPL21P103
rs3858564	chr12	58819536	0.15	T/G	intergenic	178.81	140.766	0.342969					28	181310	ENSG00000241423.1	ENST00000479921.1	RPL21P103
rs4140911	chr12	9099034	0.392	G/A	5UTR	0	0	0	Tal1::Gata1,Gata1	79.2,76.8	92.3,91.4	0.0016,0.0076	0	69	ENSG00000003056.3	ENST00000543704.1	M6PR	ENST00000543704.1,ENST00000543258.1,ENST00000541507.1,ENST00000539928.1	M6PR,M6PR,M6PR,PHC1	1.2136,2.3091,2.0842,-1.1809
rs4309200	chr12	9121856	0.467	A/C	Intron	0	0	0	Sox17	69.8	84.5	0	0	1168	ENSG00000139187.5	ENST00000541957.1	KLRG1	ENST00000541507.1,ENST00000543704.1,ENST00000543258.1,ENST00000539928.1	M6PR,M6PR,M6PR,PHC1	2.0842,1.2136,2.3091,-1.1809
rs4765655	chr12	1067758	0.308	C/T	Intron	0	0	0					0	8869	ENSG00000002016.11	ENST00000358495.3	RAD52
rs55791720	chr12	1066834	0.358	C/T	Intron	0	0	0					0	7945	ENSG00000002016.11	ENST00000358495.3	RAD52
rs55908309	chr12	58837687	0.15	G/T	intergenic	47.6924	97.8477	-1.02151	Lhx3	73.7	82.5	0.0106	7	199461	ENSG00000241423.1	ENST00000479921.1	RPL21P103
rs55939602	chr12	9138239	0.375	C/T	Intron	0	0	0					0	3897	ENSG00000139187.5	ENST00000356986.3	KLRG1	ENST00000541507.1,ENST00000543704.1,ENST00000543258.1,ENST00000539928.1	M6PR,M6PR,M6PR,PHC1	2.0842,1.2136,2.3091,-1.1809
rs56130437	chr12	9093001	0.467	G/A	3UTR	0	0	0					1	2111	ENSG00000003056.3	ENST00000544193.1	M6PR	ENST00000543258.1,ENST00000543704.1,ENST00000541507.1,ENST00000539928.1	M6PR,M6PR,M6PR,PHC1	2.3091,1.2136,2.0842,-1.1809
rs56279350	chr12	58837625	0.15	A/G	intergenic	47.6924	97.8477	-1.02151					8	199399	ENSG00000241423.1	ENST00000479921.1	RPL21P103
rs56375346	chr12	996357	0.1	C/T	Intron	0	0	0					0	5426	ENSG00000060237.10	ENST00000534872.1	WNK1	ENST00000340908.4	WNK1	1.3271
rs56791242	chr12	58832491	0.15	A/G	intergenic	0	0	0	NF-kappaB	73.2	84.5	0.0492	0	194265	ENSG00000241423.1	ENST00000479921.1	RPL21P103
rs57002951	chr12	58832938	0.142	G/T	intergenic	0	0	0					0	194712	ENSG00000241423.1	ENST00000479921.1	RPL21P103
rs57586048	chr12	58829211	0.117	G/A	intergenic	0	0	0					0	190985	ENSG00000241423.1	ENST00000479921.1	RPL21P103
rs59395680	chr12	58799460	0.125	T/C	intergenic	0	0	0					0	161234	ENSG00000241423.1	ENST00000479921.1	RPL21P103
rs59575931	chr12	58836099	0.15	C/T	intergenic	0	0	0	Nr2e3	69.2	84.7	0.0224	0	197873	ENSG00000241423.1	ENST00000479921.1	RPL21P103
rs59681540	chr12	104286570	0.133	C/T	Intron	0	0	0					0	37338	ENSG00000214198.2	ENST00000388789.3	RP11-642P15.1	ENST00000378090.3,ENST00000542926.1,ENST00000465502.1	C12orf73,TDG,NT5DC3	1.2437,1.2059,-2.3138
rs60603839	chr12	104252379	0.133	G/C	Intron	0	0	0	PPARG::RXRA,RXRA::VDR,Esrrb,RORA_1	81.2,81.4,91.1,98.2	71.4,73.8,78.3,86	0.0108,0.0144,0.0042,0.0264	1	17403	ENSG00000111696.7	ENST00000392876.3	NT5DC3	ENST00000465502.1,ENST00000378090.3	NT5DC3,C12orf73	-2.3138,1.2437
rs61002956	chr12	104279318	0.133	G/A	Intron	0	0	0	Pou5f1,Sox2	73.7,71.3	82.1,81.8	0.0336,0.0036	0	44342	ENSG00000111696.7	ENST00000392876.3	NT5DC3	ENST00000378090.3,ENST00000465502.1,ENST00000542926.1	C12orf73,NT5DC3,TDG	1.2437,-2.3138,1.2059
rs61920264	chr12	58816846	0.125	T/C	intergenic	0	0	0					0	178620	ENSG00000241423.1	ENST00000479921.1	RPL21P103
rs61921689	chr12	58829096	0.125	C/G	intergenic	0	0	0	NR4A2	80.4	66.6	0.0306	0	190870	ENSG00000241423.1	ENST00000479921.1	RPL21P103
rs61921693	chr12	58835276	0.15	A/G	intergenic	0	0	0					0	197050	ENSG00000241423.1	ENST00000479921.1	RPL21P103
rs61921694	chr12	58835312	0.15	C/T	intergenic	0	0	0					0	197086	ENSG00000241423.1	ENST00000479921.1	RPL21P103
rs61921695	chr12	58835361	0.15	A/C	intergenic	0	0	0					0	197135	ENSG00000241423.1	ENST00000479921.1	RPL21P103
rs61921696	chr12	58835398	0.15	A/G	intergenic	0	0	0	Pax6,E2F1	73.3,73.3	81.4,86.3	0.0128,0.0206	0	197172	ENSG00000241423.1	ENST00000479921.1	RPL21P103
rs61921697	chr12	58835459	0.15	G/C	intergenic	0	0	0	RUNX1	80.3	65.7	0.0148	0	197233	ENSG00000241423.1	ENST00000479921.1	RPL21P103
rs61921699	chr12	58836058	0.117	G/C	intergenic	0	0	0					0	197832	ENSG00000241423.1	ENST00000479921.1	RPL21P103
rs61922294	chr12	58810163	0.125	G/T	intergenic	40.1318	62.8164	-0.633674					5	171937	ENSG00000241423.1	ENST00000479921.1	RPL21P103
rs61922295	chr12	58813366	0.125	C/T	intergenic	0	0	0					0	175140	ENSG00000241423.1	ENST00000479921.1	RPL21P103
rs6489769	chr12	1072965	0.292	T/C	Intron	0	0	0					0	14076	ENSG00000002016.11	ENST00000358495.3	RAD52
rs66467677	chr12	104316105	0.15	G/A	Intron	0	0	0	NHLH1	71.3	81.9	0.0026	0	7803	ENSG00000214198.2	ENST00000388789.3	RP11-642P15.1	ENST00000378090.3,ENST00000542926.1	C12orf73,TDG	1.2437,1.2059
rs7138176	chr12	58837004	0.15	A/G	intergenic	0	0	0					0	198778	ENSG00000241423.1	ENST00000479921.1	RPL21P103
rs7138293	chr12	58805059	0.125	T/C	intergenic	0	0	0					0	166833	ENSG00000241423.1	ENST00000479921.1	RPL21P103
rs7138715	chr12	2964735	0.158	G/A	Intron	0	0	0	NR4A2	75.1	89.2	0	1	1477	ENSG00000206044.3	ENST00000382678.3	AC005841.1	ENST00000537018.1,ENST00000359843.3,ENST00000535978.1,ENST00000540184.1,ENST00000500236.2,ENST00000448120.2,ENST00000001008.4	FOXM1,FOXM1,RHNO1,TULP3,RHNO1,TULP3,FKBP4	-2.0919,-1.0933,1.0186,-1.2018,1.5026,-1.1279,1.1838
rs7296295	chr12	9139282	0.375	G/A	Intron	0	0	0					0	2854	ENSG00000139187.5	ENST00000356986.3	KLRG1	ENST00000541507.1,ENST00000543704.1,ENST00000543258.1,ENST00000539928.1	M6PR,M6PR,M6PR,PHC1	2.0842,1.2136,2.3091,-1.1809
rs7299653	chr12	9058993	0.467	A/T	upstream	0	0	0					0	7498	ENSG00000111752.5	ENST00000538657.1	PHC1	ENST00000539928.1,ENST00000543258.1,ENST00000543704.1,ENST00000541507.1	PHC1,M6PR,M6PR,M6PR	-1.1809,2.3091,1.2136,2.0842
rs7300039	chr12	1068178	0.292	T/A	Intron	0	3.29143	-2.10146					0	9289	ENSG00000002016.11	ENST00000358495.3	RAD52
rs7300767	chr12	9123477	0.458	T/G	Intron	0	0	0					1	451	ENSG00000139187.5	ENST00000541957.1	KLRG1	ENST00000541507.1,ENST00000543704.1,ENST00000543258.1,ENST00000539928.1	M6PR,M6PR,M6PR,PHC1	2.0842,1.2136,2.3091,-1.1809
rs7301381	chr12	9123932	0.467	T/C	Intron	0	0	0	Foxa2,FOXA1	86,85.2	75.3,73.8	0.0456,0.0132	0	906	ENSG00000139187.5	ENST00000541957.1	KLRG1	ENST00000541507.1,ENST00000543704.1,ENST00000543258.1,ENST00000539928.1	M6PR,M6PR,M6PR,PHC1	2.0842,1.2136,2.3091,-1.1809
rs7302417	chr12	9091116	0.467	G/T	Intron	0	0	0	EBF1	83.9	71.9	0.0444	1	3996	ENSG00000003056.3	ENST00000544193.1	M6PR	ENST00000543258.1,ENST00000543704.1,ENST00000539928.1,ENST00000541507.1	M6PR,M6PR,PHC1,M6PR	2.3091,1.2136,-1.1809,2.0842
rs7306161	chr12	9059075	0.458	T/A	upstream	0	0	0					0	7416	ENSG00000111752.5	ENST00000538657.1	PHC1	ENST00000539928.1,ENST00000543258.1,ENST00000543704.1,ENST00000541507.1	PHC1,M6PR,M6PR,M6PR	-1.1809,2.3091,1.2136,2.0842
rs7306165	chr12	9059081	0.458	T/C	upstream	0	0	0					0	7410	ENSG00000111752.5	ENST00000538657.1	PHC1	ENST00000539928.1,ENST00000543258.1,ENST00000543704.1,ENST00000541507.1	PHC1,M6PR,M6PR,M6PR	-1.1809,2.3091,1.2136,2.0842
rs7309114	chr12	2966098	0.15	G/A	Intron	6.96407	0	2.99351					4	114	ENSG00000206044.3	ENST00000382678.3	AC005841.1	ENST00000537018.1,ENST00000359843.3,ENST00000535978.1,ENST00000540184.1,ENST00000500236.2,ENST00000448120.2,ENST00000001008.4	FOXM1,FOXM1,RHNO1,TULP3,RHNO1,TULP3,FKBP4	-2.0919,-1.0933,1.0186,-1.2018,1.5026,-1.1279,1.1838
rs7309661	chr12	2965831	0.15	C/T	Intron	6.96407	0	2.99351					2	381	ENSG00000206044.3	ENST00000382678.3	AC005841.1	ENST00000537018.1,ENST00000359843.3,ENST00000535978.1,ENST00000540184.1,ENST00000500236.2,ENST00000448120.2,ENST00000001008.4	FOXM1,FOXM1,RHNO1,TULP3,RHNO1,TULP3,FKBP4	-2.0919,-1.0933,1.0186,-1.2018,1.5026,-1.1279,1.1838
rs7309927	chr12	1000185	0.108	A/G	Intron	0	0	0					0	5603	ENSG00000060237.10	ENST00000542424.1	WNK1	ENST00000340908.4	WNK1	1.3271
rs73177929	chr12	104329196	0.125	C/T	Intron	0	0	0					2	4979	ENSG00000166598.6	ENST00000537375.1	NA	ENST00000378090.3,ENST00000542926.1	C12orf73,TDG	1.2437,1.2059
rs73351716	chr12	58830759	0.117	C/T	intergenic	0	0	0					0	192533	ENSG00000241423.1	ENST00000479921.1	RPL21P103
rs73386129	chr12	104260737	0.133	G/T	Intron	0	0	0					0	25761	ENSG00000111696.7	ENST00000392876.3	NT5DC3	ENST00000465502.1,ENST00000378090.3	NT5DC3,C12orf73	-2.3138,1.2437
rs73386140	chr12	104267773	0.133	T/C	Intron	0	0	0					0	32797	ENSG00000111696.7	ENST00000392876.3	NT5DC3	ENST00000465502.1,ENST00000378090.3	NT5DC3,C12orf73	-2.3138,1.2437
rs73386143	chr12	104267871	0.133	G/T	Intron	0	0	0	Gata1	84.5	69.9	0.033	0	32895	ENSG00000111696.7	ENST00000392876.3	NT5DC3	ENST00000465502.1,ENST00000378090.3	NT5DC3,C12orf73	-2.3138,1.2437
rs73386170	chr12	104280369	0.133	G/A	Intron	0	0	0					0	43539	ENSG00000214198.2	ENST00000388789.3	RP11-642P15.1	ENST00000378090.3,ENST00000465502.1,ENST00000542926.1	C12orf73,NT5DC3,TDG	1.2437,-2.3138,1.2059
rs73388209	chr12	104296075	0.133	C/A	Intron	0	0	0	Sox5	71.4	87.6	0.037	0	27833	ENSG00000214198.2	ENST00000388789.3	RP11-642P15.1	ENST00000378090.3,ENST00000542926.1,ENST00000465502.1	C12orf73,TDG,NT5DC3	1.2437,1.2059,-2.3138
rs73388220	chr12	104308937	0.133	C/T	exon	0	0	0	MAX	80.2	67.6	0.035	0	14971	ENSG00000214198.2	ENST00000388789.3	RP11-642P15.1	ENST00000378090.3,ENST00000542926.1	C12orf73,TDG	1.2437,1.2059
rs74753972	chr12	9135088	0.375	A/G	Intron	0	0	0					0	7048	ENSG00000139187.5	ENST00000356986.3	KLRG1	ENST00000541507.1,ENST00000543704.1,ENST00000543258.1,ENST00000539928.1	M6PR,M6PR,M6PR,PHC1	2.0842,1.2136,2.3091,-1.1809
rs76911815	chr12	9060052	0.458	T/C	upstream	0	0	0					1	6439	ENSG00000111752.5	ENST00000538657.1	PHC1	ENST00000539928.1,ENST00000543258.1,ENST00000543704.1,ENST00000541507.1	PHC1,M6PR,M6PR,M6PR	-1.1809,2.3091,1.2136,2.0842
rs77324799	chr12	58801356	0.125	C/T	intergenic	0	0	0					0	163130	ENSG00000241423.1	ENST00000479921.1	RPL21P103
rs79181541	chr12	58806873	0.125	A/G	intergenic	0	0	0					0	168647	ENSG00000241423.1	ENST00000479921.1	RPL21P103
rs7955986	chr12	1067254	0.3	T/C	Intron	0	0	0					0	8365	ENSG00000002016.11	ENST00000358495.3	RAD52
rs7957321	chr12	9120154	0.467	C/T	Intron	0	0	0					0	2870	ENSG00000139187.5	ENST00000541957.1	KLRG1	ENST00000541507.1,ENST00000543704.1,ENST00000543258.1,ENST00000539928.1	M6PR,M6PR,M6PR,PHC1	2.0842,1.2136,2.3091,-1.1809
rs7958617	chr12	58834740	0.15	T/G	intergenic	0	0	0	Stat3	71.4	83	0.0252	0	196514	ENSG00000241423.1	ENST00000479921.1	RPL21P103
rs7971977	chr12	58834911	0.15	A/C	intergenic	0	0	0	FOXD1	85.4	71.1	0.0054	0	196685	ENSG00000241423.1	ENST00000479921.1	RPL21P103
rs80216775	chr12	58801124	0.125	T/G	intergenic	0	0	0					0	162898	ENSG00000241423.1	ENST00000479921.1	RPL21P103
rs887783	chr12	9085099	0.4	G/A	Intron	0	0	0	PBX1	80.9	70.5	0.007	1	818	ENSG00000111752.5	ENST00000535510.1	PHC1	ENST00000539928.1,ENST00000543258.1,ENST00000543704.1,ENST00000541507.1	PHC1,M6PR,M6PR,M6PR	-1.1809,2.3091,1.2136,2.0842
rs933462	chr12	9103665	0.467	T/G	Intron	151.442	134.2	0.17316					1	943	ENSG00000139187.5	ENST00000538029.1	KLRG1	ENST00000541507.1,ENST00000543704.1,ENST00000543258.1,ENST00000539928.1	M6PR,M6PR,M6PR,PHC1	2.0842,1.2136,2.3091,-1.1809
rs9804992	chr12	988894	0.108	G/A	exon	0	32.0122	-5.04493					0	1712	ENSG00000060237.10	ENST00000542543.1	WNK1	ENST00000340908.4	WNK1	1.3271
rs10150710	chr14	99719680	0.475	C/T	Intron	0	0	0					1	9604	ENSG00000235785.1	ENST00000429450.1	AL109767.1
rs1033560	chr14	26642755	0.458	C/T	upstream	0	0	0	Gata1	68.9	83.5	0.0204	0	1290	ENSG00000212037.1	ENST00000390748.1	AL049831.1
rs10873500	chr14	99720979	0.45	A/G	Intron	0	0	0					0	8305	ENSG00000235785.1	ENST00000429450.1	AL109767.1
rs11158989	chr14	73377480	0.308	C/T	upstream	0	0	0	MEF2A	70.1	80.4	0.0166	0	1248	ENSG00000238972.1	ENST00000458957.1	snoU13	ENST00000514191.1,ENST00000541685.1	DCAF4,DPF3	-1.5381,-1.5307
rs11158991	chr14	73378501	0.275	A/G	upstream	0	0	0					0	2269	ENSG00000238972.1	ENST00000458957.1	snoU13	ENST00000514191.1,ENST00000541685.1	DCAF4,DPF3	-1.5381,-1.5307
rs11158992	chr14	73380697	0.458	T/C	upstream	0	0	0					0	4465	ENSG00000238972.1	ENST00000458957.1	snoU13	ENST00000514191.1,ENST00000541685.1	DCAF4,DPF3	-1.5381,-1.5307
rs11159457	chr14	80836322	0.383	G/A	Intron	0	0	0					0	153819	ENSG00000211448.5	ENST00000422005.3	DIO2
rs11622784	chr14	73387727	0.467	G/A	upstream	0	0	0					0	5312	ENSG00000119599.11	ENST00000358377.2	DCAF4	ENST00000514191.1,ENST00000541685.1	DCAF4,DPF3	-1.5381,-1.5307
rs11623022	chr14	73377520	0.283	G/A	upstream	0	0	0					0	1288	ENSG00000238972.1	ENST00000458957.1	snoU13	ENST00000514191.1,ENST00000541685.1	DCAF4,DPF3	-1.5381,-1.5307
rs11625760	chr14	73363918	0.5	C/T	upstream	0	0	0					0	3108	ENSG00000205683.4	ENST00000541685.1	DPF3	ENST00000541685.1,ENST00000514191.1	DPF3,DCAF4	-1.5307,-1.5381
rs12372900	chr14	73368766	0.5	A/G	upstream	0	0	0					0	7464	ENSG00000238972.1	ENST00000458957.1	snoU13	ENST00000541685.1,ENST00000514191.1	DPF3,DCAF4	-1.5307,-1.5381
rs12587191	chr14	73373359	0.492	C/T	downstream	0	95.3436	-6.59012					0	2871	ENSG00000238972.1	ENST00000458957.1	snoU13	ENST00000541685.1,ENST00000514191.1	DPF3,DCAF4	-1.5307,-1.5381
rs12587622	chr14	73365174	0.5	A/G	upstream	0	0	0					0	4364	ENSG00000205683.4	ENST00000541685.1	DPF3	ENST00000541685.1,ENST00000514191.1	DPF3,DCAF4	-1.5307,-1.5381
rs12589483	chr14	73373373	0.5	T/C	downstream	0	95.3436	-6.59012					0	2857	ENSG00000238972.1	ENST00000458957.1	snoU13	ENST00000541685.1,ENST00000514191.1	DPF3,DCAF4	-1.5307,-1.5381
rs12878887	chr14	73379091	0.458	C/T	upstream	0	0	0					0	2859	ENSG00000238972.1	ENST00000458957.1	snoU13	ENST00000514191.1,ENST00000541685.1	DCAF4,DPF3	-1.5381,-1.5307
rs12879174	chr14	73363444	0.5	A/G	upstream	0	0	0					0	2634	ENSG00000205683.4	ENST00000541685.1	DPF3	ENST00000541685.1,ENST00000514191.1	DPF3,DCAF4	-1.5307,-1.5381
rs12888367	chr14	73377351	0.475	A/G	upstream	0	0	0					0	1119	ENSG00000238972.1	ENST00000458957.1	snoU13	ENST00000514191.1,ENST00000541685.1	DCAF4,DPF3	-1.5381,-1.5307
rs12888714	chr14	73380488	0.458	T/G	upstream	0	0	0	ELK4	68.6	80.5	0	0	4256	ENSG00000238972.1	ENST00000458957.1	snoU13	ENST00000514191.1,ENST00000541685.1	DCAF4,DPF3	-1.5381,-1.5307
rs12890147	chr14	73365297	0.5	T/C	upstream	0	0	0					0	4487	ENSG00000205683.4	ENST00000541685.1	DPF3	ENST00000541685.1,ENST00000514191.1	DPF3,DCAF4	-1.5307,-1.5381
rs12890611	chr14	73374068	0.5	T/A	downstream	0	0	0					1	2162	ENSG00000238972.1	ENST00000458957.1	snoU13	ENST00000541685.1,ENST00000514191.1	DPF3,DCAF4	-1.5307,-1.5381
rs12891076	chr14	73374128	0.492	A/G	downstream	0	0	0					1	2102	ENSG00000238972.1	ENST00000458957.1	snoU13	ENST00000541685.1,ENST00000514191.1	DPF3,DCAF4	-1.5307,-1.5381
rs12893691	chr14	73369774	0.5	T/C	upstream	0	4.63149	-2.49352					0	6456	ENSG00000238972.1	ENST00000458957.1	snoU13	ENST00000541685.1,ENST00000514191.1	DPF3,DCAF4	-1.5307,-1.5381
rs12894236	chr14	73371309	0.5	G/C	downstream	0	0	0					0	4921	ENSG00000238972.1	ENST00000458957.1	snoU13	ENST00000541685.1,ENST00000514191.1	DPF3,DCAF4	-1.5307,-1.5381
rs12895243	chr14	73390392	0.467	T/C	upstream	0	0	0	FOXA1,FOXO3	84.5,87.9	73.5,74.7	0.0388,0.0478	0	2647	ENSG00000119599.11	ENST00000358377.2	DCAF4	ENST00000514191.1,ENST00000541685.1	DCAF4,DPF3	-1.5381,-1.5307
rs1569794	chr14	26644332	0.475	T/G	upstream	0	0	0	Klf4	70.7	83.6	0.0024	0	2867	ENSG00000212037.1	ENST00000390748.1	AL049831.1
rs1569795	chr14	26644190	0.475	G/A	upstream	0	0	0					0	2725	ENSG00000212037.1	ENST00000390748.1	AL049831.1
rs1569796	chr14	26644055	0.475	A/G	upstream	0	0	0	TEAD1	71	81	0.0064	0	2590	ENSG00000212037.1	ENST00000390748.1	AL049831.1
rs1569797	chr14	26643844	0.467	G/A	upstream	0	0	0	Nr2e3	69	84.5	0.0224	0	2379	ENSG00000212037.1	ENST00000390748.1	AL049831.1
rs1569798	chr14	26643780	0.475	A/G	upstream	0	0	0					0	2315	ENSG00000212037.1	ENST00000390748.1	AL049831.1
rs17122267	chr14	73376243	0.275	T/C	upstream	0	0	0					0	11	ENSG00000238972.1	ENST00000458957.1	snoU13	ENST00000541685.1,ENST00000514191.1	DPF3,DCAF4	-1.5307,-1.5381
rs17781691	chr14	73366493	0.5	G/A	upstream	0	0	0					0	5683	ENSG00000205683.4	ENST00000541685.1	DPF3	ENST00000541685.1,ENST00000514191.1	DPF3,DCAF4	-1.5307,-1.5381
rs17781697	chr14	73368192	0.492	A/G	upstream	0	0	0					0	7382	ENSG00000205683.4	ENST00000541685.1	DPF3	ENST00000541685.1,ENST00000514191.1	DPF3,DCAF4	-1.5307,-1.5381
rs1861160	chr14	73365712	0.3	G/A	upstream	0	0	0					0	4902	ENSG00000205683.4	ENST00000541685.1	DPF3	ENST00000541685.1,ENST00000514191.1	DPF3,DCAF4	-1.5307,-1.5381
rs2052219	chr14	73371268	0.5	A/G	downstream	0	0	0					0	4962	ENSG00000238972.1	ENST00000458957.1	snoU13	ENST00000541685.1,ENST00000514191.1	DPF3,DCAF4	-1.5307,-1.5381
rs2215900	chr14	73365702	0.5	A/G	upstream	0	0	0					0	4892	ENSG00000205683.4	ENST00000541685.1	DPF3	ENST00000541685.1,ENST00000514191.1	DPF3,DCAF4	-1.5307,-1.5381
rs2217407	chr14	80836717	0.383	C/T	Intron	0	0	0					0	154214	ENSG00000211448.5	ENST00000422005.3	DIO2
rs2332676	chr14	26654330	0.458	T/C	intergenic	0	0	0					0	12865	ENSG00000212037.1	ENST00000390748.1	AL049831.1
rs2333009	chr14	73375240	0.5	A/G	downstream	0	0	0					0	990	ENSG00000238972.1	ENST00000458957.1	snoU13	ENST00000541685.1,ENST00000514191.1	DPF3,DCAF4	-1.5307,-1.5381
rs2614462	chr14	99726000	0.458	G/C	Intron	0	0	0					0	3284	ENSG00000235785.1	ENST00000429450.1	AL109767.1
rs2664308	chr14	99731271	0.483	G/C	Intron	0	0	0					0	1985	ENSG00000235785.1	ENST00000429450.1	AL109767.1
rs2693674	chr14	99732416	0.483	G/C	Intron	0	0	0					0	3130	ENSG00000235785.1	ENST00000429450.1	AL109767.1
rs3814861	chr14	73362378	0.492	T/C	upstream	0	106.835	-6.75268					0	1568	ENSG00000205683.4	ENST00000541685.1	DPF3	ENST00000541685.1,ENST00000514191.1	DPF3,DCAF4	-1.5307,-1.5381
rs3814862	chr14	73362259	0.5	T/C	upstream	0	106.835	-6.75268					0	1449	ENSG00000205683.4	ENST00000541685.1	DPF3	ENST00000541685.1,ENST00000514191.1	DPF3,DCAF4	-1.5307,-1.5381
rs6574106	chr14	73385666	0.242	T/C	upstream	0	0	0	Pou5f1,RUNX1	84,66	74.6,80.4	0.0046,0.0302	0	7373	ENSG00000119599.11	ENST00000358377.2	DCAF4	ENST00000514191.1,ENST00000541685.1	DCAF4,DPF3	-1.5381,-1.5307
rs6574561	chr14	80839472	0.392	G/T	Intron	0	0	0					0	156969	ENSG00000211448.5	ENST00000422005.3	DIO2
rs71426964	chr14	73360327	0.467	C/T	Intron	74.3143	106.835	-0.517832					2	481	ENSG00000205683.4	ENST00000541685.1	DPF3	ENST00000541685.1,ENST00000514191.1	DPF3,DCAF4	-1.5307,-1.5381
rs7144189	chr14	73367386	0.275	G/A	upstream	0	0	0					0	6576	ENSG00000205683.4	ENST00000541685.1	DPF3	ENST00000541685.1,ENST00000514191.1	DPF3,DCAF4	-1.5307,-1.5381
rs7144417	chr14	26641276	0.458	G/A	downstream	0	0	0	Sox17	94.9	80.2	0.0292	0	187	ENSG00000212037.1	ENST00000390748.1	AL049831.1
rs723678	chr14	26653862	0.458	T/C	intergenic	0	0	0	Myc	75.2	87.4	0.0374	0	12397	ENSG00000212037.1	ENST00000390748.1	AL049831.1
rs735971	chr14	26645149	0.483	T/G	upstream	0	0	0					0	3684	ENSG00000212037.1	ENST00000390748.1	AL049831.1
rs735972	chr14	26644547	0.425	C/T	upstream	0	0	0					0	3082	ENSG00000212037.1	ENST00000390748.1	AL049831.1
rs76944632	chr14	73377519	0.308	T/C	upstream	0	0	0					0	1287	ENSG00000238972.1	ENST00000458957.1	snoU13	ENST00000514191.1,ENST00000541685.1	DCAF4,DPF3	-1.5381,-1.5307
rs8008256	chr14	73355182	0.5	G/A	Intron	0	0	0					0	3868	ENSG00000205683.4	ENST00000366353.3	DPF3	ENST00000541685.1,ENST00000514191.1	DPF3,DCAF4	-1.5307,-1.5381
rs8011737	chr14	80824532	0.475	T/C	Intron	0	0	0					0	142029	ENSG00000211448.5	ENST00000422005.3	DIO2
rs8014658	chr14	73370743	0.3	G/A	upstream	0	0	0					0	5487	ENSG00000238972.1	ENST00000458957.1	snoU13	ENST00000541685.1,ENST00000514191.1	DPF3,DCAF4	-1.5307,-1.5381
rs8015896	chr14	80837865	0.475	C/T	Intron	0	0	0					0	155362	ENSG00000211448.5	ENST00000422005.3	DIO2
rs8017114	chr14	26646474	0.435	C/T	upstream	0	0	0					0	5009	ENSG00000212037.1	ENST00000390748.1	AL049831.1
rs941519	chr14	99729963	0.483	A/G	Intron	0	0	0					0	677	ENSG00000235785.1	ENST00000429450.1	AL109767.1
rs962215	chr14	26637838	0.475	C/T	downstream	0	0	0	HNF1A	73.2	81.8	0.033	0	3625	ENSG00000212037.1	ENST00000390748.1	AL049831.1
rs10083696	chr15	79124016	0.392	G/A	Intron	0	0	0	ESR2,NR4A2	74,80.3	82.6,94.4	0.0172,0	0	20210	ENSG00000136378.8	ENST00000456326.2	NA	ENST00000482506.1	RPL21P116	2.4853
rs10083697	chr15	79124039	0.392	G/A	Intron	0	0	0					0	20233	ENSG00000136378.8	ENST00000456326.2	NA	ENST00000482506.1	RPL21P116	2.4853
rs1021070	chr15	78946863	0.333	C/G	Intron	0	0	0					0	7054	ENSG00000213307.4	ENST00000494933.1	RPL18P11	ENST00000394802.3	CHRNA5	2.3059
rs1021071	chr15	78968179	0.433	G/C	Intron	0	0	0	Klf4,SP1	100,83.2	87.8,71.9	0.0354,0.0436	0	14260	ENSG00000213307.4	ENST00000494933.1	RPL18P11	ENST00000394802.3	CHRNA5	2.3059
rs1036377	chr15	79197129	0.267	G/A	upstream	0	0	0	ESR2,Nr2e3	81.4,65.1	72.5,80.6	0.0052,0.0224	2	5850	ENSG00000252061.1	ENST00000516252.1	U6	ENST00000482506.1	RPL21P116	2.4853
rs1040148	chr15	47503152	0.358	G/T	Intron	0	0	0	Pax4	74.4	81.1	0.0014	0	31248	ENSG00000222311.1	ENST00000410379.1	AC084882.1
rs1051730	chr15	78894339	0.417	G/A	exon	4.28213	0	2.40112	FOXD1	70.1	84.4	0	0	235	ENSG00000080644.9	ENST00000326858.5	NA	ENST00000394802.3,ENST00000413382.1	CHRNA5,PSMA4	2.3059,1.4963
rs10519198	chr15	78742754	0.392	C/A	Intron	0	0	0	Stat3	80.8	68.7	0.0146	1	12222	ENSG00000136381.7	ENST00000258886.7	IREB2	ENST00000413382.1	PSMA4	1.4963
rs10519203	chr15	78814046	0.433	A/G	Intron	0	0	0					0	14139	ENSG00000188266.8	ENST00000408962.2	AGPHD1	ENST00000413382.1,ENST00000394802.3	PSMA4,CHRNA5	1.4963,2.3059
rs1058298	chr15	43700930	0.325	G/T	Intron	0	0	0					0	4553	ENSG00000067369.7	ENST00000434595.1	TP53BP1	ENST00000382039.3,ENST00000382044.4	TP53BP1,TP53BP1	1.7231,-1.0193
rs1060939	chr15	43816917	0.308	G/A	exon	0	0	0					0	3244	ENSG00000166963.7	ENST00000442025.2	NA	ENST00000300231.5,ENST00000399453.1,ENST00000382044.4,ENST00000382039.3,ENST00000450086.2,ENST00000381694.5	MAP1A,MAP1A,TP53BP1,TP53BP1,CKMT1B,NA	-3.8779,-1.7844,-1.0193,1.7231,1.1282,1.4426
rs1062980	chr15	78792527	0.383	T/C	3UTR	0	0	0					0	7378	ENSG00000188266.8	ENST00000408962.2	AGPHD1	ENST00000413382.1,ENST00000394802.3	PSMA4,CHRNA5	1.4963,2.3059
rs1079309	chr15	43783164	0.292	C/A	Intron	0	0	0	Sox17	86.1	71.4	0.0444	0	2119	ENSG00000067369.7	ENST00000413546.1	TP53BP1	ENST00000382039.3,ENST00000382044.4,ENST00000399453.1,ENST00000300231.5	TP53BP1,TP53BP1,MAP1A,MAP1A	1.7231,-1.0193,-1.7844,-3.8779
rs10851906	chr15	78774676	0.192	A/G	Intron	73.0963	49.4549	0.554408					9	25229	ENSG00000188266.8	ENST00000408962.2	AGPHD1	ENST00000413382.1,ENST00000394802.3	PSMA4,CHRNA5	1.4963,2.3059
rs10851907	chr15	78915864	0.492	A/G	upstream	0	0	0					0	2226	ENSG00000080644.9	ENST00000348639.3	CHRNA3	ENST00000394802.3,ENST00000413382.1	CHRNA5,PSMA4	2.3059,1.4963
rs1095389	chr15	43566671	0.333	G/A	upstream	0	0	0					0	7615	ENSG00000104055.9	ENST00000220420.5	TGM5	ENST00000356633.5	CCNDBP1	-1.2348
rs11070385	chr15	43299972	0.275	T/C	Intron	0	0	0					0	67415	ENSG00000254793.1	ENST00000534629.1	FDPSP4
rs11070389	chr15	43394316	0.267	A/G	Intron	0	0	0					0	3969	ENSG00000159459.6	ENST00000546274.1	UBR1	ENST00000356633.5	CCNDBP1	-1.2348
rs11070399	chr15	43646347	0.308	A/G	downstream	0	0	0					0	15898	ENSG00000140265.7	ENST00000396976.2	ZSCAN29
rs11072762	chr15	78721445	0.417	G/C	upstream	0	0	0					0	9085	ENSG00000136381.7	ENST00000258886.7	IREB2
rs11072766	chr15	78771546	0.2	C/T	Intron	0	0	0	Foxq1,REL	72.3,80.5	83,68.1	0.0082,0.0156	0	28359	ENSG00000188266.8	ENST00000408962.2	AGPHD1	ENST00000413382.1	PSMA4	1.4963
rs11072768	chr15	78929478	0.158	G/T	Intron	0	0	0					0	4108	ENSG00000117971.4	ENST00000261751.3	CHRNB4	ENST00000394802.3,ENST00000413382.1	CHRNA5,PSMA4	2.3059,1.4963
rs11072774	chr15	78952697	0.133	C/T	Intron	0	0	0					0	1220	ENSG00000213307.4	ENST00000494933.1	RPL18P11	ENST00000394802.3	CHRNA5	2.3059
rs11072785	chr15	78968229	0.442	C/T	Intron	0	0	0	Sox5	67.2	83.4	0	0	14310	ENSG00000213307.4	ENST00000494933.1	RPL18P11	ENST00000394802.3	CHRNA5	2.3059
rs11072787	chr15	78972977	0.233	T/C	Intron	0	0	0					0	19058	ENSG00000213307.4	ENST00000494933.1	RPL18P11	ENST00000394802.3	CHRNA5	2.3059
rs11072791	chr15	78997076	0.45	C/A	Intron	0	0	0					0	43157	ENSG00000213307.4	ENST00000494933.1	RPL18P11
rs11072793	chr15	79006442	0.225	A/G	Intron	0	0	0					0	38006	ENSG00000238166.1	ENST00000434914.1	RP11-160C18.4
rs11072794	chr15	79006582	0.225	C/T	Intron	0	0	0					0	37866	ENSG00000238166.1	ENST00000434914.1	RP11-160C18.4
rs11072796	chr15	79024622	0.45	T/C	Intron	0	0	0					0	19826	ENSG00000238166.1	ENST00000434914.1	RP11-160C18.4
rs11072799	chr15	79027814	0.225	T/G	exon	0	0	0					0	16634	ENSG00000238166.1	ENST00000434914.1	RP11-160C18.4
rs11072800	chr15	79045857	0.225	G/A	downstream	0	0	0					0	1407	ENSG00000238166.1	ENST00000434914.1	RP11-160C18.4
rs11072807	chr15	79111517	0.392	G/A	Intron	0	0	0					0	7711	ENSG00000136378.8	ENST00000456326.2	NA	ENST00000482506.1	RPL21P116	2.4853
rs112321636	chr15	79072100	0.45	G/T	Intron	0	0	0					0	27650	ENSG00000238166.1	ENST00000434914.1	RP11-160C18.4	ENST00000482506.1	RPL21P116	2.4853
rs112723723	chr15	79031139	0.225	C/G	downstream	0	0	0					0	13309	ENSG00000238166.1	ENST00000434914.1	RP11-160C18.4
rs113157089	chr15	43678543	0.308	G/A	Intron	0	0	0					0	5374	ENSG00000243871.1	ENST00000468140.1	Metazoa_SRP
rs1133395	chr15	43650384	0.308	G/A	3UTR	0	0	0					0	11861	ENSG00000140265.7	ENST00000396976.2	ZSCAN29
rs114205691	chr15	78901113	0.408	C/T	Intron	0	0	0					0	6537	ENSG00000080644.9	ENST00000326858.5	NA	ENST00000394802.3,ENST00000413382.1	CHRNA5,PSMA4	2.3059,1.4963
rs114662018	chr15	79012476	0.325	G/A	Intron	75.249	0	6.25265					4	31972	ENSG00000238166.1	ENST00000434914.1	RP11-160C18.4
rs115652967	chr15	43853127	0.292	C/T	Intron	0	0	0					0	7586	ENSG00000168781.14	ENST00000488490.1	PPIP5K1	ENST00000450086.2,ENST00000381694.5,ENST00000300231.5,ENST00000399453.1,ENST00000382044.4,ENST00000382039.3,ENST00000381761.1	CKMT1B,NA,MAP1A,MAP1A,TP53BP1,TP53BP1,CATSPER2	1.1282,1.4426,-3.8779,-1.7844,-1.0193,1.7231,-1.0137
rs11629637	chr15	79019024	0.45	C/T	Intron	0	0	0					0	25424	ENSG00000238166.1	ENST00000434914.1	RP11-160C18.4
rs11629824	chr15	79005524	0.225	G/T	Intron	0	0	0					0	38924	ENSG00000238166.1	ENST00000434914.1	RP11-160C18.4
rs11630027	chr15	79096983	0.267	A/C	Intron	0	0	0					3	5845	ENSG00000185787.9	ENST00000379535.4	MORF4L1	ENST00000482506.1	RPL21P116	2.4853
rs11630115	chr15	78736184	0.208	C/T	Intron	0	0	0	RELA	82	71.1	0.0438	0	5652	ENSG00000136381.7	ENST00000258886.7	IREB2	ENST00000413382.1	PSMA4	1.4963
rs11630228	chr15	78736325	0.208	G/A	Intron	0	0	0	Tal1::Gata1	76.4	87	0.0446	0	5793	ENSG00000136381.7	ENST00000258886.7	IREB2	ENST00000413382.1	PSMA4	1.4963
rs11630349	chr15	78824608	0.375	C/T	Intron	0	0	0					0	8138	ENSG00000041357.10	ENST00000413382.1	PSMA4	ENST00000413382.1,ENST00000394802.3	PSMA4,CHRNA5	1.4963,2.3059
rs11632604	chr15	78821914	0.375	T/C	Intron	0	0	0					0	10832	ENSG00000041357.10	ENST00000413382.1	PSMA4	ENST00000413382.1,ENST00000394802.3	PSMA4,CHRNA5	1.4963,2.3059
rs11632672	chr15	79044330	0.225	G/A	upstream	0	0	0					0	118	ENSG00000238166.1	ENST00000434914.1	RP11-160C18.4
rs11632877	chr15	47492750	0.367	A/G	Intron	0	0	0					0	41650	ENSG00000222311.1	ENST00000410379.1	AC084882.1
rs11633170	chr15	79004642	0.225	T/C	Intron	0	0	0					0	39806	ENSG00000238166.1	ENST00000434914.1	RP11-160C18.4
rs11633178	chr15	78944538	0.458	A/G	Intron	0	0	0	PPARG,ESR2	80.8,86.7	74.6,77.8	0.0462,0.0052	0	9379	ENSG00000213307.4	ENST00000494933.1	RPL18P11	ENST00000394802.3	CHRNA5	2.3059
rs11633351	chr15	79056815	0.458	C/T	Intron	0	0	0					0	12365	ENSG00000238166.1	ENST00000434914.1	RP11-160C18.4	ENST00000482506.1	RPL21P116	2.4853
rs11633519	chr15	78999552	0.217	G/A	Intron	0	0	0					0	44896	ENSG00000238166.1	ENST00000434914.1	RP11-160C18.4
rs11634351	chr15	78944718	0.45	G/A	Intron	0	0	0					0	9199	ENSG00000213307.4	ENST00000494933.1	RPL18P11	ENST00000394802.3	CHRNA5	2.3059
rs11634543	chr15	79005504	0.442	C/T	Intron	0	0	0	MIZF	85.2	73.8	0.0234	0	38944	ENSG00000238166.1	ENST00000434914.1	RP11-160C18.4
rs11634628	chr15	79005579	0.225	A/G	Intron	0	0	0					0	38869	ENSG00000238166.1	ENST00000434914.1	RP11-160C18.4
rs11635870	chr15	79064143	0.467	C/G	exon	0	0	0					0	19693	ENSG00000238166.1	ENST00000434914.1	RP11-160C18.4	ENST00000482506.1	RPL21P116	2.4853
rs11636131	chr15	78821606	0.375	C/T	Intron	0	0	0					0	11140	ENSG00000041357.10	ENST00000413382.1	PSMA4	ENST00000413382.1,ENST00000394802.3	PSMA4,CHRNA5	1.4963,2.3059
rs11636431	chr15	78788500	0.208	G/C	Intron	0	0	0					0	11405	ENSG00000188266.8	ENST00000408962.2	AGPHD1	ENST00000413382.1,ENST00000394802.3	PSMA4,CHRNA5	1.4963,2.3059
rs11636605	chr15	78928878	0.158	G/A	Intron	0	0	0					0	4708	ENSG00000117971.4	ENST00000261751.3	CHRNB4	ENST00000394802.3,ENST00000413382.1	CHRNA5,PSMA4	2.3059,1.4963
rs11637572	chr15	43685140	0.325	A/C	Intron	0	0	0					0	1221	ENSG00000243871.1	ENST00000468140.1	Metazoa_SRP
rs11637630	chr15	78899719	0.2	A/G	Intron	0	0	0					0	5143	ENSG00000080644.9	ENST00000326858.5	NA	ENST00000394802.3,ENST00000413382.1	CHRNA5,PSMA4	2.3059,1.4963
rs11637635	chr15	78877150	0.342	G/A	Intron	0	0	0					0	4065	ENSG00000169684.8	ENST00000394802.3	CHRNA5	ENST00000394802.3,ENST00000413382.1	CHRNA5,PSMA4	2.3059,1.4963
rs11637656	chr15	78751961	0.383	T/C	Intron	0	0	0					0	21429	ENSG00000136381.7	ENST00000258886.7	IREB2	ENST00000413382.1	PSMA4	1.4963
rs11638372	chr15	78983559	0.45	C/T	Intron	0	0	0					0	29640	ENSG00000213307.4	ENST00000494933.1	RPL18P11
rs11638490	chr15	79007950	0.45	C/T	Intron	25.8669	7.26061	1.70151	RORA_2,RORA_1,Sox17,NR4A2	83.6,82.1,67.1,72.5	92.8,94.2,81.7,86.6	0,0.0354,0.0434,0.016	0	36498	ENSG00000238166.1	ENST00000434914.1	RP11-160C18.4
rs11638830	chr15	78948319	0.45	G/C	Intron	0	0	0					0	5598	ENSG00000213307.4	ENST00000494933.1	RPL18P11	ENST00000394802.3	CHRNA5	2.3059
rs11639049	chr15	79023730	0.442	A/G	Intron	0	0	0					0	20718	ENSG00000238166.1	ENST00000434914.1	RP11-160C18.4
rs11639166	chr15	79023766	0.442	G/C	Intron	0	0	0	MAX,Myc,Mycn,USF1	82.4,82.4,81.8,84.8	69.8,69.8,68.1,69.2	0.035,0.0238,0.0156,0.0498	0	20682	ENSG00000238166.1	ENST00000434914.1	RP11-160C18.4
rs11639181	chr15	79024016	0.45	A/G	Intron	0	0	0	NR3C1	80.6	73.7	0.031	0	20432	ENSG00000238166.1	ENST00000434914.1	RP11-160C18.4
rs11639224	chr15	78753371	0.392	A/G	Intron	4.28031	0	2.40062					0	22839	ENSG00000136381.7	ENST00000258886.7	IREB2	ENST00000413382.1	PSMA4	1.4963
rs11639347	chr15	79024350	0.45	C/T	Intron	0	0	0	REL	74.8	87.2	0.0034	0	20098	ENSG00000238166.1	ENST00000434914.1	RP11-160C18.4
rs11639372	chr15	78966655	0.442	C/T	Intron	0	0	0					0	12736	ENSG00000213307.4	ENST00000494933.1	RPL18P11	ENST00000394802.3	CHRNA5	2.3059
rs11639375	chr15	79024214	0.442	G/A	Intron	0	0	0					0	20234	ENSG00000238166.1	ENST00000434914.1	RP11-160C18.4
rs116901435	chr15	79059695	0.45	C/T	Intron	0	0	0					0	15245	ENSG00000238166.1	ENST00000434914.1	RP11-160C18.4	ENST00000482506.1	RPL21P116	2.4853
rs11852372	chr15	78801394	0.392	A/C	Intron	0	0	0					0	1487	ENSG00000188266.8	ENST00000408962.2	AGPHD1	ENST00000413382.1,ENST00000394802.3	PSMA4,CHRNA5	1.4963,2.3059
rs11852459	chr15	47490614	0.35	A/G	Intron	0	0	0					1	43786	ENSG00000222311.1	ENST00000410379.1	AC084882.1
rs11852909	chr15	79030499	0.225	T/C	downstream	42.0169	22.191	0.891337					5	13949	ENSG00000238166.1	ENST00000434914.1	RP11-160C18.4
rs11853430	chr15	47498613	0.35	C/G	Intron	0	0	0	Tcfcp2l1	91.7	81.6	0.0172	0	35787	ENSG00000222311.1	ENST00000410379.1	AC084882.1
rs11853760	chr15	47518372	0.358	T/A	Intron	0	0	0					0	16028	ENSG00000222311.1	ENST00000410379.1	AC084882.1
rs11853991	chr15	43557549	0.325	A/G	Intron	0	0	0	Sox2,Sox17,Sox5	81.8,81,84.1	71.2,66.3,67.9	0.0016,0.0292,0.0432	0	1505	ENSG00000104055.9	ENST00000220420.5	TGM5	ENST00000356633.5	CCNDBP1	-1.2348
rs11856441	chr15	79030526	0.233	G/T	downstream	70.9998	22.191	1.63443					6	13922	ENSG00000238166.1	ENST00000434914.1	RP11-160C18.4
rs11856940	chr15	47511314	0.358	A/T	Intron	0	0	0	RORA_1	86.4	74.2	0.0264	0	23086	ENSG00000222311.1	ENST00000410379.1	AC084882.1
rs11857532	chr15	78968268	0.475	T/G	Intron	0	0	0	Sox17	83.4	68.7	0.0292	0	14349	ENSG00000213307.4	ENST00000494933.1	RPL18P11	ENST00000394802.3	CHRNA5	2.3059
rs11858230	chr15	78835552	0.367	G/A	Intron	0	0	0					0	2796	ENSG00000041357.10	ENST00000044462.7	PSMA4	ENST00000413382.1,ENST00000394802.3	PSMA4,CHRNA5	1.4963,2.3059
rs11858836	chr15	78783277	0.408	G/A	Intron	0	0	0					0	16628	ENSG00000188266.8	ENST00000408962.2	AGPHD1	ENST00000413382.1,ENST00000394802.3	PSMA4,CHRNA5	1.4963,2.3059
rs1197533	chr15	43198927	0.275	G/A	Intron	0	0	0	Sox17,Sox5	66.3,64.6	81,80.8	0,0	0	13984	ENSG00000128881.10	ENST00000263802.6	NA
rs12050604	chr15	43357406	0.283	C/A	Intron	0	0	0					0	40879	ENSG00000159459.6	ENST00000546274.1	UBR1
rs1206698	chr15	43204086	0.267	C/T	Intron	0	0	0					0	8825	ENSG00000128881.10	ENST00000263802.6	NA
rs12101809	chr15	78779801	0.2	C/T	Intron	0	0	0					0	20104	ENSG00000188266.8	ENST00000408962.2	AGPHD1	ENST00000413382.1,ENST00000394802.3	PSMA4,CHRNA5	1.4963,2.3059
rs12148319	chr15	78956192	0.125	A/G	Intron	0	0	0					0	2273	ENSG00000213307.4	ENST00000494933.1	RPL18P11	ENST00000394802.3	CHRNA5	2.3059
rs12286	chr15	79051759	0.45	G/A	3UTR	0	0	0					0	7309	ENSG00000238166.1	ENST00000434914.1	RP11-160C18.4
rs12324870	chr15	78995801	0.325	C/T	Intron	0	0	0					0	41882	ENSG00000213307.4	ENST00000494933.1	RPL18P11
rs12324886	chr15	79054108	0.217	G/A	Intron	0	0	0					0	9658	ENSG00000238166.1	ENST00000434914.1	RP11-160C18.4
rs12437637	chr15	43212818	0.275	G/C	5UTR	87.3877	118.319	-0.432907					14	93	ENSG00000128881.10	ENST00000263802.6	NA
rs12438008	chr15	79084680	0.283	G/A	Intron	0	0	0					0	18148	ENSG00000185787.9	ENST00000379535.4	MORF4L1	ENST00000482506.1	RPL21P116	2.4853
rs12438181	chr15	78812098	0.192	G/A	Intron	0	0	0	FOXA1	73.1	84.5	0.0046	0	12191	ENSG00000188266.8	ENST00000408962.2	AGPHD1	ENST00000413382.1,ENST00000394802.3	PSMA4,CHRNA5	1.4963,2.3059
rs12439240	chr15	78829091	0.183	T/C	Intron	0	0	0					0	3655	ENSG00000041357.10	ENST00000413382.1	PSMA4	ENST00000413382.1,ENST00000394802.3	PSMA4,CHRNA5	1.4963,2.3059
rs12440651	chr15	43264398	0.275	A/C	Intron	0	0	0					0	31841	ENSG00000254793.1	ENST00000534629.1	FDPSP4
rs12441354	chr15	78821016	0.192	G/A	3UTR	0	0	0					0	11730	ENSG00000041357.10	ENST00000413382.1	PSMA4	ENST00000413382.1,ENST00000394802.3	PSMA4,CHRNA5	1.4963,2.3059
rs12441426	chr15	78812329	0.192	T/C	Intron	2.96941	0	1.98893					0	12422	ENSG00000188266.8	ENST00000408962.2	AGPHD1	ENST00000413382.1,ENST00000394802.3	PSMA4,CHRNA5	1.4963,2.3059
rs12441740	chr15	47507839	0.408	C/G	Intron	0	0	0					0	26561	ENSG00000222311.1	ENST00000410379.1	AC084882.1
rs12441998	chr15	78929372	0.158	A/G	Intron	0	0	0					0	4214	ENSG00000117971.4	ENST00000261751.3	CHRNB4	ENST00000394802.3,ENST00000413382.1	CHRNA5,PSMA4	2.3059,1.4963
rs12442330	chr15	47504742	0.383	C/T	Intron	0	0	0					0	29658	ENSG00000222311.1	ENST00000410379.1	AC084882.1
rs12442456	chr15	78751962	0.167	G/T	Intron	0	0	0					0	21430	ENSG00000136381.7	ENST00000258886.7	IREB2	ENST00000413382.1	PSMA4	1.4963
rs12442476	chr15	79117856	0.392	A/G	Intron	0	4.00128	-2.3223					0	14050	ENSG00000136378.8	ENST00000456326.2	NA	ENST00000482506.1	RPL21P116	2.4853
rs12591557	chr15	78811732	0.375	A/G	Intron	0	0	0					0	11825	ENSG00000188266.8	ENST00000408962.2	AGPHD1	ENST00000413382.1,ENST00000394802.3	PSMA4,CHRNA5	1.4963,2.3059
rs12593229	chr15	78765290	0.383	G/T	Intron	0	0	0					0	34615	ENSG00000188266.8	ENST00000408962.2	AGPHD1	ENST00000413382.1	PSMA4	1.4963
rs12593950	chr15	78920935	0.183	G/C	Intron	0	0	0	Hand1::Tcfe2a	85.7	72.4	0.0216	0	7297	ENSG00000080644.9	ENST00000348639.3	CHRNA3	ENST00000394802.3,ENST00000413382.1	CHRNA5,PSMA4	2.3059,1.4963
rs12594247	chr15	78946633	0.125	C/T	Intron	0	0	0	Nr2e3	69.2	84.7	0.0224	0	7284	ENSG00000213307.4	ENST00000494933.1	RPL18P11	ENST00000394802.3	CHRNA5	2.3059
rs12594363	chr15	47510919	0.383	G/A	Intron	0	0	0					0	23481	ENSG00000222311.1	ENST00000410379.1	AC084882.1
rs12594391	chr15	78816240	0.375	A/G	Intron	0	0	0					0	16333	ENSG00000188266.8	ENST00000408962.2	AGPHD1	ENST00000413382.1,ENST00000394802.3	PSMA4,CHRNA5	1.4963,2.3059
rs12594550	chr15	78959037	0.125	C/G	Intron	0	0	0	Tal1::Gata1,Gata1	70.5,68.6	82.9,83.2	0.0114,0.0076	0	5118	ENSG00000213307.4	ENST00000494933.1	RPL18P11	ENST00000394802.3	CHRNA5	2.3059
rs12595350	chr15	78953464	0.125	G/A	exon	0	0	0					0	453	ENSG00000213307.4	ENST00000494933.1	RPL18P11	ENST00000394802.3	CHRNA5	2.3059
rs12898292	chr15	79112603	0.392	G/A	Intron	0	0	0					0	8797	ENSG00000136378.8	ENST00000456326.2	NA	ENST00000482506.1	RPL21P116	2.4853
rs12898293	chr15	79112568	0.392	A/C	Intron	0	0	0					0	8762	ENSG00000136378.8	ENST00000456326.2	NA	ENST00000482506.1	RPL21P116	2.4853
rs12898300	chr15	47503008	0.358	C/T	Intron	0	0	0					0	31392	ENSG00000222311.1	ENST00000410379.1	AC084882.1
rs12898323	chr15	79054084	0.458	T/C	Intron	0	0	0					0	9634	ENSG00000238166.1	ENST00000434914.1	RP11-160C18.4
rs12898346	chr15	79054117	0.458	T/C	Intron	0	0	0					0	9667	ENSG00000238166.1	ENST00000434914.1	RP11-160C18.4
rs12898452	chr15	79112628	0.392	A/C	Intron	0	0	0					0	8822	ENSG00000136378.8	ENST00000456326.2	NA	ENST00000482506.1	RPL21P116	2.4853
rs12898578	chr15	79112574	0.392	A/G	Intron	0	0	0					0	8768	ENSG00000136378.8	ENST00000456326.2	NA	ENST00000482506.1	RPL21P116	2.4853
rs12898712	chr15	79112622	0.392	T/G	Intron	0	0	0					0	8816	ENSG00000136378.8	ENST00000456326.2	NA	ENST00000482506.1	RPL21P116	2.4853
rs12898994	chr15	47494272	0.342	T/C	Intron	0	0	0	RUNX1,Arnt	95.7,66.4	81.1,83.4	0.0056,0	0	40128	ENSG00000222311.1	ENST00000410379.1	AC084882.1
rs12899131	chr15	78726885	0.383	A/G	upstream	3.51309	0	2.17412					0	3645	ENSG00000136381.7	ENST00000258886.7	IREB2
rs12899135	chr15	78954379	0.45	A/G	Intron	0	0	0	MAX,Arnt	74.1,76.1	86.7,93	0.0174,0.0216	0	460	ENSG00000213307.4	ENST00000494933.1	RPL18P11	ENST00000394802.3	CHRNA5	2.3059
rs12899201	chr15	79033534	0.225	A/G	downstream	0	0	0					0	10914	ENSG00000238166.1	ENST00000434914.1	RP11-160C18.4
rs12899351	chr15	78792398	0.392	C/T	3UTR	0	0	0					0	7507	ENSG00000188266.8	ENST00000408962.2	AGPHD1	ENST00000413382.1,ENST00000394802.3	PSMA4,CHRNA5	1.4963,2.3059
rs12899425	chr15	78726836	0.192	G/A	upstream	3.51309	0	2.17412	Foxa2,FOXA1,FOXD1	73.5,75.8,67.6	84.2,87.1,81.9	0.0124,0.0326,0	0	3694	ENSG00000136381.7	ENST00000258886.7	IREB2
rs12899452	chr15	79112550	0.417	A/T	Intron	0	0	0					0	8744	ENSG00000136378.8	ENST00000456326.2	NA	ENST00000482506.1	RPL21P116	2.4853
rs12899940	chr15	79001699	0.225	T/C	Intron	105.61	71.8836	0.548681					9	42749	ENSG00000238166.1	ENST00000434914.1	RP11-160C18.4
rs12900783	chr15	78815523	0.375	G/A	Intron	0	0	0					0	15616	ENSG00000188266.8	ENST00000408962.2	AGPHD1	ENST00000413382.1,ENST00000394802.3	PSMA4,CHRNA5	1.4963,2.3059
rs12901228	chr15	79030049	0.225	T/G	upstream	0	0	0					0	14399	ENSG00000238166.1	ENST00000434914.1	RP11-160C18.4
rs12901241	chr15	79002662	0.325	A/G	Intron	0	0	0					0	41786	ENSG00000238166.1	ENST00000434914.1	RP11-160C18.4
rs12901300	chr15	78892952	0.383	G/A	Intron	0	0	0	Ddit3::Cebpa	71.3	83	0	0	1622	ENSG00000080644.9	ENST00000326858.5	NA	ENST00000394802.3,ENST00000413382.1	CHRNA5,PSMA4	2.3059,1.4963
rs12901331	chr15	79021097	0.325	T/C	Intron	10.5338	0	3.5278					1	23351	ENSG00000238166.1	ENST00000434914.1	RP11-160C18.4
rs12901913	chr15	78981348	0.45	C/T	Intron	0	0	0					0	27429	ENSG00000213307.4	ENST00000494933.1	RPL18P11
rs12902493	chr15	78819275	0.375	C/G	Intron	0	0	0					0	13471	ENSG00000041357.10	ENST00000413382.1	PSMA4	ENST00000413382.1,ENST00000394802.3	PSMA4,CHRNA5	1.4963,2.3059
rs12902602	chr15	78967401	0.442	A/G	Intron	0	0	0					0	13482	ENSG00000213307.4	ENST00000494933.1	RPL18P11	ENST00000394802.3	CHRNA5	2.3059
rs12903078	chr15	47503469	0.358	G/A	Intron	0	0	0					0	30931	ENSG00000222311.1	ENST00000410379.1	AC084882.1
rs12903129	chr15	78819606	0.375	C/T	Intron	0	0	0					0	13140	ENSG00000041357.10	ENST00000413382.1	PSMA4	ENST00000413382.1,ENST00000394802.3	PSMA4,CHRNA5	1.4963,2.3059
rs12903150	chr15	78724645	0.208	A/G	upstream	0	0	0					0	5885	ENSG00000136381.7	ENST00000258886.7	IREB2
rs12903295	chr15	78778972	0.383	G/A	Intron	0	0	0					0	20933	ENSG00000188266.8	ENST00000408962.2	AGPHD1	ENST00000413382.1,ENST00000394802.3	PSMA4,CHRNA5	1.4963,2.3059
rs12904179	chr15	43160505	0.275	G/A	Intron	0	0	0					0	27713	ENSG00000128881.10	ENST00000399479.3	NA
rs12904234	chr15	78779384	0.383	T/C	Intron	0	0	0					0	20521	ENSG00000188266.8	ENST00000408962.2	AGPHD1	ENST00000413382.1,ENST00000394802.3	PSMA4,CHRNA5	1.4963,2.3059
rs12904489	chr15	79033925	0.225	A/T	downstream	0	0	0					0	10523	ENSG00000238166.1	ENST00000434914.1	RP11-160C18.4
rs12905116	chr15	79042734	0.225	A/T	upstream	0	5.22406	-2.63786					0	1714	ENSG00000238166.1	ENST00000434914.1	RP11-160C18.4
rs12905641	chr15	78964362	0.317	C/T	Intron	0	0	0					0	10443	ENSG00000213307.4	ENST00000494933.1	RPL18P11	ENST00000394802.3	CHRNA5	2.3059
rs12905740	chr15	79082364	0.258	C/T	Intron	14.0746	0	3.91404	Hand1::Tcfe2a	69	82.2	0.024	0	20464	ENSG00000185787.9	ENST00000379535.4	MORF4L1	ENST00000482506.1	RPL21P116	2.4853
rs12905772	chr15	43648444	0.308	G/A	downstream	0	0	0					0	13801	ENSG00000140265.7	ENST00000396976.2	ZSCAN29
rs12906171	chr15	79029640	0.325	C/T	upstream	0	0	0					0	14808	ENSG00000238166.1	ENST00000434914.1	RP11-160C18.4
rs12906284	chr15	78825105	0.375	C/T	Intron	0	0	0					0	7641	ENSG00000041357.10	ENST00000413382.1	PSMA4	ENST00000413382.1,ENST00000394802.3	PSMA4,CHRNA5	1.4963,2.3059
rs12906691	chr15	79068328	0.458	G/A	Intron	0	0	0					0	23878	ENSG00000238166.1	ENST00000434914.1	RP11-160C18.4	ENST00000482506.1	RPL21P116	2.4853
rs12906835	chr15	79046989	0.225	G/A	downstream	3.86522	0	2.28251					1	2539	ENSG00000238166.1	ENST00000434914.1	RP11-160C18.4
rs12906846	chr15	78825295	0.375	G/A	Intron	0	0	0	RORA_1	70.3	82.4	0.0354	0	7451	ENSG00000041357.10	ENST00000413382.1	PSMA4	ENST00000413382.1,ENST00000394802.3	PSMA4,CHRNA5	1.4963,2.3059
rs12906867	chr15	47508197	0.358	G/A	Intron	0	0	0					0	26203	ENSG00000222311.1	ENST00000410379.1	AC084882.1
rs12906951	chr15	78825562	0.375	C/T	exon	0	0	0					0	7184	ENSG00000041357.10	ENST00000413382.1	PSMA4	ENST00000413382.1,ENST00000394802.3	PSMA4,CHRNA5	1.4963,2.3059
rs12906977	chr15	79031329	0.225	A/C	downstream	0	0	0					0	13119	ENSG00000238166.1	ENST00000434914.1	RP11-160C18.4
rs12907065	chr15	79107355	0.392	A/G	Intron	0	0	0					0	3549	ENSG00000136378.8	ENST00000456326.2	NA	ENST00000482506.1	RPL21P116	2.4853
rs12907169	chr15	78825498	0.375	G/C	Intron	0	0	0					0	7248	ENSG00000041357.10	ENST00000413382.1	PSMA4	ENST00000413382.1,ENST00000394802.3	PSMA4,CHRNA5	1.4963,2.3059
rs12907207	chr15	79031290	0.225	A/G	downstream	0	0	0					0	13158	ENSG00000238166.1	ENST00000434914.1	RP11-160C18.4
rs12907425	chr15	78825149	0.367	T/A	Intron	0	0	0					0	7597	ENSG00000041357.10	ENST00000413382.1	PSMA4	ENST00000413382.1,ENST00000394802.3	PSMA4,CHRNA5	1.4963,2.3059
rs12907511	chr15	78998061	0.225	G/C	Intron	0	0	0					0	44142	ENSG00000213307.4	ENST00000494933.1	RPL18P11
rs12907536	chr15	79031485	0.225	A/G	downstream	0	0	0					0	12963	ENSG00000238166.1	ENST00000434914.1	RP11-160C18.4
rs12907706	chr15	47495476	0.35	G/T	Intron	0	0	0	NFIL3,RELA	75.3,85	86.3,74.1	0.039,0.0438	0	38924	ENSG00000222311.1	ENST00000410379.1	AC084882.1
rs12907764	chr15	79070438	0.442	A/G	Intron	0	0	0					0	25988	ENSG00000238166.1	ENST00000434914.1	RP11-160C18.4	ENST00000482506.1	RPL21P116	2.4853
rs12907966	chr15	78843051	0.383	C/T	downstream	0	2.95467	-1.98356	Sox17	82	67.3	0.0292	1	10295	ENSG00000041357.10	ENST00000044462.7	PSMA4	ENST00000413382.1,ENST00000394802.3	PSMA4,CHRNA5	1.4963,2.3059
rs12908534	chr15	78725521	0.208	A/G	upstream	0	0	0	Sox5	84.1	67.9	0.0432	0	5009	ENSG00000136381.7	ENST00000258886.7	IREB2
rs12909921	chr15	78743260	0.392	A/G	Intron	0	0	0					0	12728	ENSG00000136381.7	ENST00000258886.7	IREB2	ENST00000413382.1	PSMA4	1.4963
rs12910090	chr15	78743300	0.375	A/C	Intron	0	0	0	NFIL3,CREB1	86,69.3	74.9,82.9	0.031,0.017	0	12768	ENSG00000136381.7	ENST00000258886.7	IREB2	ENST00000413382.1	PSMA4	1.4963
rs12910100	chr15	78822667	0.375	C/T	Intron	0	0	0					0	10079	ENSG00000041357.10	ENST00000413382.1	PSMA4	ENST00000413382.1,ENST00000394802.3	PSMA4,CHRNA5	1.4963,2.3059
rs12910237	chr15	78956338	0.325	C/T	Intron	0	0	0					0	2419	ENSG00000213307.4	ENST00000494933.1	RPL18P11	ENST00000394802.3	CHRNA5	2.3059
rs12910289	chr15	78822065	0.375	T/G	Intron	0	0	0					0	10681	ENSG00000041357.10	ENST00000413382.1	PSMA4	ENST00000413382.1,ENST00000394802.3	PSMA4,CHRNA5	1.4963,2.3059
rs12910627	chr15	78994933	0.45	G/C	Intron	0	0	0					0	41014	ENSG00000213307.4	ENST00000494933.1	RPL18P11
rs12910910	chr15	78767850	0.383	T/C	3UTR	0	0	0					0	32055	ENSG00000188266.8	ENST00000408962.2	AGPHD1	ENST00000413382.1	PSMA4	1.4963
rs12910978	chr15	78810017	0.375	A/G	Intron	0	0	0					0	10110	ENSG00000188266.8	ENST00000408962.2	AGPHD1	ENST00000413382.1,ENST00000394802.3	PSMA4,CHRNA5	1.4963,2.3059
rs12910984	chr15	78891627	0.2	A/G	Intron	0	0	0					0	2947	ENSG00000080644.9	ENST00000326858.5	NA	ENST00000394802.3,ENST00000413382.1	CHRNA5,PSMA4	2.3059,1.4963
rs12912220	chr15	79039427	0.325	A/T	upstream	0	0	0	Lhx3	86.3	77.6	0.0488	0	5021	ENSG00000238166.1	ENST00000434914.1	RP11-160C18.4
rs12912524	chr15	78952756	0.233	A/G	Intron	0	0	0					0	1161	ENSG00000213307.4	ENST00000494933.1	RPL18P11	ENST00000394802.3	CHRNA5	2.3059
rs12912673	chr15	78810216	0.358	T/C	Intron	0	0	0	NR3C1	73.2	80.2	0.0012	0	10309	ENSG00000188266.8	ENST00000408962.2	AGPHD1	ENST00000413382.1,ENST00000394802.3	PSMA4,CHRNA5	1.4963,2.3059
rs12913112	chr15	43396837	0.275	G/C	Intron	2.90024	134.879	-5.12261					0	1448	ENSG00000159459.6	ENST00000546274.1	UBR1	ENST00000356633.5	CCNDBP1	-1.2348
rs12913134	chr15	43396926	0.275	G/A	Intron	0	134.879	-7.08617					0	1359	ENSG00000159459.6	ENST00000546274.1	UBR1	ENST00000356633.5	CCNDBP1	-1.2348
rs12913173	chr15	78810546	0.358	T/C	Intron	0	0	0	Gata1	66.9	81.4	0.0368	0	10639	ENSG00000188266.8	ENST00000408962.2	AGPHD1	ENST00000413382.1,ENST00000394802.3	PSMA4,CHRNA5	1.4963,2.3059
rs12913213	chr15	43321021	0.267	T/C	Intron	0	0	0					0	77264	ENSG00000159459.6	ENST00000546274.1	UBR1
rs12914084	chr15	47502351	0.358	T/C	Intron	0	0	0					0	32049	ENSG00000222311.1	ENST00000410379.1	AC084882.1
rs12914385	chr15	78898723	0.458	C/T	Intron	0	0	0					0	4147	ENSG00000080644.9	ENST00000326858.5	NA	ENST00000394802.3,ENST00000413382.1	CHRNA5,PSMA4	2.3059,1.4963
rs12914694	chr15	78814444	0.375	G/A	Intron	0	0	0	T	71.6	81.4	0	0	14537	ENSG00000188266.8	ENST00000408962.2	AGPHD1	ENST00000413382.1,ENST00000394802.3	PSMA4,CHRNA5	1.4963,2.3059
rs12915366	chr15	78831753	0.358	G/A	upstream	0	0	0					0	993	ENSG00000041357.10	ENST00000413382.1	PSMA4	ENST00000413382.1,ENST00000394802.3	PSMA4,CHRNA5	1.4963,2.3059
rs12915428	chr15	78823368	0.375	G/A	Intron	0	0	0	RUNX1	71.3	85.8	0.018	0	9378	ENSG00000041357.10	ENST00000413382.1	PSMA4	ENST00000413382.1,ENST00000394802.3	PSMA4,CHRNA5	1.4963,2.3059
rs12915539	chr15	78940795	0.325	T/A	Intron	0	0	0					0	7207	ENSG00000117971.4	ENST00000261751.3	CHRNB4	ENST00000394802.3	CHRNA5	2.3059
rs12915652	chr15	78831928	0.35	G/A	upstream	145.999	0	7.19967	Ddit3::Cebpa	75.6	87.3	0	0	818	ENSG00000041357.10	ENST00000413382.1	PSMA4	ENST00000413382.1,ENST00000394802.3	PSMA4,CHRNA5	1.4963,2.3059
rs12916326	chr15	79054011	0.458	A/G	Intron	0	0	0					0	9561	ENSG00000238166.1	ENST00000434914.1	RP11-160C18.4
rs12916396	chr15	78744524	0.208	G/A	Intron	0	2.31073	-1.72715	znf143	83.1	76.6	0.028	0	13992	ENSG00000136381.7	ENST00000258886.7	IREB2	ENST00000413382.1	PSMA4	1.4963
rs12916483	chr15	78832397	0.375	G/A	upstream	189.6	159.779	0.245471	Klf4	80.3	68.1	0.0354	22	349	ENSG00000041357.10	ENST00000413382.1	PSMA4	ENST00000413382.1,ENST00000394802.3	PSMA4,CHRNA5	1.4963,2.3059
rs12916558	chr15	78744600	0.208	G/A	Intron	0	0	0					0	14068	ENSG00000136381.7	ENST00000258886.7	IREB2	ENST00000413382.1	PSMA4	1.4963
rs12916648	chr15	79054129	0.417	C/T	Intron	0	0	0					0	9679	ENSG00000238166.1	ENST00000434914.1	RP11-160C18.4
rs12916769	chr15	78723347	0.208	A/G	upstream	0	0	0					0	7183	ENSG00000136381.7	ENST00000258886.7	IREB2
rs12916801	chr15	78769130	0.383	G/A	Intron	0	0	0					0	30775	ENSG00000188266.8	ENST00000408962.2	AGPHD1	ENST00000413382.1	PSMA4	1.4963
rs12916999	chr15	78826912	0.375	C/T	Intron	0	0	0					0	5834	ENSG00000041357.10	ENST00000413382.1	PSMA4	ENST00000413382.1,ENST00000394802.3	PSMA4,CHRNA5	1.4963,2.3059
rs1316971	chr15	78930510	0.158	G/A	Intron	0	0	0					0	3076	ENSG00000117971.4	ENST00000261751.3	CHRNB4	ENST00000394802.3,ENST00000413382.1	CHRNA5,PSMA4	2.3059,1.4963
rs1317286	chr15	78896129	0.417	A/G	Intron	0	0	0	Tcfcp2l1	73	82.7	0.0228	0	1553	ENSG00000080644.9	ENST00000326858.5	NA	ENST00000394802.3,ENST00000413382.1	CHRNA5,PSMA4	2.3059,1.4963
rs13180	chr15	78789488	0.375	T/C	3UTR	0	0	0					0	10417	ENSG00000188266.8	ENST00000408962.2	AGPHD1	ENST00000413382.1,ENST00000394802.3	PSMA4,CHRNA5	1.4963,2.3059
rs13329073	chr15	43189868	0.275	A/T	Intron	0	0	0	TAL1::TCF3	77.7	88.2	0.0042	0	23043	ENSG00000128881.10	ENST00000263802.6	NA
rs13329271	chr15	78914230	0.183	A/C	upstream	0	0	0	Sox5	84.1	67.9	0.0432	0	592	ENSG00000080644.9	ENST00000348639.3	CHRNA3	ENST00000394802.3,ENST00000413382.1	CHRNA5,PSMA4	2.3059,1.4963
rs1381855	chr15	43264005	0.267	A/G	Intron	0	0	0					0	31448	ENSG00000254793.1	ENST00000534629.1	FDPSP4
rs1383634	chr15	79029396	0.225	C/T	upstream	0	0	0					0	15052	ENSG00000238166.1	ENST00000434914.1	RP11-160C18.4
rs1383635	chr15	79029511	0.225	C/T	upstream	0	0	0					0	14937	ENSG00000238166.1	ENST00000434914.1	RP11-160C18.4
rs1383636	chr15	79106220	0.267	A/G	Intron	0	0	0					0	2414	ENSG00000136378.8	ENST00000456326.2	NA	ENST00000482506.1	RPL21P116	2.4853
rs1394371	chr15	78724469	0.35	C/T	upstream	0	0	0					0	6061	ENSG00000136381.7	ENST00000258886.7	IREB2
rs1474200	chr15	43385743	0.275	A/C	Intron	0	0	0					0	12542	ENSG00000159459.6	ENST00000546274.1	UBR1	ENST00000356633.5	CCNDBP1	-1.2348
rs1504545	chr15	78818471	0.375	G/C	Intron	0	0	0					0	14275	ENSG00000041357.10	ENST00000413382.1	PSMA4	ENST00000413382.1,ENST00000394802.3	PSMA4,CHRNA5	1.4963,2.3059
rs1504546	chr15	78824235	0.367	C/T	Intron	0	0	0					0	8511	ENSG00000041357.10	ENST00000413382.1	PSMA4	ENST00000413382.1,ENST00000394802.3	PSMA4,CHRNA5	1.4963,2.3059
rs1504548	chr15	78843246	0.383	G/T	downstream	0	0	0					1	10490	ENSG00000041357.10	ENST00000044462.7	PSMA4	ENST00000413382.1,ENST00000394802.3	PSMA4,CHRNA5	1.4963,2.3059
rs1504549	chr15	78766629	0.383	T/C	3UTR	0	0	0					0	33276	ENSG00000188266.8	ENST00000408962.2	AGPHD1	ENST00000413382.1	PSMA4	1.4963
rs1504550	chr15	78766250	0.408	A/G	3UTR	0	0	0					0	33655	ENSG00000188266.8	ENST00000408962.2	AGPHD1	ENST00000413382.1	PSMA4	1.4963
rs1548096	chr15	43253311	0.283	C/T	Intron	0	0	0					0	20754	ENSG00000254793.1	ENST00000534629.1	FDPSP4
rs1563245	chr15	47518807	0.358	T/G	Intron	0	0	0	NFE2L2,RORA_1	82.5,84.3	71.9,72.1	0.0388,0.0264	0	15593	ENSG00000222311.1	ENST00000410379.1	AC084882.1
rs1564499	chr15	79084808	0.258	C/T	Intron	0	0	0					0	18020	ENSG00000185787.9	ENST00000379535.4	MORF4L1	ENST00000482506.1	RPL21P116	2.4853
rs16969894	chr15	78776456	0.2	C/T	Intron	0	0	0					0	23449	ENSG00000188266.8	ENST00000408962.2	AGPHD1	ENST00000413382.1,ENST00000394802.3	PSMA4,CHRNA5	1.4963,2.3059
rs16969968	chr15	78882925	0.417	G/A	exon	0	0	0					0	9840	ENSG00000169684.8	ENST00000394802.3	CHRNA5	ENST00000394802.3,ENST00000413382.1	CHRNA5,PSMA4	2.3059,1.4963
rs16970006	chr15	78970259	0.075	T/C	Intron	0	0	0					0	16340	ENSG00000213307.4	ENST00000494933.1	RPL18P11	ENST00000394802.3	CHRNA5	2.3059
rs1700006	chr15	78875623	0.2	A/G	Intron	0	0	0	TBP	80.3	70	0.0406	0	2538	ENSG00000169684.8	ENST00000394802.3	CHRNA5	ENST00000394802.3,ENST00000413382.1	CHRNA5,PSMA4	2.3059,1.4963
rs17243470	chr15	79172766	0.267	T/G	Intron	5.05482	29.9495	-2.35376					0	7554	ENSG00000185787.9	ENST00000331268.4	MORF4L1	ENST00000482506.1	RPL21P116	2.4853
rs17405217	chr15	78731149	0.408	C/T	exon	151.074	255.328	-0.753218					25	617	ENSG00000136381.7	ENST00000258886.7	IREB2
rs17407257	chr15	78826249	0.367	A/G	Intron	0	0	0	Tal1::Gata1	82.3	71.7	0.0414	0	6497	ENSG00000041357.10	ENST00000413382.1	PSMA4	ENST00000413382.1,ENST00000394802.3	PSMA4,CHRNA5	1.4963,2.3059
rs17408276	chr15	78881618	0.333	T/C	exon	0	0	0					0	8533	ENSG00000169684.8	ENST00000394802.3	CHRNA5	ENST00000394802.3,ENST00000413382.1	CHRNA5,PSMA4	2.3059,1.4963
rs17483548	chr15	78730313	0.408	G/A	Intron	330.935	236.286	0.484277	IRF1	74.3	83.8	0.0034	50	217	ENSG00000136381.7	ENST00000258886.7	IREB2
rs17483686	chr15	78733390	0.408	A/T	Intron	128.685	0	7.01887					1	2858	ENSG00000136381.7	ENST00000258886.7	IREB2	ENST00000413382.1	PSMA4	1.4963
rs17483721	chr15	78733731	0.408	T/C	Intron	128.685	0	7.01887					0	3199	ENSG00000136381.7	ENST00000258886.7	IREB2	ENST00000413382.1	PSMA4	1.4963
rs17483929	chr15	78742376	0.408	G/A	Intron	0	0	0					0	11844	ENSG00000136381.7	ENST00000258886.7	IREB2	ENST00000413382.1	PSMA4	1.4963
rs17484235	chr15	78761414	0.408	C/G	Intron	0	0	0					0	30882	ENSG00000136381.7	ENST00000258886.7	IREB2	ENST00000413382.1	PSMA4	1.4963
rs17484524	chr15	78772676	0.408	A/G	Intron	0	0	0					0	27229	ENSG00000188266.8	ENST00000408962.2	AGPHD1	ENST00000413382.1	PSMA4	1.4963
rs17486195	chr15	78865197	0.408	A/G	Intron	0	2.98517	-1.99464					0	7334	ENSG00000169684.8	ENST00000299565.5	CHRNA5	ENST00000394802.3,ENST00000413382.1	CHRNA5,PSMA4	2.3059,1.4963
rs17486278	chr15	78867482	0.417	A/C	Intron	0	0	0	FOXI1,FOXA1	80.1,82.3	69.1,70.9	0.0492,0.0224	0	5601	ENSG00000169684.8	ENST00000394802.3	CHRNA5	ENST00000394802.3,ENST00000413382.1	CHRNA5,PSMA4	2.3059,1.4963
rs17487223	chr15	78923987	0.442	C/T	Intron	0	0	0					0	9599	ENSG00000117971.4	ENST00000261751.3	CHRNB4	ENST00000394802.3,ENST00000413382.1	CHRNA5,PSMA4	2.3059,1.4963
rs17487514	chr15	78953785	0.325	C/T	exon	0	0	0					0	132	ENSG00000213307.4	ENST00000494933.1	RPL18P11	ENST00000394802.3	CHRNA5	2.3059
rs17832351	chr15	79173005	0.267	A/G	Intron	0	0	0					0	7793	ENSG00000185787.9	ENST00000331268.4	MORF4L1	ENST00000482506.1	RPL21P116	2.4853
rs1809409	chr15	79063474	0.475	A/T	exon	0	0	0	USF1	84.8	69.2	0.0498	0	19024	ENSG00000238166.1	ENST00000434914.1	RP11-160C18.4	ENST00000482506.1	RPL21P116	2.4853
rs1809412	chr15	79021908	0.233	T/C	Intron	0	0	0					0	22540	ENSG00000238166.1	ENST00000434914.1	RP11-160C18.4
rs1809415	chr15	79028201	0.208	C/T	upstream	0	0	0					0	16247	ENSG00000238166.1	ENST00000434914.1	RP11-160C18.4
rs1809419	chr15	79053814	0.458	G/A	Intron	0	0	0					0	9364	ENSG00000238166.1	ENST00000434914.1	RP11-160C18.4
rs1809420	chr15	79056769	0.448	T/C	Intron	0	0	0					0	12319	ENSG00000238166.1	ENST00000434914.1	RP11-160C18.4	ENST00000482506.1	RPL21P116	2.4853
rs1809424	chr15	79059703	0.467	T/C	Intron	0	0	0					0	15253	ENSG00000238166.1	ENST00000434914.1	RP11-160C18.4	ENST00000482506.1	RPL21P116	2.4853
rs1814323	chr15	43563237	0.333	C/T	upstream	0	0	0					0	4181	ENSG00000104055.9	ENST00000220420.5	TGM5	ENST00000356633.5	CCNDBP1	-1.2348
rs1814880	chr15	79021140	0.225	C/T	Intron	10.5338	0	3.5278					1	23308	ENSG00000238166.1	ENST00000434914.1	RP11-160C18.4
rs1825082	chr15	79023433	0.442	G/A	Intron	0	0	0					0	21015	ENSG00000238166.1	ENST00000434914.1	RP11-160C18.4
rs1825083	chr15	79023467	0.45	T/C	Intron	0	0	0					0	20981	ENSG00000238166.1	ENST00000434914.1	RP11-160C18.4
rs1825084	chr15	79023577	0.442	C/T	Intron	0	0	0	RUNX1	82	67.4	0.0148	0	20871	ENSG00000238166.1	ENST00000434914.1	RP11-160C18.4
rs1825085	chr15	79023578	0.45	A/G	Intron	0	0	0					0	20870	ENSG00000238166.1	ENST00000434914.1	RP11-160C18.4
rs1825086	chr15	79029492	0.225	G/A	upstream	0	0	0					0	14956	ENSG00000238166.1	ENST00000434914.1	RP11-160C18.4
rs1847529	chr15	78735070	0.383	A/C	Intron	0	0	0	NFYA,Klf4,Sox5	81.3,71.3,81	71,84.2,64.8	0.0462,0,0.0296	0	4538	ENSG00000136381.7	ENST00000258886.7	IREB2	ENST00000413382.1	PSMA4	1.4963
rs1847530	chr15	78824031	0.367	G/A	Intron	0	0	0	Sox17	65.7	80.4	0	0	8715	ENSG00000041357.10	ENST00000413382.1	PSMA4	ENST00000413382.1,ENST00000394802.3	PSMA4,CHRNA5	1.4963,2.3059
rs1869258	chr15	43803621	0.308	A/C	Intron	93.8951	69.2826	0.433167					9	464	ENSG00000166963.7	ENST00000382031.1	MAP1A	ENST00000399453.1,ENST00000300231.5,ENST00000382044.4,ENST00000382039.3,ENST00000450086.2,ENST00000381694.5	MAP1A,MAP1A,TP53BP1,TP53BP1,CKMT1B,NA	-1.7844,-3.8779,-1.0193,1.7231,1.1282,1.4426
rs1878399	chr15	78912003	0.4	C/G	Intron	51.7059	0	5.71989					2	1517	ENSG00000080644.9	ENST00000326828.4	CHRNA3	ENST00000394802.3,ENST00000413382.1	CHRNA5,PSMA4	2.3059,1.4963
rs1904920	chr15	79029587	0.225	T/C	upstream	0	0	0					0	14861	ENSG00000238166.1	ENST00000434914.1	RP11-160C18.4
rs1948	chr15	78917399	0.308	G/A	3UTR	0	0	0					0	3761	ENSG00000080644.9	ENST00000348639.3	CHRNA3	ENST00000394802.3,ENST00000413382.1	CHRNA5,PSMA4	2.3059,1.4963
rs1964678	chr15	78754000	0.383	G/A	Intron	4.28031	0	2.40062					0	23468	ENSG00000136381.7	ENST00000258886.7	IREB2	ENST00000413382.1	PSMA4	1.4963
rs1976007	chr15	79085023	0.258	C/T	Intron	0	0	0					0	17805	ENSG00000185787.9	ENST00000379535.4	MORF4L1	ENST00000482506.1	RPL21P116	2.4853
rs1979905	chr15	78842374	0.383	C/A	downstream	0	0	0					1	9618	ENSG00000041357.10	ENST00000044462.7	PSMA4	ENST00000413382.1,ENST00000394802.3	PSMA4,CHRNA5	1.4963,2.3059
rs1979906	chr15	78842289	0.383	T/C	downstream	0	0	0					1	9533	ENSG00000041357.10	ENST00000044462.7	PSMA4	ENST00000413382.1,ENST00000394802.3	PSMA4,CHRNA5	1.4963,2.3059
rs1979907	chr15	78842239	0.375	C/T	downstream	3.50787	0	2.17245					1	9483	ENSG00000041357.10	ENST00000044462.7	PSMA4	ENST00000413382.1,ENST00000394802.3	PSMA4,CHRNA5	1.4963,2.3059
rs1979908	chr15	78843564	0.383	T/C	downstream	0	0	0					1	10808	ENSG00000041357.10	ENST00000044462.7	PSMA4	ENST00000413382.1,ENST00000394802.3	PSMA4,CHRNA5	1.4963,2.3059
rs1994017	chr15	79080306	0.258	C/T	Intron	0	0	0					0	22522	ENSG00000185787.9	ENST00000379535.4	MORF4L1	ENST00000482506.1	RPL21P116	2.4853
rs1994018	chr15	79025584	0.208	G/A	Intron	0	0	0					0	18864	ENSG00000238166.1	ENST00000434914.1	RP11-160C18.4
rs1996371	chr15	78956806	0.45	T/C	Intron	0	0	0					0	2887	ENSG00000213307.4	ENST00000494933.1	RPL18P11	ENST00000394802.3	CHRNA5	2.3059
rs2002854	chr15	79053014	0.217	G/A	Intron	0	0	0					0	8564	ENSG00000238166.1	ENST00000434914.1	RP11-160C18.4
rs2005263	chr15	79032825	0.325	C/T	downstream	93.7839	15.1896	2.54957					9	11623	ENSG00000238166.1	ENST00000434914.1	RP11-160C18.4
rs2009746	chr15	78754102	0.408	A/G	Intron	4.28031	0	2.40062	NFYA,Sox17	85.1,75.1	95.5,89.8	0.0088,0	0	23570	ENSG00000136381.7	ENST00000258886.7	IREB2	ENST00000413382.1	PSMA4	1.4963
rs2012467	chr15	43690565	0.325	A/G	exon	0	0	0					0	6646	ENSG00000243871.1	ENST00000468140.1	Metazoa_SRP	ENST00000382039.3,ENST00000382044.4	TP53BP1,TP53BP1	1.7231,-1.0193
rs2017091	chr15	79032744	0.225	A/G	downstream	93.7839	0	6.56657					6	11704	ENSG00000238166.1	ENST00000434914.1	RP11-160C18.4
rs2036527	chr15	78851615	0.425	G/A	upstream	0	0	0	FOXA1,Sox17,Sox5	69.8,69.8,83.8	81.1,84.5,100	0.0326,0,0	0	6246	ENSG00000169684.8	ENST00000299565.5	CHRNA5	ENST00000413382.1,ENST00000394802.3	PSMA4,CHRNA5	1.4963,2.3059
rs2036529	chr15	78726272	0.217	T/A	upstream	0	0	0					0	4258	ENSG00000136381.7	ENST00000258886.7	IREB2
rs2036533	chr15	78781687	0.2	G/A	Intron	0	0	0					0	18218	ENSG00000188266.8	ENST00000408962.2	AGPHD1	ENST00000413382.1,ENST00000394802.3	PSMA4,CHRNA5	1.4963,2.3059
rs2036534	chr15	78826948	0.192	T/C	Intron	0	0	0					0	5798	ENSG00000041357.10	ENST00000413382.1	PSMA4	ENST00000413382.1,ENST00000394802.3	PSMA4,CHRNA5	1.4963,2.3059
rs2056346	chr15	43380028	0.275	C/G	Intron	0	0	0					0	18257	ENSG00000159459.6	ENST00000546274.1	UBR1	ENST00000356633.5	CCNDBP1	-1.2348
rs2067808	chr15	78911780	0.35	G/A	Intron	51.7059	0	5.71989					2	1740	ENSG00000080644.9	ENST00000326828.4	CHRNA3	ENST00000394802.3,ENST00000413382.1	CHRNA5,PSMA4	2.3059,1.4963
rs2127898	chr15	79083120	0.217	G/A	exon	0	0	0					0	19708	ENSG00000185787.9	ENST00000379535.4	MORF4L1	ENST00000482506.1	RPL21P116	2.4853
rs2169581	chr15	43226766	0.275	A/G	downstream	0	0	0					0	5789	ENSG00000254793.1	ENST00000534629.1	FDPSP4
rs2170311	chr15	78947611	0.45	G/A	Intron	0	0	0					0	6306	ENSG00000213307.4	ENST00000494933.1	RPL18P11	ENST00000394802.3	CHRNA5	2.3059
rs2219939	chr15	79029723	0.225	A/G	upstream	0	0	0					0	14725	ENSG00000238166.1	ENST00000434914.1	RP11-160C18.4
rs2244746	chr15	43695083	0.325	T/A	exon	0	0	0					0	10400	ENSG00000067369.7	ENST00000434595.1	TP53BP1	ENST00000382039.3,ENST00000382044.4	TP53BP1,TP53BP1	1.7231,-1.0193
rs2244981	chr15	43752751	0.292	T/C	Intron	0	0	0	Klf4	84.7	96.9	0.0148	0	4221	ENSG00000067369.7	ENST00000411772.1	TP53BP1	ENST00000382039.3,ENST00000382044.4,ENST00000399453.1,ENST00000300231.5	TP53BP1,TP53BP1,MAP1A,MAP1A	1.7231,-1.0193,-1.7844,-3.8779
rs2249952	chr15	43720533	0.3	G/C	Intron	0	0	0					0	218	ENSG00000067369.7	ENST00000467474.1	TP53BP1	ENST00000382039.3,ENST00000382044.4,ENST00000399453.1,ENST00000300231.5	TP53BP1,TP53BP1,MAP1A,MAP1A	1.7231,-1.0193,-1.7844,-3.8779
rs2253268	chr15	43800968	0.283	A/C	Intron	0	0	0					0	1843	ENSG00000067369.7	ENST00000263801.3	TP53BP1	ENST00000399453.1,ENST00000300231.5,ENST00000382044.4,ENST00000382039.3,ENST00000450086.2,ENST00000381694.5	MAP1A,MAP1A,TP53BP1,TP53BP1,CKMT1B,NA	-1.7844,-3.8779,-1.0193,1.7231,1.1282,1.4426
rs2255410	chr15	43831097	0.3	G/A	Intron	0	0	0					0	17424	ENSG00000166963.7	ENST00000442025.2	NA	ENST00000300231.5,ENST00000399453.1,ENST00000382044.4,ENST00000382039.3,ENST00000450086.2,ENST00000381694.5	MAP1A,MAP1A,TP53BP1,TP53BP1,CKMT1B,NA	-3.8779,-1.7844,-1.0193,1.7231,1.1282,1.4426
rs2255663	chr15	43829008	0.308	C/T	Intron	0	0	0					0	15335	ENSG00000166963.7	ENST00000442025.2	NA	ENST00000300231.5,ENST00000399453.1,ENST00000382044.4,ENST00000382039.3,ENST00000450086.2,ENST00000381694.5	MAP1A,MAP1A,TP53BP1,TP53BP1,CKMT1B,NA	-3.8779,-1.7844,-1.0193,1.7231,1.1282,1.4426
rs2277532	chr15	43244699	0.275	G/A	Intron	0	0	0					0	12142	ENSG00000254793.1	ENST00000534629.1	FDPSP4
rs2277547	chr15	79082431	0.225	A/G	Intron	14.0746	0	3.91404	Egr1	71.6	81.8	0	0	20397	ENSG00000185787.9	ENST00000379535.4	MORF4L1	ENST00000482506.1	RPL21P116	2.4853
rs2278856	chr15	43631356	0.325	G/A	Intron	0	0	0					1	8483	ENSG00000168803.9	ENST00000422466.2	ADAL
rs2278857	chr15	43632549	0.317	T/C	3UTR	0	0	0					0	9676	ENSG00000168803.9	ENST00000422466.2	ADAL
rs2292117	chr15	78834689	0.375	G/A	exon	145.999	132.524	0.138715					0	1933	ENSG00000041357.10	ENST00000044462.7	PSMA4	ENST00000413382.1,ENST00000394802.3	PSMA4,CHRNA5	1.4963,2.3059
rs2412781	chr15	43667900	0.308	T/C	Intron	0	0	0					0	837	ENSG00000137822.7	ENST00000399460.3	TUBGCP4
rs2439845	chr15	43722610	0.3	C/G	Intron	0	0	0					0	2295	ENSG00000067369.7	ENST00000467474.1	TP53BP1	ENST00000382039.3,ENST00000382044.4,ENST00000399453.1,ENST00000300231.5	TP53BP1,TP53BP1,MAP1A,MAP1A	1.7231,-1.0193,-1.7844,-3.8779
rs2439846	chr15	43740970	0.3	G/A	Intron	0	0	0					0	7251	ENSG00000067369.7	ENST00000414758.1	TP53BP1	ENST00000382039.3,ENST00000382044.4,ENST00000399453.1,ENST00000300231.5	TP53BP1,TP53BP1,MAP1A,MAP1A	1.7231,-1.0193,-1.7844,-3.8779
rs2444251	chr15	43788595	0.3	A/G	Intron	0	0	0	FOXI1,FOXA1	87.2,81.5	76.2,70.1	0.0492,0.0132	0	3225	ENSG00000067369.7	ENST00000382044.4	TP53BP1	ENST00000382044.4,ENST00000382039.3,ENST00000399453.1,ENST00000300231.5,ENST00000450086.2,ENST00000381694.5	TP53BP1,TP53BP1,MAP1A,MAP1A,CKMT1B,NA	-1.0193,1.7231,-1.7844,-3.8779,1.1282,1.4426
rs2456020	chr15	78868398	0.2	C/T	Intron	0	0	0					0	4685	ENSG00000169684.8	ENST00000394802.3	CHRNA5	ENST00000394802.3,ENST00000413382.1	CHRNA5,PSMA4	2.3059,1.4963
rs2467737	chr15	43737188	0.292	G/A	Intron	0	0	0	MIZF	82.4	71	0.0234	0	6582	ENSG00000067369.7	ENST00000417342.1	TP53BP1	ENST00000382039.3,ENST00000382044.4,ENST00000399453.1,ENST00000300231.5	TP53BP1,TP53BP1,MAP1A,MAP1A	1.7231,-1.0193,-1.7844,-3.8779
rs2467738	chr15	43739936	0.3	T/A	Intron	0	0	0	IRF1	72.3	81.7	0.038	0	8285	ENSG00000067369.7	ENST00000414758.1	TP53BP1	ENST00000382039.3,ENST00000382044.4,ENST00000399453.1,ENST00000300231.5	TP53BP1,TP53BP1,MAP1A,MAP1A	1.7231,-1.0193,-1.7844,-3.8779
rs2467741	chr15	43742626	0.3	T/C	Intron	0	0	0	Sox17	66.9	81.6	0.04	0	5595	ENSG00000067369.7	ENST00000414758.1	TP53BP1	ENST00000382039.3,ENST00000382044.4,ENST00000399453.1,ENST00000300231.5	TP53BP1,TP53BP1,MAP1A,MAP1A	1.7231,-1.0193,-1.7844,-3.8779
rs2467742	chr15	43750237	0.3	C/A	Intron	0	0	0					0	1707	ENSG00000067369.7	ENST00000411772.1	TP53BP1	ENST00000382039.3,ENST00000382044.4,ENST00000399453.1,ENST00000300231.5	TP53BP1,TP53BP1,MAP1A,MAP1A	1.7231,-1.0193,-1.7844,-3.8779
rs2467745	chr15	43722742	0.308	A/G	Intron	0	0	0					0	2427	ENSG00000067369.7	ENST00000467474.1	TP53BP1	ENST00000382039.3,ENST00000382044.4,ENST00000399453.1,ENST00000300231.5	TP53BP1,TP53BP1,MAP1A,MAP1A	1.7231,-1.0193,-1.7844,-3.8779
rs2568483	chr15	78752343	0.183	A/G	Intron	0	0	0					0	21811	ENSG00000136381.7	ENST00000258886.7	IREB2	ENST00000413382.1	PSMA4	1.4963
rs2568485	chr15	78752114	0.2	T/C	Intron	0	0	0					0	21582	ENSG00000136381.7	ENST00000258886.7	IREB2	ENST00000413382.1	PSMA4	1.4963
rs2568488	chr15	78736593	0.2	A/T	Intron	0	0	0					0	6061	ENSG00000136381.7	ENST00000258886.7	IREB2	ENST00000413382.1	PSMA4	1.4963
rs2568490	chr15	78738370	0.2	C/T	Intron	0	0	0					0	7838	ENSG00000136381.7	ENST00000258886.7	IREB2	ENST00000413382.1	PSMA4	1.4963
rs2568493	chr15	78740233	0.208	A/G	Intron	0	0	0					0	9701	ENSG00000136381.7	ENST00000258886.7	IREB2	ENST00000413382.1	PSMA4	1.4963
rs2568494	chr15	78740964	0.408	G/A	Intron	0	0	0					0	10432	ENSG00000136381.7	ENST00000258886.7	IREB2	ENST00000413382.1	PSMA4	1.4963
rs2568497	chr15	78721397	0.2	T/G	upstream	0	0	0					0	9133	ENSG00000136381.7	ENST00000258886.7	IREB2
rs2568498	chr15	78721932	0.392	A/T	upstream	0	0	0					0	8598	ENSG00000136381.7	ENST00000258886.7	IREB2
rs2568499	chr15	78722359	0.2	C/T	upstream	0	0	0					0	8171	ENSG00000136381.7	ENST00000258886.7	IREB2
rs2568500	chr15	78726928	0.383	C/T	upstream	0	0	0					0	3602	ENSG00000136381.7	ENST00000258886.7	IREB2
rs2584700	chr15	43685332	0.3	A/G	Intron	0	0	0	Foxq1,NKX3-1	71.5,93.6	82.2,78.4	0.0082,0.048	0	1413	ENSG00000243871.1	ENST00000468140.1	Metazoa_SRP	ENST00000382039.3	TP53BP1	1.7231
rs2584701	chr15	43684939	0.325	T/C	Intron	0	0	0					0	1020	ENSG00000243871.1	ENST00000468140.1	Metazoa_SRP
rs2602141	chr15	43724646	0.3	T/G	3UTR	0	0	0					0	4331	ENSG00000067369.7	ENST00000467474.1	TP53BP1	ENST00000382039.3,ENST00000382044.4,ENST00000399453.1,ENST00000300231.5	TP53BP1,TP53BP1,MAP1A,MAP1A	1.7231,-1.0193,-1.7844,-3.8779
rs2622821	chr15	79046693	0.225	G/A	downstream	0	0	0					0	2243	ENSG00000238166.1	ENST00000434914.1	RP11-160C18.4
rs2656052	chr15	78740932	0.408	A/C	Intron	0	0	0	NKX3-1	88.3	73.1	0.0374	0	10400	ENSG00000136381.7	ENST00000258886.7	IREB2	ENST00000413382.1	PSMA4	1.4963
rs2656055	chr15	78720194	0.208	A/C	upstream	0	0	0					1	10336	ENSG00000136381.7	ENST00000258886.7	IREB2
rs2656058	chr15	78723411	0.392	G/T	upstream	0	0	0					0	7119	ENSG00000136381.7	ENST00000258886.7	IREB2
rs2656065	chr15	78750549	0.408	G/A	Intron	0	0	0					0	20017	ENSG00000136381.7	ENST00000258886.7	IREB2	ENST00000413382.1	PSMA4	1.4963
rs2656069	chr15	78745707	0.2	T/C	Intron	0	0	0					0	15175	ENSG00000136381.7	ENST00000258886.7	IREB2	ENST00000413382.1	PSMA4	1.4963
rs2656070	chr15	78730252	0.225	G/A	Intron	330.935	236.286	0.484277					50	278	ENSG00000136381.7	ENST00000258886.7	IREB2
rs2656071	chr15	78745343	0.2	A/T	Intron	0	0	0					0	14811	ENSG00000136381.7	ENST00000258886.7	IREB2	ENST00000413382.1	PSMA4	1.4963
rs2656072	chr15	78744292	0.2	G/A	Intron	0	0	0					0	13760	ENSG00000136381.7	ENST00000258886.7	IREB2	ENST00000413382.1	PSMA4	1.4963
rs2656073	chr15	78742276	0.2	G/T	Intron	0	0	0					1	11744	ENSG00000136381.7	ENST00000258886.7	IREB2	ENST00000413382.1	PSMA4	1.4963
rs2656074	chr15	78741384	0.2	C/T	Intron	0	0	0					1	10852	ENSG00000136381.7	ENST00000258886.7	IREB2	ENST00000413382.1	PSMA4	1.4963
rs2682074	chr15	43197090	0.258	C/T	Intron	0	0	0	Pou5f1	71.1	80.5	0.001	0	15821	ENSG00000128881.10	ENST00000263802.6	NA
rs28407836	chr15	43182539	0.275	T/C	Intron	0	0	0	Pou5f1	81	71.6	0.0046	2	30372	ENSG00000128881.10	ENST00000263802.6	NA
rs28408315	chr15	79185180	0.258	G/A	exon	0	0	0					1	6097	ENSG00000252061.1	ENST00000516252.1	U6	ENST00000482506.1	RPL21P116	2.4853
rs28438420	chr15	78836288	0.375	T/A	exon	0	0	0					0	3532	ENSG00000041357.10	ENST00000044462.7	PSMA4	ENST00000413382.1,ENST00000394802.3	PSMA4,CHRNA5	1.4963,2.3059
rs28444683	chr15	78984507	0.308	C/A	Intron	0	0	0	SP1	93.5	82.2	0.0436	0	30588	ENSG00000213307.4	ENST00000494933.1	RPL18P11
rs28480606	chr15	78762313	0.2	A/G	Intron	0	0	0					0	31781	ENSG00000136381.7	ENST00000258886.7	IREB2	ENST00000413382.1	PSMA4	1.4963
rs28498264	chr15	78837673	0.2	C/T	Intron	0	0	0					0	4917	ENSG00000041357.10	ENST00000044462.7	PSMA4	ENST00000413382.1,ENST00000394802.3	PSMA4,CHRNA5	1.4963,2.3059
rs28511883	chr15	78783683	0.2	C/T	Intron	0	0	0					0	16222	ENSG00000188266.8	ENST00000408962.2	AGPHD1	ENST00000413382.1,ENST00000394802.3	PSMA4,CHRNA5	1.4963,2.3059
rs28534575	chr15	78923845	0.183	T/G	Intron	3.3614	0	2.12479					0	9741	ENSG00000117971.4	ENST00000261751.3	CHRNB4	ENST00000394802.3,ENST00000413382.1	CHRNA5,PSMA4	2.3059,1.4963
rs2860049	chr15	47515395	0.358	G/T	Intron	0	0	0					0	19005	ENSG00000222311.1	ENST00000410379.1	AC084882.1
rs28646262	chr15	43182435	0.267	T/C	Intron	0	0	0					2	30476	ENSG00000128881.10	ENST00000263802.6	NA
rs28661610	chr15	78985317	0.225	G/A	Intron	0	0	0					0	31398	ENSG00000213307.4	ENST00000494933.1	RPL18P11
rs28669908	chr15	78910267	0.192	C/A	Intron	0	59.6243	-5.92182					0	3253	ENSG00000080644.9	ENST00000326828.4	CHRNA3	ENST00000394802.3,ENST00000413382.1	CHRNA5,PSMA4	2.3059,1.4963
rs2869032	chr15	78714561	0.192	T/C	intergenic	0	0	0					0	15969	ENSG00000136381.7	ENST00000258886.7	IREB2
rs2869045	chr15	78718899	0.2	C/T	intergenic	0	0	0					0	11631	ENSG00000136381.7	ENST00000258886.7	IREB2
rs2869055	chr15	78822388	0.375	C/G	Intron	0	0	0					0	10358	ENSG00000041357.10	ENST00000413382.1	PSMA4	ENST00000413382.1,ENST00000394802.3	PSMA4,CHRNA5	1.4963,2.3059
rs2869544	chr15	78839400	0.375	A/G	Intron	0	0	0					0	6644	ENSG00000041357.10	ENST00000044462.7	PSMA4	ENST00000413382.1,ENST00000394802.3	PSMA4,CHRNA5	1.4963,2.3059
rs2869546	chr15	78907345	0.342	T/C	Intron	0	0	0					0	6175	ENSG00000080644.9	ENST00000326828.4	CHRNA3	ENST00000394802.3,ENST00000413382.1	CHRNA5,PSMA4	2.3059,1.4963
rs2869552	chr15	78993600	0.208	T/C	Intron	0	0	0					0	39681	ENSG00000213307.4	ENST00000494933.1	RPL18P11
rs2869566	chr15	79026496	0.45	C/T	Intron	0	0	0					0	17952	ENSG00000238166.1	ENST00000434914.1	RP11-160C18.4
rs2869862	chr15	79076885	0.225	A/G	Intron	0	0	0	GABPA	68.4	80.4	0.0106	0	25943	ENSG00000185787.9	ENST00000379535.4	MORF4L1	ENST00000482506.1	RPL21P116	2.4853
rs2869887	chr15	79155033	0.25	G/T	Intron	2.57873	0	1.83945					0	1037	ENSG00000243711.1	ENST00000482506.1	RPL21P116	ENST00000482506.1	RPL21P116	2.4853
rs28702649	chr15	43648629	0.308	C/T	downstream	0	0	0					3	13616	ENSG00000140265.7	ENST00000396976.2	ZSCAN29
rs28715020	chr15	43172280	0.275	G/A	Intron	0	0	0					0	39488	ENSG00000128881.10	ENST00000399479.3	NA
rs2904130	chr15	78916622	0.317	G/C	3UTR	0	0	0					0	2984	ENSG00000080644.9	ENST00000348639.3	CHRNA3	ENST00000394802.3,ENST00000413382.1	CHRNA5,PSMA4	2.3059,1.4963
rs2904223	chr15	79059691	0.45	G/A	Intron	0	0	0					0	15241	ENSG00000238166.1	ENST00000434914.1	RP11-160C18.4	ENST00000482506.1	RPL21P116	2.4853
rs2904228	chr15	79086099	0.258	G/A	Intron	0	0	0					0	16729	ENSG00000185787.9	ENST00000379535.4	MORF4L1	ENST00000482506.1	RPL21P116	2.4853
rs2915695	chr15	78739471	0.2	C/T	Intron	0	0	0					1	8939	ENSG00000136381.7	ENST00000258886.7	IREB2	ENST00000413382.1	PSMA4	1.4963
rs2921114	chr15	79034879	0.225	T/A	upstream	0	0	0					0	9569	ENSG00000238166.1	ENST00000434914.1	RP11-160C18.4
rs2924369	chr15	43777985	0.292	A/G	Intron	0	0	0					0	7298	ENSG00000067369.7	ENST00000413546.1	TP53BP1	ENST00000382039.3,ENST00000382044.4,ENST00000399453.1,ENST00000300231.5	TP53BP1,TP53BP1,MAP1A,MAP1A	1.7231,-1.0193,-1.7844,-3.8779
rs2938671	chr15	78732754	0.2	G/A	Intron	128.685	0	7.01887					0	2222	ENSG00000136381.7	ENST00000258886.7	IREB2	ENST00000413382.1	PSMA4	1.4963
rs2938674	chr15	78757913	0.2	C/A	Intron	0	0	0	Ddit3::Cebpa,Sox5	70.5,71.4	81.6,87.6	0.049,0.037	0	27381	ENSG00000136381.7	ENST00000258886.7	IREB2	ENST00000413382.1	PSMA4	1.4963
rs2958719	chr15	78743029	0.2	A/G	Intron	0	0	0					1	12497	ENSG00000136381.7	ENST00000258886.7	IREB2	ENST00000413382.1	PSMA4	1.4963
rs3129	chr15	79214215	0.267	C/T	3UTR	0	0	0	RUNX1	73.6	88.1	0.018	0	5030	ENSG00000103811.9	ENST00000527715.1	CTSH	ENST00000482506.1	RPL21P116	2.4853
rs34019568	chr15	79044233	0.325	C/T	upstream	0	0	0					0	215	ENSG00000238166.1	ENST00000434914.1	RP11-160C18.4
rs34067845	chr15	79023415	0.325	T/C	exon	0	0	0					0	21033	ENSG00000238166.1	ENST00000434914.1	RP11-160C18.4
rs34099810	chr15	79024355	0.325	A/G	Intron	0	0	0	Pax5	77.2	85.1	0.004	0	20093	ENSG00000238166.1	ENST00000434914.1	RP11-160C18.4
rs34138960	chr15	78831668	0.192	A/G	upstream	0	0	0	Foxa2	80.3	69.6	0.0456	1	1078	ENSG00000041357.10	ENST00000413382.1	PSMA4	ENST00000413382.1,ENST00000394802.3	PSMA4,CHRNA5	1.4963,2.3059
rs34225855	chr15	79022136	0.433	C/G	Intron	0	0	0					0	22312	ENSG00000238166.1	ENST00000434914.1	RP11-160C18.4
rs34275594	chr15	78981282	0.308	A/C	Intron	0	0	0					0	27363	ENSG00000213307.4	ENST00000494933.1	RPL18P11
rs34372090	chr15	79110735	0.392	C/T	Intron	0	0	0					0	6929	ENSG00000136378.8	ENST00000456326.2	NA	ENST00000482506.1	RPL21P116	2.4853
rs34422348	chr15	79020472	0.325	A/G	Intron	9.30552	0	3.36535					0	23976	ENSG00000238166.1	ENST00000434914.1	RP11-160C18.4
rs34449854	chr15	79188389	0.267	C/T	Intron	0	0	0					1	2888	ENSG00000252061.1	ENST00000516252.1	U6	ENST00000482506.1	RPL21P116	2.4853
rs34480933	chr15	47504854	0.375	C/G	Intron	0	0	0					0	29546	ENSG00000222311.1	ENST00000410379.1	AC084882.1
rs34563625	chr15	79020278	0.45	G/C	Intron	9.30552	9.56021	-0.0352211					0	24170	ENSG00000238166.1	ENST00000434914.1	RP11-160C18.4
rs34577742	chr15	79215568	0.258	C/T	Intron	0	0	0					0	3677	ENSG00000103811.9	ENST00000527715.1	CTSH	ENST00000482506.1	RPL21P116	2.4853
rs34664138	chr15	78831624	0.2	T/G	upstream	0	0	0					1	1122	ENSG00000041357.10	ENST00000413382.1	PSMA4	ENST00000413382.1,ENST00000394802.3	PSMA4,CHRNA5	1.4963,2.3059
rs34694149	chr15	78965917	0.317	C/T	Intron	0	0	0					0	11998	ENSG00000213307.4	ENST00000494933.1	RPL18P11	ENST00000394802.3	CHRNA5	2.3059
rs34851962	chr15	79203038	0.267	A/C	intergenic	0	0	0					1	11759	ENSG00000252061.1	ENST00000516252.1	U6	ENST00000482506.1	RPL21P116	2.4853
rs35031105	chr15	78772806	0.192	C/T	Intron	0	0	0	FEV	85.9	72.1	0.0134	0	27099	ENSG00000188266.8	ENST00000408962.2	AGPHD1	ENST00000413382.1	PSMA4	1.4963
rs35212593	chr15	78831826	0.192	G/A	upstream	0	0	0	Esrrb	89.6	78.3	0.0492	0	920	ENSG00000041357.10	ENST00000413382.1	PSMA4	ENST00000413382.1,ENST00000394802.3	PSMA4,CHRNA5	1.4963,2.3059
rs35583595	chr15	79020152	0.45	C/G	Intron	9.30552	9.56021	-0.0352211					1	24296	ENSG00000238166.1	ENST00000434914.1	RP11-160C18.4
rs35645934	chr15	78823006	0.375	T/A	Intron	0	0	0					0	9740	ENSG00000041357.10	ENST00000413382.1	PSMA4	ENST00000413382.1,ENST00000394802.3	PSMA4,CHRNA5	1.4963,2.3059
rs35701817	chr15	79004968	0.325	A/G	Intron	0	0	0					0	39480	ENSG00000238166.1	ENST00000434914.1	RP11-160C18.4
rs35704045	chr15	79003292	0.325	G/C	Intron	0	0	0	Tcfcp2l1,Hand1::Tcfe2a	80.9,81.4	70.8,68.2	0.0172,0.0442	0	41156	ENSG00000238166.1	ENST00000434914.1	RP11-160C18.4
rs36146269	chr15	78779510	0.375	A/T	Intron	0	0	0					0	20395	ENSG00000188266.8	ENST00000408962.2	AGPHD1	ENST00000413382.1,ENST00000394802.3	PSMA4,CHRNA5	1.4963,2.3059
rs3743057	chr15	79089007	0.258	C/T	exon	0	0	0					1	13821	ENSG00000185787.9	ENST00000379535.4	MORF4L1	ENST00000482506.1	RPL21P116	2.4853
rs3743058	chr15	79080798	0.225	C/T	Intron	4.53945	0	2.46974					0	22030	ENSG00000185787.9	ENST00000379535.4	MORF4L1	ENST00000482506.1	RPL21P116	2.4853
rs3743063	chr15	79065171	0.475	C/A	Intron	0	0	0					0	20721	ENSG00000238166.1	ENST00000434914.1	RP11-160C18.4	ENST00000482506.1	RPL21P116	2.4853
rs3743073	chr15	78909539	0.333	T/G	Intron	0	0	0					0	3981	ENSG00000080644.9	ENST00000326828.4	CHRNA3	ENST00000394802.3,ENST00000413382.1	CHRNA5,PSMA4	2.3059,1.4963
rs3743074	chr15	78909480	0.333	A/G	Intron	0	0	0					0	4040	ENSG00000080644.9	ENST00000326828.4	CHRNA3	ENST00000394802.3,ENST00000413382.1	CHRNA5,PSMA4	2.3059,1.4963
rs3743075	chr15	78909452	0.325	C/T	exon	0	0	0					0	4068	ENSG00000080644.9	ENST00000326828.4	CHRNA3	ENST00000394802.3,ENST00000413382.1	CHRNA5,PSMA4	2.3059,1.4963
rs3743077	chr15	78894896	0.383	C/T	Intron	0	0	0					0	320	ENSG00000080644.9	ENST00000326858.5	NA	ENST00000394802.3,ENST00000413382.1	CHRNA5,PSMA4	2.3059,1.4963
rs3743078	chr15	78894759	0.2	G/C	Intron	0	0	0					0	183	ENSG00000080644.9	ENST00000326858.5	NA	ENST00000394802.3,ENST00000413382.1	CHRNA5,PSMA4	2.3059,1.4963
rs3809482	chr15	43661802	0.308	T/C	exon	0	126.199	-6.99094					0	443	ENSG00000140265.7	ENST00000396976.2	ZSCAN29
rs3813565	chr15	79019610	0.433	G/T	Intron	0	0	0					6	24838	ENSG00000238166.1	ENST00000434914.1	RP11-160C18.4
rs3813567	chr15	78934551	0.158	A/G	Intron	0	0	0					0	963	ENSG00000117971.4	ENST00000261751.3	CHRNB4	ENST00000394802.3	CHRNA5	2.3059
rs3813570	chr15	78832832	0.175	T/C	5UTR	198.652	159.779	0.31241					38	76	ENSG00000041357.10	ENST00000044462.7	PSMA4	ENST00000413382.1,ENST00000394802.3	PSMA4,CHRNA5	1.4963,2.3059
rs3813571	chr15	78832792	0.375	G/T	5UTR	198.652	159.779	0.31241	Gata1	74.4	89	0.0204	37	36	ENSG00000041357.10	ENST00000044462.7	PSMA4	ENST00000413382.1,ENST00000394802.3	PSMA4,CHRNA5	1.4963,2.3059
rs3813572	chr15	78832588	0.375	T/C	upstream	189.6	159.779	0.245471	PPARG::RXRA	89.6	81.1	0.0358	36	158	ENSG00000041357.10	ENST00000413382.1	PSMA4	ENST00000413382.1,ENST00000394802.3	PSMA4,CHRNA5	1.4963,2.3059
rs3825845	chr15	78910258	0.192	C/T	Intron	0	59.6243	-5.92182					0	3262	ENSG00000080644.9	ENST00000326828.4	CHRNA3	ENST00000394802.3,ENST00000413382.1	CHRNA5,PSMA4	2.3059,1.4963
rs3829786	chr15	79019546	0.45	C/A	exon	28.2471	0	4.87022					7	24902	ENSG00000238166.1	ENST00000434914.1	RP11-160C18.4
rs3878226	chr15	79034412	0.225	C/T	downstream	0	0	0					0	10036	ENSG00000238166.1	ENST00000434914.1	RP11-160C18.4
rs3885951	chr15	78825917	0.117	A/G	exon	0	0	0	FOXO3	92	78.7	0.0296	0	6829	ENSG00000041357.10	ENST00000413382.1	PSMA4	ENST00000413382.1,ENST00000394802.3	PSMA4,CHRNA5	1.4963,2.3059
rs3971703	chr15	79092481	0.258	C/G	Intron	0	0	0					0	10347	ENSG00000185787.9	ENST00000379535.4	MORF4L1	ENST00000482506.1	RPL21P116	2.4853
rs3971829	chr15	79109052	0.392	G/A	Intron	0	0	0					0	5246	ENSG00000136378.8	ENST00000456326.2	NA	ENST00000482506.1	RPL21P116	2.4853
rs4073322	chr15	79122541	0.392	C/G	Intron	0	0	0					0	18735	ENSG00000136378.8	ENST00000456326.2	NA	ENST00000482506.1	RPL21P116	2.4853
rs4243083	chr15	78833830	0.375	G/C	exon	189.6	132.524	0.513455					3	1074	ENSG00000041357.10	ENST00000044462.7	PSMA4	ENST00000413382.1,ENST00000394802.3	PSMA4,CHRNA5	1.4963,2.3059
rs4243084	chr15	78911672	0.425	G/C	Intron	51.7059	4.58746	3.2377	PPARG::RXRA,Spz1	81.1,83	73.1,73.2	0.0448,0.0176	0	1848	ENSG00000080644.9	ENST00000326828.4	CHRNA3	ENST00000394802.3,ENST00000413382.1	CHRNA5,PSMA4	2.3059,1.4963
rs4275821	chr15	78849541	0.325	T/C	upstream	0	0	0					0	8320	ENSG00000169684.8	ENST00000299565.5	CHRNA5	ENST00000413382.1,ENST00000394802.3	PSMA4,CHRNA5	1.4963,2.3059
rs4296223	chr15	43645246	0.308	T/C	3UTR	0	0	0					0	16999	ENSG00000140265.7	ENST00000396976.2	ZSCAN29
rs4299116	chr15	78766194	0.375	A/T	3UTR	0	0	0					0	33711	ENSG00000188266.8	ENST00000408962.2	AGPHD1	ENST00000413382.1	PSMA4	1.4963
rs4362358	chr15	78796104	0.383	T/C	upstream	0	0	0					0	3801	ENSG00000188266.8	ENST00000408962.2	AGPHD1	ENST00000413382.1,ENST00000394802.3	PSMA4,CHRNA5	1.4963,2.3059
rs4366683	chr15	78912203	0.392	T/C	exon	51.7059	0	5.71989					7	1317	ENSG00000080644.9	ENST00000326828.4	CHRNA3	ENST00000394802.3,ENST00000413382.1	CHRNA5,PSMA4	2.3059,1.4963
rs4380028	chr15	79111093	0.392	C/T	Intron	0	0	0					0	7287	ENSG00000136378.8	ENST00000456326.2	NA	ENST00000482506.1	RPL21P116	2.4853
rs4381564	chr15	78717753	0.217	G/A	intergenic	0	0	0	Zfp423	80.2	72.5	0.0452	0	12777	ENSG00000136381.7	ENST00000258886.7	IREB2
rs4387568	chr15	79109514	0.383	C/G	Intron	0	0	0					0	5708	ENSG00000136378.8	ENST00000456326.2	NA	ENST00000482506.1	RPL21P116	2.4853
rs4389112	chr15	79122099	0.392	G/A	Intron	0	0	0					0	18293	ENSG00000136378.8	ENST00000456326.2	NA	ENST00000482506.1	RPL21P116	2.4853
rs4389113	chr15	79121739	0.392	G/A	Intron	0	0	0	Sox17	65.6	80.3	0	0	17933	ENSG00000136378.8	ENST00000456326.2	NA	ENST00000482506.1	RPL21P116	2.4853
rs4390557	chr15	78717905	0.4	T/C	intergenic	0	0	0					0	12625	ENSG00000136381.7	ENST00000258886.7	IREB2
rs4401024	chr15	43650335	0.317	C/T	downstream	0	0	0					0	11910	ENSG00000140265.7	ENST00000396976.2	ZSCAN29
rs4433781	chr15	79121835	0.392	A/T	Intron	0	0	0	Ddit3::Cebpa	87.2	75.8	0.0328	0	18029	ENSG00000136378.8	ENST00000456326.2	NA	ENST00000482506.1	RPL21P116	2.4853
rs4436747	chr15	78714008	0.4	A/G	intergenic	3.27204	0	2.09493					0	16522	ENSG00000136381.7	ENST00000258886.7	IREB2
rs4461039	chr15	78817447	0.192	A/T	Intron	0	0	0	TBP	76.8	86.8	0.045	0	15299	ENSG00000041357.10	ENST00000413382.1	PSMA4	ENST00000413382.1,ENST00000394802.3	PSMA4,CHRNA5	1.4963,2.3059
rs4468572	chr15	79124475	0.408	C/T	Intron	0	0	0					0	20669	ENSG00000136378.8	ENST00000456326.2	NA	ENST00000482506.1	RPL21P116	2.4853
rs4526984	chr15	78712119	0.2	T/A	intergenic	0	0	0					0	18411	ENSG00000136381.7	ENST00000258886.7	IREB2
rs4547312	chr15	43632138	0.325	A/G	Intron	0	0	0	E2F1	76.3	89.3	0.0206	0	9265	ENSG00000168803.9	ENST00000422466.2	ADAL
rs471122	chr15	43558574	0.333	A/G	Intron	0	0	0					0	480	ENSG00000104055.9	ENST00000220420.5	TGM5	ENST00000356633.5	CCNDBP1	-1.2348
rs471889	chr15	78870235	0.35	C/T	Intron	0	0	0					0	2848	ENSG00000169684.8	ENST00000394802.3	CHRNA5	ENST00000394802.3,ENST00000413382.1	CHRNA5,PSMA4	2.3059,1.4963
rs472054	chr15	78887994	0.333	G/A	3UTR	0	0	0					0	6580	ENSG00000080644.9	ENST00000326858.5	NA	ENST00000394802.3,ENST00000413382.1	CHRNA5,PSMA4	2.3059,1.4963
rs473016	chr15	43558823	0.333	A/C	Intron	0	0	0	NHLH1,FOXA1	91.1,80	80.5,68.7	0.0332,0.0356	0	231	ENSG00000104055.9	ENST00000220420.5	TGM5	ENST00000356633.5	CCNDBP1	-1.2348
rs473554	chr15	43568207	0.333	C/T	upstream	0	0	0					0	9151	ENSG00000104055.9	ENST00000220420.5	TGM5	ENST00000356633.5	CCNDBP1	-1.2348
rs475227	chr15	43546446	0.333	G/C	Intron	0	50.4503	-5.68511					0	6434	ENSG00000104055.9	ENST00000396996.2	TGM5	ENST00000356633.5	CCNDBP1	-1.2348
rs475261	chr15	43546456	0.333	C/T	Intron	0	50.4503	-5.68511					0	6424	ENSG00000104055.9	ENST00000396996.2	TGM5	ENST00000356633.5	CCNDBP1	-1.2348
rs4774488	chr15	47491291	0.342	T/C	Intron	0	0	0					0	43109	ENSG00000222311.1	ENST00000410379.1	AC084882.1
rs4774489	chr15	47491305	0.342	C/T	Intron	0	0	0	FOXI1,MAX,USF1	72.5,85.4,84.8	83.5,72.8,69.2	0.0052,0.035,0.0498	0	43095	ENSG00000222311.1	ENST00000410379.1	AC084882.1
rs478028	chr15	43610772	0.325	C/T	downstream	0	0	0	RUNX1	81	66.6	0.0336	0	12000	ENSG00000168806.5	ENST00000544735.1	LCMT2
rs480108	chr15	43817406	0.3	T/C	exon	0	0	0					0	3733	ENSG00000166963.7	ENST00000442025.2	NA	ENST00000300231.5,ENST00000399453.1,ENST00000382044.4,ENST00000382039.3,ENST00000450086.2,ENST00000381694.5	MAP1A,MAP1A,TP53BP1,TP53BP1,CKMT1B,NA	-3.8779,-1.7844,-1.0193,1.7231,1.1282,1.4426
rs481134	chr15	78877563	0.392	G/A	Intron	0	0	0					0	4478	ENSG00000169684.8	ENST00000394802.3	CHRNA5	ENST00000394802.3,ENST00000413382.1	CHRNA5,PSMA4	2.3059,1.4963
rs4886571	chr15	78833758	0.375	A/G	exon	189.6	132.524	0.513455					4	1002	ENSG00000041357.10	ENST00000044462.7	PSMA4	ENST00000413382.1,ENST00000394802.3	PSMA4,CHRNA5	1.4963,2.3059
rs4886572	chr15	78837452	0.375	G/A	Intron	0	0	0					0	4696	ENSG00000041357.10	ENST00000044462.7	PSMA4	ENST00000413382.1,ENST00000394802.3	PSMA4,CHRNA5	1.4963,2.3059
rs4886579	chr15	78969256	0.442	C/T	Intron	0	0	0					2	15337	ENSG00000213307.4	ENST00000494933.1	RPL18P11	ENST00000394802.3	CHRNA5	2.3059
rs4886580	chr15	78969385	0.433	T/G	Intron	0	0	0	FOXI1,MEF2A	87.3,83.3	76.3,72.9	0.0492,0.0138	1	15466	ENSG00000213307.4	ENST00000494933.1	RPL18P11	ENST00000394802.3	CHRNA5	2.3059
rs4886584	chr15	79021464	0.45	G/A	Intron	0	0	0					0	22984	ENSG00000238166.1	ENST00000434914.1	RP11-160C18.4
rs4887053	chr15	78712699	0.2	C/A	intergenic	0	0	0					0	17831	ENSG00000136381.7	ENST00000258886.7	IREB2
rs4887056	chr15	78734585	0.4	A/G	Intron	0	0	0					0	4053	ENSG00000136381.7	ENST00000258886.7	IREB2	ENST00000413382.1	PSMA4	1.4963
rs4887057	chr15	78760918	0.383	G/A	Intron	0	0	0					0	30386	ENSG00000136381.7	ENST00000258886.7	IREB2	ENST00000413382.1	PSMA4	1.4963
rs4887062	chr15	78837801	0.375	A/G	Intron	0	0	0					0	5045	ENSG00000041357.10	ENST00000044462.7	PSMA4	ENST00000413382.1,ENST00000394802.3	PSMA4,CHRNA5	1.4963,2.3059
rs4887063	chr15	78839715	0.375	T/C	Intron	0	0	0					0	6959	ENSG00000041357.10	ENST00000044462.7	PSMA4	ENST00000413382.1,ENST00000394802.3	PSMA4,CHRNA5	1.4963,2.3059
rs4887064	chr15	78842847	0.383	C/G	downstream	0	0	0					1	10091	ENSG00000041357.10	ENST00000044462.7	PSMA4	ENST00000413382.1,ENST00000394802.3	PSMA4,CHRNA5	1.4963,2.3059
rs4887069	chr15	78909070	0.2	A/G	Intron	0	0	0					0	4450	ENSG00000080644.9	ENST00000326828.4	CHRNA3	ENST00000394802.3,ENST00000413382.1	CHRNA5,PSMA4	2.3059,1.4963
rs4887070	chr15	78916187	0.317	T/C	upstream	0	0	0					0	2549	ENSG00000080644.9	ENST00000348639.3	CHRNA3	ENST00000394802.3,ENST00000413382.1	CHRNA5,PSMA4	2.3059,1.4963
rs4887072	chr15	78925435	0.183	A/G	Intron	0	0	0					0	8151	ENSG00000117971.4	ENST00000261751.3	CHRNB4	ENST00000394802.3,ENST00000413382.1	CHRNA5,PSMA4	2.3059,1.4963
rs4887074	chr15	78952110	0.233	C/G	Intron	0	0	0					0	1807	ENSG00000213307.4	ENST00000494933.1	RPL18P11	ENST00000394802.3	CHRNA5	2.3059
rs4887077	chr15	78978364	0.45	C/T	Intron	0	0	0	TBP	72	82.3	0.0344	1	24445	ENSG00000213307.4	ENST00000494933.1	RPL18P11
rs4887078	chr15	79011073	0.225	T/C	Intron	0	0	0					0	33375	ENSG00000238166.1	ENST00000434914.1	RP11-160C18.4
rs4887082	chr15	79025067	0.442	T/C	Intron	0	0	0					0	19381	ENSG00000238166.1	ENST00000434914.1	RP11-160C18.4
rs4887083	chr15	79025577	0.45	C/T	Intron	0	0	0					0	18871	ENSG00000238166.1	ENST00000434914.1	RP11-160C18.4
rs4887084	chr15	79025593	0.433	T/C	Intron	0	0	0					0	18855	ENSG00000238166.1	ENST00000434914.1	RP11-160C18.4
rs4887091	chr15	79043580	0.233	C/T	upstream	131.293	72.8701	0.840673					17	868	ENSG00000238166.1	ENST00000434914.1	RP11-160C18.4
rs489509	chr15	43586907	0.317	T/A	Intron	0	0	0					0	7545	ENSG00000159495.6	ENST00000452443.1	TGM7
rs491804	chr15	43560825	0.333	G/A	upstream	0	0	0	RUNX1	65.4	80	0.0082	0	1769	ENSG00000104055.9	ENST00000220420.5	TGM5	ENST00000356633.5	CCNDBP1	-1.2348
rs4923956	chr15	43338652	0.275	C/A	Intron	0	0	0					0	59633	ENSG00000159459.6	ENST00000546274.1	UBR1
rs4924702	chr15	43268040	0.283	C/T	Intron	0	0	0					0	35483	ENSG00000254793.1	ENST00000534629.1	FDPSP4
rs492743	chr15	43560945	0.333	A/G	upstream	0	30.6806	-4.98553					5	1889	ENSG00000104055.9	ENST00000220420.5	TGM5	ENST00000356633.5	CCNDBP1	-1.2348
rs493177	chr15	43543258	0.333	A/C	Intron	0	0	0					0	3379	ENSG00000202211.1	ENST00000365341.1	Y_RNA	ENST00000356633.5	CCNDBP1	-1.2348
rs493377	chr15	43773467	0.3	C/T	Intron	0	0	0					0	11816	ENSG00000067369.7	ENST00000413546.1	TP53BP1	ENST00000382039.3,ENST00000382044.4,ENST00000399453.1,ENST00000300231.5	TP53BP1,TP53BP1,MAP1A,MAP1A	1.7231,-1.0193,-1.7844,-3.8779
rs493444	chr15	43566470	0.333	G/C	upstream	0	0	0					0	7414	ENSG00000104055.9	ENST00000220420.5	TGM5	ENST00000356633.5	CCNDBP1	-1.2348
rs495090	chr15	78870003	0.383	G/A	Intron	0	0	0					0	3080	ENSG00000169684.8	ENST00000394802.3	CHRNA5	ENST00000394802.3,ENST00000413382.1	CHRNA5,PSMA4	2.3059,1.4963
rs495956	chr15	78869930	0.333	T/C	Intron	0	0	0					0	3153	ENSG00000169684.8	ENST00000394802.3	CHRNA5	ENST00000394802.3,ENST00000413382.1	CHRNA5,PSMA4	2.3059,1.4963
rs498227	chr15	43573052	0.333	A/G	Intron	0	0	0					0	13996	ENSG00000104055.9	ENST00000220420.5	TGM5	ENST00000356633.5	CCNDBP1	-1.2348
rs501884	chr15	43553982	0.333	G/T	Intron	0	0	0	T	71.6	81.3	0.0362	0	1100	ENSG00000104055.9	ENST00000396996.2	TGM5	ENST00000356633.5	CCNDBP1	-1.2348
rs5019044	chr15	78796282	0.192	T/A	upstream	0	0	0					0	3623	ENSG00000188266.8	ENST00000408962.2	AGPHD1	ENST00000413382.1,ENST00000394802.3	PSMA4,CHRNA5	1.4963,2.3059
rs5022780	chr15	78808235	0.358	A/T	Intron	0	0	0					0	8328	ENSG00000188266.8	ENST00000408962.2	AGPHD1	ENST00000413382.1,ENST00000394802.3	PSMA4,CHRNA5	1.4963,2.3059
rs503464	chr15	78857896	0.167	T/A	5UTR	185.399	84.6234	1.12232	Stat3	71.4	83.2	0.018	24	33	ENSG00000169684.8	ENST00000299565.5	CHRNA5	ENST00000394802.3,ENST00000413382.1	CHRNA5,PSMA4	2.3059,1.4963
rs504417	chr15	43554226	0.333	A/G	Intron	0	0	0	NFYA	69.9	80.4	0.0008	0	1344	ENSG00000104055.9	ENST00000396996.2	TGM5	ENST00000356633.5	CCNDBP1	-1.2348
rs505249	chr15	43559960	0.333	T/A	upstream	0	0	0					0	904	ENSG00000104055.9	ENST00000220420.5	TGM5	ENST00000356633.5	CCNDBP1	-1.2348
rs506120	chr15	43802024	0.3	C/T	Intron	93.8951	241.628	-1.35434					0	787	ENSG00000067369.7	ENST00000263801.3	TP53BP1	ENST00000399453.1,ENST00000300231.5,ENST00000382044.4,ENST00000382039.3,ENST00000450086.2,ENST00000381694.5	MAP1A,MAP1A,TP53BP1,TP53BP1,CKMT1B,NA	-1.7844,-3.8779,-1.0193,1.7231,1.1282,1.4426
rs507178	chr15	43610135	0.325	A/G	downstream	0	0	0					0	12637	ENSG00000168806.5	ENST00000544735.1	LCMT2
rs509306	chr15	43715171	0.3	A/G	Intron	0	0	0					0	2598	ENSG00000067369.7	ENST00000434561.1	TP53BP1	ENST00000382039.3,ENST00000382044.4,ENST00000399453.1,ENST00000300231.5	TP53BP1,TP53BP1,MAP1A,MAP1A	1.7231,-1.0193,-1.7844,-3.8779
rs510108	chr15	43605439	0.325	T/G	intergenic	0	0	0					0	10985	ENSG00000159495.6	ENST00000452443.1	TGM7
rs512431	chr15	43541939	0.325	G/C	Intron	0	152.463	-7.26175					0	2060	ENSG00000202211.1	ENST00000365341.1	Y_RNA	ENST00000356633.5	CCNDBP1	-1.2348
rs512628	chr15	43618734	0.325	A/G	upstream	0	0	0					0	4038	ENSG00000168806.5	ENST00000544735.1	LCMT2
rs513970	chr15	43579566	0.333	A/G	exon	0	3.59862	-2.2012	RUNX1	82	67.4	0.0148	0	14886	ENSG00000159495.6	ENST00000452443.1	TGM7
rs514743	chr15	78884227	0.333	A/T	Intron	0	0	0					0	10347	ENSG00000080644.9	ENST00000326858.5	NA	ENST00000394802.3,ENST00000413382.1	CHRNA5,PSMA4	2.3059,1.4963
rs518234	chr15	43573421	0.325	G/A	Intron	0	0	0	PLAG1	80.9	73.1	0.0014	0	14365	ENSG00000104055.9	ENST00000220420.5	TGM5	ENST00000356633.5	CCNDBP1	-1.2348
rs518261	chr15	43573429	0.325	A/T	Intron	0	0	0	FOXO3	88.7	75.5	0.0478	0	14373	ENSG00000104055.9	ENST00000220420.5	TGM5	ENST00000356633.5	CCNDBP1	-1.2348
rs518288	chr15	43763999	0.3	C/T	Intron	0	0	0					0	15469	ENSG00000067369.7	ENST00000411772.1	TP53BP1	ENST00000382039.3,ENST00000382044.4,ENST00000399453.1,ENST00000300231.5	TP53BP1,TP53BP1,MAP1A,MAP1A	1.7231,-1.0193,-1.7844,-3.8779
rs518425	chr15	78883813	0.25	A/G	Intron	0	0	0	HLF	85.6	75.4	0.0254	0	10728	ENSG00000169684.8	ENST00000394802.3	CHRNA5	ENST00000394802.3,ENST00000413382.1	CHRNA5,PSMA4	2.3059,1.4963
rs523156	chr15	43811843	0.3	C/G	Intron	0	116.995	-6.88258					0	1828	ENSG00000166963.7	ENST00000442025.2	NA	ENST00000300231.5,ENST00000399453.1,ENST00000382044.4,ENST00000382039.3,ENST00000450086.2,ENST00000381694.5	MAP1A,MAP1A,TP53BP1,TP53BP1,CKMT1B,NA	-3.8779,-1.7844,-1.0193,1.7231,1.1282,1.4426
rs524547	chr15	43551023	0.333	C/T	Intron	0	0	0					0	1857	ENSG00000104055.9	ENST00000396996.2	TGM5	ENST00000356633.5	CCNDBP1	-1.2348
rs529611	chr15	43805988	0.308	T/C	Intron	0	11.4509	-3.63818	Sox17	71.9	86.6	0.04	0	2831	ENSG00000166963.7	ENST00000382031.1	MAP1A	ENST00000399453.1,ENST00000300231.5,ENST00000382044.4,ENST00000382039.3,ENST00000450086.2,ENST00000381694.5	MAP1A,MAP1A,TP53BP1,TP53BP1,CKMT1B,NA	-1.7844,-3.8779,-1.0193,1.7231,1.1282,1.4426
rs530188	chr15	43545314	0.333	C/T	Intron	0	0	0					0	5435	ENSG00000202211.1	ENST00000365341.1	Y_RNA	ENST00000356633.5	CCNDBP1	-1.2348
rs530683	chr15	43568999	0.333	T/C	Intron	0	0	0					0	9943	ENSG00000104055.9	ENST00000220420.5	TGM5	ENST00000356633.5	CCNDBP1	-1.2348
rs531910	chr15	43560607	0.333	A/G	upstream	0	0	0					0	1551	ENSG00000104055.9	ENST00000220420.5	TGM5	ENST00000356633.5	CCNDBP1	-1.2348
rs532672	chr15	43586908	0.317	C/A	Intron	0	0	0					0	7544	ENSG00000159495.6	ENST00000452443.1	TGM7
rs536313	chr15	43729998	0.31	C/T	Intron	0	0	0					0	606	ENSG00000067369.7	ENST00000417342.1	TP53BP1	ENST00000382039.3,ENST00000382044.4,ENST00000399453.1,ENST00000300231.5	TP53BP1,TP53BP1,MAP1A,MAP1A	1.7231,-1.0193,-1.7844,-3.8779
rs538238	chr15	43585520	0.325	T/C	Intron	0	0	0					2	8932	ENSG00000159495.6	ENST00000452443.1	TGM7
rs542898	chr15	43719392	0.3	C/T	Intron	0	0	0					0	921	ENSG00000067369.7	ENST00000467474.1	TP53BP1	ENST00000382039.3,ENST00000382044.4,ENST00000399453.1,ENST00000300231.5	TP53BP1,TP53BP1,MAP1A,MAP1A	1.7231,-1.0193,-1.7844,-3.8779
rs546170	chr15	43564849	0.333	T/C	upstream	0	0	0	REL	84.3	71.9	0.033	0	5793	ENSG00000104055.9	ENST00000220420.5	TGM5	ENST00000356633.5	CCNDBP1	-1.2348
rs546722	chr15	43580819	0.333	A/G	Intron	0	0	0					0	13633	ENSG00000159495.6	ENST00000452443.1	TGM7
rs548704	chr15	43791706	0.3	A/C	Intron	0	0	0	Ddit3::Cebpa	80.3	68.7	0.0314	0	6336	ENSG00000067369.7	ENST00000382044.4	TP53BP1	ENST00000382044.4,ENST00000382039.3,ENST00000399453.1,ENST00000300231.5,ENST00000450086.2,ENST00000381694.5	TP53BP1,TP53BP1,MAP1A,MAP1A,CKMT1B,NA	-1.0193,1.7231,-1.7844,-3.8779,1.1282,1.4426
rs552701	chr15	43613810	0.325	T/C	upstream	0	0	0	STAT1,FEV	84.4,69.6	74.2,83.4	0.0166,0.0052	0	8962	ENSG00000168806.5	ENST00000544735.1	LCMT2
rs554001	chr15	43551919	0.333	G/A	Intron	0	0	0					0	961	ENSG00000104055.9	ENST00000396996.2	TGM5	ENST00000356633.5	CCNDBP1	-1.2348
rs555001	chr15	43545728	0.333	G/A	exon	0	0	0					0	5849	ENSG00000202211.1	ENST00000365341.1	Y_RNA	ENST00000356633.5	CCNDBP1	-1.2348
rs555018	chr15	78879242	0.392	A/G	Intron	0	0	0					0	6157	ENSG00000169684.8	ENST00000394802.3	CHRNA5	ENST00000394802.3,ENST00000413382.1	CHRNA5,PSMA4	2.3059,1.4963
rs55676755	chr15	78898932	0.417	C/G	Intron	0	0	0					0	4356	ENSG00000080644.9	ENST00000326858.5	NA	ENST00000394802.3,ENST00000413382.1	CHRNA5,PSMA4	2.3059,1.4963
rs556851	chr15	43571219	0.325	A/T	Intron	0	0	0					0	12163	ENSG00000104055.9	ENST00000220420.5	TGM5	ENST00000356633.5	CCNDBP1	-1.2348
rs55690619	chr15	78833612	0.375	G/A	exon	198.652	132.524	0.580394					7	856	ENSG00000041357.10	ENST00000044462.7	PSMA4	ENST00000413382.1,ENST00000394802.3	PSMA4,CHRNA5	1.4963,2.3059
rs55781567	chr15	78857986	0.433	C/G	5UTR	185.399	84.6234	1.12232	Ddit3::Cebpa	69.1	80.7	0.009	25	123	ENSG00000169684.8	ENST00000299565.5	CHRNA5	ENST00000394802.3,ENST00000413382.1	CHRNA5,PSMA4	2.3059,1.4963
rs55834964	chr15	79049766	0.45	C/A	downstream	0	0	0					0	5316	ENSG00000238166.1	ENST00000434914.1	RP11-160C18.4
rs55853698	chr15	78857939	0.425	T/G	5UTR	185.399	84.6234	1.12232					25	76	ENSG00000169684.8	ENST00000299565.5	CHRNA5	ENST00000394802.3,ENST00000413382.1	CHRNA5,PSMA4	2.3059,1.4963
rs55870734	chr15	79117917	0.392	A/T	Intron	0	4.00128	-2.3223	Ddit3::Cebpa,Foxq1	70,81.9	81.2,71.1	0.0402,6e-04	0	14111	ENSG00000136378.8	ENST00000456326.2	NA	ENST00000482506.1	RPL21P116	2.4853
rs55958997	chr15	78915872	0.467	C/A	upstream	0	0	0	Foxd3	77.5	87.1	0.023	0	2234	ENSG00000080644.9	ENST00000348639.3	CHRNA3	ENST00000394802.3,ENST00000413382.1	CHRNA5,PSMA4	2.3059,1.4963
rs55983731	chr15	78735269	0.408	C/T	Intron	0	0	0					0	4737	ENSG00000136381.7	ENST00000258886.7	IREB2	ENST00000413382.1	PSMA4	1.4963
rs55988292	chr15	78936168	0.45	A/G	Intron	0	0	0					0	2580	ENSG00000117971.4	ENST00000261751.3	CHRNB4	ENST00000394802.3	CHRNA5	2.3059
rs56007453	chr15	78826239	0.375	T/C	Intron	0	0	0					0	6507	ENSG00000041357.10	ENST00000413382.1	PSMA4	ENST00000413382.1,ENST00000394802.3	PSMA4,CHRNA5	1.4963,2.3059
rs560134	chr15	43555699	0.325	A/T	Intron	0	0	0					0	2817	ENSG00000104055.9	ENST00000396996.2	TGM5	ENST00000356633.5	CCNDBP1	-1.2348
rs560191	chr15	43767774	0.308	G/C	exon	0	0	0	NR3C1	82.3	75.3	0.0104	0	17509	ENSG00000067369.7	ENST00000413546.1	TP53BP1	ENST00000382039.3,ENST00000382044.4,ENST00000399453.1,ENST00000300231.5	TP53BP1,TP53BP1,MAP1A,MAP1A	1.7231,-1.0193,-1.7844,-3.8779
rs56076311	chr15	79115120	0.4	A/G	Intron	0	0	0					0	11314	ENSG00000136378.8	ENST00000456326.2	NA	ENST00000482506.1	RPL21P116	2.4853
rs56114844	chr15	43179404	0.275	C/T	Intron	0	0	0	Tal1::Gata1,Gata1	69.9,68.5	80.7,82.2	0.0298,0.045	0	33507	ENSG00000128881.10	ENST00000263802.6	NA
rs56195905	chr15	79040317	0.45	A/C	upstream	0	0	0					0	4131	ENSG00000238166.1	ENST00000434914.1	RP11-160C18.4
rs56219465	chr15	78742579	0.417	A/G	Intron	0	0	0					1	12047	ENSG00000136381.7	ENST00000258886.7	IREB2	ENST00000413382.1	PSMA4	1.4963
rs56276142	chr15	78889795	0.383	T/C	Intron	0	0	0					0	4779	ENSG00000080644.9	ENST00000326858.5	NA	ENST00000394802.3,ENST00000413382.1	CHRNA5,PSMA4	2.3059,1.4963
rs56354501	chr15	79033520	0.45	A/G	downstream	0	0	0					0	10928	ENSG00000238166.1	ENST00000434914.1	RP11-160C18.4
rs564946	chr15	43556272	0.333	A/G	Intron	0	0	0					0	2782	ENSG00000104055.9	ENST00000220420.5	TGM5	ENST00000356633.5	CCNDBP1	-1.2348
rs565658	chr15	43556307	0.325	C/T	Intron	0	0	0					0	2747	ENSG00000104055.9	ENST00000220420.5	TGM5	ENST00000356633.5	CCNDBP1	-1.2348
rs56683682	chr15	79112524	0.383	G/T	Intron	0	0	0					0	8718	ENSG00000136378.8	ENST00000456326.2	NA	ENST00000482506.1	RPL21P116	2.4853
rs567357	chr15	43571390	0.333	C/G	exon	0	0	0					0	12334	ENSG00000104055.9	ENST00000220420.5	TGM5	ENST00000356633.5	CCNDBP1	-1.2348
rs569207	chr15	78873119	0.2	C/T	Intron	0	0	0					0	34	ENSG00000169684.8	ENST00000394802.3	CHRNA5	ENST00000394802.3,ENST00000413382.1	CHRNA5,PSMA4	2.3059,1.4963
rs57064725	chr15	78833036	0.192	C/A	exon	198.652	168.529	0.235955					36	280	ENSG00000041357.10	ENST00000044462.7	PSMA4	ENST00000413382.1,ENST00000394802.3	PSMA4,CHRNA5	1.4963,2.3059
rs570933	chr15	43824030	0.308	A/G	downstream	0	0	0	STAT1	83.2	73	0.0166	0	10357	ENSG00000166963.7	ENST00000442025.2	NA	ENST00000300231.5,ENST00000399453.1,ENST00000382044.4,ENST00000382039.3,ENST00000450086.2,ENST00000381694.5	MAP1A,MAP1A,TP53BP1,TP53BP1,CKMT1B,NA	-3.8779,-1.7844,-1.0193,1.7231,1.1282,1.4426
rs57260218	chr15	78973772	0.233	C/T	Intron	0	0	0					0	19853	ENSG00000213307.4	ENST00000494933.1	RPL18P11
rs572837	chr15	43823813	0.308	A/G	3UTR	0	0	0					0	10140	ENSG00000166963.7	ENST00000442025.2	NA	ENST00000300231.5,ENST00000399453.1,ENST00000382044.4,ENST00000382039.3,ENST00000450086.2,ENST00000381694.5	MAP1A,MAP1A,TP53BP1,TP53BP1,CKMT1B,NA	-3.8779,-1.7844,-1.0193,1.7231,1.1282,1.4426
rs572959	chr15	43550502	0.333	T/C	Intron	0	0	0					0	2378	ENSG00000104055.9	ENST00000396996.2	TGM5	ENST00000356633.5	CCNDBP1	-1.2348
rs573169	chr15	43550581	0.325	C/T	Intron	0	0	0					0	2299	ENSG00000104055.9	ENST00000396996.2	TGM5	ENST00000356633.5	CCNDBP1	-1.2348
rs573615	chr15	43614281	0.325	C/T	upstream	0	0	0					0	8491	ENSG00000168806.5	ENST00000544735.1	LCMT2
rs574065	chr15	43550655	0.333	G/A	Intron	0	0	0					0	2225	ENSG00000104055.9	ENST00000396996.2	TGM5	ENST00000356633.5	CCNDBP1	-1.2348
rs576557	chr15	43597737	0.325	T/C	upstream	0	0	0					0	3283	ENSG00000159495.6	ENST00000452443.1	TGM7
rs578776	chr15	78888400	0.242	G/A	3UTR	0	0	0					0	6174	ENSG00000080644.9	ENST00000326858.5	NA	ENST00000394802.3,ENST00000413382.1	CHRNA5,PSMA4	2.3059,1.4963
rs57945453	chr15	78862845	0.333	C/T	Intron	0	0	0	CREB1	80.1	66.5	0.0344	0	4982	ENSG00000169684.8	ENST00000299565.5	CHRNA5	ENST00000394802.3,ENST00000413382.1	CHRNA5,PSMA4	2.3059,1.4963
rs579651	chr15	43558376	0.333	T/C	Intron	0	0	0	NFIL3,RORA_1	80.4,70.6	69.3,82.8	0.006,0	0	678	ENSG00000104055.9	ENST00000220420.5	TGM5	ENST00000356633.5	CCNDBP1	-1.2348
rs58643100	chr15	78912204	0.4	C/A	exon	51.7059	0	5.71989					7	1316	ENSG00000080644.9	ENST00000326828.4	CHRNA3	ENST00000394802.3,ENST00000413382.1	CHRNA5,PSMA4	2.3059,1.4963
rs58745709	chr15	43114304	0.275	T/C	Intron	0	0	0					0	18486	ENSG00000128881.10	ENST00000399479.3	NA
rs588765	chr15	78865425	0.392	C/T	Intron	0	0	0					0	7562	ENSG00000169684.8	ENST00000299565.5	CHRNA5	ENST00000394802.3,ENST00000413382.1	CHRNA5,PSMA4	2.3059,1.4963
rs58946838	chr15	78961449	0.317	A/C	Intron	0	0	0					0	7530	ENSG00000213307.4	ENST00000494933.1	RPL18P11	ENST00000394802.3	CHRNA5	2.3059
rs59133824	chr15	78833450	0.2	C/A	exon	198.652	159.779	0.31241					11	694	ENSG00000041357.10	ENST00000044462.7	PSMA4	ENST00000413382.1,ENST00000394802.3	PSMA4,CHRNA5	1.4963,2.3059
rs59414039	chr15	79043766	0.325	T/C	upstream	52.572	45.8331	0.193951					11	682	ENSG00000238166.1	ENST00000434914.1	RP11-160C18.4
rs59683676	chr15	78833453	0.2	T/C	exon	198.652	159.779	0.31241					11	697	ENSG00000041357.10	ENST00000044462.7	PSMA4	ENST00000413382.1,ENST00000394802.3	PSMA4,CHRNA5	1.4963,2.3059
rs59934757	chr15	79049413	0.2	C/T	downstream	0	4.22561	-2.3856	Foxa2	72.7	83.4	0.0124	0	4963	ENSG00000238166.1	ENST00000434914.1	RP11-160C18.4
rs601079	chr15	78869579	0.392	A/T	Intron	0	0	0					0	3504	ENSG00000169684.8	ENST00000394802.3	CHRNA5	ENST00000394802.3,ENST00000413382.1	CHRNA5,PSMA4	2.3059,1.4963
rs61012457	chr15	78865694	0.342	C/G	Intron	0	0	0					0	7389	ENSG00000169684.8	ENST00000394802.3	CHRNA5	ENST00000394802.3,ENST00000413382.1	CHRNA5,PSMA4	2.3059,1.4963
rs61204066	chr15	78815298	0.192	G/A	Intron	0	0	0					0	15391	ENSG00000188266.8	ENST00000408962.2	AGPHD1	ENST00000413382.1,ENST00000394802.3	PSMA4,CHRNA5	1.4963,2.3059
rs61390267	chr15	79033278	0.225	C/T	downstream	53.2539	15.1896	1.74466					1	11170	ENSG00000238166.1	ENST00000434914.1	RP11-160C18.4
rs615470	chr15	78885988	0.333	C/T	3UTR	0	0	0					0	8586	ENSG00000080644.9	ENST00000326858.5	NA	ENST00000394802.3,ENST00000413382.1	CHRNA5,PSMA4	2.3059,1.4963
rs61630816	chr15	78965866	0.317	T/C	Intron	0	0	0	Tcfcp2l1,GABPA,Klf4	80.6,75.2,70.4	89.8,87.3,82.5	0.042,0.0022,0.047	0	11947	ENSG00000213307.4	ENST00000494933.1	RPL18P11	ENST00000394802.3	CHRNA5	2.3059
rs62008174	chr15	78808947	0.375	C/T	Intron	0	0	0	Zfx	86	75.1	0.0378	0	9040	ENSG00000188266.8	ENST00000408962.2	AGPHD1	ENST00000413382.1,ENST00000394802.3	PSMA4,CHRNA5	1.4963,2.3059
rs62008194	chr15	78813805	0.375	G/T	Intron	0	0	0	HLF	73.4	84.1	0.0144	0	13898	ENSG00000188266.8	ENST00000408962.2	AGPHD1	ENST00000413382.1,ENST00000394802.3	PSMA4,CHRNA5	1.4963,2.3059
rs62010327	chr15	78892784	0.342	G/A	Intron	0	0	0					0	1790	ENSG00000080644.9	ENST00000326858.5	NA	ENST00000394802.3,ENST00000413382.1	CHRNA5,PSMA4	2.3059,1.4963
rs62010328	chr15	78894971	0.342	C/T	Intron	0	0	0					0	395	ENSG00000080644.9	ENST00000326858.5	NA	ENST00000394802.3,ENST00000413382.1	CHRNA5,PSMA4	2.3059,1.4963
rs62010332	chr15	78918762	0.308	G/C	exon	0	0	0					0	5124	ENSG00000080644.9	ENST00000348639.3	CHRNA3	ENST00000394802.3,ENST00000413382.1	CHRNA5,PSMA4	2.3059,1.4963
rs62010552	chr15	78987686	0.208	T/C	Intron	0	0	0	GABPA	70.8	82.8	0.0106	0	33767	ENSG00000213307.4	ENST00000494933.1	RPL18P11
rs62011002	chr15	79120578	0.392	T/C	Intron	0	0	0					0	16772	ENSG00000136378.8	ENST00000456326.2	NA	ENST00000482506.1	RPL21P116	2.4853
rs62012588	chr15	79032942	0.208	G/A	downstream	93.7839	15.1896	2.54957					9	11506	ENSG00000238166.1	ENST00000434914.1	RP11-160C18.4
rs62020697	chr15	43234248	0.275	T/C	upstream	0	0	0					0	1691	ENSG00000254793.1	ENST00000534629.1	FDPSP4
rs621849	chr15	78872861	0.392	A/G	Intron	0	0	0					0	222	ENSG00000169684.8	ENST00000394802.3	CHRNA5	ENST00000394802.3,ENST00000413382.1	CHRNA5,PSMA4	2.3059,1.4963
rs637137	chr15	78873976	0.2	T/A	Intron	0	0	0					0	891	ENSG00000169684.8	ENST00000394802.3	CHRNA5	ENST00000394802.3,ENST00000413382.1	CHRNA5,PSMA4	2.3059,1.4963
rs647041	chr15	78880481	0.383	C/T	Intron	0	0	0					0	7396	ENSG00000169684.8	ENST00000394802.3	CHRNA5	ENST00000394802.3,ENST00000413382.1	CHRNA5,PSMA4	2.3059,1.4963
rs6493067	chr15	43143998	0.275	G/A	Intron	0	0	0					0	11206	ENSG00000128881.10	ENST00000399479.3	NA
rs6493068	chr15	43170793	0.275	A/G	exon	0	0	0					0	38001	ENSG00000128881.10	ENST00000399479.3	NA
rs6493069	chr15	43186765	0.275	C/T	Intron	0	0	0					0	26146	ENSG00000128881.10	ENST00000263802.6	NA
rs6493083	chr15	43637985	0.308	T/C	Intron	0	0	0					0	15112	ENSG00000168803.9	ENST00000422466.2	ADAL
rs6493084	chr15	43647627	0.308	A/G	downstream	0	0	0	TBP	82.6	72.3	0.0406	0	14618	ENSG00000140265.7	ENST00000396976.2	ZSCAN29
rs6493086	chr15	43655394	0.308	T/C	Intron	0	0	0	Myf,REL,FOXO3	71,81,80.2	80.4,68.6,67	0,0.0156,0.0478	0	6851	ENSG00000140265.7	ENST00000396976.2	ZSCAN29
rs6493264	chr15	47493363	0.342	T/G	Intron	0	0	0	Foxd3	84.9	75.5	0.038	0	41037	ENSG00000222311.1	ENST00000410379.1	AC084882.1
rs6493265	chr15	47513253	0.358	C/T	Intron	0	0	0	FOXO3	80.2	93.5	0.0122	0	21147	ENSG00000222311.1	ENST00000410379.1	AC084882.1
rs6493266	chr15	47513441	0.35	A/C	Intron	0	0	0					0	20959	ENSG00000222311.1	ENST00000410379.1	AC084882.1
rs6493267	chr15	47513478	0.342	A/G	Intron	0	0	0					0	20922	ENSG00000222311.1	ENST00000410379.1	AC084882.1
rs6495306	chr15	78865893	0.392	A/G	Intron	0	0	0					0	7190	ENSG00000169684.8	ENST00000394802.3	CHRNA5	ENST00000394802.3,ENST00000413382.1	CHRNA5,PSMA4	2.3059,1.4963
rs6495307	chr15	78890321	0.383	C/T	Intron	0	0	0	Ddit3::Cebpa	82.4	70.7	0.004	1	4253	ENSG00000080644.9	ENST00000326858.5	NA	ENST00000394802.3,ENST00000413382.1	CHRNA5,PSMA4	2.3059,1.4963
rs6495308	chr15	78907656	0.2	T/C	Intron	0	0	0					0	5864	ENSG00000080644.9	ENST00000326828.4	CHRNA3	ENST00000394802.3,ENST00000413382.1	CHRNA5,PSMA4	2.3059,1.4963
rs6495309	chr15	78915245	0.175	C/T	upstream	0	0	0	Pou5f1	75.2	84.6	0.0084	0	1607	ENSG00000080644.9	ENST00000348639.3	CHRNA3	ENST00000394802.3,ENST00000413382.1	CHRNA5,PSMA4	2.3059,1.4963
rs6495314	chr15	78960529	0.45	A/C	Intron	0	0	0					0	6610	ENSG00000213307.4	ENST00000494933.1	RPL18P11	ENST00000394802.3	CHRNA5	2.3059
rs6495317	chr15	78991716	0.208	A/C	Intron	0	0	0					0	37797	ENSG00000213307.4	ENST00000494933.1	RPL18P11
rs6495318	chr15	78992137	0.208	G/C	Intron	0	0	0					0	38218	ENSG00000213307.4	ENST00000494933.1	RPL18P11
rs6495329	chr15	79092603	0.283	G/A	exon	0	0	0					0	10225	ENSG00000185787.9	ENST00000379535.4	MORF4L1	ENST00000482506.1	RPL21P116	2.4853
rs6495330	chr15	79099938	0.283	C/G	Intron	0	0	0					0	2890	ENSG00000185787.9	ENST00000379535.4	MORF4L1	ENST00000482506.1	RPL21P116	2.4853
rs6495333	chr15	79113215	0.392	A/G	Intron	0	0	0					0	9409	ENSG00000136378.8	ENST00000456326.2	NA	ENST00000482506.1	RPL21P116	2.4853
rs6495335	chr15	79117133	0.392	T/G	Intron	0	0	0					0	13327	ENSG00000136378.8	ENST00000456326.2	NA	ENST00000482506.1	RPL21P116	2.4853
rs660652	chr15	78887832	0.333	G/A	3UTR	0	0	0					0	6742	ENSG00000080644.9	ENST00000326858.5	NA	ENST00000394802.3,ENST00000413382.1	CHRNA5,PSMA4	2.3059,1.4963
rs667282	chr15	78863472	0.2	T/C	Intron	0	0	0					0	5609	ENSG00000169684.8	ENST00000299565.5	CHRNA5	ENST00000394802.3,ENST00000413382.1	CHRNA5,PSMA4	2.3059,1.4963
rs67426328	chr15	78934318	0.45	C/G	Intron	51.1168	0	5.70368					6	730	ENSG00000117971.4	ENST00000261751.3	CHRNB4	ENST00000394802.3	CHRNA5	2.3059
rs67745769	chr15	79124832	0.375	G/A	Intron	0	0	0					0	21026	ENSG00000136378.8	ENST00000456326.2	NA	ENST00000482506.1	RPL21P116	2.4853
rs680244	chr15	78871288	0.392	C/T	Intron	0	0	0					0	1795	ENSG00000169684.8	ENST00000394802.3	CHRNA5	ENST00000394802.3,ENST00000413382.1	CHRNA5,PSMA4	2.3059,1.4963
rs68062403	chr15	43398108	0.267	G/A	Intron	151.891	238.303	-0.646337					25	177	ENSG00000159459.6	ENST00000546274.1	UBR1	ENST00000356633.5	CCNDBP1	-1.2348
rs684513	chr15	78858400	0.2	C/G	Intron	204.264	63.754	1.66444	EBF1	80.5	68.5	0.0444	18	537	ENSG00000169684.8	ENST00000299565.5	CHRNA5	ENST00000394802.3,ENST00000413382.1	CHRNA5,PSMA4	2.3059,1.4963
rs689767	chr15	43722077	0.3	G/C	Intron	0	0	0					0	1762	ENSG00000067369.7	ENST00000467474.1	TP53BP1	ENST00000382039.3,ENST00000382044.4,ENST00000399453.1,ENST00000300231.5	TP53BP1,TP53BP1,MAP1A,MAP1A	1.7231,-1.0193,-1.7844,-3.8779
rs689797	chr15	43826557	0.308	C/T	3UTR	0	0	0					0	12884	ENSG00000166963.7	ENST00000442025.2	NA	ENST00000300231.5,ENST00000399453.1,ENST00000382044.4,ENST00000382039.3,ENST00000450086.2,ENST00000381694.5	MAP1A,MAP1A,TP53BP1,TP53BP1,CKMT1B,NA	-3.8779,-1.7844,-1.0193,1.7231,1.1282,1.4426
rs690012	chr15	43719755	0.3	C/T	Intron	0	0	0	HNF1B	73	82.1	0.0318	0	558	ENSG00000067369.7	ENST00000467474.1	TP53BP1	ENST00000382039.3,ENST00000382044.4,ENST00000399453.1,ENST00000300231.5	TP53BP1,TP53BP1,MAP1A,MAP1A	1.7231,-1.0193,-1.7844,-3.8779
rs690276	chr15	43704558	0.3	C/T	Intron	0	0	0	NFIL3	70.8	81.9	0	0	925	ENSG00000067369.7	ENST00000434595.1	TP53BP1	ENST00000382039.3,ENST00000382044.4	TP53BP1,TP53BP1	1.7231,-1.0193
rs690367	chr15	43748304	0.3	A/G	exon	0	0	0					0	45	ENSG00000067369.7	ENST00000480860.1	TP53BP1	ENST00000382039.3,ENST00000382044.4,ENST00000399453.1,ENST00000300231.5	TP53BP1,TP53BP1,MAP1A,MAP1A	1.7231,-1.0193,-1.7844,-3.8779
rs690446	chr15	43761264	0.3	G/C	Intron	0	0	0					0	12734	ENSG00000067369.7	ENST00000411772.1	TP53BP1	ENST00000382039.3,ENST00000382044.4,ENST00000399453.1,ENST00000300231.5	TP53BP1,TP53BP1,MAP1A,MAP1A	1.7231,-1.0193,-1.7844,-3.8779
rs690472	chr15	43764368	0.3	A/C	Intron	0	0	0	HLF	71.8	81.3	0.0364	0	15838	ENSG00000067369.7	ENST00000411772.1	TP53BP1	ENST00000382039.3,ENST00000382044.4,ENST00000399453.1,ENST00000300231.5	TP53BP1,TP53BP1,MAP1A,MAP1A	1.7231,-1.0193,-1.7844,-3.8779
rs690512	chr15	43717678	0.3	A/G	Intron	0	0	0	Klf4	68.8	80.9	0.0344	0	2635	ENSG00000067369.7	ENST00000467474.1	TP53BP1	ENST00000382039.3,ENST00000382044.4,ENST00000399453.1,ENST00000300231.5	TP53BP1,TP53BP1,MAP1A,MAP1A	1.7231,-1.0193,-1.7844,-3.8779
rs692780	chr15	78876505	0.342	G/C	Intron	0	0	0					0	3420	ENSG00000169684.8	ENST00000394802.3	CHRNA5	ENST00000394802.3,ENST00000413382.1	CHRNA5,PSMA4	2.3059,1.4963
rs693510	chr15	43714625	0.3	C/G	Intron	0	0	0					0	2052	ENSG00000067369.7	ENST00000434561.1	TP53BP1	ENST00000382039.3,ENST00000382044.4,ENST00000399453.1,ENST00000300231.5	TP53BP1,TP53BP1,MAP1A,MAP1A	1.7231,-1.0193,-1.7844,-3.8779
rs694725	chr15	43756210	0.3	A/G	Intron	0	0	0					0	7680	ENSG00000067369.7	ENST00000411772.1	TP53BP1	ENST00000382039.3,ENST00000382044.4,ENST00000399453.1,ENST00000300231.5	TP53BP1,TP53BP1,MAP1A,MAP1A	1.7231,-1.0193,-1.7844,-3.8779
rs715693	chr15	47488977	0.342	C/T	Intron	0	0	0					0	45423	ENSG00000222311.1	ENST00000410379.1	AC084882.1
rs715694	chr15	47489021	0.342	A/G	Intron	0	0	0	ELK4	68.6	80.5	0	0	45379	ENSG00000222311.1	ENST00000410379.1	AC084882.1
rs7163204	chr15	78953740	0.125	G/A	exon	0	0	0					0	177	ENSG00000213307.4	ENST00000494933.1	RPL18P11	ENST00000394802.3	CHRNA5	2.3059
rs7163288	chr15	43671355	0.308	A/G	Intron	0	0	0					0	2616	ENSG00000137822.7	ENST00000399460.3	TUBGCP4
rs7163647	chr15	47513628	0.35	C/T	Intron	0	0	0					0	20772	ENSG00000222311.1	ENST00000410379.1	AC084882.1
rs7163730	chr15	78814681	0.192	A/G	Intron	0	0	0	RELA	72	82.9	0.0074	0	14774	ENSG00000188266.8	ENST00000408962.2	AGPHD1	ENST00000413382.1,ENST00000394802.3	PSMA4,CHRNA5	1.4963,2.3059
rs7164030	chr15	78844661	0.383	A/G	downstream	0	0	0					0	11905	ENSG00000041357.10	ENST00000044462.7	PSMA4	ENST00000413382.1,ENST00000394802.3	PSMA4,CHRNA5	1.4963,2.3059
rs7164479	chr15	79123054	0.392	T/C	Intron	0	0	0					0	19248	ENSG00000136378.8	ENST00000456326.2	NA	ENST00000482506.1	RPL21P116	2.4853
rs7164594	chr15	78803057	0.192	C/T	Intron	0	0	0					0	3150	ENSG00000188266.8	ENST00000408962.2	AGPHD1	ENST00000413382.1,ENST00000394802.3	PSMA4,CHRNA5	1.4963,2.3059
rs7164665	chr15	78953919	0.117	T/C	Intron	0	0	0					0	0	ENSG00000213307.4	ENST00000494933.1	RPL18P11	ENST00000394802.3	CHRNA5	2.3059
rs7165042	chr15	79123338	0.4	G/C	Intron	0	0	0					1	19532	ENSG00000136378.8	ENST00000456326.2	NA	ENST00000482506.1	RPL21P116	2.4853
rs7165075	chr15	79115965	0.392	A/G	Intron	0	0	0					0	12159	ENSG00000136378.8	ENST00000456326.2	NA	ENST00000482506.1	RPL21P116	2.4853
rs7165081	chr15	79123396	0.4	G/C	Intron	0	0	0					1	19590	ENSG00000136378.8	ENST00000456326.2	NA	ENST00000482506.1	RPL21P116	2.4853
rs7165733	chr15	79123505	0.4	A/G	Intron	0	0	0					1	19699	ENSG00000136378.8	ENST00000456326.2	NA	ENST00000482506.1	RPL21P116	2.4853
rs7165888	chr15	43190559	0.275	A/G	Intron	0	0	0	MAX,Arnt	69.6,76.1	82.2,93	0.0174,0.0216	0	22352	ENSG00000128881.10	ENST00000263802.6	NA
rs7165902	chr15	79115872	0.392	G/T	Intron	0	0	0					0	12066	ENSG00000136378.8	ENST00000456326.2	NA	ENST00000482506.1	RPL21P116	2.4853
rs7166764	chr15	79123509	0.4	G/T	Intron	0	0	0					1	19703	ENSG00000136378.8	ENST00000456326.2	NA	ENST00000482506.1	RPL21P116	2.4853
rs7166770	chr15	79113568	0.4	G/A	Intron	0	0	0					0	9762	ENSG00000136378.8	ENST00000456326.2	NA	ENST00000482506.1	RPL21P116	2.4853
rs7166812	chr15	43644760	0.308	T/C	3UTR	0	0	0					0	17485	ENSG00000140265.7	ENST00000396976.2	ZSCAN29
rs7167802	chr15	43116906	0.275	A/C	Intron	0	0	0					0	15884	ENSG00000128881.10	ENST00000399479.3	NA
rs7167882	chr15	43678663	0.308	A/C	Intron	0	0	0	Zfx	72.5	83.8	0.0084	0	5254	ENSG00000243871.1	ENST00000468140.1	Metazoa_SRP
rs7168141	chr15	43116993	0.275	C/A	Intron	0	0	0	Foxq1	73.5	84.2	0.0082	0	15797	ENSG00000128881.10	ENST00000399479.3	NA
rs7168212	chr15	47499309	0.35	A/G	Intron	0	0	0					0	35091	ENSG00000222311.1	ENST00000410379.1	AC084882.1
rs7168669	chr15	47507907	0.358	C/T	Intron	0	0	0					0	26493	ENSG00000222311.1	ENST00000410379.1	AC084882.1
rs7169223	chr15	78992116	0.325	A/G	Intron	0	0	0					0	38197	ENSG00000213307.4	ENST00000494933.1	RPL18P11
rs7169584	chr15	78822660	0.183	A/T	Intron	0	0	0					0	10086	ENSG00000041357.10	ENST00000413382.1	PSMA4	ENST00000413382.1,ENST00000394802.3	PSMA4,CHRNA5	1.4963,2.3059
rs7169820	chr15	47501160	0.358	G/T	Intron	0	0	0					0	33240	ENSG00000222311.1	ENST00000410379.1	AC084882.1
rs7170068	chr15	78912943	0.175	G/A	Intron	40.5534	0	5.3769					6	577	ENSG00000080644.9	ENST00000326828.4	CHRNA3	ENST00000394802.3,ENST00000413382.1	CHRNA5,PSMA4	2.3059,1.4963
rs7170366	chr15	47495618	0.35	C/G	Intron	0	0	0					0	38782	ENSG00000222311.1	ENST00000410379.1	AC084882.1
rs7171578	chr15	79067922	0.458	C/T	Intron	0	0	0	FEV	69.6	83.4	0.0052	0	23472	ENSG00000238166.1	ENST00000434914.1	RP11-160C18.4	ENST00000482506.1	RPL21P116	2.4853
rs7171916	chr15	79067951	0.458	C/G	Intron	0	0	0					0	23501	ENSG00000238166.1	ENST00000434914.1	RP11-160C18.4	ENST00000482506.1	RPL21P116	2.4853
rs7173097	chr15	43161799	0.275	C/T	Intron	0	0	0					0	29007	ENSG00000128881.10	ENST00000399479.3	NA
rs7173512	chr15	78849914	0.333	T/C	upstream	0	0	0					0	7947	ENSG00000169684.8	ENST00000299565.5	CHRNA5	ENST00000413382.1,ENST00000394802.3	PSMA4,CHRNA5	1.4963,2.3059
rs7173782	chr15	43147884	0.283	A/T	Intron	0	0	0	Foxq1	78.6	89.3	0.0082	0	15092	ENSG00000128881.10	ENST00000399479.3	NA
rs7174190	chr15	78763617	0.2	C/T	Intron	0	0	0					0	33085	ENSG00000136381.7	ENST00000258886.7	IREB2	ENST00000413382.1	PSMA4	1.4963
rs7174367	chr15	79064667	0.448	A/G	Intron	0	0	0					0	20217	ENSG00000238166.1	ENST00000434914.1	RP11-160C18.4	ENST00000482506.1	RPL21P116	2.4853
rs7176070	chr15	79033489	0.225	C/T	downstream	0	0	0					0	10959	ENSG00000238166.1	ENST00000434914.1	RP11-160C18.4
rs7176187	chr15	79121373	0.392	C/T	Intron	3.8594	0	2.28078					0	17567	ENSG00000136378.8	ENST00000456326.2	NA	ENST00000482506.1	RPL21P116	2.4853
rs7176566	chr15	47496491	0.35	C/T	Intron	0	0	0					1	37909	ENSG00000222311.1	ENST00000410379.1	AC084882.1
rs7176915	chr15	43301771	0.275	T/G	Intron	0	0	0					0	69214	ENSG00000254793.1	ENST00000534629.1	FDPSP4
rs7177143	chr15	79051453	0.2	G/A	downstream	6.36959	0	2.88158					1	7003	ENSG00000238166.1	ENST00000434914.1	RP11-160C18.4
rs7177514	chr15	78907406	0.2	C/G	Intron	0	0	0					0	6114	ENSG00000080644.9	ENST00000326828.4	CHRNA3	ENST00000394802.3,ENST00000413382.1	CHRNA5,PSMA4	2.3059,1.4963
rs7178007	chr15	78965254	0.317	G/A	Intron	0	0	0					0	11335	ENSG00000213307.4	ENST00000494933.1	RPL18P11	ENST00000394802.3	CHRNA5	2.3059
rs7178051	chr15	79118296	0.392	C/T	Intron	0	4.00128	-2.3223					0	14490	ENSG00000136378.8	ENST00000456326.2	NA	ENST00000482506.1	RPL21P116	2.4853
rs7178456	chr15	47496801	0.35	T/C	Intron	0	0	0					0	37599	ENSG00000222311.1	ENST00000410379.1	AC084882.1
rs7180002	chr15	78873993	0.408	A/T	Intron	0	0	0					0	908	ENSG00000169684.8	ENST00000394802.3	CHRNA5	ENST00000394802.3,ENST00000413382.1	CHRNA5,PSMA4	2.3059,1.4963
rs7181245	chr15	78814389	0.192	C/T	Intron	0	0	0	NR4A2	70.3	84.3	0.0322	0	14482	ENSG00000188266.8	ENST00000408962.2	AGPHD1	ENST00000413382.1,ENST00000394802.3	PSMA4,CHRNA5	1.4963,2.3059
rs7181405	chr15	78948152	0.342	A/G	Intron	0	0	0	TBP	86.5	76.2	0.0406	0	5765	ENSG00000213307.4	ENST00000494933.1	RPL18P11	ENST00000394802.3	CHRNA5	2.3059
rs7181432	chr15	79123779	0.4	T/C	Intron	0	0	0					1	19973	ENSG00000136378.8	ENST00000456326.2	NA	ENST00000482506.1	RPL21P116	2.4853
rs7181447	chr15	78814567	0.192	A/G	Intron	0	0	0					0	14660	ENSG00000188266.8	ENST00000408962.2	AGPHD1	ENST00000413382.1,ENST00000394802.3	PSMA4,CHRNA5	1.4963,2.3059
rs7181486	chr15	78741618	0.408	T/C	Intron	0	0	0	TBP	80.6	69.4	0.0256	0	11086	ENSG00000136381.7	ENST00000258886.7	IREB2	ENST00000413382.1	PSMA4	1.4963
rs7182103	chr15	79123946	0.408	T/G	Intron	0	0	0					0	20140	ENSG00000136378.8	ENST00000456326.2	NA	ENST00000482506.1	RPL21P116	2.4853
rs7182529	chr15	79123631	0.4	C/T	Intron	0	0	0					1	19825	ENSG00000136378.8	ENST00000456326.2	NA	ENST00000482506.1	RPL21P116	2.4853
rs7182567	chr15	79045054	0.225	G/A	Intron	0	0	0					0	604	ENSG00000238166.1	ENST00000434914.1	RP11-160C18.4
rs7182583	chr15	78899210	0.342	G/C	Intron	0	0	0					0	4634	ENSG00000080644.9	ENST00000326858.5	NA	ENST00000394802.3,ENST00000413382.1	CHRNA5,PSMA4	2.3059,1.4963
rs7182642	chr15	79052277	0.458	C/T	Intron	0	0	0					0	7827	ENSG00000238166.1	ENST00000434914.1	RP11-160C18.4
rs7182694	chr15	79045030	0.225	T/C	Intron	0	0	0					0	580	ENSG00000238166.1	ENST00000434914.1	RP11-160C18.4
rs7182716	chr15	79123753	0.408	C/T	Intron	0	0	0					1	19947	ENSG00000136378.8	ENST00000456326.2	NA	ENST00000482506.1	RPL21P116	2.4853
rs7182753	chr15	43109385	0.275	C/T	Intron	0	0	0	RORA_1,NR4A2	73.3,67.8	85.5,81.8	0,0.0322	0	23405	ENSG00000128881.10	ENST00000399479.3	NA
rs7182993	chr15	79045014	0.225	A/G	Intron	0	0	0					0	564	ENSG00000238166.1	ENST00000434914.1	RP11-160C18.4
rs7183604	chr15	78899213	0.2	C/T	Intron	0	0	0					0	4637	ENSG00000080644.9	ENST00000326858.5	NA	ENST00000394802.3,ENST00000413382.1	CHRNA5,PSMA4	2.3059,1.4963
rs7183621	chr15	79105576	0.267	A/G	Intron	0	0	0					0	1770	ENSG00000136378.8	ENST00000456326.2	NA	ENST00000482506.1	RPL21P116	2.4853
rs72625801	chr15	78874838	0.392	A/G	Intron	0	0	0					0	1753	ENSG00000169684.8	ENST00000394802.3	CHRNA5	ENST00000394802.3,ENST00000413382.1	CHRNA5,PSMA4	2.3059,1.4963
rs72625802	chr15	78992811	0.208	G/A	Intron	0	0	0					0	38892	ENSG00000213307.4	ENST00000494933.1	RPL18P11
rs72731751	chr15	47509916	0.35	T/C	Intron	0	0	0					0	24484	ENSG00000222311.1	ENST00000410379.1	AC084882.1
rs72738704	chr15	78719832	0.4	G/C	upstream	0	0	0					0	10698	ENSG00000136381.7	ENST00000258886.7	IREB2
rs72738718	chr15	78735438	0.408	G/C	Intron	0	0	0	Hand1::Tcfe2a	84.2	71	0.0442	0	4906	ENSG00000136381.7	ENST00000258886.7	IREB2	ENST00000413382.1	PSMA4	1.4963
rs72738732	chr15	78752188	0.408	C/G	Intron	0	0	0					0	21656	ENSG00000136381.7	ENST00000258886.7	IREB2	ENST00000413382.1	PSMA4	1.4963
rs72738736	chr15	78765122	0.408	G/T	Intron	0	0	0					0	34590	ENSG00000136381.7	ENST00000258886.7	IREB2	ENST00000413382.1	PSMA4	1.4963
rs72738786	chr15	78828086	0.433	G/T	Intron	0	0	0					0	4660	ENSG00000041357.10	ENST00000413382.1	PSMA4	ENST00000413382.1,ENST00000394802.3	PSMA4,CHRNA5	1.4963,2.3059
rs72740955	chr15	78849779	0.425	C/T	upstream	0	0	0					0	8082	ENSG00000169684.8	ENST00000299565.5	CHRNA5	ENST00000413382.1,ENST00000394802.3	PSMA4,CHRNA5	1.4963,2.3059
rs72740964	chr15	78868636	0.425	G/A	Intron	0	0	0					0	4447	ENSG00000169684.8	ENST00000394802.3	CHRNA5	ENST00000394802.3,ENST00000413382.1	CHRNA5,PSMA4	2.3059,1.4963
rs72743158	chr15	78926445	0.442	T/C	Intron	0	0	0	NKX3-1	81.9	66.7	0.0374	0	7141	ENSG00000117971.4	ENST00000261751.3	CHRNB4	ENST00000394802.3,ENST00000413382.1	CHRNA5,PSMA4	2.3059,1.4963
rs72743199	chr15	78975855	0.45	A/T	Intron	0	0	0	Ddit3::Cebpa	87.1	75.4	0.0054	0	21936	ENSG00000213307.4	ENST00000494933.1	RPL18P11
rs72749206	chr15	79122948	0.392	G/A	Intron	0	0	0					0	19142	ENSG00000136378.8	ENST00000456326.2	NA	ENST00000482506.1	RPL21P116	2.4853
rs7402376	chr15	79113570	0.4	A/G	Intron	0	0	0					0	9764	ENSG00000136378.8	ENST00000456326.2	NA	ENST00000482506.1	RPL21P116	2.4853
rs7403593	chr15	79111962	0.392	A/G	Intron	0	0	0	RUNX1	70.1	84.7	0	0	8156	ENSG00000136378.8	ENST00000456326.2	NA	ENST00000482506.1	RPL21P116	2.4853
rs7403708	chr15	79123885	0.383	T/C	Intron	0	0	0					0	20079	ENSG00000136378.8	ENST00000456326.2	NA	ENST00000482506.1	RPL21P116	2.4853
rs7403714	chr15	79118650	0.392	C/T	Intron	0	0	0					0	14844	ENSG00000136378.8	ENST00000456326.2	NA	ENST00000482506.1	RPL21P116	2.4853
rs7403728	chr15	79112016	0.392	T/G	Intron	0	0	0	Klf4	69.8	82	0.0148	0	8210	ENSG00000136378.8	ENST00000456326.2	NA	ENST00000482506.1	RPL21P116	2.4853
rs7495616	chr15	79054900	0.225	G/C	exon	0	0	0					0	10450	ENSG00000238166.1	ENST00000434914.1	RP11-160C18.4
rs7496079	chr15	43335793	0.275	T/C	Intron	0	0	0					0	62492	ENSG00000159459.6	ENST00000546274.1	UBR1
rs75005122	chr15	43586908	0.325	C/A	Intron	0	0	0					0	7544	ENSG00000159495.6	ENST00000452443.1	TGM7
rs755998	chr15	79032469	0.225	T/C	downstream	0	0	0					1	11979	ENSG00000238166.1	ENST00000434914.1	RP11-160C18.4
rs7601	chr15	91509592	0.283	T/C	3UTR	0	0	0	RUNX1	69.3	83.7	0.0302	2	10942	ENSG00000200142.1	ENST00000363272.1	Y_RNA	ENST00000394258.1,ENST00000442656.1,ENST00000361919.3,ENST00000330334.3,ENST00000496379.1	RCCD1,PRC1,PRC1,HDDC3,FES	1.0684,1.2544,-1.0237,1.5942,-1.0783
rs76147056	chr15	43300425	0.283	T/C	Intron	0	0	0					0	67868	ENSG00000254793.1	ENST00000534629.1	FDPSP4
rs77438389	chr15	78726271	0.225	C/G	upstream	0	0	0					0	4259	ENSG00000136381.7	ENST00000258886.7	IREB2
rs78312195	chr15	79025533	0.325	C/T	Intron	0	0	0	FOXO3	71	84.2	0.0394	0	18915	ENSG00000238166.1	ENST00000434914.1	RP11-160C18.4
rs78658767	chr15	43264399	0.275	A/C	Intron	0	0	0					0	31842	ENSG00000254793.1	ENST00000534629.1	FDPSP4
rs78957675	chr15	79025534	0.325	T/C	Intron	0	0	0					0	18914	ENSG00000238166.1	ENST00000434914.1	RP11-160C18.4
rs79875369	chr15	79099538	0.258	A/G	Intron	0	0	0					0	3290	ENSG00000185787.9	ENST00000379535.4	MORF4L1	ENST00000482506.1	RPL21P116	2.4853
rs8023462	chr15	78914734	0.325	T/C	upstream	0	0	0					0	1096	ENSG00000080644.9	ENST00000348639.3	CHRNA3	ENST00000394802.3,ENST00000413382.1	CHRNA5,PSMA4	2.3059,1.4963
rs8024939	chr15	79049237	0.192	C/T	downstream	0	0	0					0	4787	ENSG00000238166.1	ENST00000434914.1	RP11-160C18.4
rs8025188	chr15	78912278	0.4	G/C	exon	92.2593	9.39411	3.16548					9	1242	ENSG00000080644.9	ENST00000326828.4	CHRNA3	ENST00000394802.3,ENST00000413382.1	CHRNA5,PSMA4	2.3059,1.4963
rs8025429	chr15	78836362	0.375	A/G	exon	0	0	0					0	3606	ENSG00000041357.10	ENST00000044462.7	PSMA4	ENST00000413382.1,ENST00000394802.3	PSMA4,CHRNA5	1.4963,2.3059
rs8025479	chr15	43260787	0.283	C/T	Intron	0	0	0					0	28230	ENSG00000254793.1	ENST00000534629.1	FDPSP4
rs8026598	chr15	79112938	0.392	G/A	Intron	0	0	0					0	9132	ENSG00000136378.8	ENST00000456326.2	NA	ENST00000482506.1	RPL21P116	2.4853
rs8027833	chr15	79112837	0.392	C/T	Intron	0	0	0					0	9031	ENSG00000136378.8	ENST00000456326.2	NA	ENST00000482506.1	RPL21P116	2.4853
rs8028731	chr15	43191324	0.275	G/A	Intron	0	0	0	Ddit3::Cebpa	84	72.3	0.004	0	21587	ENSG00000128881.10	ENST00000263802.6	NA
rs8029039	chr15	79100871	0.258	C/G	Intron	84.0714	22.9169	1.83064					5	1957	ENSG00000185787.9	ENST00000379535.4	MORF4L1	ENST00000482506.1	RPL21P116	2.4853
rs8029659	chr15	79167603	0.267	A/G	Intron	136.159	118.138	0.203216					2	2391	ENSG00000185787.9	ENST00000331268.4	MORF4L1	ENST00000482506.1	RPL21P116	2.4853
rs8030090	chr15	79034260	0.225	G/A	downstream	0	0	0					0	10188	ENSG00000238166.1	ENST00000434914.1	RP11-160C18.4
rs8030335	chr15	79034124	0.225	A/G	downstream	0	0	0					0	10324	ENSG00000238166.1	ENST00000434914.1	RP11-160C18.4
rs8031513	chr15	79034276	0.45	T/C	downstream	0	0	0					0	10172	ENSG00000238166.1	ENST00000434914.1	RP11-160C18.4
rs8031948	chr15	78816057	0.433	G/T	Intron	0	0	0					0	16150	ENSG00000188266.8	ENST00000408962.2	AGPHD1	ENST00000413382.1,ENST00000394802.3	PSMA4,CHRNA5	1.4963,2.3059
rs8032552	chr15	78971136	0.233	T/C	Intron	0	0	0					0	17217	ENSG00000213307.4	ENST00000494933.1	RPL18P11	ENST00000394802.3	CHRNA5	2.3059
rs8034147	chr15	47519079	0.45	T/C	Intron	0	0	0					0	15321	ENSG00000222311.1	ENST00000410379.1	AC084882.1
rs8034191	chr15	78806023	0.433	T/C	Intron	0	0	0	FOXO3	93.6	80.3	0.0296	0	6116	ENSG00000188266.8	ENST00000408962.2	AGPHD1	ENST00000413382.1,ENST00000394802.3	PSMA4,CHRNA5	1.4963,2.3059
rs8034658	chr15	79165441	0.267	G/T	5UTR	219.896	185.914	0.240997					40	229	ENSG00000185787.9	ENST00000331268.4	MORF4L1	ENST00000482506.1	RPL21P116	2.4853
rs8035093	chr15	79120670	0.392	C/T	Intron	0	0	0					0	16864	ENSG00000136378.8	ENST00000456326.2	NA	ENST00000482506.1	RPL21P116	2.4853
rs8035752	chr15	43092112	0.267	C/T	Intron	0	0	0					0	40678	ENSG00000128881.10	ENST00000399479.3	NA
rs8036096	chr15	43171020	0.275	T/C	Intron	0	0	0					0	38228	ENSG00000128881.10	ENST00000399479.3	NA
rs8037374	chr15	43095656	0.275	A/G	Intron	0	0	0					0	37134	ENSG00000128881.10	ENST00000399479.3	NA
rs8038189	chr15	79099026	0.267	C/G	Intron	0	0	0					0	3802	ENSG00000185787.9	ENST00000379535.4	MORF4L1	ENST00000482506.1	RPL21P116	2.4853
rs8038920	chr15	78974545	0.325	G/A	Intron	0	0	0					0	20626	ENSG00000213307.4	ENST00000494933.1	RPL18P11
rs8039600	chr15	78990300	0.208	G/A	Intron	0	0	0	EBF1	81.3	69.3	0.0444	0	36381	ENSG00000213307.4	ENST00000494933.1	RPL18P11
rs8040414	chr15	47509599	0.358	C/A	Intron	0	0	0					0	24801	ENSG00000222311.1	ENST00000410379.1	AC084882.1
rs8040868	chr15	78911181	0.458	T/C	5UTR	146.619	80.5338	0.856405	RUNX1	75.7	90.2	0.018	6	2339	ENSG00000080644.9	ENST00000326828.4	CHRNA3	ENST00000394802.3,ENST00000413382.1	CHRNA5,PSMA4	2.3059,1.4963
rs8041628	chr15	78735355	0.392	C/G	Intron	0	0	0					0	4823	ENSG00000136381.7	ENST00000258886.7	IREB2	ENST00000413382.1	PSMA4	1.4963
rs8042059	chr15	78907859	0.2	A/C	Intron	0	0	0	REL	82.2	69.8	0.0156	0	5661	ENSG00000080644.9	ENST00000326828.4	CHRNA3	ENST00000394802.3,ENST00000413382.1	CHRNA5,PSMA4	2.3059,1.4963
rs8042170	chr15	79096599	0.258	A/G	Intron	0	0	0					0	6229	ENSG00000185787.9	ENST00000379535.4	MORF4L1	ENST00000482506.1	RPL21P116	2.4853
rs8042238	chr15	78774271	0.383	T/C	Intron	0	0	0					0	25634	ENSG00000188266.8	ENST00000408962.2	AGPHD1	ENST00000413382.1,ENST00000394802.3	PSMA4,CHRNA5	1.4963,2.3059
rs8042260	chr15	78774374	0.383	G/A	Intron	0	0	0					0	25531	ENSG00000188266.8	ENST00000408962.2	AGPHD1	ENST00000413382.1,ENST00000394802.3	PSMA4,CHRNA5	1.4963,2.3059
rs8042374	chr15	78908032	0.2	A/G	Intron	0	0	0	EBF1	68.2	80.2	0.0062	0	5488	ENSG00000080644.9	ENST00000326828.4	CHRNA3	ENST00000394802.3,ENST00000413382.1	CHRNA5,PSMA4	2.3059,1.4963
rs8042494	chr15	78908010	0.2	C/T	Intron	0	0	0					0	5510	ENSG00000080644.9	ENST00000326828.4	CHRNA3	ENST00000394802.3,ENST00000413382.1	CHRNA5,PSMA4	2.3059,1.4963
rs8042688	chr15	43638525	0.308	G/A	Intron	0	0	0					3	15652	ENSG00000168803.9	ENST00000422466.2	ADAL
rs8043009	chr15	78908154	0.2	G/C	Intron	0	0	0	Esrrb	87.1	75.1	0.0178	0	5366	ENSG00000080644.9	ENST00000326828.4	CHRNA3	ENST00000394802.3,ENST00000413382.1	CHRNA5,PSMA4	2.3059,1.4963
rs8043119	chr15	79061002	0.467	G/A	Intron	0	0	0					0	16552	ENSG00000238166.1	ENST00000434914.1	RP11-160C18.4	ENST00000482506.1	RPL21P116	2.4853
rs8043123	chr15	78973393	0.233	C/T	Intron	0	0	0					0	19474	ENSG00000213307.4	ENST00000494933.1	RPL18P11
rs8043227	chr15	78768871	0.383	G/C	3UTR	0	0	0					1	31034	ENSG00000188266.8	ENST00000408962.2	AGPHD1	ENST00000413382.1	PSMA4	1.4963
rs8053	chr15	78841220	0.375	C/T	3UTR	0	0	0					0	8464	ENSG00000041357.10	ENST00000044462.7	PSMA4	ENST00000413382.1,ENST00000394802.3	PSMA4,CHRNA5	1.4963,2.3059
rs880395	chr15	78844356	0.383	G/A	downstream	0	0	0					1	11600	ENSG00000041357.10	ENST00000044462.7	PSMA4	ENST00000413382.1,ENST00000394802.3	PSMA4,CHRNA5	1.4963,2.3059
rs899984	chr15	79042736	0.45	T/C	upstream	0	5.22406	-2.63786					0	1712	ENSG00000238166.1	ENST00000434914.1	RP11-160C18.4
rs899997	chr15	79019578	0.225	T/G	exon	0	0	0					6	24870	ENSG00000238166.1	ENST00000434914.1	RP11-160C18.4
rs905739	chr15	78845110	0.2	A/G	downstream	0	0	0					1	12354	ENSG00000041357.10	ENST00000044462.7	PSMA4	ENST00000413382.1,ENST00000394802.3	PSMA4,CHRNA5	1.4963,2.3059
rs905740	chr15	78844386	0.383	C/T	downstream	0	0	0					1	11630	ENSG00000041357.10	ENST00000044462.7	PSMA4	ENST00000413382.1,ENST00000394802.3	PSMA4,CHRNA5	1.4963,2.3059
rs921764	chr15	47512281	0.383	C/T	Intron	0	0	0					0	22119	ENSG00000222311.1	ENST00000410379.1	AC084882.1
rs922691	chr15	78963994	0.317	A/G	Intron	0	0	0	Tal1::Gata1,TBP,Myf	94.5,83.4,72.3	83.7,73.2,81.6	0.0302,0.0442,0.0234	0	10075	ENSG00000213307.4	ENST00000494933.1	RPL18P11	ENST00000394802.3	CHRNA5	2.3059
rs922692	chr15	78984214	0.45	C/A	Intron	0	0	0	ESR1,ESR2	82.4,80.2	74.5,73.1	0.0072,0.0414	0	30295	ENSG00000213307.4	ENST00000494933.1	RPL18P11
rs922693	chr15	79099538	0.289	A/G	Intron	0	0	0					0	3290	ENSG00000185787.9	ENST00000379535.4	MORF4L1	ENST00000482506.1	RPL21P116	2.4853
rs924840	chr15	78731808	0.208	A/T	Intron	128.685	132.601	-0.0429167					0	1276	ENSG00000136381.7	ENST00000258886.7	IREB2
rs931794	chr15	78826180	0.433	A/G	Intron	0	0	0					0	6566	ENSG00000041357.10	ENST00000413382.1	PSMA4	ENST00000413382.1,ENST00000394802.3	PSMA4,CHRNA5	1.4963,2.3059
rs938682	chr15	78896547	0.2	A/G	Intron	0	0	0					0	1971	ENSG00000080644.9	ENST00000326858.5	NA	ENST00000394802.3,ENST00000413382.1	CHRNA5,PSMA4	2.3059,1.4963
rs950776	chr15	78926018	0.317	T/C	Intron	0	0	0	FOXI1	85.2	74.2	0.0492	0	7568	ENSG00000117971.4	ENST00000261751.3	CHRNB4	ENST00000394802.3,ENST00000413382.1	CHRNA5,PSMA4	2.3059,1.4963
rs951266	chr15	78878541	0.408	G/A	Intron	0	0	0	Hand1::Tcfe2a	68.4	81.6	0.0476	0	5456	ENSG00000169684.8	ENST00000394802.3	CHRNA5	ENST00000394802.3,ENST00000413382.1	CHRNA5,PSMA4	2.3059,1.4963
rs951984	chr15	78720915	0.342	T/A	upstream	0	0	0	Sox5	67.9	84.1	0.037	0	9615	ENSG00000136381.7	ENST00000258886.7	IREB2
rs951985	chr15	78720923	0.4	T/G	upstream	0	0	0					0	9607	ENSG00000136381.7	ENST00000258886.7	IREB2
rs952215	chr15	78819153	0.375	T/C	Intron	0	0	0					0	13593	ENSG00000041357.10	ENST00000413382.1	PSMA4	ENST00000413382.1,ENST00000394802.3	PSMA4,CHRNA5	1.4963,2.3059
rs952216	chr15	78819202	0.375	C/T	Intron	0	0	0	RORA_1	80.7	68.5	0.0264	0	13544	ENSG00000041357.10	ENST00000413382.1	PSMA4	ENST00000413382.1,ENST00000394802.3	PSMA4,CHRNA5	1.4963,2.3059
rs954144	chr15	78730591	0.383	C/T	5UTR	330.935	236.286	0.484277					48	59	ENSG00000136381.7	ENST00000258886.7	IREB2
rs965604	chr15	78789223	0.383	A/G	Intron	0	0	0					0	10682	ENSG00000188266.8	ENST00000408962.2	AGPHD1	ENST00000413382.1,ENST00000394802.3	PSMA4,CHRNA5	1.4963,2.3059
rs9788682	chr15	78802586	0.192	G/A	Intron	0	0	0					0	2679	ENSG00000188266.8	ENST00000408962.2	AGPHD1	ENST00000413382.1,ENST00000394802.3	PSMA4,CHRNA5	1.4963,2.3059
rs9788721	chr15	78802869	0.433	T/C	Intron	0	0	0					0	2962	ENSG00000188266.8	ENST00000408962.2	AGPHD1	ENST00000413382.1,ENST00000394802.3	PSMA4,CHRNA5	1.4963,2.3059
rs9806175	chr15	43176320	0.275	C/T	Intron	0	0	0	Lhx3,PBX1	81,82	89.7,71.7	0.032,0.0398	0	36591	ENSG00000128881.10	ENST00000263802.6	NA
rs9806363	chr15	79110302	0.392	A/G	Intron	0	0	0	Foxq1,NKX3-1	74.5,88.3	85.2,73.1	0.0082,0.0374	0	6496	ENSG00000136378.8	ENST00000456326.2	NA	ENST00000482506.1	RPL21P116	2.4853
rs9888691	chr15	79010046	0.225	C/T	Intron	0	0	0					0	34402	ENSG00000238166.1	ENST00000434914.1	RP11-160C18.4
rs9920493	chr15	79113846	0.392	C/A	Intron	0	0	0					0	10040	ENSG00000136378.8	ENST00000456326.2	NA	ENST00000482506.1	RPL21P116	2.4853
rs9920879	chr15	43639770	0.3	A/G	Intron	0	0	0					0	16897	ENSG00000168803.9	ENST00000422466.2	ADAL
rs9920968	chr15	79118747	0.392	A/G	Intron	0	0	0					0	14941	ENSG00000136378.8	ENST00000456326.2	NA	ENST00000482506.1	RPL21P116	2.4853
rs9944240	chr15	47504936	0.358	C/T	Intron	0	0	0					0	29464	ENSG00000222311.1	ENST00000410379.1	AC084882.1
rs2023929	chr16	72236956	0.108	G/A	intergenic	0	0	0					0	26178	ENSG00000118557.11	ENST00000540440.1	PMFBP1
rs12459781	chr19	3762119	0.342	C/T	upstream	281.007	211.578	0.407738					12	445	ENSG00000011132.6	ENST00000316757.2	APBA3	ENST00000335312.2	PIP5K1C	-1.3336
rs13960	chr19	3762698	0.375	T/C	5UTR	281.007	252.948	0.151196					32	32	ENSG00000183617.3	ENST00000330133.3	MRPL54	ENST00000335312.2	PIP5K1C	-1.3336
rs2302307	chr19	3761652	0.375	A/G	5UTR	281.007	211.578	0.407738					26	20	ENSG00000011132.6	ENST00000316757.2	APBA3	ENST00000335312.2	PIP5K1C	-1.3336
rs2960339	chr19	39053691	0.267	T/C	Intron	0	0	0					0	50875	ENSG00000104814.6	ENST00000423454.2	MAP4K1	ENST00000538434.1,ENST00000545173.1,ENST00000424234.2,ENST00000495553.1	EIF3K,EIF3K,ACTN4,ACTN4	-1.1232,2.3412,-2.8249,1.1695
rs4807507	chr19	3763575	0.375	C/G	Intron	0	0	0					0	909	ENSG00000183617.3	ENST00000330133.3	MRPL54	ENST00000335312.2	PIP5K1C	-1.3336
rs7245624	chr19	3762926	0.375	A/G	Intron	281.007	252.948	0.151196					28	260	ENSG00000183617.3	ENST00000330133.3	MRPL54	ENST00000335312.2	PIP5K1C	-1.3336
rs10084339	chr2	101714723	0.442	A/G	Intron	0	0	0	Egr1	70.5	80.7	0	0	11701	ENSG00000204634.8	ENST00000487392.1	TBC1D8	ENST00000376840.4,ENST00000409318.1,ENST00000473937.1,ENST00000456292.1,ENST00000419276.1,ENST00000409650.1,ENST00000409320.3,ENST00000409028.3,ENST00000409000.1,ENST00000264258.3	TBC1D8,TBC1D8,TBC1D8,RPL31,RPL31,RPL31,RPL31,RPL31,RPL31,RPL31	2.5041,1.9403,2.4652,3.4358,-1.4716,-1.2183,-1.2112,-2.1356,-1.7794,-1.896
rs10192292	chr2	42165754	0.258	C/T	Intron	6.70624	0	2.94603					2	4890	ENSG00000234362.1	ENST00000436551.1	AC104654.2
rs10210104	chr2	101719781	0.442	T/A	Intron	0	0	0					0	6643	ENSG00000204634.8	ENST00000487392.1	TBC1D8	ENST00000376840.4,ENST00000409318.1,ENST00000473937.1	TBC1D8,TBC1D8,TBC1D8	2.5041,1.9403,2.4652
rs12623043	chr2	101718973	0.45	T/C	Intron	0	0	0					0	7451	ENSG00000204634.8	ENST00000487392.1	TBC1D8	ENST00000376840.4,ENST00000409318.1,ENST00000473937.1,ENST00000456292.1	TBC1D8,TBC1D8,TBC1D8,RPL31	2.5041,1.9403,2.4652,3.4358
rs12712813	chr2	42167183	0.258	G/A	Intron	0	0	0	TAL1::TCF3	69.6	80.1	0.0042	0	6319	ENSG00000234362.1	ENST00000436551.1	AC104654.2
rs13005001	chr2	155661146	0.117	G/T	Intron	0	0	0	Nr2e3	69	84.5	0.0224	0	95301	ENSG00000162989.3	ENST00000493505.1	KCNJ3
rs13018859	chr2	155788192	0.133	G/A	downstream	0	0	0					0	9386	ENSG00000228837.2	ENST00000430257.1	CBX3P6
rs13032396	chr2	155685201	0.117	T/A	Intron	0	0	0	Ddit3::Cebpa	82.1	70.4	0.0054	0	112377	ENSG00000228837.2	ENST00000430257.1	CBX3P6
rs13388167	chr2	101724667	0.45	G/A	Intron	0	0	0	FOXO3	71.8	85	0.0394	0	1757	ENSG00000204634.8	ENST00000487392.1	TBC1D8	ENST00000376840.4,ENST00000409318.1,ENST00000473937.1	TBC1D8,TBC1D8,TBC1D8	2.5041,1.9403,2.4652
rs17029053	chr2	42158297	0.275	C/G	downstream	104.254	20.4788	2.29289	Klf4	82.3	69.7	0.0128	16	2307	ENSG00000234362.1	ENST00000427054.1	AC104654.2
rs1806627	chr2	42157655	0.275	A/G	downstream	0	0	0	TBP	87.2	77	0.0442	2	2949	ENSG00000234362.1	ENST00000427054.1	AC104654.2
rs1814448	chr2	101725599	0.442	A/C	Intron	0	0	0	Zfp423	85.3	93	0	0	825	ENSG00000204634.8	ENST00000487392.1	TBC1D8	ENST00000376840.4,ENST00000409318.1,ENST00000473937.1	TBC1D8,TBC1D8,TBC1D8	2.5041,1.9403,2.4652
rs2276698	chr2	42160388	0.25	G/A	Intron	0	142.995	-7.16987	Foxa2	71.2	81.9	0.0124	0	216	ENSG00000234362.1	ENST00000427054.1	AC104654.2
rs2309938	chr2	101699594	0.45	A/C	Intron	0	0	0					0	26830	ENSG00000204634.8	ENST00000487392.1	TBC1D8	ENST00000473937.1,ENST00000376840.4,ENST00000409318.1,ENST00000456292.1,ENST00000419276.1,ENST00000409650.1,ENST00000409320.3,ENST00000409028.3,ENST00000409000.1,ENST00000264258.3	TBC1D8,TBC1D8,TBC1D8,RPL31,RPL31,RPL31,RPL31,RPL31,RPL31,RPL31	2.4652,2.5041,1.9403,3.4358,-1.4716,-1.2183,-1.2112,-2.1356,-1.7794,-1.896
rs34535703	chr2	155773192	0.125	A/G	intergenic	0	0	0					0	24386	ENSG00000228837.2	ENST00000430257.1	CBX3P6
rs35490701	chr2	42158374	0.275	A/G	downstream	104.254	20.4788	2.29289	ELK4	68.8	80.7	0	16	2230	ENSG00000234362.1	ENST00000427054.1	AC104654.2
rs61704177	chr2	42162481	0.258	T/A	upstream	0	0	0	TBP	73.7	84.8	0.0232	0	1617	ENSG00000234362.1	ENST00000436551.1	AC104654.2
rs7574066	chr2	101727693	0.45	G/A	Intron	0	0	0					0	1267	ENSG00000204634.8	ENST00000487392.1	TBC1D8	ENST00000376840.4,ENST00000409318.1,ENST00000473937.1	TBC1D8,TBC1D8,TBC1D8	2.5041,1.9403,2.4652
rs7590930	chr2	42165961	0.258	T/A	Intron	6.70624	0	2.94603					2	5097	ENSG00000234362.1	ENST00000436551.1	AC104654.2
rs7602635	chr2	42165462	0.258	A/G	3UTR	0	7.56192	-3.09793	Spz1,Sox17	80.5,67.9	71.1,82.6	0.0432,0.04	1	4598	ENSG00000234362.1	ENST00000436551.1	AC104654.2
rs486375	chr22	27657604	0.225	A/G	intergenic	0	0	0					0	14596	ENSG00000233574.1	ENST00000449126.1	CTA-929C8.5
rs513961	chr22	27656908	0.225	C/T	intergenic	0	0	0					0	15292	ENSG00000233574.1	ENST00000449126.1	CTA-929C8.5
rs569308	chr22	27658292	0.2	C/G	intergenic	0	32.9972	-5.08734					0	13908	ENSG00000233574.1	ENST00000449126.1	CTA-929C8.5
rs79137	chr22	27657507	0.225	A/G	intergenic	0	0	0					0	14693	ENSG00000233574.1	ENST00000449126.1	CTA-929C8.5
rs10936246	chr3	161521363	0.058	G/A	intergenic	0	0	0					0	18332	ENSG00000240354.1	ENST00000497285.1	RP11-774I5.1
rs12639258	chr3	46565749	0.3	A/G	Intron	0	0	0					1	26767	ENSG00000163825.3	ENST00000296142.3	RTP3
rs13084167	chr3	46513880	0.292	C/T	Intron	0	0	0					0	7226	ENSG00000012223.6	ENST00000231751.4	LTF
rs1347625	chr3	161522399	0.058	A/G	intergenic	0	0	0	NFKB1,REL	77.8,75.2	87.7,87.6	0.0402,0.0328	0	17296	ENSG00000240354.1	ENST00000497285.1	RP11-774I5.1
rs1436739	chr3	161522943	0.067	T/C	intergenic	0	0	0	Ddit3::Cebpa,HLF	83.2,83	71.6,73.6	0.0104,0.0452	0	16752	ENSG00000240354.1	ENST00000497285.1	RP11-774I5.1
rs1436740	chr3	161522742	0.058	T/C	intergenic	0	0	0	RUNX1	66.9	81.3	0.0376	0	16953	ENSG00000240354.1	ENST00000497285.1	RP11-774I5.1
rs2196534	chr3	161519539	0.058	C/G	intergenic	0	0	0					0	20156	ENSG00000240354.1	ENST00000497285.1	RP11-774I5.1
rs3091309	chr3	46303184	0.225	G/A	Intron	0	0	0					0	1696	ENSG00000183625.10	ENST00000475150.1	CCR3
rs3172494	chr3	48731487	0.083	G/T	3UTR	0	0	0	Zfx,TEAD1	81.9,71.6	70.6,81.6	0.001,0.0064	0	718	ENSG00000068745.10	ENST00000491686.1	IP6K2	ENST00000479914.1,ENST00000446860.1,ENST00000412795.1,ENST00000438535.1,ENST00000203407.5,ENST00000415995.1,ENST00000480561.1	IP6K2,IP6K2,IP6K2,PRKAR2A,UQCRC1,UQCRC1,UQCRC1	-1.0897,1.0087,-1.7821,-2.6334,-1.0838,-1.5353,-1.7106
rs4273381	chr3	161522886	0.058	A/T	intergenic	0	0	0	Nr2e3	68.5	84	0.0224	0	16809	ENSG00000240354.1	ENST00000497285.1	RP11-774I5.1
rs4383561	chr3	46320462	0.192	T/C	intergenic	0	0	0					0	13842	ENSG00000183625.10	ENST00000395942.2	CCR3
rs4637321	chr3	46506814	0.283	G/A	Intron	0	0	0					0	160	ENSG00000012223.6	ENST00000231751.4	LTF
rs60649244	chr3	161522041	0.067	G/A	intergenic	0	0	0					0	17654	ENSG00000240354.1	ENST00000497285.1	RP11-774I5.1
rs6414427	chr3	46512837	0.292	T/C	Intron	0	0	0					0	6183	ENSG00000012223.6	ENST00000231751.4	LTF
rs6414428	chr3	46518003	0.292	G/A	Intron	0	0	0					0	8709	ENSG00000012223.6	ENST00000498301.1	LTF
rs6414430	chr3	46518630	0.308	T/G	Intron	0	0	0					0	8082	ENSG00000012223.6	ENST00000498301.1	LTF
rs6441998	chr3	46509933	0.292	G/A	Intron	0	0	0					0	3279	ENSG00000012223.6	ENST00000231751.4	LTF
rs6441999	chr3	46517300	0.292	C/T	Intron	0	0	0					0	9412	ENSG00000012223.6	ENST00000498301.1	LTF
rs7374925	chr3	46522655	0.292	G/A	Intron	0	0	0					0	4057	ENSG00000012223.6	ENST00000498301.1	LTF
rs7641783	chr3	46514272	0.292	C/T	Intron	0	0	0					0	7618	ENSG00000012223.6	ENST00000231751.4	LTF
rs7644995	chr3	46530169	0.3	T/C	upstream	91.4318	108.249	-0.241159					16	3444	ENSG00000012223.6	ENST00000443496.1	LTF
rs9859426	chr3	161523859	0.058	T/C	intergenic	0	0	0					0	15836	ENSG00000240354.1	ENST00000497285.1	RP11-774I5.1
rs10001607	chr4	56203199	0.442	C/T	upstream	0	0	0	RUNX1	73.7	88.2	0.018	1	9076	ENSG00000128039.6	ENST00000264228.4	SRD5A3	ENST00000381334.5,ENST00000508404.1,ENST00000502797.1,ENST00000508561.1	TMEM165,TMEM165,TMEM165,TMEM165	-1.0047,-2.3165,1.4932,1.6063
rs11133375	chr4	56225353	0.492	A/G	exon	0	0	0					4	185	ENSG00000128039.6	ENST00000514398.1	SRD5A3	ENST00000381334.5,ENST00000508404.1,ENST00000502797.1,ENST00000508561.1	TMEM165,TMEM165,TMEM165,TMEM165	-1.0047,-2.3165,1.4932,1.6063
rs12650678	chr4	56223171	0.483	A/C	Intron	0	5.13531	-2.61714					5	1995	ENSG00000128039.6	ENST00000514398.1	SRD5A3	ENST00000381334.5,ENST00000508404.1,ENST00000502797.1,ENST00000508561.1	TMEM165,TMEM165,TMEM165,TMEM165	-1.0047,-2.3165,1.4932,1.6063
rs13124164	chr4	56220994	0.492	T/C	Intron	0	0	0					0	2418	ENSG00000251111.1	ENST00000510322.1	FCF1P8	ENST00000381334.5,ENST00000508404.1,ENST00000502797.1,ENST00000508561.1	TMEM165,TMEM165,TMEM165,TMEM165	-1.0047,-2.3165,1.4932,1.6063
rs1985606	chr4	56207711	0.467	T/C	upstream	0	2.31073	-1.72715					0	4564	ENSG00000128039.6	ENST00000264228.4	SRD5A3	ENST00000381334.5,ENST00000508404.1,ENST00000502797.1,ENST00000508561.1	TMEM165,TMEM165,TMEM165,TMEM165	-1.0047,-2.3165,1.4932,1.6063
rs2063577	chr4	56208597	0.483	C/A	upstream	0	0	0					0	3678	ENSG00000128039.6	ENST00000264228.4	SRD5A3	ENST00000381334.5,ENST00000508404.1,ENST00000502797.1,ENST00000508561.1	TMEM165,TMEM165,TMEM165,TMEM165	-1.0047,-2.3165,1.4932,1.6063
rs4864982	chr4	56224347	0.5	G/A	Intron	0	0	0					0	819	ENSG00000128039.6	ENST00000514398.1	SRD5A3	ENST00000381334.5,ENST00000508404.1,ENST00000502797.1,ENST00000508561.1	TMEM165,TMEM165,TMEM165,TMEM165	-1.0047,-2.3165,1.4932,1.6063
rs6813878	chr4	56208064	0.467	A/G	upstream	0	0	0					0	4211	ENSG00000128039.6	ENST00000264228.4	SRD5A3	ENST00000381334.5,ENST00000508404.1,ENST00000502797.1,ENST00000508561.1	TMEM165,TMEM165,TMEM165,TMEM165	-1.0047,-2.3165,1.4932,1.6063
rs6835891	chr4	56203885	0.475	T/C	upstream	0	0	0					0	8390	ENSG00000128039.6	ENST00000264228.4	SRD5A3	ENST00000381334.5,ENST00000508404.1,ENST00000502797.1,ENST00000508561.1	TMEM165,TMEM165,TMEM165,TMEM165	-1.0047,-2.3165,1.4932,1.6063
rs7664100	chr4	56222599	0.492	G/A	Intron	0	0	0					0	2567	ENSG00000128039.6	ENST00000514398.1	SRD5A3	ENST00000381334.5,ENST00000508404.1,ENST00000502797.1,ENST00000508561.1	TMEM165,TMEM165,TMEM165,TMEM165	-1.0047,-2.3165,1.4932,1.6063
rs9790808	chr4	56214596	0.475	G/A	Intron	0	0	0					0	2016	ENSG00000128039.6	ENST00000505210.1	SRD5A3	ENST00000381334.5,ENST00000508404.1,ENST00000502797.1,ENST00000508561.1	TMEM165,TMEM165,TMEM165,TMEM165	-1.0047,-2.3165,1.4932,1.6063
rs10036674	chr5	68679593	0.492	T/C	Intron	0	0	0					0	313	ENSG00000152942.14	ENST00000514626.1	RAD17	ENST00000512561.1,ENST00000502819.1,ENST00000503744.1	TAF9,TAF9,CHCHD2P2	1.2668,1.4805,1.5858
rs10037276	chr5	68672159	0.492	A/G	Intron	0	0	0					0	4877	ENSG00000152942.14	ENST00000380774.3	RAD17	ENST00000512561.1,ENST00000502819.1,ENST00000503744.1	TAF9,TAF9,CHCHD2P2	1.2668,1.4805,1.5858
rs10060524	chr5	68696850	0.492	G/A	Intron	0	0	0					0	9054	ENSG00000152942.14	ENST00000513214.1	RAD17	ENST00000512561.1,ENST00000502819.1,ENST00000503744.1,ENST00000355237.2,ENST00000396442.2	TAF9,TAF9,CHCHD2P2,OCLN,OCLN	1.2668,1.4805,1.5858,1.6119,2.2329
rs10077413	chr5	68675016	0.492	C/T	Intron	0	0	0					0	4890	ENSG00000152942.14	ENST00000514626.1	RAD17	ENST00000512561.1,ENST00000502819.1,ENST00000503744.1	TAF9,TAF9,CHCHD2P2	1.2668,1.4805,1.5858
rs11133727	chr5	1306765	0.433	G/C	downstream	0	0	0					0	11580	ENSG00000164362.14	ENST00000522877.1	TERT	ENST00000511268.2	CLPTM1L	1.0714
rs111986123	chr5	1342157	0.383	A/G	Intron	0	0	0	USF1	80	64.4	0.0498	0	303	ENSG00000049656.9	ENST00000507807.1	CLPTM1L	ENST00000511268.2	CLPTM1L	1.0714
rs1168402	chr5	68707372	0.5	A/T	Intron	0	0	0					0	3566	ENSG00000152939.9	ENST00000282886.8	NA	ENST00000512561.1,ENST00000502819.1,ENST00000503744.1,ENST00000355237.2,ENST00000396442.2	TAF9,TAF9,CHCHD2P2,OCLN,OCLN	1.2668,1.4805,1.5858,1.6119,2.2329
rs1168405	chr5	68705204	0.492	A/T	Intron	0	0	0					0	5734	ENSG00000152939.9	ENST00000282886.8	NA	ENST00000512561.1,ENST00000502819.1,ENST00000503744.1,ENST00000355237.2,ENST00000396442.2	TAF9,TAF9,CHCHD2P2,OCLN,OCLN	1.2668,1.4805,1.5858,1.6119,2.2329
rs1168406	chr5	68704203	0.5	T/C	Intron	0	0	0					0	6735	ENSG00000152939.9	ENST00000282886.8	NA	ENST00000512561.1,ENST00000502819.1,ENST00000503744.1,ENST00000355237.2,ENST00000396442.2	TAF9,TAF9,CHCHD2P2,OCLN,OCLN	1.2668,1.4805,1.5858,1.6119,2.2329
rs1168407	chr5	68702629	0.5	C/G	Intron	0	0	0					0	8309	ENSG00000152939.9	ENST00000282886.8	NA	ENST00000512561.1,ENST00000502819.1,ENST00000503744.1,ENST00000355237.2,ENST00000396442.2	TAF9,TAF9,CHCHD2P2,OCLN,OCLN	1.2668,1.4805,1.5858,1.6119,2.2329
rs1168408	chr5	68702448	0.5	T/C	Intron	0	0	0					0	8490	ENSG00000152939.9	ENST00000282886.8	NA	ENST00000512561.1,ENST00000502819.1,ENST00000503744.1,ENST00000355237.2,ENST00000396442.2	TAF9,TAF9,CHCHD2P2,OCLN,OCLN	1.2668,1.4805,1.5858,1.6119,2.2329
rs1177557	chr5	68703189	0.5	C/G	Intron	0	0	0					1	7749	ENSG00000152939.9	ENST00000282886.8	NA	ENST00000512561.1,ENST00000502819.1,ENST00000503744.1,ENST00000355237.2,ENST00000396442.2	TAF9,TAF9,CHCHD2P2,OCLN,OCLN	1.2668,1.4805,1.5858,1.6119,2.2329
rs1185246	chr5	68715310	0.492	T/C	exon	0	0	0					0	114	ENSG00000152939.9	ENST00000436532.2	MARVELD2	ENST00000512561.1,ENST00000502819.1,ENST00000355237.2,ENST00000396442.2,ENST00000503744.1	TAF9,TAF9,OCLN,OCLN,CHCHD2P2	1.2668,1.4805,1.6119,2.2329,1.5858
rs13178839	chr5	68633391	0.458	G/C	upstream	0	0	0	Esrrb,RORA_1	68.3,68.8	81.1,80.9	0.0044,0.0354	0	3634	ENSG00000215006.4	ENST00000503744.1	CHCHD2P2	ENST00000503744.1,ENST00000502819.1,ENST00000512561.1	CHCHD2P2,TAF9,TAF9	1.5858,1.4805,1.2668
rs13178866	chr5	1323212	0.45	C/T	Intron	0	0	0	CTCF	80.3	73.1	0.03	0	181	ENSG00000049656.9	ENST00000512451.1	CLPTM1L	ENST00000511268.2	CLPTM1L	1.0714
rs13356727	chr5	1312457	0.442	A/G	upstream	0	0	0					0	9486	ENSG00000049656.9	ENST00000515719.1	CLPTM1L	ENST00000511268.2	CLPTM1L	1.0714
rs2010352	chr5	68656327	0.45	G/A	Intron	0	0	0					0	6320	ENSG00000085231.9	ENST00000506736.1	TAF9	ENST00000502819.1,ENST00000512561.1,ENST00000503744.1	TAF9,TAF9,CHCHD2P2	1.4805,1.2668,1.5858
rs2434507	chr5	68725810	0.492	G/A	Intron	0	0	0					0	10614	ENSG00000152939.9	ENST00000436532.2	MARVELD2	ENST00000512561.1,ENST00000502819.1,ENST00000355237.2,ENST00000396442.2,ENST00000503744.1	TAF9,TAF9,OCLN,OCLN,CHCHD2P2	1.2668,1.4805,1.6119,2.2329,1.5858
rs2439722	chr5	68734401	0.492	C/T	Intron	0	0	0					0	19205	ENSG00000152939.9	ENST00000436532.2	MARVELD2	ENST00000355237.2,ENST00000396442.2,ENST00000512561.1,ENST00000502819.1	OCLN,OCLN,TAF9,TAF9	1.6119,2.2329,1.2668,1.4805
rs2447853	chr5	1333077	0.467	A/G	Intron	20.3012	0	4.41287					1	623	ENSG00000049656.9	ENST00000513250.1	CLPTM1L	ENST00000511268.2	CLPTM1L	1.0714
rs2561159	chr5	68725130	0.5	C/T	Intron	0	0	0					0	9934	ENSG00000152939.9	ENST00000436532.2	MARVELD2	ENST00000512561.1,ENST00000502819.1,ENST00000355237.2,ENST00000396442.2,ENST00000503744.1	TAF9,TAF9,OCLN,OCLN,CHCHD2P2	1.2668,1.4805,1.6119,2.2329,1.5858
rs2561160	chr5	68744265	0.458	T/C	upstream	0	0	0					0	21444	ENSG00000244717.1	ENST00000496370.1	RPS27P14	ENST00000355237.2,ENST00000396442.2,ENST00000512561.1,ENST00000502819.1	OCLN,OCLN,TAF9,TAF9	1.6119,2.2329,1.2668,1.4805
rs2561171	chr5	68681623	0.492	G/T	Intron	0	0	0					0	426	ENSG00000152942.14	ENST00000508320.1	RAD17	ENST00000512561.1,ENST00000502819.1,ENST00000503744.1	TAF9,TAF9,CHCHD2P2	1.2668,1.4805,1.5858
rs2561182	chr5	68733645	0.5	C/G	Intron	0	0	0					0	18449	ENSG00000152939.9	ENST00000436532.2	MARVELD2	ENST00000355237.2,ENST00000396442.2,ENST00000512561.1,ENST00000502819.1	OCLN,OCLN,TAF9,TAF9	1.6119,2.2329,1.2668,1.4805
rs2561183	chr5	68733698	0.492	A/C	Intron	0	0	0					0	18502	ENSG00000152939.9	ENST00000436532.2	MARVELD2	ENST00000355237.2,ENST00000396442.2,ENST00000512561.1,ENST00000502819.1	OCLN,OCLN,TAF9,TAF9	1.6119,2.2329,1.2668,1.4805
rs2583699	chr5	68725069	0.492	A/C	Intron	0	0	0					0	9873	ENSG00000152939.9	ENST00000436532.2	MARVELD2	ENST00000512561.1,ENST00000502819.1,ENST00000355237.2,ENST00000396442.2,ENST00000503744.1	TAF9,TAF9,OCLN,OCLN,CHCHD2P2	1.2668,1.4805,1.6119,2.2329,1.5858
rs2583701	chr5	68732466	0.492	A/G	Intron	0	0	0					0	17270	ENSG00000152939.9	ENST00000436532.2	MARVELD2	ENST00000355237.2,ENST00000396442.2,ENST00000512561.1,ENST00000502819.1	OCLN,OCLN,TAF9,TAF9	1.6119,2.2329,1.2668,1.4805
rs27069	chr5	1347128	0.467	C/T	upstream	0	0	0					0	1913	ENSG00000049656.9	ENST00000320895.5	CLPTM1L	ENST00000511268.2	CLPTM1L	1.0714
rs27070	chr5	1346303	0.467	G/C	upstream	121.425	131.389	-0.112879					0	1088	ENSG00000049656.9	ENST00000320895.5	CLPTM1L	ENST00000511268.2	CLPTM1L	1.0714
rs2736100	chr5	1286516	0.45	C/A	Intron	0	0	0					0	3390	ENSG00000164362.14	ENST00000484238.2	TERT	ENST00000511268.2	CLPTM1L	1.0714
rs27996	chr5	1345474	0.45	A/G	upstream	141.411	131.389	0.105276					25	259	ENSG00000049656.9	ENST00000320895.5	CLPTM1L	ENST00000511268.2	CLPTM1L	1.0714
rs28379291	chr5	1313701	0.408	G/A	upstream	0	0	0					0	8242	ENSG00000049656.9	ENST00000515719.1	CLPTM1L	ENST00000511268.2	CLPTM1L	1.0714
rs28570129	chr5	68673166	0.492	C/T	Intron	0	0	0					0	5884	ENSG00000152942.14	ENST00000380774.3	RAD17	ENST00000512561.1,ENST00000502819.1,ENST00000503744.1	TAF9,TAF9,CHCHD2P2	1.2668,1.4805,1.5858
rs28653667	chr5	68673248	0.483	G/A	Intron	0	0	0					0	5966	ENSG00000152942.14	ENST00000380774.3	RAD17	ENST00000512561.1,ENST00000502819.1,ENST00000503744.1	TAF9,TAF9,CHCHD2P2	1.2668,1.4805,1.5858
rs299072	chr5	68730234	0.492	A/T	Intron	0	0	0					0	15038	ENSG00000152939.9	ENST00000436532.2	MARVELD2	ENST00000355237.2,ENST00000396442.2,ENST00000512561.1,ENST00000502819.1	OCLN,OCLN,TAF9,TAF9	1.6119,2.2329,1.2668,1.4805
rs299073	chr5	68729682	0.492	T/C	Intron	0	0	0					0	14486	ENSG00000152939.9	ENST00000436532.2	MARVELD2	ENST00000355237.2,ENST00000396442.2,ENST00000512561.1,ENST00000502819.1,ENST00000503744.1	OCLN,OCLN,TAF9,TAF9,CHCHD2P2	1.6119,2.2329,1.2668,1.4805,1.5858
rs299079	chr5	68689772	0.492	A/G	Intron	0	0	0					0	1976	ENSG00000152942.14	ENST00000513214.1	RAD17	ENST00000512561.1,ENST00000502819.1,ENST00000503744.1,ENST00000355237.2,ENST00000396442.2	TAF9,TAF9,CHCHD2P2,OCLN,OCLN	1.2668,1.4805,1.5858,1.6119,2.2329
rs299080	chr5	68688608	0.492	C/T	exon	0	0	0					0	812	ENSG00000152942.14	ENST00000513214.1	RAD17	ENST00000512561.1,ENST00000502819.1,ENST00000503744.1,ENST00000355237.2	TAF9,TAF9,CHCHD2P2,OCLN	1.2668,1.4805,1.5858,1.6119
rs299081	chr5	68688185	0.5	C/T	Intron	0	0	0					0	389	ENSG00000152942.14	ENST00000513214.1	RAD17	ENST00000512561.1,ENST00000502819.1,ENST00000503744.1,ENST00000355237.2	TAF9,TAF9,CHCHD2P2,OCLN	1.2668,1.4805,1.5858,1.6119
rs299082	chr5	68686522	0.5	G/C	Intron	0	0	0					0	1272	ENSG00000152942.14	ENST00000513214.1	RAD17	ENST00000512561.1,ENST00000502819.1,ENST00000503744.1	TAF9,TAF9,CHCHD2P2	1.2668,1.4805,1.5858
rs299085	chr5	68685447	0.492	C/A	Intron	0	0	0					0	2347	ENSG00000152942.14	ENST00000513214.1	RAD17	ENST00000512561.1,ENST00000502819.1,ENST00000503744.1	TAF9,TAF9,CHCHD2P2	1.2668,1.4805,1.5858
rs299087	chr5	68712772	0.492	T/C	Intron	0	0	0					0	1562	ENSG00000152939.9	ENST00000512803.1	MARVELD2	ENST00000512561.1,ENST00000502819.1,ENST00000355237.2,ENST00000396442.2,ENST00000503744.1	TAF9,TAF9,OCLN,OCLN,CHCHD2P2	1.2668,1.4805,1.6119,2.2329,1.5858
rs299090	chr5	68716463	0.492	A/G	Intron	0	0	0					0	1267	ENSG00000152939.9	ENST00000436532.2	MARVELD2	ENST00000512561.1,ENST00000502819.1,ENST00000355237.2,ENST00000396442.2,ENST00000503744.1	TAF9,TAF9,OCLN,OCLN,CHCHD2P2	1.2668,1.4805,1.6119,2.2329,1.5858
rs299092	chr5	68717462	0.492	T/C	Intron	0	0	0	Foxd3	88.7	79.2	0.0372	0	2266	ENSG00000152939.9	ENST00000436532.2	MARVELD2	ENST00000512561.1,ENST00000502819.1,ENST00000355237.2,ENST00000396442.2,ENST00000503744.1	TAF9,TAF9,OCLN,OCLN,CHCHD2P2	1.2668,1.4805,1.6119,2.2329,1.5858
rs299093	chr5	68717939	0.492	G/A	Intron	0	0	0					0	2743	ENSG00000152939.9	ENST00000436532.2	MARVELD2	ENST00000512561.1,ENST00000502819.1,ENST00000355237.2,ENST00000396442.2,ENST00000503744.1	TAF9,TAF9,OCLN,OCLN,CHCHD2P2	1.2668,1.4805,1.6119,2.2329,1.5858
rs299095	chr5	68719000	0.492	A/G	Intron	0	0	0					0	3804	ENSG00000152939.9	ENST00000436532.2	MARVELD2	ENST00000512561.1,ENST00000502819.1,ENST00000355237.2,ENST00000396442.2,ENST00000503744.1	TAF9,TAF9,OCLN,OCLN,CHCHD2P2	1.2668,1.4805,1.6119,2.2329,1.5858
rs299097	chr5	68719547	0.483	C/G	Intron	0	0	0					0	4351	ENSG00000152939.9	ENST00000436532.2	MARVELD2	ENST00000512561.1,ENST00000502819.1,ENST00000355237.2,ENST00000396442.2,ENST00000503744.1	TAF9,TAF9,OCLN,OCLN,CHCHD2P2	1.2668,1.4805,1.6119,2.2329,1.5858
rs299100	chr5	68721227	0.442	A/T	Intron	0	0	0					0	6031	ENSG00000152939.9	ENST00000436532.2	MARVELD2	ENST00000512561.1,ENST00000502819.1,ENST00000355237.2,ENST00000396442.2,ENST00000503744.1	TAF9,TAF9,OCLN,OCLN,CHCHD2P2	1.2668,1.4805,1.6119,2.2329,1.5858
rs31484	chr5	1337906	0.458	A/T	Intron	0	0	0					0	526	ENSG00000049656.9	ENST00000511786.1	CLPTM1L	ENST00000511268.2	CLPTM1L	1.0714
rs31489	chr5	1342714	0.425	C/A	Intron	0	0	0					0	860	ENSG00000049656.9	ENST00000507807.1	CLPTM1L	ENST00000511268.2	CLPTM1L	1.0714
rs31490	chr5	1344458	0.458	G/A	Intron	121.425	143.341	-0.237577					4	540	ENSG00000049656.9	ENST00000320927.6	CLPTM1L	ENST00000511268.2	CLPTM1L	1.0714
rs329118	chr5	133861663	0.417	C/T	5UTR	170.915	145.841	0.227441					26	134	ENSG00000043143.14	ENST00000395003.1	PHF15	ENST00000502539.1,ENST00000509937.1	SAR1B,SAR1B	-2.9887,-1.1661
rs329120	chr5	133861756	0.417	C/T	Intron	170.915	202.749	-0.245102	Foxd3	72	81.6	0.023	31	41	ENSG00000043143.14	ENST00000395003.1	PHF15	ENST00000502539.1,ENST00000509937.1	SAR1B,SAR1B	-2.9887,-1.1661
rs329122	chr5	133864599	0.417	G/A	Intron	0	105.47	-6.73431					0	2271	ENSG00000043143.14	ENST00000431355.1	PHF15	ENST00000502539.1,ENST00000509937.1	SAR1B,SAR1B	-2.9887,-1.1661
rs329124	chr5	133865452	0.417	A/G	Intron	0	0	0					0	3124	ENSG00000043143.14	ENST00000431355.1	PHF15	ENST00000502539.1,ENST00000509937.1	SAR1B,SAR1B	-2.9887,-1.1661
rs37002	chr5	1356944	0.467	C/T	downstream	0	0	0	FOXF2,Foxa2,FOXA1	78.8,73.6,72.6	88.9,84.3,83.9	0,0.0124,0.0276	0	11565	ENSG00000250584.2	ENST00000503067.1	RP11-325I22.2	ENST00000511268.2	CLPTM1L	1.0714
rs37003	chr5	1356771	0.467	A/C	downstream	0	0	0	Myc,Mycn,Arnt	68.4,68.7,76.1	80.9,81.7,93	0.0354,0.047,0.0216	0	11556	ENSG00000049656.9	ENST00000320895.5	CLPTM1L	ENST00000511268.2	CLPTM1L	1.0714
rs37005	chr5	1356450	0.467	C/T	downstream	0	0	0	Gata1,Klf4	69.6,94.7	84.2,82.5	0.0076,0.0354	1	11235	ENSG00000049656.9	ENST00000320895.5	CLPTM1L	ENST00000511268.2	CLPTM1L	1.0714
rs37006	chr5	1355058	0.44	C/T	upstream	0	0	0	Nr2e3	69.2	84.7	0.0224	0	9843	ENSG00000049656.9	ENST00000320895.5	CLPTM1L	ENST00000511268.2	CLPTM1L	1.0714
rs37007	chr5	1352372	0.467	G/C	upstream	0	0	0					0	7157	ENSG00000049656.9	ENST00000320895.5	CLPTM1L	ENST00000511268.2	CLPTM1L	1.0714
rs37008	chr5	1351538	0.475	G/A	upstream	0	0	0					0	6323	ENSG00000049656.9	ENST00000320895.5	CLPTM1L	ENST00000511268.2	CLPTM1L	1.0714
rs37009	chr5	1350339	0.475	C/T	upstream	0	0	0					0	5124	ENSG00000049656.9	ENST00000320895.5	CLPTM1L	ENST00000511268.2	CLPTM1L	1.0714
rs37010	chr5	1349535	0.467	A/G	upstream	13.819	6.81834	0.922518					2	4320	ENSG00000049656.9	ENST00000320895.5	CLPTM1L	ENST00000511268.2	CLPTM1L	1.0714
rs37011	chr5	1348798	0.475	A/T	upstream	0	0	0					0	3583	ENSG00000049656.9	ENST00000320895.5	CLPTM1L	ENST00000511268.2	CLPTM1L	1.0714
rs370348	chr5	1331219	0.458	A/G	exon	0	0	0					0	739	ENSG00000049656.9	ENST00000503042.1	CLPTM1L	ENST00000511268.2	CLPTM1L	1.0714
rs3797091	chr5	68670101	0.492	G/A	Intron	0	0	0					0	2819	ENSG00000152942.14	ENST00000380774.3	RAD17	ENST00000512561.1,ENST00000502819.1,ENST00000503744.1	TAF9,TAF9,CHCHD2P2	1.2668,1.4805,1.5858
rs380286	chr5	1320247	0.458	G/A	Intron	8.31746	0	3.21994					0	1696	ENSG00000049656.9	ENST00000515719.1	CLPTM1L	ENST00000511268.2	CLPTM1L	1.0714
rs3816659	chr5	1317820	0.433	G/A	upstream	0	0	0					1	4123	ENSG00000049656.9	ENST00000515719.1	CLPTM1L	ENST00000511268.2	CLPTM1L	1.0714
rs381949	chr5	1322468	0.425	G/A	Intron	0	0	0					0	523	ENSG00000049656.9	ENST00000515719.1	CLPTM1L	ENST00000511268.2	CLPTM1L	1.0714
rs401681	chr5	1322087	0.458	C/T	Intron	0	0	0	Gata1	67.3	81	0.045	0	142	ENSG00000049656.9	ENST00000515719.1	CLPTM1L	ENST00000511268.2	CLPTM1L	1.0714
rs40181	chr5	1354462	0.467	G/T	upstream	0	0	0					0	9247	ENSG00000049656.9	ENST00000320895.5	CLPTM1L	ENST00000511268.2	CLPTM1L	1.0714
rs40182	chr5	1350397	0.475	G/A	upstream	0	0	0					0	5182	ENSG00000049656.9	ENST00000320895.5	CLPTM1L	ENST00000511268.2	CLPTM1L	1.0714
rs414965	chr5	1324121	0.417	G/A	exon	0	0	0	Klf4	85.6	73.4	0.0434	0	30	ENSG00000049656.9	ENST00000505914.1	CLPTM1L	ENST00000511268.2	CLPTM1L	1.0714
rs421284	chr5	1325590	0.458	T/C	exon	0	0	0	MAX	88.4	75.8	0.035	0	351	ENSG00000049656.9	ENST00000503534.1	CLPTM1L	ENST00000511268.2	CLPTM1L	1.0714
rs421629	chr5	1320136	0.45	G/A	Intron	8.31746	0	3.21994	Hand1::Tcfe2a	80.9	67.7	0.0442	0	1807	ENSG00000049656.9	ENST00000515719.1	CLPTM1L	ENST00000511268.2	CLPTM1L	1.0714
rs452384	chr5	1330840	0.458	T/C	exon	4.93491	0	2.56922	MYC::MAX,MAX,Myc,Mycn,NKX3-1,USF1	74.7,69.3,76.2,77.2,81.9,68.9	85.4,81.9,88.9,90.9,66.7,84.5	0.0464,0.0174,0,0.0054,0.0374,0.0278	0	1118	ENSG00000049656.9	ENST00000503042.1	CLPTM1L	ENST00000511268.2	CLPTM1L	1.0714
rs452932	chr5	1330253	0.458	T/C	Intron	4.93491	0	2.56922	RUNX1	70.5	85.1	0.0082	1	1705	ENSG00000049656.9	ENST00000503042.1	CLPTM1L	ENST00000511268.2	CLPTM1L	1.0714
rs455433	chr5	1336243	0.458	A/G	Intron	0	0	0	MAX,Arnt	74.1,83.1	86.7,100	0.0174,0.0216	0	972	ENSG00000049656.9	ENST00000508765.1	CLPTM1L	ENST00000511268.2	CLPTM1L	1.0714
rs456366	chr5	1337070	0.425	T/C	Intron	0	0	0					0	1362	ENSG00000049656.9	ENST00000511786.1	CLPTM1L	ENST00000511268.2	CLPTM1L	1.0714
rs457130	chr5	1336178	0.425	A/T	Intron	0	0	0	TAL1::TCF3	84.1	94.5	0.027	0	907	ENSG00000049656.9	ENST00000508765.1	CLPTM1L	ENST00000511268.2	CLPTM1L	1.0714
rs459961	chr5	1337106	0.425	T/A	Intron	0	0	0					0	1326	ENSG00000049656.9	ENST00000511786.1	CLPTM1L	ENST00000511268.2	CLPTM1L	1.0714
rs460073	chr5	1336459	0.45	T/C	Intron	0	0	0					1	1188	ENSG00000049656.9	ENST00000508765.1	CLPTM1L	ENST00000511268.2	CLPTM1L	1.0714
rs462608	chr5	1336626	0.425	T/A	Intron	0	0	0	Hand1::Tcfe2a	67	80.2	0.024	1	1355	ENSG00000049656.9	ENST00000508765.1	CLPTM1L	ENST00000511268.2	CLPTM1L	1.0714
rs4635969	chr5	1308552	0.2	G/A	downstream	0	0	0	Sox5	83.8	100	0	0	13367	ENSG00000164362.14	ENST00000522877.1	TERT	ENST00000511268.2	CLPTM1L	1.0714
rs465498	chr5	1325803	0.458	A/G	exon	0	0	0					0	138	ENSG00000049656.9	ENST00000503534.1	CLPTM1L	ENST00000511268.2	CLPTM1L	1.0714
rs466502	chr5	1325767	0.458	A/G	exon	0	0	0	Myc	67.8	80.5	0	0	174	ENSG00000049656.9	ENST00000503534.1	CLPTM1L	ENST00000511268.2	CLPTM1L	1.0714
rs467095	chr5	1336221	0.458	T/C	Intron	0	0	0					0	950	ENSG00000049656.9	ENST00000508765.1	CLPTM1L	ENST00000511268.2	CLPTM1L	1.0714
rs4975615	chr5	1315343	0.4	A/G	upstream	0	0	0					0	6600	ENSG00000049656.9	ENST00000515719.1	CLPTM1L	ENST00000511268.2	CLPTM1L	1.0714
rs4975616	chr5	1315660	0.442	A/G	upstream	0	2.46005	-1.79079					3	6283	ENSG00000049656.9	ENST00000515719.1	CLPTM1L	ENST00000511268.2	CLPTM1L	1.0714
rs55747363	chr5	68730441	0.492	T/C	Intron	0	0	0					0	15245	ENSG00000152939.9	ENST00000436532.2	MARVELD2	ENST00000355237.2,ENST00000396442.2,ENST00000512561.1,ENST00000502819.1	OCLN,OCLN,TAF9,TAF9	1.6119,2.2329,1.2668,1.4805
rs62371717	chr5	68735112	0.492	C/T	Intron	0	0	0					0	19916	ENSG00000152939.9	ENST00000436532.2	MARVELD2	ENST00000355237.2,ENST00000396442.2,ENST00000512561.1,ENST00000502819.1	OCLN,OCLN,TAF9,TAF9	1.6119,2.2329,1.2668,1.4805
rs6450037	chr5	68694169	0.492	A/G	Intron	0	0	0					0	6373	ENSG00000152942.14	ENST00000513214.1	RAD17	ENST00000512561.1,ENST00000502819.1,ENST00000503744.1,ENST00000355237.2,ENST00000396442.2	TAF9,TAF9,CHCHD2P2,OCLN,OCLN	1.2668,1.4805,1.5858,1.6119,2.2329
rs6450038	chr5	68694171	0.5	G/A	Intron	0	0	0					0	6375	ENSG00000152942.14	ENST00000513214.1	RAD17	ENST00000512561.1,ENST00000502819.1,ENST00000503744.1,ENST00000355237.2,ENST00000396442.2	TAF9,TAF9,CHCHD2P2,OCLN,OCLN	1.2668,1.4805,1.5858,1.6119,2.2329
rs6554758	chr5	1310152	0.425	A/G	upstream	0	0	0					0	11791	ENSG00000049656.9	ENST00000515719.1	CLPTM1L	ENST00000511268.2	CLPTM1L	1.0714
rs6866294	chr5	1311693	0.442	C/T	upstream	0	0	0					0	10250	ENSG00000049656.9	ENST00000515719.1	CLPTM1L	ENST00000511268.2	CLPTM1L	1.0714
rs6866783	chr5	1312020	0.4	C/T	upstream	0	0	0					0	9923	ENSG00000049656.9	ENST00000515719.1	CLPTM1L	ENST00000511268.2	CLPTM1L	1.0714
rs7447816	chr5	68679822	0.5	A/G	Intron	0	0	0					0	84	ENSG00000152942.14	ENST00000514626.1	RAD17	ENST00000512561.1,ENST00000502819.1,ENST00000503744.1	TAF9,TAF9,CHCHD2P2	1.2668,1.4805,1.5858
rs7448722	chr5	68680343	0.492	G/A	Intron	0	0	0					0	435	ENSG00000152942.14	ENST00000514626.1	RAD17	ENST00000512561.1,ENST00000502819.1,ENST00000503744.1	TAF9,TAF9,CHCHD2P2	1.2668,1.4805,1.5858
rs7730350	chr5	68734842	0.492	G/A	Intron	0	0	0					0	19646	ENSG00000152939.9	ENST00000436532.2	MARVELD2	ENST00000355237.2,ENST00000396442.2,ENST00000512561.1,ENST00000502819.1	OCLN,OCLN,TAF9,TAF9	1.6119,2.2329,1.2668,1.4805
rs9291949	chr5	68648770	0.492	G/A	Intron	0	0	0	MAX,USF1	83.7,83	71.1,67.4	0.035,0.0498	0	13877	ENSG00000085231.9	ENST00000506736.1	TAF9	ENST00000502819.1,ENST00000512561.1,ENST00000503744.1	TAF9,TAF9,CHCHD2P2	1.4805,1.2668,1.5858
rs9686715	chr5	68726224	0.492	T/G	Intron	0	0	0					0	11028	ENSG00000152939.9	ENST00000436532.2	MARVELD2	ENST00000512561.1,ENST00000502819.1,ENST00000355237.2,ENST00000396442.2,ENST00000503744.1	TAF9,TAF9,OCLN,OCLN,CHCHD2P2	1.2668,1.4805,1.6119,2.2329,1.5858
rs1015466	chr6	30085916	0.183	T/A	upstream	0	0	0					0	5032	ENSG00000204616.4	ENST00000376734.3	TRIM31	ENST00000376763.1,ENST00000376772.3,ENST00000480999.1,ENST00000454678.2,ENST00000416596.1	PPP1R11,PPP1R11,TRIM26,TRIM26,TRIM26	3.2025,-1.006,-1.7469,1.1395,-1.4129
rs1041885	chr6	32412809	0.125	T/A	3UTR	0	0	0	NR4A2	82.9	68.8	0.0058	0	5144	ENSG00000204287.7	ENST00000416844.2	NA
rs1044059	chr6	167369897	0.467	C/A	5UTR	72.7415	137.308	-0.907337					15	133	ENSG00000026297.10	ENST00000421787.1	RNASET2
rs10484399	chr6	27534528	0.108	A/G	upstream	87.6307	0	6.46973					0	4564	23727	23727	NA
rs1049281	chr6	31236567	0.442	C/T	3UTR	0	0	0					0	875	ENSG00000204525.8	ENST00000466892.1	HLA-C	ENST00000470363.1,ENST00000487245.1,ENST00000539307.1,ENST00000376228.5,ENST00000383329.3,ENST00000484378.1,ENST00000376237.4,ENST00000498007.1,ENST00000428231.2,ENST00000412585.2,ENST00000434333.1	HLA-C,HLA-C,HLA-C,HLA-C,HLA-C,HLA-C,HLA-C,HLA-B,NA,HLA-B,HLA-B	-1.331,-2.8705,-2.8247,-2.202,-4.5424,-1.6486,-3.6093,-2.5045,-5.2783,-4.7115,-2.9414
rs1049633	chr6	30867527	0.125	G/A	3UTR	0	0	0	FOXO3	67.3	80.6	0.0122	0	2674	ENSG00000204580.6	ENST00000484556.1	DDR1	ENST00000376316.2,ENST00000376567.2	GTF2H4,DDR1	1.1636,1.1805
rs1051336	chr6	32412592	0.125	G/A	3UTR	0	0	0					0	4927	ENSG00000204287.7	ENST00000416844.2	NA
rs1059486	chr6	26200083	0.4	A/G	exon	0	192.962	-7.59963					15	334	ENSG00000197846.3	ENST00000359985.1	HIST1H2BF	ENST00000359985.1,ENST00000340756.2,ENST00000244601.3,ENST00000303910.2,ENST00000377745.2,ENST00000289316.2,ENST00000377777.4,ENST00000356350.2,ENST00000314088.5,ENST00000396984.1,ENST00000377803.2	HIST1H2BF,HIST1H4D,HIST1H2BG,HIST1H2AE,HIST1H4F,HIST1H2BD,HIST1H2BD,HIST1H2BH,HIST1H2AC,HIST1H2BC,HIST1H4C	-1.0022,1.0772,-2.2193,-1.8512,-1.5613,1.5296,2.0311,-2.3932,1.132,1.9555,1.4682
rs1059612	chr6	30708955	0.121	C/T	Intron	54.1863	173.735	-1.66278	INSM1,Klf4	83.1,81.1	73.9,68.9	0.0406,0.0434	4	324	ENSG00000137312.10	ENST00000487376.1	FLOT1	ENST00000487376.1,ENST00000476729.1,ENST00000445853.1,ENST00000376389.3,ENST00000538863.1,ENST00000435534.1,ENST00000422827.2,ENST00000327892.8,ENST00000376421.5,ENST00000482141.1,ENST00000274853.3,ENST00000467662.1,ENST00000376424.2,ENST00000376442.3,ENST00000376437.5	FLOT1,FLOT1,FLOT1,FLOT1,NA,TUBB,NA,TUBB,NRM,NRM,PPP1R18,PPP1R18,NA,DHX16,DHX16	-1.5221,-1.2589,1.2237,-1.5183,5.1373,-5.4001,-1.9137,-2.1516,-1.6101,-2.076,-2.3524,-1.773,-1.9469,-1.0707,1.2721
rs1064627	chr6	30698541	0.164	A/G	exon	49.254	0	5.65117					10	5649	ENSG00000201988.2	ENST00000365118.2	Y_RNA	ENST00000538863.1,ENST00000476729.1,ENST00000487376.1,ENST00000435534.1,ENST00000422827.2,ENST00000327892.8,ENST00000445853.1,ENST00000376389.3,ENST00000376421.5,ENST00000482141.1,ENST00000274853.3,ENST00000467662.1,ENST00000376424.2,ENST00000376442.3,ENST00000376437.5	NA,FLOT1,FLOT1,TUBB,NA,TUBB,FLOT1,FLOT1,NRM,NRM,PPP1R18,PPP1R18,NA,DHX16,DHX16	5.1373,-1.2589,-1.5221,-5.4001,-1.9137,-2.1516,1.2237,-1.5183,-1.6101,-2.076,-2.3524,-1.773,-1.9469,-1.0707,1.2721
rs10885	chr6	31604591	0.121	C/T	exon	0	0	0					2	20	ENSG00000204469.6	ENST00000482441.1	PRRC2A	ENST00000462875.1,ENST00000456286.1,ENST00000375976.4,ENST00000451898.1,ENST00000376007.4,ENST00000465481.1,ENST00000496869.1,ENST00000498420.1,ENST00000303892.5,ENST00000376185.1,ENST00000375792.3,ENST00000453105.2,ENST00000456976.1,ENST00000376177.2,ENST00000375784.3	BAG6,BAG6,BAG6,BAG6,PRRC2A,CSNK2B,NA,ABHD16A,ATP6V1G2,ATP6V1G2-DDX39B,DDAH2,DDX39B,DDX39B,DDX39B,CLIC1	-1.8084,-1.7013,-1.0997,-2.2675,-1.8486,-2.1623,-2.5463,1.3319,-1.3284,-1.2179,-1.635,-1.9114,-1.4045,-1.1524,-1.3454
rs10946198	chr6	167404432	0.483	T/C	Intron	0	0	0					0	8120	ENSG00000227598.1	ENST00000444102.1	RP1-167A14.2
rs10946199	chr6	167404492	0.483	A/G	Intron	0	0	0					0	8060	ENSG00000227598.1	ENST00000444102.1	RP1-167A14.2
rs10946603	chr6	23317157	0.142	G/C	intergenic	0	0	0					0	20781	ENSG00000235743.1	ENST00000431001.1	RP11-439H9.1
rs1108052	chr6	30069795	0.228	A/C	upstream	65.4218	42.7789	0.601421	Myc,Mycn,Arnt	74.6,75.3,70.1	87.1,88.9,87	0.0354,0.024,0.0216	15	3221	ENSG00000231226.1	ENST00000440874.1	TRIM31-AS1	ENST00000376763.1,ENST00000376772.3,ENST00000480999.1	PPP1R11,PPP1R11,TRIM26	3.2025,-1.006,-1.7469
rs1110446	chr6	30070937	0.22	C/T	3UTR	121.451	127.077	-0.0648033	Hand1::Tcfe2a	71.4	84.6	0.0476	23	2079	ENSG00000231226.1	ENST00000440874.1	TRIM31-AS1	ENST00000376763.1,ENST00000376772.3,ENST00000480999.1	PPP1R11,PPP1R11,TRIM26	3.2025,-1.006,-1.7469
rs11158	chr6	30152467	0.142	G/T	3UTR	0	0	0	TBP	69.5	80.4	0.0272	0	3923	ENSG00000233892.1	ENST00000446875.1	PAIP1P1	ENST00000480999.1,ENST00000454678.2,ENST00000416596.1	TRIM26,TRIM26,TRIM26	-1.7469,1.1395,-1.4129
rs1116221	chr6	30071330	0.25	C/T	exon	121.451	127.077	-0.0648033	NFIL3,RUNX1,Nr2e3	77.1,80.6,65.1	88.2,66.2,80.6	0,0.0392,0.0224	15	1686	ENSG00000231226.1	ENST00000440874.1	TRIM31-AS1	ENST00000376763.1,ENST00000376772.3,ENST00000480999.1	PPP1R11,PPP1R11,TRIM26	3.2025,-1.006,-1.7469
rs1116222	chr6	30071279	0.25	T/G	3UTR	121.451	127.077	-0.0648033					15	1737	ENSG00000231226.1	ENST00000440874.1	TRIM31-AS1	ENST00000376763.1,ENST00000376772.3,ENST00000480999.1	PPP1R11,PPP1R11,TRIM26	3.2025,-1.006,-1.7469
rs1117490	chr6	30170510	0.225	T/C	Intron	0	0	0					0	1987	ENSG00000234127.3	ENST00000420345.1	NA	ENST00000454678.2,ENST00000416596.1,ENST00000480999.1	TRIM26,TRIM26,TRIM26	1.1395,-1.4129,-1.7469
rs1124999	chr6	26287043	0.467	G/T	upstream	337.971	105.64	1.66841	HLF	82.4	72.1	0.0146	3	288	23677	23677	NA	ENST00000356350.2,ENST00000377745.2,ENST00000303910.2,ENST00000244601.3,ENST00000356386.2,ENST00000377708.2,ENST00000359985.1,ENST00000340756.2	HIST1H2BH,HIST1H4F,HIST1H2AE,HIST1H2BG,BTN3A2,BTN3A2,HIST1H2BF,HIST1H4D	-2.3932,-1.5613,-1.8512,-2.2193,-1.1583,-1.1594,-1.0022,1.0772
rs1125000	chr6	26287256	0.467	C/T	upstream	107.994	105.64	0.0314961					0	501	23677	23677	NA	ENST00000356350.2,ENST00000377745.2,ENST00000303910.2,ENST00000244601.3,ENST00000356386.2,ENST00000377708.2,ENST00000359985.1,ENST00000340756.2	HIST1H2BH,HIST1H4F,HIST1H2AE,HIST1H2BG,BTN3A2,BTN3A2,HIST1H2BF,HIST1H4D	-2.3932,-1.5613,-1.8512,-2.2193,-1.1583,-1.1594,-1.0022,1.0772
rs1150735	chr6	30045199	0.388	G/A	upstream	0	0	0					0	1534	ENSG00000204618.3	ENST00000244360.6	RNF39	ENST00000376763.1,ENST00000376772.3	PPP1R11,PPP1R11	3.2025,-1.006
rs1150736	chr6	30042955	0.358	C/T	Intron	3.42266	24.9336	-2.55184					4	610	ENSG00000204618.3	ENST00000376746.2	NA	ENST00000376763.1,ENST00000376772.3	PPP1R11,PPP1R11	3.2025,-1.006
rs1150741	chr6	30029651	0.317	C/G	exon	192.908	230.139	-0.253387					4	233	ENSG00000204623.4	ENST00000437417.1	ZNRD1-AS1	ENST00000376772.3,ENST00000376763.1	PPP1R11,PPP1R11	-1.006,3.2025
rs1150742	chr6	30028831	0.28	T/C	exon	197.149	230.139	-0.222177	STAT1	84.9	75.3	0.0358	42	74	ENSG00000204623.4	ENST00000452229.1	ZNRD1-AS1	ENST00000376772.3,ENST00000376763.1	PPP1R11,PPP1R11	-1.006,3.2025
rs1150752	chr6	32064726	0.073	T/C	exon	5.33628	0	2.66364					6	12271	ENSG00000168477.13	ENST00000486148.1	TNXB	ENST00000375244.3,ENST00000490077.1,ENST00000375107.3,ENST00000435363.2,ENST00000507684.1,ENST00000375050.2	TNXB,TNXB,AGPAT1,C4B,TNXA,PBX2	-1.3714,-1.181,-1.6786,-1.3811,-1.8002,-1.1236
rs1150753	chr6	32059867	0.073	A/G	Intron	0	0	0	Gata1	71.8	86.5	0	0	13461	ENSG00000252512.1	ENST00000516703.1	RNA5SP206	ENST00000375244.3,ENST00000490077.1,ENST00000435363.2,ENST00000507684.1,ENST00000375107.3,ENST00000375050.2	TNXB,TNXB,C4B,TNXA,AGPAT1,PBX2	-1.3714,-1.181,-1.3811,-1.8002,-1.6786,-1.1236
rs115629113	chr6	32512534	0.075	G/A	downstream	0	0	0					0	5332	ENSG00000251916.1	ENST00000516107.1	U1
rs116610729	chr6	29607046	0.2	G/C	upstream	0	0	0					0	2925	ENSG00000235238.1	ENST00000445436.1	SUMO2P1	ENST00000445436.1	SUMO2P1	-1.067
rs116667074	chr6	32285362	0.092	C/T	Intron	0	0	0					0	7633	ENSG00000237285.1	ENST00000432375.1	HNRNPA1P2
rs1187529	chr6	167376693	0.467	T/A	upstream	0	0	0					0	6013	ENSG00000026297.10	ENST00000358165.3	RNASET2
rs1187530	chr6	167376812	0.467	C/T	upstream	0	0	0	Spz1	80.2	70.4	0.0176	0	6132	ENSG00000026297.10	ENST00000358165.3	RNASET2
rs1187532	chr6	167382020	0.492	A/G	downstream	0	0	0					0	11340	ENSG00000026297.10	ENST00000358165.3	RNASET2
rs11964546	chr6	23346687	0.133	A/G	Intron	0	0	0					0	8747	ENSG00000235743.1	ENST00000431001.1	RP11-439H9.1
rs1211447	chr6	167381979	0.475	T/C	downstream	0	0	0					0	11299	ENSG00000026297.10	ENST00000358165.3	RNASET2
rs1233385	chr6	29559238	0.142	T/C	Intron	0	0	0					0	3554	ENSG00000204657.2	ENST00000383640.2	OR2H2	ENST00000445436.1	SUMO2P1	-1.067
rs1233393	chr6	29549653	0.142	C/G	Intron	0	0	0	Gata1	81.6	67	0.033	0	372	ENSG00000201330.1	ENST00000364460.1	SNORD32B	ENST00000445436.1	SUMO2P1	-1.067
rs1233396	chr6	29546799	0.108	G/A	Intron	0	0	0	EBF1	84.5	72.5	0.0444	0	1562	ENSG00000227609.2	ENST00000432739.1	TMEM183AP1	ENST00000445436.1	SUMO2P1	-1.067
rs1233480	chr6	29477414	0.103	C/T	Intron	0	0	0					0	12127	ENSG00000229274.1	ENST00000436804.1	XXbac-BPG13B8.10
rs1233487	chr6	29468809	0.31	A/G	Intron	0	0	0					0	3522	ENSG00000229274.1	ENST00000436804.1	XXbac-BPG13B8.10
rs1233489	chr6	29463043	0.117	T/A	upstream	0	0	0					0	2242	ENSG00000229274.1	ENST00000436804.1	XXbac-BPG13B8.10
rs1233491	chr6	29461730	0.095	G/C	upstream	0	0	0					0	3555	ENSG00000229274.1	ENST00000436804.1	XXbac-BPG13B8.10
rs1233493	chr6	29458241	0.095	A/G	upstream	0	0	0	ESR2	82.4	73.5	0.0052	1	787	ENSG00000213900.2	ENST00000396783.2	RPS17P1
rs1233494	chr6	29453219	0.117	T/C	upstream	0	0	0	znf143,RUNX1	73.7,67.5	80.2,82.1	0.003,0.0082	0	2518	ENSG00000204687.3	ENST00000377127.3	MAS1L
rs1233495	chr6	29444121	0.31	G/A	upstream	0	0	0	EBF1	89.2	77.2	0.0444	0	272	ENSG00000230164.1	ENST00000419416.1	MAS1LP1
rs1233579	chr6	28712663	0.086	A/G	intergenic	0	0	0					0	1861	23789	23789	NA
rs1233599	chr6	28731188	0.086	T/G	intergenic	0	0	0	HLF,NFIL3	87.7,96.8	77.4,85.8	0.0202,0.0496	0	258	23787	23787	NA
rs1233600	chr6	28732514	0.125	A/G	intergenic	39.391	0	5.33596					0	349	23747	23747	NA
rs1233604	chr6	28734676	0.086	G/A	upstream	0	0	0	Foxa2,FOXA1	72.2,69.4	82.9,80.8	0.0124,0.0214	0	2511	23747	23747	NA
rs1233610	chr6	28736988	0.108	A/G	upstream	0	0	0					1	4823	23747	23747	NA
rs1233618	chr6	28742850	0.108	G/A	upstream	0	0	0					0	842	ENSG00000221191.1	ENST00000408264.1	AL662890.1
rs1233619	chr6	28745452	0.086	G/A	downstream	0	0	0					0	1162	23786	23786	NA
rs1233620	chr6	28746171	0.108	G/A	downstream	0	0	0					0	443	23786	23786	NA
rs1234844	chr6	29452136	0.117	T/G	upstream	0	0	0					0	3601	ENSG00000204687.3	ENST00000377127.3	MAS1L
rs1235162	chr6	29537224	0.099	A/G	Intron	0	0	0					0	4461	ENSG00000232173.2	ENST00000430565.1	OR2H5P	ENST00000445436.1	SUMO2P1	-1.067
rs1245371	chr6	30038352	0.28	A/G	3UTR	0	0	0	RUNX1	80.8	66.3	0.0274	0	2368	ENSG00000204619.3	ENST00000376758.1	PPP1R11	ENST00000376763.1,ENST00000376772.3	PPP1R11,PPP1R11	3.2025,-1.006
rs12525400	chr6	29572160	0.067	T/C	Intron	0	0	0	Arnt	66.4	83.4	0	1	765	ENSG00000204681.5	ENST00000478931.1	GABBR1	ENST00000445436.1	SUMO2P1	-1.067
rs12526215	chr6	26262916	0.458	T/C	downstream	0	0	0	T	75	84.7	0.0362	0	8695	ENSG00000256018.1	ENST00000305910.3	HIST1H3G	ENST00000356350.2,ENST00000377745.2,ENST00000303910.2,ENST00000244601.3,ENST00000359985.1,ENST00000340756.2	HIST1H2BH,HIST1H4F,HIST1H2AE,HIST1H2BG,HIST1H2BF,HIST1H4D	-2.3932,-1.5613,-1.8512,-2.2193,-1.0022,1.0772
rs12528017	chr6	29544551	0.067	A/C	Intron	0	4.15369	-2.36561	REL	82.5	70.1	0.0156	0	684	ENSG00000227609.2	ENST00000432739.1	TMEM183AP1	ENST00000445436.1	SUMO2P1	-1.067
rs12530421	chr6	29549443	0.067	A/C	Intron	0	0	0					0	582	ENSG00000201330.1	ENST00000364460.1	SNORD32B	ENST00000445436.1	SUMO2P1	-1.067
rs1264304	chr6	30882415	0.121	C/T	5UTR	82.5305	110.653	-0.418646					15	255	ENSG00000137411.10	ENST00000421263.1	VARS2	ENST00000376316.2,ENST00000376567.2	GTF2H4,DDR1	1.1636,1.1805
rs1264308	chr6	30879987	0.121	C/T	exon	0	0	0	FOXI1,RUNX1	81.9,74	92.9,88.5	0.0052,0.018	0	12	ENSG00000213780.6	ENST00000475845.1	GTF2H4	ENST00000376316.2,ENST00000376567.2	GTF2H4,DDR1	1.1636,1.1805
rs1264312	chr6	30872982	0.121	G/A	upstream	0	0	0	Nr2e3	69	84.5	0.0224	0	2978	ENSG00000213780.6	ENST00000259895.4	GTF2H4	ENST00000376316.2,ENST00000376567.2	GTF2H4,DDR1	1.1636,1.1805
rs1264319	chr6	30862423	0.19	C/T	3UTR	0	0	0					0	71	ENSG00000204580.6	ENST00000514434.1	DDR1	ENST00000376567.2,ENST00000376316.2	DDR1,GTF2H4	1.1805,1.1636
rs1264322	chr6	30857894	0.121	G/A	Intron	0	0	0					0	290	ENSG00000204580.6	ENST00000508472.1	DDR1	ENST00000376567.2,ENST00000376316.2	DDR1,GTF2H4	1.1805,1.1636
rs1264324	chr6	30855211	0.121	T/G	Intron	0	0	0					0	774	ENSG00000204580.6	ENST00000503670.1	DDR1	ENST00000376567.2,ENST00000376316.2	DDR1,GTF2H4	1.1805,1.1636
rs1264341	chr6	30802465	0.175	T/C	upstream	0	0	0					1	4028	ENSG00000214894.2	ENST00000399196.1	LINC00243	ENST00000376567.2,ENST00000376316.2,ENST00000376389.3,ENST00000445853.1,ENST00000487376.1,ENST00000476729.1	DDR1,GTF2H4,FLOT1,FLOT1,FLOT1,FLOT1	1.1805,1.1636,-1.5183,1.2237,-1.5221,-1.2589
rs1264347	chr6	30798697	0.175	C/T	upstream	0	0	0	STAT1,Nr2e3	70.8,69	80.3,84.5	0.0472,0.0224	0	260	ENSG00000214894.2	ENST00000399196.1	LINC00243	ENST00000376567.2,ENST00000376316.2,ENST00000376389.3,ENST00000445853.1,ENST00000487376.1,ENST00000476729.1	DDR1,GTF2H4,FLOT1,FLOT1,FLOT1,FLOT1	1.1805,1.1636,-1.5183,1.2237,-1.5221,-1.2589
rs1264349	chr6	30796659	0.175	A/G	Intron	115.983	117.383	-0.0171695					13	1776	ENSG00000214894.2	ENST00000399196.1	LINC00243	ENST00000376567.2,ENST00000376316.2,ENST00000376389.3,ENST00000445853.1,ENST00000487376.1,ENST00000476729.1	DDR1,GTF2H4,FLOT1,FLOT1,FLOT1,FLOT1	1.1805,1.1636,-1.5183,1.2237,-1.5221,-1.2589
rs1264350	chr6	30796545	0.125	T/C	Intron	115.983	117.383	-0.0171695					17	1890	ENSG00000214894.2	ENST00000399196.1	LINC00243	ENST00000376567.2,ENST00000376316.2,ENST00000376389.3,ENST00000445853.1,ENST00000487376.1,ENST00000476729.1	DDR1,GTF2H4,FLOT1,FLOT1,FLOT1,FLOT1	1.1805,1.1636,-1.5183,1.2237,-1.5221,-1.2589
rs1264352	chr6	30789647	0.192	G/C	Intron	16.1129	21.0666	-0.366778	PPARG::RXRA,NR2F1,Nr2e3	83.6,89.2,69	73.3,80.7,84.5	0.0054,0.0108,0.0224	5	8788	ENSG00000214894.2	ENST00000399196.1	LINC00243	ENST00000376567.2,ENST00000376389.3,ENST00000445853.1,ENST00000487376.1,ENST00000476729.1,ENST00000376316.2,ENST00000538863.1	DDR1,FLOT1,FLOT1,FLOT1,FLOT1,GTF2H4,NA	1.1805,-1.5183,1.2237,-1.5221,-1.2589,1.1636,5.1373
rs1264353	chr6	30787762	0.129	C/A	Intron	0	0	0	Tcfcp2l1	87.1	76.4	0.0008	1	10673	ENSG00000214894.2	ENST00000399196.1	LINC00243	ENST00000376567.2,ENST00000376389.3,ENST00000445853.1,ENST00000487376.1,ENST00000476729.1,ENST00000376316.2,ENST00000538863.1,ENST00000435534.1,ENST00000422827.2,ENST00000327892.8	DDR1,FLOT1,FLOT1,FLOT1,FLOT1,GTF2H4,NA,TUBB,NA,TUBB	1.1805,-1.5183,1.2237,-1.5221,-1.2589,1.1636,5.1373,-5.4001,-1.9137,-2.1516
rs1264361	chr6	30777498	0.129	A/G	Intron	0	0	0					2	20937	ENSG00000214894.2	ENST00000399196.1	LINC00243	ENST00000376389.3,ENST00000445853.1,ENST00000487376.1,ENST00000476729.1,ENST00000376567.2,ENST00000538863.1,ENST00000435534.1,ENST00000422827.2,ENST00000327892.8,ENST00000376316.2	FLOT1,FLOT1,FLOT1,FLOT1,DDR1,NA,TUBB,NA,TUBB,GTF2H4	-1.5183,1.2237,-1.5221,-1.2589,1.1805,5.1373,-5.4001,-1.9137,-2.1516,1.1636
rs1264376	chr6	30765579	0.183	C/A	downstream	0	0	0					0	15843	ENSG00000228022.1	ENST00000422944.1	HCG20	ENST00000376389.3,ENST00000445853.1,ENST00000487376.1,ENST00000476729.1,ENST00000538863.1,ENST00000435534.1,ENST00000422827.2,ENST00000327892.8,ENST00000376567.2	FLOT1,FLOT1,FLOT1,FLOT1,NA,TUBB,NA,TUBB,DDR1	-1.5183,1.2237,-1.5221,-1.2589,5.1373,-5.4001,-1.9137,-2.1516,1.1805
rs1264377	chr6	30764907	0.142	G/A	downstream	0	0	0					0	15171	ENSG00000228022.1	ENST00000422944.1	HCG20	ENST00000376389.3,ENST00000445853.1,ENST00000487376.1,ENST00000476729.1,ENST00000538863.1,ENST00000435534.1,ENST00000422827.2,ENST00000327892.8,ENST00000376567.2	FLOT1,FLOT1,FLOT1,FLOT1,NA,TUBB,NA,TUBB,DDR1	-1.5183,1.2237,-1.5221,-1.2589,5.1373,-5.4001,-1.9137,-2.1516,1.1805
rs1264695	chr6	30067892	0.228	A/G	upstream	0	0	0					1	5124	ENSG00000231226.1	ENST00000440874.1	TRIM31-AS1	ENST00000376763.1,ENST00000376772.3,ENST00000480999.1	PPP1R11,PPP1R11,TRIM26	3.2025,-1.006,-1.7469
rs1264697	chr6	30067568	0.242	C/G	upstream	0	0	0					0	5448	ENSG00000231226.1	ENST00000440874.1	TRIM31-AS1	ENST00000376763.1,ENST00000376772.3,ENST00000480999.1	PPP1R11,PPP1R11,TRIM26	3.2025,-1.006,-1.7469
rs1264698	chr6	30067177	0.242	A/C	upstream	0	0	0					0	5839	ENSG00000231226.1	ENST00000440874.1	TRIM31-AS1	ENST00000376763.1,ENST00000376772.3,ENST00000480999.1	PPP1R11,PPP1R11,TRIM26	3.2025,-1.006,-1.7469
rs1264702	chr6	30065575	0.242	T/C	upstream	0	0	0					0	7441	ENSG00000231226.1	ENST00000440874.1	TRIM31-AS1	ENST00000376763.1,ENST00000376772.3,ENST00000480999.1	PPP1R11,PPP1R11,TRIM26	3.2025,-1.006,-1.7469
rs1264703	chr6	30065416	0.224	C/G	upstream	0	0	0					0	7600	ENSG00000231226.1	ENST00000440874.1	TRIM31-AS1	ENST00000376763.1,ENST00000376772.3,ENST00000480999.1	PPP1R11,PPP1R11,TRIM26	3.2025,-1.006,-1.7469
rs1264705	chr6	30063674	0.142	G/C	upstream	14.146	0	3.92087					3	6943	ENSG00000252901.1	ENST00000517092.1	AL669914.1	ENST00000376763.1,ENST00000376772.3,ENST00000480999.1	PPP1R11,PPP1R11,TRIM26	3.2025,-1.006,-1.7469
rs1264709	chr6	30056476	0.217	A/T	downstream	0	0	0	Ddit3::Cebpa	69.2	80.7	0.0342	0	253	ENSG00000252901.1	ENST00000517092.1	AL669914.1	ENST00000376763.1,ENST00000376772.3	PPP1R11,PPP1R11	3.2025,-1.006
rs1264807	chr6	29958807	0.225	A/C	upstream	0	0	0	Myf	74.9	84.2	0.0234	0	2178	ENSG00000238024.1	ENST00000453923.1	DDX39BP2	ENST00000495183.1,ENST00000496081.1,ENST00000376809.5,ENST00000376772.3,ENST00000376763.1	HLA-A,HLA-A,HLA-A,PPP1R11,PPP1R11	-3.934,-3.3514,-3.6537,-1.006,3.2025
rs1265178	chr6	31161229	0.258	G/A	upstream	0	4.52554	-2.46612					3	4307	ENSG00000206344.5	ENST00000383331.4	HCG27	ENST00000376257.3,ENST00000512418.1,ENST00000470363.1,ENST00000487245.1,ENST00000539307.1,ENST00000376228.5,ENST00000383329.3,ENST00000484378.1,ENST00000376237.4	TCF19,CCHCR1,HLA-C,HLA-C,HLA-C,HLA-C,HLA-C,HLA-C,HLA-C	-1.5904,-1.3541,-1.331,-2.8705,-2.8247,-2.202,-4.5424,-1.6486,-3.6093
rs1265181	chr6	31155785	0.258	G/C	upstream	0	0	0	Tal1::Gata1,Gata1	80.1,82.9	67.7,68.3	0.0114,0.0158	0	7276	ENSG00000204531.7	ENST00000441888.2	POU5F1	ENST00000376257.3,ENST00000512418.1,ENST00000470363.1,ENST00000487245.1,ENST00000539307.1,ENST00000376228.5,ENST00000383329.3,ENST00000484378.1,ENST00000376237.4	TCF19,CCHCR1,HLA-C,HLA-C,HLA-C,HLA-C,HLA-C,HLA-C,HLA-C	-1.5904,-1.3541,-1.331,-2.8705,-2.8247,-2.202,-4.5424,-1.6486,-3.6093
rs1265754	chr6	32303692	0.092	T/A	exon	0	0	0	NFYA	81.7	71.3	0.0252	0	10695	ENSG00000237285.1	ENST00000432375.1	HNRNPA1P2
rs1269852	chr6	32080191	0.1	G/C	Intron	0	0	0					0	2919	ENSG00000168477.13	ENST00000442721.1	TNXB	ENST00000375244.3,ENST00000375107.3,ENST00000490077.1,ENST00000375050.2,ENST00000435363.2,ENST00000507684.1	TNXB,AGPAT1,TNXB,PBX2,C4B,TNXA	-1.3714,-1.6786,-1.181,-1.1236,-1.3811,-1.8002
rs1270942	chr6	31918860	0.069	A/G	exon	0	0	0	Sox2	83	72.5	0.0072	0	208	ENSG00000243649.2	ENST00000482312.1	CFB	ENST00000481121.1,ENST00000485557.1,ENST00000428956.2,ENST00000507684.1,ENST00000435363.2,ENST00000478491.1,ENST00000375631.4,ENST00000491768.1,ENST00000490077.1	NELFE,DOM3Z,C4A,TNXA,C4B,EHMT2,NEU1,NEU1,TNXB	-1.25,1.0209,-1.1597,-1.8002,-1.3811,-1.0483,-2.7959,-1.722,-1.181
rs130076	chr6	31122482	0.258	G/A	exon	0	0	0	Hand1::Tcfe2a	80	93.2	0.024	0	45	ENSG00000204536.8	ENST00000464012.1	CCHCR1	ENST00000512418.1,ENST00000376257.3	CCHCR1,TCF19	-1.3541,-1.5904
rs1311918	chr6	28753646	0.086	C/T	upstream	0	0	0	Myc,Mycn	80.3,81.4	67.7,67.8	0.0382,0.0266	1	1864	ENSG00000235559.1	ENST00000440030.1	NOL5BP
rs1317834	chr6	29819554	0.25	T/C	downstream	0	0	0					0	713	ENSG00000233265.1	ENST00000432679.1	MICF	ENST00000383620.4,ENST00000376809.5,ENST00000496081.1,ENST00000495183.1	HLA-H,HLA-A,HLA-A,HLA-A	-1.4498,-3.6537,-3.3514,-3.934
rs13190888	chr6	28285985	0.108	G/A	downstream	0	0	0					0	8508	ENSG00000235109.3	ENST00000481934.1	ZSCAN31
rs13191227	chr6	27390115	0.108	G/C	intergenic	0	0	0					0	14611	ENSG00000237154.1	ENST00000453668.1	MCFD2P1
rs13191474	chr6	27413345	0.1	C/T	downstream	0	0	0					1	7055	ENSG00000096654.10	ENST00000538681.1	NA
rs13192965	chr6	27671825	0.108	G/A	intergenic	0	0	0	Pou5f1,Pax6	70.7,80.2	80.1,72.2	0.0084,0.039	0	9966	ENSG00000246046.1	ENST00000446316.2	NA
rs13193295	chr6	28003228	0.125	C/G	downstream	0	0	0					0	1502	ENSG00000217315.1	ENST00000406313.1	OR2W2P
rs13193480	chr6	27702561	0.108	A/G	downstream	0	0	0					0	3711	ENSG00000216915.1	ENST00000407924.1	RP1-97D16.1	ENST00000377401.2	HIST1H2BL	1.086
rs13193532	chr6	28622914	0.134	A/G	upstream	0	0	0	HLF,NFIL3	87.5,84.2	76.8,73.2	0.0098,0.0496	0	3170	23795	23795	NA
rs13193542	chr6	27702425	0.108	G/T	downstream	0	0	0	PPARG::RXRA,TBP	71.9,73.5	81.5,84.5	0.007,0.0242	0	3847	ENSG00000216915.1	ENST00000407924.1	RP1-97D16.1	ENST00000377401.2	HIST1H2BL	1.086
rs13194504	chr6	28630691	0.086	G/A	intergenic	0	0	0	Myc,USF1	80.1,84.8	67.4,69.2	0.0184,0.0498	0	4605	23795	23795	NA
rs13194781	chr6	27815639	0.108	A/G	Intron	0	5.91279	-2.78927					0	9198	ENSG00000233822.2	ENST00000396980.3	HIST1H2BN	ENST00000331442.3,ENST00000377401.2	HIST1H1B,HIST1H2BL	-1.3243,1.086
rs13195040	chr6	27413924	0.108	A/G	downstream	0	0	0	FOXI1,Arnt	84.8,76.1	73.8,93	0.0492,0.0216	0	6476	ENSG00000096654.10	ENST00000538681.1	NA
rs13195291	chr6	28169241	0.117	G/A	intergenic	0	0	0					0	11573	23737	23737	NA
rs13195636	chr6	27509493	0.108	A/C	intergenic	101.304	2.99219	4.67954	Gata1,FOXO3	80.4,80.6	65.8,67.3	0.0158,0.0296	9	141	23822	23822	NA
rs13196692	chr6	27379119	0.108	C/T	downstream	0	0	0					0	3615	ENSG00000237154.1	ENST00000453668.1	MCFD2P1
rs13197176	chr6	28129232	0.108	C/T	upstream	13.0411	66.2259	-2.25936					9	326	ENSG00000226314.2	ENST00000440790.2	ZNF192P1
rs13197574	chr6	28060239	0.108	T/C	exon	0	0	0					0	33	ENSG00000219891.2	ENST00000406489.2	ZSCAN12P1
rs13197633	chr6	28174757	0.1	G/A	intergenic	0	2.41791	-1.77312	FOXI1,FOXA1	74.8,70	85.8,80.9	0.0052,0.0478	0	6057	23737	23737	NA
rs13198809	chr6	28323702	0.125	G/A	Intron	153.383	188.336	-0.294434					10	345	ENSG00000235109.3	ENST00000414429.1	ZSCAN31
rs13199649	chr6	27868792	0.108	C/T	upstream	0	0	0					0	1549	23804	23804	NA	ENST00000331442.3,ENST00000377401.2	HIST1H1B,HIST1H2BL	-1.3243,1.086
rs13199772	chr6	27834085	0.108	A/G	upstream	52.9561	257.221	-2.25875	Evi1,Foxd3,Gata1	74.6,95.6,74.5	83.4,86,89.1	0,0.0318,0.0204	25	1050	ENSG00000198374.3	ENST00000357320.2	HIST1H2AL	ENST00000331442.3,ENST00000377401.2	HIST1H1B,HIST1H2BL	-1.3243,1.086
rs13199906	chr6	27834139	0.108	C/G	upstream	9.60232	257.221	-4.60616					25	1104	ENSG00000198374.3	ENST00000357320.2	HIST1H2AL	ENST00000331442.3,ENST00000377401.2	HIST1H1B,HIST1H2BL	-1.3243,1.086
rs13200214	chr6	28017250	0.1	C/T	downstream	0	0	0					0	3037	ENSG00000187763.3	ENST00000429302.1	OR2B7P
rs13201308	chr6	28130089	0.108	C/T	Intron	0	66.2259	-6.07095	PPARG::RXRA,EBF1,Klf4	75.9,84.5,80.4	84.4,72.5,68.3	0.0242,0.0444,0.0476	0	529	ENSG00000226314.2	ENST00000440790.2	ZNF192P1
rs13201681	chr6	28394680	0.125	C/T	downstream	0	0	0					0	16563	ENSG00000187987.5	ENST00000289788.4	ZSCAN23
rs13202291	chr6	27698857	0.108	A/G	downstream	0	0	0					0	2457	23808	23808	NA	ENST00000377401.2	HIST1H2BL	1.086
rs13202295	chr6	27698837	0.108	C/T	downstream	0	0	0					0	2437	23808	23808	NA	ENST00000377401.2	HIST1H2BL	1.086
rs13203816	chr6	28079598	0.108	T/C	upstream	0	0	0	Spz1	71	80.8	0.0098	0	3807	ENSG00000219392.1	ENST00000405929.1	RP1-265C24.5
rs13204012	chr6	28201531	0.108	G/A	downstream	0	0	0					0	6740	ENSG00000137185.7	ENST00000527844.1	ZSCAN9
rs13205211	chr6	28203056	0.108	T/G	downstream	0	0	0					0	8265	ENSG00000137185.7	ENST00000527844.1	ZSCAN9
rs13205911	chr6	28124114	0.108	C/T	upstream	0	0	0					0	5444	ENSG00000226314.2	ENST00000440790.2	ZNF192P1
rs13207082	chr6	27251379	0.1	A/G	downstream	0	0	0					0	484	ENSG00000241363.1	ENST00000496256.1	NA
rs13207345	chr6	28265572	0.108	C/T	Intron	0	0	0					0	16222	ENSG00000137338.4	ENST00000259883.3	PGBD1
rs13207689	chr6	27369704	0.108	C/G	3UTR	0	0	0					0	5771	ENSG00000237154.1	ENST00000417812.1	MCFD2P1
rs13208096	chr6	28225311	0.108	C/G	Intron	0	0	0					0	1699	ENSG00000187626.6	ENST00000423974.2	ZKSCAN4
rs13209332	chr6	27520752	0.108	T/A	downstream	128.649	10.102	3.54573	PPARG::RXRA	73.9	82.8	0.0146	1	520	23820	23820	NA
rs13210634	chr6	27646492	0.108	A/G	intergenic	0	0	0					0	2464	23811	23811	NA
rs13211507	chr6	28257377	0.108	T/C	Intron	0	0	0					0	8027	ENSG00000137338.4	ENST00000259883.3	PGBD1
rs13212093	chr6	27606716	0.108	C/T	downstream	0	0	0	MAX,Myc,Mycn	81.9,88.9,87	69.3,76.2,73.3	0.035,0.011,0.0156	0	7515	23730	23730	NA
rs13212318	chr6	27688841	0.108	A/C	intergenic	113.276	11.5602	3.18558	Lhx3	81.9	73.1	0.0032	10	138	23809	23809	NA	ENST00000377401.2	HIST1H2BL	1.086
rs13212562	chr6	27300310	0.108	A/G	downstream	0	0	0	FOXI1,Foxd3	81.8,85.6	70.8,75.9	0.0492,0.0064	1	524	23825	23825	NA
rs13212651	chr6	27806985	0.078	A/G	Intron	335.443	310.554	0.11088	Nr2e3	65.1	80.6	0.0224	12	544	ENSG00000233822.2	ENST00000396980.3	HIST1H2BN	ENST00000331442.3,ENST00000377401.2	HIST1H1B,HIST1H2BL	-1.3243,1.086
rs13212921	chr6	27205422	0.125	C/T	intergenic	41.9487	43.9087	-0.0643781					16	0	23829	23829	NA	ENST00000396891.4,ENST00000356950.1	HIST1H2BK,HIST1H2BK	1.9618,2.4358
rs13213152	chr6	28349698	0.117	A/G	3UTR	0	0	0	NFKB1	77.8	87.7	0.0402	0	17809	ENSG00000158691.10	ENST00000396827.3	ZSCAN12
rs13213986	chr6	28358009	0.117	T/A	Intron	0	0	0	RORA_2	73.8	83	0	0	9498	ENSG00000158691.10	ENST00000396827.3	ZSCAN12
rs13214023	chr6	28332141	0.117	G/A	Intron	0	0	0					0	5030	ENSG00000189298.6	ENST00000377255.1	ZKSCAN3
rs13215275	chr6	27647509	0.108	G/T	intergenic	0	0	0					1	1447	23811	23811	NA
rs13216117	chr6	27938484	0.108	A/G	upstream	0	0	0	GABPA,Hand1::Tcfe2a,ELK4	77.2,84.2,75	89.3,70.9,86.9	0.0022,0.0216,0	0	5530	ENSG00000214374.2	ENST00000398220.2	RPLP2P1
rs13217619	chr6	28306671	0.108	T/C	Intron	0	0	0	FEV	69.1	82.9	0.0052	0	2518	ENSG00000235109.3	ENST00000435857.1	ZSCAN31
rs13217620	chr6	27653120	0.108	C/T	intergenic	0	0	0					0	572	23810	23810	NA
rs13217797	chr6	25486014	0.267	T/C	Intron	0	0	0					0	20249	ENSG00000079691.13	ENST00000497227.1	LRRC16A
rs13217984	chr6	28139710	0.108	A/T	upstream	0	0	0	HLF	70.4	80.2	0.0314	0	4255	ENSG00000216901.1	ENST00000405613.1	AL022393.7
rs13218875	chr6	27884012	0.108	C/T	upstream	0	0	0					0	3837	ENSG00000168131.2	ENST00000303324.2	OR2B2	ENST00000331442.3	HIST1H1B	-1.3243
rs13219354	chr6	27185664	0.125	T/C	downstream	0	0	0					0	2711	23711	23711	NA	ENST00000396891.4,ENST00000356950.1	HIST1H2BK,HIST1H2BK	1.9618,2.4358
rs1419652	chr6	30345352	0.458	C/T	intergenic	0	0	0					0	13294	ENSG00000236405.1	ENST00000441056.1	UBQLN1P1	ENST00000436442.2,ENST00000454129.1	RPP21,HCG18	1.0303,1.0936
rs1419653	chr6	30345139	0.422	C/T	intergenic	0	0	0					0	13081	ENSG00000236405.1	ENST00000441056.1	UBQLN1P1	ENST00000436442.2,ENST00000454129.1	RPP21,HCG18	1.0303,1.0936
rs1419696	chr6	29695180	0.3	G/A	Intron	0	0	0					0	263	ENSG00000239257.1	ENST00000428990.1	RPL23AP1	ENST00000445436.1	SUMO2P1	-1.067
rs149943	chr6	28002388	0.125	G/A	exon	0	0	0					0	662	ENSG00000217315.1	ENST00000406313.1	OR2W2P
rs149949	chr6	28011516	0.125	T/C	upstream	0	0	0					0	2695	ENSG00000187763.3	ENST00000429302.1	OR2B7P
rs149990	chr6	27998258	0.125	G/A	upstream	0	0	0					0	3466	ENSG00000217315.1	ENST00000406313.1	OR2W2P
rs1535039	chr6	29411432	0.095	T/C	Intron	0	0	0					0	4348	ENSG00000206474.5	ENST00000444197.2	OR10C1
rs1541269	chr6	30103360	0.121	G/A	upstream	0	0	0	E2F1	74	87	0.0206	0	524	ENSG00000204614.4	ENST00000396581.1	TRIM40	ENST00000480999.1,ENST00000376763.1,ENST00000376772.3,ENST00000454678.2,ENST00000416596.1	TRIM26,PPP1R11,PPP1R11,TRIM26,TRIM26	-1.7469,3.2025,-1.006,1.1395,-1.4129
rs1543681	chr6	26187783	0.417	C/A	upstream	0	0	0					3	1520	ENSG00000188987.2	ENST00000340756.2	HIST1H4D	ENST00000340756.2,ENST00000359985.1,ENST00000244601.3,ENST00000303910.2,ENST00000289316.2,ENST00000377777.4,ENST00000377745.2,ENST00000314088.5,ENST00000396984.1,ENST00000356350.2,ENST00000377803.2	HIST1H4D,HIST1H2BF,HIST1H2BG,HIST1H2AE,HIST1H2BD,HIST1H2BD,HIST1H4F,HIST1H2AC,HIST1H2BC,HIST1H2BH,HIST1H4C	1.0772,-1.0022,-2.2193,-1.8512,1.5296,2.0311,-1.5613,1.132,1.9555,-2.3932,1.4682
rs156743	chr6	27967089	0.125	T/C	intergenic	0	0	0	RREB1	75	80.9	0.0228	0	11411	ENSG00000217539.1	ENST00000401788.1	IQCB2P
rs1573296	chr6	30127805	0.112	A/G	Intron	0	0	0	Pax4	80.1	74.9	0.0106	0	905	ENSG00000204613.5	ENST00000449742.2	TRIM10	ENST00000480999.1,ENST00000454678.2,ENST00000416596.1,ENST00000376763.1,ENST00000376772.3	TRIM26,TRIM26,TRIM26,PPP1R11,PPP1R11	-1.7469,1.1395,-1.4129,3.2025,-1.006
rs1590257	chr6	167377782	0.475	G/T	upstream	0	0	0					0	7102	ENSG00000026297.10	ENST00000358165.3	RNASET2
rs1610588	chr6	29676716	0.308	C/T	upstream	0	0	0	Sox17,NR4A2	65.6,79.2	80.3,93.3	0,0.016	0	391	ENSG00000233916.1	ENST00000435787.1	ZDHHC20P1	ENST00000445436.1	SUMO2P1	-1.067
rs1610601	chr6	29700183	0.241	C/A	Intron	0	0	0	Tal1::Gata1,TBP,Gata1	86.8,73.7,98.3	73.4,85.1,83.7	4e-04,0.0118,0.033	0	5266	ENSG00000239257.1	ENST00000428990.1	RPL23AP1	ENST00000445436.1	SUMO2P1	-1.067
rs1610621	chr6	29718790	0.241	G/A	exon	0	0	0					0	134	ENSG00000235821.1	ENST00000441380.1	IFITM4P
rs1610633	chr6	29730185	0.275	G/A	intergenic	0	0	0					0	11259	ENSG00000235821.1	ENST00000441380.1	IFITM4P
rs1610729	chr6	29729924	0.275	C/G	intergenic	0	0	0					0	10998	ENSG00000235821.1	ENST00000441380.1	IFITM4P
rs1610742	chr6	29677952	0.263	T/C	upstream	0	0	0					0	1627	ENSG00000233916.1	ENST00000435787.1	ZDHHC20P1	ENST00000445436.1	SUMO2P1	-1.067
rs1611576	chr6	29868463	0.208	A/C	upstream	0	0	0	USF1	67.1	82.7	0	0	4031	ENSG00000231130.1	ENST00000429813.1	HLA-T	ENST00000383620.4,ENST00000376809.5,ENST00000496081.1,ENST00000495183.1	HLA-H,HLA-A,HLA-A,HLA-A	-1.4498,-3.6537,-3.3514,-3.934
rs1611635	chr6	29836463	0.181	C/T	intergenic	0	0	0					0	16194	ENSG00000233265.1	ENST00000432679.1	MICF	ENST00000383620.4,ENST00000376809.5,ENST00000496081.1,ENST00000495183.1	HLA-H,HLA-A,HLA-A,HLA-A	-1.4498,-3.6537,-3.3514,-3.934
rs1611647	chr6	29840156	0.208	G/A	intergenic	0	0	0	FOXD1	75.3	89.6	0.0252	0	15193	ENSG00000206341.6	ENST00000383326.4	HLA-H	ENST00000383620.4,ENST00000376809.5,ENST00000496081.1,ENST00000495183.1	HLA-H,HLA-A,HLA-A,HLA-A	-1.4498,-3.6537,-3.3514,-3.934
rs1611701	chr6	29827956	0.208	C/T	upstream	0	0	0	Myf	85.9	76.6	0.0124	0	7687	ENSG00000233265.1	ENST00000432679.1	MICF	ENST00000383620.4,ENST00000376809.5,ENST00000496081.1,ENST00000495183.1	HLA-H,HLA-A,HLA-A,HLA-A	-1.4498,-3.6537,-3.3514,-3.934
rs1611703	chr6	29828435	0.181	A/G	upstream	0	0	0					0	8166	ENSG00000233265.1	ENST00000432679.1	MICF	ENST00000383620.4,ENST00000376809.5,ENST00000496081.1,ENST00000495183.1	HLA-H,HLA-A,HLA-A,HLA-A	-1.4498,-3.6537,-3.3514,-3.934
rs1611714	chr6	29829407	0.181	G/A	upstream	0	0	0					3	9138	ENSG00000233265.1	ENST00000432679.1	MICF	ENST00000383620.4,ENST00000376809.5,ENST00000496081.1,ENST00000495183.1	HLA-H,HLA-A,HLA-A,HLA-A	-1.4498,-3.6537,-3.3514,-3.934
rs1611738	chr6	29831706	0.181	C/A	intergenic	0	0	0					0	11437	ENSG00000233265.1	ENST00000432679.1	MICF	ENST00000383620.4,ENST00000376809.5,ENST00000496081.1,ENST00000495183.1	HLA-H,HLA-A,HLA-A,HLA-A	-1.4498,-3.6537,-3.3514,-3.934
rs1613062	chr6	29921100	0.267	C/G	upstream	29.632	42.1185	-0.493269					8	3272	ENSG00000235290.1	ENST00000439514.1	HLA-W	ENST00000495183.1,ENST00000496081.1,ENST00000376809.5,ENST00000383620.4	HLA-A,HLA-A,HLA-A,HLA-H	-3.934,-3.3514,-3.6537,-1.4498
rs1628578	chr6	29695502	0.267	A/C	Intron	0	0	0					0	585	ENSG00000239257.1	ENST00000428990.1	RPL23AP1	ENST00000445436.1	SUMO2P1	-1.067
rs1632855	chr6	30971769	0.208	A/G	upstream	0	0	0					0	20273	ENSG00000204544.3	ENST00000486149.1	MUC21	ENST00000376316.2	GTF2H4	1.1636
rs1632882	chr6	29916368	0.25	G/T	upstream	0	0	0					0	5523	ENSG00000227766.1	ENST00000429656.1	HCG4P5	ENST00000495183.1,ENST00000496081.1,ENST00000376809.5,ENST00000383620.4	HLA-A,HLA-A,HLA-A,HLA-H	-3.934,-3.3514,-3.6537,-1.4498
rs1632926	chr6	29961274	0.225	A/G	exon	0	0	0					0	287	ENSG00000238024.1	ENST00000453923.1	DDX39BP2	ENST00000495183.1,ENST00000496081.1,ENST00000376809.5,ENST00000376772.3,ENST00000376763.1	HLA-A,HLA-A,HLA-A,PPP1R11,PPP1R11	-3.934,-3.3514,-3.6537,-1.006,3.2025
rs1632957	chr6	29688667	0.267	A/G	upstream	0	0	0	RUNX1	75.3	89.7	0.0302	3	688	ENSG00000256207.1	ENST00000539729.1	NA	ENST00000445436.1	SUMO2P1	-1.067
rs1632962	chr6	29683808	0.263	G/A	upstream	0	0	0	RUNX1	65.8	80.3	0.018	0	4169	ENSG00000256207.1	ENST00000539729.1	NA	ENST00000445436.1	SUMO2P1	-1.067
rs1632964	chr6	29682239	0.263	C/T	upstream	0	0	0					0	5738	ENSG00000256207.1	ENST00000539729.1	NA	ENST00000445436.1	SUMO2P1	-1.067
rs1633005	chr6	29764472	0.19	C/T	exon	0	0	0	FOXD1	71.2	85.5	0.0252	0	3621	ENSG00000176998.3	ENST00000320533.2	HCG4	ENST00000383620.4	HLA-H	-1.4498
rs1633063	chr6	29726046	0.25	C/T	upstream	0	0	0					0	7120	ENSG00000235821.1	ENST00000441380.1	IFITM4P
rs1633088	chr6	29713580	0.292	T/C	Intron	0	0	0					0	2485	ENSG00000227758.1	ENST00000435408.1	HCG9P5
rs1634714	chr6	30951561	0.155	T/C	5UTR	0	0	0					0	65	ENSG00000204544.3	ENST00000486149.1	MUC21	ENST00000376316.2,ENST00000376567.2	GTF2H4,DDR1	1.1636,1.1805
rs1634721	chr6	30977680	0.121	G/A	upstream	0	0	0	MAX	70.6	83.2	0.0174	0	20008	ENSG00000226568.1	ENST00000416716.1	NA
rs1634726	chr6	30985828	0.167	G/A	Intron	0	0	0					0	11860	ENSG00000226568.1	ENST00000416716.1	NA
rs165255	chr6	29989695	0.317	G/C	Intron	0	0	0					0	9794	ENSG00000232757.1	ENST00000427296.1	ETF1P1	ENST00000376772.3,ENST00000376763.1,ENST00000495183.1,ENST00000496081.1,ENST00000376809.5	PPP1R11,PPP1R11,HLA-A,HLA-A,HLA-A	-1.006,3.2025,-3.934,-3.3514,-3.6537
rs1655900	chr6	29916618	0.181	G/A	upstream	0	0	0	Hand1::Tcfe2a	80.7	67.4	0.0216	0	5773	ENSG00000227766.1	ENST00000429656.1	HCG4P5	ENST00000495183.1,ENST00000496081.1,ENST00000376809.5,ENST00000383620.4	HLA-A,HLA-A,HLA-A,HLA-H	-3.934,-3.3514,-3.6537,-1.4498
rs172328	chr6	28790528	0.15	C/T	intergenic	0	0	0					0	637	23778	23778	NA
rs17274691	chr6	23337844	0.158	G/A	upstream	0	0	0					0	94	ENSG00000235743.1	ENST00000431001.1	RP11-439H9.1
rs17274817	chr6	23343918	0.133	A/T	Intron	0	0	0					0	5978	ENSG00000235743.1	ENST00000431001.1	RP11-439H9.1
rs17275006	chr6	23345936	0.133	G/A	Intron	0	0	0					0	7996	ENSG00000235743.1	ENST00000431001.1	RP11-439H9.1
rs1736922	chr6	29693969	0.308	C/T	exon	0	0	0					0	657	ENSG00000204642.7	ENST00000444621.1	HLA-F	ENST00000445436.1	SUMO2P1	-1.067
rs1737077	chr6	29725295	0.292	G/T	upstream	0	0	0	HLF	86	75.8	0.0242	0	6369	ENSG00000235821.1	ENST00000441380.1	IFITM4P
rs175597	chr6	27810626	0.117	T/C	Intron	0	0	0					0	4185	ENSG00000233822.2	ENST00000396980.3	HIST1H2BN	ENST00000331442.3,ENST00000377401.2	HIST1H1B,HIST1H2BL	-1.3243,1.086
rs17693963	chr6	27710165	0.108	A/C	upstream	0	0	0	ESR2,Esrrb	72.6,69.9	81.5,82.1	0.004,0.0108	0	3891	ENSG00000216915.1	ENST00000407924.1	RP1-97D16.1	ENST00000377401.2	HIST1H2BL	1.086
rs17695758	chr6	27837183	0.117	T/C	upstream	0	0	0					0	1823	ENSG00000184357.3	ENST00000331442.3	HIST1H1B	ENST00000331442.3,ENST00000377401.2	HIST1H1B,HIST1H2BL	-1.3243,1.086
rs17749927	chr6	27669976	0.108	A/G	intergenic	0	0	0					0	8117	ENSG00000246046.1	ENST00000446316.2	NA
rs17750424	chr6	27701122	0.108	T/C	downstream	0	0	0					0	4722	23808	23808	NA	ENST00000377401.2	HIST1H2BL	1.086
rs17750747	chr6	27730334	0.092	T/C	intergenic	0	0	0					8	1051	ENSG00000248841.1	ENST00000508489.1	NA	ENST00000377401.2	HIST1H2BL	1.086
rs17751184	chr6	27775028	0.117	C/T	exon	201.471	176.087	0.193254					28	191	ENSG00000217862.1	ENST00000406085.1	HIST1H4PS1	ENST00000377401.2,ENST00000331442.3	HIST1H2BL,HIST1H1B	1.086,-1.3243
rs17763089	chr6	27835218	0.108	G/A	exon	30.2634	257.221	-3.04606	Myf	73	82.3	0.0234	23	140	ENSG00000184357.3	ENST00000331442.3	HIST1H1B	ENST00000331442.3,ENST00000377401.2	HIST1H1B,HIST1H2BL	-1.3243,1.086
rs1794282	chr6	32666526	0.083	C/T	downstream	0	0	0					0	8205	ENSG00000235040.1	ENST00000422088.1	MTCO3P1
rs1794520	chr6	32662338	0.092	T/A	intergenic	0	0	0	FOXA1	71.7	83.4	0	0	12393	ENSG00000235040.1	ENST00000422088.1	MTCO3P1
rs1794693	chr6	167405670	0.483	C/T	Intron	0	0	0					0	6882	ENSG00000227598.1	ENST00000444102.1	RP1-167A14.2
rs1794694	chr6	167404751	0.492	C/T	Intron	0	0	0					0	7801	ENSG00000227598.1	ENST00000444102.1	RP1-167A14.2
rs1794696	chr6	167396174	0.492	C/T	Intron	0	0	0					0	16378	ENSG00000227598.1	ENST00000444102.1	RP1-167A14.2
rs1794697	chr6	167395410	0.5	T/C	Intron	0	0	0					0	17142	ENSG00000227598.1	ENST00000444102.1	RP1-167A14.2
rs1811121	chr6	167403539	0.5	C/T	Intron	0	0	0					6	9013	ENSG00000227598.1	ENST00000444102.1	RP1-167A14.2
rs1819333	chr6	167373547	0.483	T/G	upstream	0	0	0					0	2867	ENSG00000026297.10	ENST00000358165.3	RNASET2
rs188015	chr6	27877446	0.125	T/A	downstream	0	0	0	TBP,Foxa2,FOXA1	74.6,69.7,70.7	84.7,80.4,82.3	0.043,0.0124,0.0036	0	2727	ENSG00000168131.2	ENST00000303324.2	OR2B2	ENST00000331442.3	HIST1H1B	-1.3243
rs1925439	chr6	23315977	0.15	C/T	intergenic	0	0	0					0	21961	ENSG00000235743.1	ENST00000431001.1	RP11-439H9.1
rs1980493	chr6	32363215	0.108	T/C	Intron	0	0	0					0	4927	ENSG00000228962.1	ENST00000426643.1	HCG23
rs2001097	chr6	32383858	0.125	G/T	upstream	0	84.2645	-6.41387	IRF2,IRF1	74.6,80.3	81.6,89.8	0.0012,0.0034	2	4346	ENSG00000204290.5	ENST00000468270.1	NA
rs2001098	chr6	32383837	0.125	G/A	upstream	0	84.2645	-6.41387					2	4325	ENSG00000204290.5	ENST00000468270.1	NA
rs2001099	chr6	32383633	0.125	G/C	upstream	75.7892	84.2645	-0.151042	Esrrb,RORA_1	80.6,82.8	67.9,70.6	0.0062,0.0264	10	4121	ENSG00000204290.5	ENST00000468270.1	NA
rs2001100	chr6	32383488	0.125	T/A	upstream	90.3676	95.2965	-0.0758008					14	3976	ENSG00000204290.5	ENST00000468270.1	NA
rs200481	chr6	27773832	0.117	T/A	upstream	53.8315	0	5.77693					0	1003	ENSG00000217862.1	ENST00000406085.1	HIST1H4PS1	ENST00000377401.2,ENST00000331442.3	HIST1H2BL,HIST1H1B	1.086,-1.3243
rs200482	chr6	27773904	0.117	G/A	upstream	53.8315	0	5.77693	MAX,Sox17,USF1	81.4,65.5,85.4	68.8,80.2,69.8	0.035,0,0.0068	0	931	ENSG00000217862.1	ENST00000406085.1	HIST1H4PS1	ENST00000377401.2,ENST00000331442.3	HIST1H2BL,HIST1H1B	1.086,-1.3243
rs200483	chr6	27774824	0.117	G/A	upstream	201.471	170.351	0.240761	Tal1::Gata1	75.5	86.2	0.034	27	11	ENSG00000217862.1	ENST00000406085.1	HIST1H4PS1	ENST00000377401.2,ENST00000331442.3	HIST1H2BL,HIST1H1B	1.086,-1.3243
rs200484	chr6	27775674	0.1	A/G	exon	201.471	170.351	0.240761					27	34	ENSG00000185130.4	ENST00000377401.2	HIST1H2BL	ENST00000377401.2,ENST00000331442.3	HIST1H2BL,HIST1H1B	1.086,-1.3243
rs200485	chr6	27775697	0.117	G/C	5UTR	201.471	170.351	0.240761					27	11	ENSG00000185130.4	ENST00000377401.2	HIST1H2BL	ENST00000377401.2,ENST00000331442.3	HIST1H2BL,HIST1H1B	1.086,-1.3243
rs200489	chr6	27798257	0.108	T/C	upstream	47.3856	75.4042	-0.659074	NFE2L2,MIZF	72.4,81.6	82.9,70	0.0482,0.0018	17	1047	ENSG00000197914.2	ENST00000357549.2	HIST1H4K	ENST00000377401.2,ENST00000331442.3	HIST1H2BL,HIST1H1B	1.086,-1.3243
rs200490	chr6	27796935	0.117	G/T	upstream	0	0	0	FOXF2,Foxa2,Foxd3,FOXA1,MEF2A	70.2,79,73.4,76.3,71.7	80.3,89.7,82.8,87.7,82	0.0428,0.0124,0.0446,0.0046,0.0446	2	2369	ENSG00000197914.2	ENST00000357549.2	HIST1H4K	ENST00000377401.2,ENST00000331442.3	HIST1H2BL,HIST1H1B	1.086,-1.3243
rs200501	chr6	27788942	0.117	C/T	upstream	0	0	0					0	2941	ENSG00000197238.3	ENST00000355057.1	HIST1H4J	ENST00000377401.2,ENST00000331442.3	HIST1H2BL,HIST1H1B	1.086,-1.3243
rs200948	chr6	27835272	0.117	T/C	exon	30.2634	257.221	-3.04606					23	86	ENSG00000184357.3	ENST00000331442.3	HIST1H1B	ENST00000331442.3,ENST00000377401.2	HIST1H1B,HIST1H2BL	-1.3243,1.086
rs200949	chr6	27835435	0.117	A/G	upstream	30.2634	263.197	-3.07907					22	75	ENSG00000184357.3	ENST00000331442.3	HIST1H1B	ENST00000331442.3,ENST00000377401.2	HIST1H1B,HIST1H2BL	-1.3243,1.086
rs200950	chr6	27835772	0.117	A/G	upstream	19.7474	81.568	-1.99266					3	412	ENSG00000184357.3	ENST00000331442.3	HIST1H1B	ENST00000331442.3,ENST00000377401.2	HIST1H1B,HIST1H2BL	-1.3243,1.086
rs200952	chr6	27836976	0.117	C/T	upstream	0	0	0					0	1616	ENSG00000184357.3	ENST00000331442.3	HIST1H1B	ENST00000331442.3,ENST00000377401.2	HIST1H1B,HIST1H2BL	-1.3243,1.086
rs200953	chr6	27837267	0.117	T/C	upstream	0	0	0	Arnt	66.4	83.4	0	0	1907	ENSG00000184357.3	ENST00000331442.3	HIST1H1B	ENST00000331442.3,ENST00000377401.2	HIST1H1B,HIST1H2BL	-1.3243,1.086
rs200954	chr6	27838764	0.117	C/G	upstream	3.30974	0	2.1076					6	1334	ENSG00000182572.2	ENST00000328488.2	HIST1H3I	ENST00000331442.3,ENST00000377401.2	HIST1H1B,HIST1H2BL	-1.3243,1.086
rs200977	chr6	27854301	0.117	T/C	upstream	0	0	0					0	4268	ENSG00000197153.3	ENST00000359303.2	HIST1H3J	ENST00000331442.3,ENST00000377401.2	HIST1H1B,HIST1H2BL	-1.3243,1.086
rs200981	chr6	27833174	0.117	A/G	exon	118.366	257.221	-1.11322	Zfx,NR4A2	74.2,75.4	85.1,89.2	0.0442,0.044	21	139	ENSG00000198374.3	ENST00000357320.2	HIST1H2AL	ENST00000331442.3,ENST00000377401.2	HIST1H1B,HIST1H2BL	-1.3243,1.086
rs200989	chr6	27816442	0.117	A/G	Intron	0	0	0					0	10001	ENSG00000233822.2	ENST00000396980.3	HIST1H2BN	ENST00000331442.3,ENST00000377401.2	HIST1H1B,HIST1H2BL	-1.3243,1.086
rs200990	chr6	27815823	0.117	T/G	Intron	0	0	0					0	9382	ENSG00000233822.2	ENST00000396980.3	HIST1H2BN	ENST00000331442.3,ENST00000377401.2	HIST1H1B,HIST1H2BL	-1.3243,1.086
rs200995	chr6	27813694	0.117	T/C	Intron	0	0	0					0	7253	ENSG00000233822.2	ENST00000396980.3	HIST1H2BN	ENST00000331442.3,ENST00000377401.2	HIST1H1B,HIST1H2BL	-1.3243,1.086
rs200996	chr6	27811828	0.117	G/A	Intron	0	0	0	PBX1,Sox17	82.1,80.5	71.8,65.8	0.0398,0.0292	0	5387	ENSG00000233822.2	ENST00000396980.3	HIST1H2BN	ENST00000331442.3,ENST00000377401.2	HIST1H1B,HIST1H2BL	-1.3243,1.086
rs201002	chr6	27808192	0.108	A/G	Intron	90.0561	84.7507	0.0866074	STAT1	81.3	71.7	0.0446	1	1751	ENSG00000233822.2	ENST00000396980.3	HIST1H2BN	ENST00000331442.3,ENST00000377401.2	HIST1H1B,HIST1H2BL	-1.3243,1.086
rs2013815	chr6	167373812	0.483	T/A	upstream	0	0	0	Nr2e3	69	84.5	0.0224	0	3132	ENSG00000026297.10	ENST00000358165.3	RNASET2
rs2015864	chr6	167381476	0.475	T/C	downstream	0	0	0					0	10796	ENSG00000026297.10	ENST00000358165.3	RNASET2
rs2021722	chr6	30174131	0.225	C/T	Intron	0	0	0	NHLH1	74.9	85.5	0.0256	0	1588	ENSG00000234127.3	ENST00000437089.1	TRIM26	ENST00000454678.2,ENST00000416596.1,ENST00000480999.1	TRIM26,TRIM26,TRIM26	1.1395,-1.4129,-1.7469
rs2022083	chr6	30213540	0.192	A/T	Intron	0	0	0					0	7461	ENSG00000236475.1	ENST00000427723.1	TRIM26BP	ENST00000416596.1,ENST00000454678.2,ENST00000480999.1,ENST00000454129.1,ENST00000436442.2	TRIM26,TRIM26,TRIM26,HCG18,RPP21	-1.4129,1.1395,-1.7469,1.0936,1.0303
rs202906	chr6	28011652	0.125	T/C	upstream	0	0	0	Gata1	80	65.3	0.0046	0	2559	ENSG00000187763.3	ENST00000429302.1	OR2B7P
rs204999	chr6	32109979	0.233	A/G	downstream	0	0	0					0	7654	ENSG00000204314.6	ENST00000467780.1	PRRT1	ENST00000375244.3,ENST00000375107.3,ENST00000375050.2,ENST00000490077.1	TNXB,AGPAT1,PBX2,TNXB	-1.3714,-1.6786,-1.1236,-1.181
rs2071278	chr6	32165444	0.095	A/G	Intron	8.43115	103.733	-3.47314					4	88	ENSG00000204301.5	ENST00000443903.2	NOTCH4	ENST00000375050.2,ENST00000375107.3,ENST00000375244.3	PBX2,AGPAT1,TNXB	-1.1236,-1.6786,-1.3714
rs209181	chr6	28792477	0.134	G/A	intergenic	0	0	0					0	1310	23778	23778	NA
rs2093375	chr6	70841894	0.475	C/T	Intron	0	0	0	RUNX1	84.8	70.4	0.0392	0	7054	ENSG00000256233.1	ENST00000546070.1	NA
rs2097432	chr6	32590771	0.117	T/C	upstream	0	0	0					0	5184	ENSG00000196735.6	ENST00000422863.1	HLA-DQA1
rs2105903	chr6	32395656	0.125	A/T	intergenic	0	0	0					0	11962	ENSG00000204287.7	ENST00000395388.2	HLA-DRA
rs2106072	chr6	30153363	0.112	G/A	3UTR	0	0	0					0	3027	ENSG00000233892.1	ENST00000446875.1	PAIP1P1	ENST00000480999.1,ENST00000454678.2,ENST00000416596.1	TRIM26,TRIM26,TRIM26	-1.7469,1.1395,-1.4129
rs2107203	chr6	29669830	0.293	G/A	downstream	0	41.0331	-5.39345	Hand1::Tcfe2a	85.1	98.3	0.024	0	6493	ENSG00000233916.1	ENST00000435787.1	ZDHHC20P1	ENST00000445436.1	SUMO2P1	-1.067
rs2142703	chr6	26289605	0.458	A/G	upstream	0	0	0	Gata1	88.6	74	0.033	0	2850	23677	23677	NA	ENST00000356350.2,ENST00000377745.2,ENST00000303910.2,ENST00000244601.3,ENST00000356386.2,ENST00000377708.2,ENST00000359985.1	HIST1H2BH,HIST1H4F,HIST1H2AE,HIST1H2BG,BTN3A2,BTN3A2,HIST1H2BF	-2.3932,-1.5613,-1.8512,-2.2193,-1.1583,-1.1594,-1.0022
rs2143462	chr6	32335204	0.151	G/A	Intron	0	0	0					0	4444	ENSG00000204296.6	ENST00000527965.1	C6orf10
rs2143668	chr6	29432173	0.117	A/T	upstream	0	0	0	Foxa2,Nr2e3	90.5,69.2	79.8,84.7	0.0456,0.0224	0	2900	ENSG00000204688.5	ENST00000473369.1	OR2H1
rs2145904	chr6	70839151	0.467	A/G	Intron	0	0	0					0	7378	ENSG00000082293.7	ENST00000455415.1	COL19A1
rs2149083	chr6	167370971	0.475	G/C	upstream	0	102.562	-6.69435					5	291	ENSG00000026297.10	ENST00000358165.3	RNASET2
rs2149084	chr6	167370988	0.475	G/C	upstream	0	102.562	-6.69435	Pax5	76.7	83.5	0.0318	6	308	ENSG00000026297.10	ENST00000358165.3	RNASET2
rs2149085	chr6	167371110	0.483	T/C	upstream	0	102.562	-6.69435					2	430	ENSG00000026297.10	ENST00000358165.3	RNASET2
rs2149090	chr6	167372764	0.483	T/C	upstream	0	0	0					0	2084	ENSG00000026297.10	ENST00000358165.3	RNASET2
rs2149091	chr6	167372786	0.483	C/T	upstream	0	0	0	FOXI1,Gata1	69.1,81.1	80.1,95.7	0.0052,0.0076	0	2106	ENSG00000026297.10	ENST00000358165.3	RNASET2
rs2149092	chr6	167372978	0.475	C/T	upstream	0	0	0	Stat3	75.1	85.7	0.0462	0	2298	ENSG00000026297.10	ENST00000358165.3	RNASET2
rs2149093	chr6	167373045	0.467	T/C	upstream	0	0	0	Klf4	70.3	82.4	0.0344	0	2365	ENSG00000026297.10	ENST00000358165.3	RNASET2
rs2156874	chr6	31335976	0.158	G/C	upstream	0	0	0					0	1300	ENSG00000228432.1	ENST00000414224.1	DHFRP2	ENST00000434333.1,ENST00000412585.2,ENST00000498007.1,ENST00000428231.2,ENST00000484008.1,ENST00000449934.1,ENST00000376237.4,ENST00000484378.1,ENST00000376228.5,ENST00000383329.3,ENST00000539307.1,ENST00000487245.1,ENST00000470363.1	HLA-B,HLA-B,HLA-B,NA,NA,MICA,HLA-C,HLA-C,HLA-C,HLA-C,HLA-C,HLA-C,HLA-C	-2.9414,-4.7115,-2.5045,-5.2783,-1.7619,-3.0713,-3.6093,-1.6486,-2.202,-4.5424,-2.8247,-2.8705,-1.331
rs2157336	chr6	32386061	0.125	C/T	intergenic	0	0	0					0	6549	ENSG00000204290.5	ENST00000468270.1	NA
rs2157678	chr6	30128949	0.142	G/T	upstream	0	0	0	TBP	70.2	81.6	0.0118	0	237	ENSG00000204613.5	ENST00000449742.2	TRIM10	ENST00000480999.1,ENST00000454678.2,ENST00000416596.1,ENST00000376763.1,ENST00000376772.3	TRIM26,TRIM26,TRIM26,PPP1R11,PPP1R11	-1.7469,1.1395,-1.4129,3.2025,-1.006
rs2179517	chr6	26198845	0.4	G/C	Intron	0	192.962	-7.59963					16	625	ENSG00000196866.2	ENST00000341023.1	HIST1H2AD	ENST00000359985.1,ENST00000340756.2,ENST00000244601.3,ENST00000303910.2,ENST00000289316.2,ENST00000377777.4,ENST00000377745.2,ENST00000356350.2,ENST00000314088.5,ENST00000396984.1,ENST00000377803.2	HIST1H2BF,HIST1H4D,HIST1H2BG,HIST1H2AE,HIST1H2BD,HIST1H2BD,HIST1H4F,HIST1H2BH,HIST1H2AC,HIST1H2BC,HIST1H4C	-1.0022,1.0772,-2.2193,-1.8512,1.5296,2.0311,-1.5613,-2.3932,1.132,1.9555,1.4682
rs2181011	chr6	70839436	0.475	A/G	Intron	0	0	0	NFYA,Sox17	70.9,75.1	81.2,89.8	0.0348,0	0	7663	ENSG00000082293.7	ENST00000455415.1	COL19A1
rs2187668	chr6	32605884	0.082	C/T	Intron	0	0	0					0	675	ENSG00000196735.6	ENST00000460633.1	HLA-DQA1
rs2187820	chr6	32385873	0.125	C/T	intergenic	0	0	0					0	6361	ENSG00000204290.5	ENST00000468270.1	NA
rs2188099	chr6	30209918	0.192	A/G	exon	0	0	0					0	3839	ENSG00000236475.1	ENST00000427723.1	TRIM26BP	ENST00000416596.1,ENST00000454678.2,ENST00000480999.1,ENST00000454129.1	TRIM26,TRIM26,TRIM26,HCG18	-1.4129,1.1395,-1.7469,1.0936
rs2188100	chr6	30181883	0.147	G/A	upstream	193.358	225.584	-0.221331					28	678	ENSG00000234127.3	ENST00000453195.1	TRIM26	ENST00000416596.1,ENST00000454678.2,ENST00000480999.1	TRIM26,TRIM26,TRIM26	-1.4129,1.1395,-1.7469
rs2206853	chr6	29437033	0.117	C/T	Intron	0	0	0					0	549	ENSG00000225797.2	ENST00000457888.2	UBDP1
rs2208609	chr6	70822812	0.458	A/G	Intron	0	0	0	Foxa2	80.8	70.1	0.0456	0	8959	ENSG00000082293.7	ENST00000455415.1	COL19A1
rs2213580	chr6	32388574	0.125	T/C	intergenic	0	0	0	Hand1::Tcfe2a	77	90.2	0.024	0	9062	ENSG00000204290.5	ENST00000468270.1	NA
rs2227138	chr6	32384500	0.108	C/T	upstream	0	0	0	NR3C1	73.8	80.7	0.0152	0	4988	ENSG00000204290.5	ENST00000468270.1	NA
rs2230683	chr6	28891176	0.086	T/C	exon	133.049	128.731	0.0472326	Myf	76.3	85.6	0.0234	24	513	ENSG00000204713.6	ENST00000481474.1	TRIM27
rs2232423	chr6	28366151	0.117	A/G	exon	0	13.9452	-3.90161					0	1356	ENSG00000158691.10	ENST00000396827.3	ZSCAN12
rs2232426	chr6	28360659	0.117	G/C	Intron	0	0	0					0	6848	ENSG00000158691.10	ENST00000396827.3	ZSCAN12
rs2232429	chr6	28359632	0.117	T/G	Intron	0	0	0					0	7875	ENSG00000158691.10	ENST00000396827.3	ZSCAN12
rs2233956	chr6	31081205	0.211	T/C	upstream	0	0	0					0	868	ENSG00000204542.2	ENST00000259870.3	C6orf15	ENST00000512418.1,ENST00000376257.3	CCHCR1,TCF19	-1.3541,-1.5904
rs2233974	chr6	31080016	0.2	C/G	exon	0	0	0					0	319	ENSG00000204542.2	ENST00000259870.3	C6orf15	ENST00000512418.1,ENST00000376257.3	CCHCR1,TCF19	-1.3541,-1.5904
rs2233980	chr6	31079644	0.167	G/A	exon	0	0	0					0	691	ENSG00000204542.2	ENST00000259870.3	C6orf15	ENST00000512418.1,ENST00000376257.3	CCHCR1,TCF19	-1.3541,-1.5904
rs2239529	chr6	30078330	0.164	C/T	exon	0	0	0					0	31	ENSG00000204616.4	ENST00000477254.1	NA	ENST00000376763.1,ENST00000376772.3,ENST00000480999.1	PPP1R11,PPP1R11,TRIM26	3.2025,-1.006,-1.7469
rs2239805	chr6	32411376	0.125	T/G	Intron	0	0	0	Zfx	69.6	80.4	0.0454	0	3711	ENSG00000204287.7	ENST00000416844.2	NA
rs2239806	chr6	32411307	0.125	C/T	Intron	0	0	0	Nr2e3	69	84.5	0.0224	0	3642	ENSG00000204287.7	ENST00000416844.2	NA
rs2240071	chr6	30070932	0.233	C/G	3UTR	121.451	127.077	-0.0648033					23	2084	ENSG00000231226.1	ENST00000440874.1	TRIM31-AS1	ENST00000376763.1,ENST00000376772.3,ENST00000480999.1	PPP1R11,PPP1R11,TRIM26	3.2025,-1.006,-1.7469
rs2245420	chr6	30082688	0.2	G/C	upstream	0	0	0	STAT1	81.4	71.4	0.0292	0	1804	ENSG00000204616.4	ENST00000376734.3	TRIM31	ENST00000376763.1,ENST00000376772.3,ENST00000480999.1,ENST00000454678.2,ENST00000416596.1	PPP1R11,PPP1R11,TRIM26,TRIM26,TRIM26	3.2025,-1.006,-1.7469,1.1395,-1.4129
rs2247056	chr6	31265490	0.297	C/T	Intron	0	0	0					0	3928	ENSG00000256166.1	ENST00000539514.1	XXbac-BPG248L24.13	ENST00000376237.4,ENST00000484378.1,ENST00000376228.5,ENST00000383329.3,ENST00000539307.1,ENST00000487245.1,ENST00000470363.1,ENST00000498007.1,ENST00000428231.2,ENST00000412585.2,ENST00000434333.1	HLA-C,HLA-C,HLA-C,HLA-C,HLA-C,HLA-C,HLA-C,HLA-B,NA,HLA-B,HLA-B	-3.6093,-1.6486,-2.202,-4.5424,-2.8247,-2.8705,-1.331,-2.5045,-5.2783,-4.7115,-2.9414
rs2247719	chr6	29821384	0.25	A/T	upstream	0	0	0	Gata1	67.9	82.3	0.04	1	1115	ENSG00000233265.1	ENST00000432679.1	MICF	ENST00000383620.4,ENST00000376809.5,ENST00000496081.1,ENST00000495183.1	HLA-H,HLA-A,HLA-A,HLA-A	-1.4498,-3.6537,-3.3514,-3.934
rs2248289	chr6	30072721	0.22	T/C	Intron	8.97996	2.36171	1.56984					1	295	ENSG00000231226.1	ENST00000440874.1	TRIM31-AS1	ENST00000376763.1,ENST00000376772.3,ENST00000480999.1	PPP1R11,PPP1R11,TRIM26	3.2025,-1.006,-1.7469
rs2249099	chr6	30079307	0.164	C/A	exon	0	0	0					0	175	ENSG00000204616.4	ENST00000480808.1	TRIM31	ENST00000376763.1,ENST00000376772.3,ENST00000480999.1	PPP1R11,PPP1R11,TRIM26	3.2025,-1.006,-1.7469
rs2256543	chr6	29937833	0.425	C/T	upstream	0	0	0					0	2407	ENSG00000229390.1	ENST00000413248.1	MICD	ENST00000495183.1,ENST00000496081.1,ENST00000376809.5,ENST00000383620.4,ENST00000376772.3,ENST00000376763.1	HLA-A,HLA-A,HLA-A,HLA-H,PPP1R11,PPP1R11	-3.934,-3.3514,-3.6537,-1.4498,-1.006,3.2025
rs2284174	chr6	30713580	0.183	T/C	upstream	0	0	0					0	1248	ENSG00000137331.10	ENST00000259874.5	IER3	ENST00000376389.3,ENST00000445853.1,ENST00000487376.1,ENST00000476729.1,ENST00000538863.1,ENST00000435534.1,ENST00000422827.2,ENST00000327892.8,ENST00000376421.5,ENST00000482141.1,ENST00000274853.3,ENST00000467662.1,ENST00000376424.2,ENST00000376442.3,ENST00000376437.5	FLOT1,FLOT1,FLOT1,FLOT1,NA,TUBB,NA,TUBB,NRM,NRM,PPP1R18,PPP1R18,NA,DHX16,DHX16	-1.5183,1.2237,-1.5221,-1.2589,5.1373,-5.4001,-1.9137,-2.1516,-1.6101,-2.076,-2.3524,-1.773,-1.9469,-1.0707,1.2721
rs2345571	chr6	167403400	0.483	G/T	Intron	25.1324	39.1483	-0.619501					9	9152	ENSG00000227598.1	ENST00000444102.1	RP1-167A14.2
rs2393592	chr6	26285560	0.467	A/G	exon	337.971	312.581	0.112324	MAX	82.7	70	0.009	62	176	ENSG00000158406.2	ENST00000377727.1	HIST1H4H	ENST00000356350.2,ENST00000377745.2,ENST00000303910.2,ENST00000244601.3,ENST00000356386.2,ENST00000377708.2,ENST00000359985.1,ENST00000340756.2	HIST1H2BH,HIST1H4F,HIST1H2AE,HIST1H2BG,BTN3A2,BTN3A2,HIST1H2BF,HIST1H4D	-2.3932,-1.5613,-1.8512,-2.2193,-1.1583,-1.1594,-1.0022,1.0772
rs2393593	chr6	26285683	0.492	T/C	exon	337.971	312.581	0.112324					62	53	ENSG00000158406.2	ENST00000377727.1	HIST1H4H	ENST00000356350.2,ENST00000377745.2,ENST00000303910.2,ENST00000244601.3,ENST00000356386.2,ENST00000377708.2,ENST00000359985.1,ENST00000340756.2	HIST1H2BH,HIST1H4F,HIST1H2AE,HIST1H2BG,BTN3A2,BTN3A2,HIST1H2BF,HIST1H4D	-2.3932,-1.5613,-1.8512,-2.2193,-1.1583,-1.1594,-1.0022,1.0772
rs2394736	chr6	30062133	0.467	A/T	upstream	0	0	0					0	5402	ENSG00000252901.1	ENST00000517092.1	AL669914.1	ENST00000376763.1,ENST00000376772.3,ENST00000480999.1	PPP1R11,PPP1R11,TRIM26	3.2025,-1.006,-1.7469
rs2394818	chr6	30350712	0.458	A/T	intergenic	0	0	0	RXR::RAR_DR5	82.7	75	0.0258	0	18654	ENSG00000236405.1	ENST00000441056.1	UBQLN1P1	ENST00000436442.2,ENST00000454129.1	RPP21,HCG18	1.0303,1.0936
rs2394819	chr6	30350831	0.458	A/G	intergenic	0	0	0	Tal1::Gata1,Sox17	85.2,72	74.5,86.7	0.0354,0	0	18773	ENSG00000236405.1	ENST00000441056.1	UBQLN1P1	ENST00000436442.2,ENST00000454129.1	RPP21,HCG18	1.0303,1.0936
rs2394820	chr6	30350955	0.458	T/C	intergenic	0	0	0					0	18897	ENSG00000236405.1	ENST00000441056.1	UBQLN1P1	ENST00000436442.2,ENST00000454129.1	RPP21,HCG18	1.0303,1.0936
rs2395149	chr6	32325562	0.092	G/A	Intron	0	0	0					0	4907	ENSG00000223335.1	ENST00000411403.1	U6
rs2395159	chr6	32384077	0.125	C/T	upstream	0	7.49753	-3.08704					1	4565	ENSG00000204290.5	ENST00000468270.1	NA
rs2395161	chr6	32387752	0.125	A/C	intergenic	0	0	0					0	8240	ENSG00000204290.5	ENST00000468270.1	NA
rs2395162	chr6	32387780	0.125	G/T	intergenic	0	2.92385	-1.97227	Sox17,Sox5	72.1,65.1	86.7,81.2	0.0434,0.0478	0	8268	ENSG00000204290.5	ENST00000468270.1	NA
rs2395164	chr6	32387860	0.125	C/T	intergenic	0	0	0					0	8348	ENSG00000204290.5	ENST00000468270.1	NA
rs2395167	chr6	32388308	0.125	C/T	intergenic	0	0	0	Nr2e3	69	84.5	0.0224	0	8796	ENSG00000204290.5	ENST00000468270.1	NA
rs2395171	chr6	32394537	0.125	C/T	intergenic	0	0	0	GABPA	87.5	75.4	0.0074	0	13081	ENSG00000204287.7	ENST00000395388.2	HLA-DRA
rs2395225	chr6	32590624	0.142	T/C	upstream	0	20.9851	-4.45845	Arnt	66.4	83.4	0	2	5331	ENSG00000196735.6	ENST00000422863.1	HLA-DQA1
rs239935	chr6	167411788	0.483	A/G	Intron	99.6004	134.153	-0.425959					6	764	ENSG00000227598.1	ENST00000444102.1	RP1-167A14.2
rs239936	chr6	167411616	0.45	T/C	Intron	135.625	175.083	-0.366027					9	936	ENSG00000227598.1	ENST00000444102.1	RP1-167A14.2
rs2442735	chr6	31346653	0.158	A/G	upstream	0	0	0	USF1	80.1	64.5	0.0498	0	1456	ENSG00000230994.1	ENST00000449999.1	FGFR3P1	ENST00000434333.1,ENST00000412585.2,ENST00000498007.1,ENST00000428231.2,ENST00000484008.1,ENST00000449934.1	HLA-B,HLA-B,HLA-B,NA,NA,MICA	-2.9414,-4.7115,-2.5045,-5.2783,-1.7619,-3.0713
rs2508049	chr6	29823883	0.208	A/G	upstream	0	0	0					0	3614	ENSG00000233265.1	ENST00000432679.1	MICF	ENST00000383620.4,ENST00000376809.5,ENST00000496081.1,ENST00000495183.1	HLA-H,HLA-A,HLA-A,HLA-A	-1.4498,-3.6537,-3.3514,-3.934
rs2508051	chr6	29820034	0.25	T/C	downstream	0	0	0					0	233	ENSG00000233265.1	ENST00000432679.1	MICF	ENST00000383620.4,ENST00000376809.5,ENST00000496081.1,ENST00000495183.1	HLA-H,HLA-A,HLA-A,HLA-A	-1.4498,-3.6537,-3.3514,-3.934
rs2508052	chr6	29820002	0.185	C/A	downstream	0	0	0					0	265	ENSG00000233265.1	ENST00000432679.1	MICF	ENST00000383620.4,ENST00000376809.5,ENST00000496081.1,ENST00000495183.1	HLA-H,HLA-A,HLA-A,HLA-A	-1.4498,-3.6537,-3.3514,-3.934
rs2517546	chr6	31009055	0.192	C/T	downstream	0	0	0	NFYA	85.9	75.5	0.0252	1	11365	ENSG00000226568.1	ENST00000416716.1	NA
rs2517576	chr6	30815035	0.19	G/A	Intron	0	0	0	Foxa2	70.2	80.9	0.0124	2	900	ENSG00000237923.1	ENST00000442852.1	XXbac-BPG27H4.8	ENST00000376567.2,ENST00000376316.2	DDR1,GTF2H4	1.1805,1.1636
rs2517578	chr6	30811265	0.183	G/C	Intron	0	0	0					3	4670	ENSG00000237923.1	ENST00000442852.1	XXbac-BPG27H4.8	ENST00000376567.2,ENST00000376316.2	DDR1,GTF2H4	1.1805,1.1636
rs2517589	chr6	30204008	0.192	T/C	Intron	0	0	0	FOXO3	81.4	68.2	0.0478	0	1753	ENSG00000242996.1	ENST00000455957.1	HCG18	ENST00000416596.1,ENST00000454678.2,ENST00000480999.1,ENST00000454129.1	TRIM26,TRIM26,TRIM26,HCG18	-1.4129,1.1395,-1.7469,1.0936
rs2517595	chr6	30084549	0.147	G/A	upstream	0	5.12951	-2.61577					0	3665	ENSG00000204616.4	ENST00000376734.3	TRIM31	ENST00000376763.1,ENST00000376772.3,ENST00000480999.1,ENST00000454678.2,ENST00000416596.1	PPP1R11,PPP1R11,TRIM26,TRIM26,TRIM26	3.2025,-1.006,-1.7469,1.1395,-1.4129
rs2517597	chr6	30081189	0.147	G/A	Intron	7.3645	0	3.06428					0	305	ENSG00000204616.4	ENST00000376734.3	TRIM31	ENST00000376763.1,ENST00000376772.3,ENST00000480999.1,ENST00000454678.2	PPP1R11,PPP1R11,TRIM26,TRIM26	3.2025,-1.006,-1.7469,1.1395
rs2517598	chr6	30080274	0.164	G/A	exon	0	0	0					0	21	ENSG00000204616.4	ENST00000493404.1	TRIM31	ENST00000376763.1,ENST00000376772.3,ENST00000480999.1	PPP1R11,PPP1R11,TRIM26	3.2025,-1.006,-1.7469
rs2517611	chr6	30169327	0.225	A/G	Intron	0	0	0	znf143,TEAD1	77.8,72.3	84.3,82.3	0.003,0.0064	0	3170	ENSG00000234127.3	ENST00000420345.1	NA	ENST00000480999.1,ENST00000454678.2,ENST00000416596.1	TRIM26,TRIM26,TRIM26	-1.7469,1.1395,-1.4129
rs2517612	chr6	30169092	0.147	A/G	Intron	0	0	0	Ddit3::Cebpa	74.2	85.9	0	0	3405	ENSG00000234127.3	ENST00000420345.1	NA	ENST00000480999.1,ENST00000454678.2,ENST00000416596.1	TRIM26,TRIM26,TRIM26	-1.7469,1.1395,-1.4129
rs2517613	chr6	30165662	0.192	G/A	Intron	0	0	0					0	6835	ENSG00000234127.3	ENST00000420345.1	NA	ENST00000480999.1,ENST00000454678.2,ENST00000416596.1	TRIM26,TRIM26,TRIM26	-1.7469,1.1395,-1.4129
rs2517614	chr6	30163955	0.225	G/A	Intron	0	0	0					0	5783	ENSG00000234127.3	ENST00000480999.1	TRIM26	ENST00000480999.1,ENST00000454678.2,ENST00000416596.1	TRIM26,TRIM26,TRIM26	-1.7469,1.1395,-1.4129
rs2517618	chr6	30158127	0.147	G/A	exon	0	0	0					0	43	ENSG00000234127.3	ENST00000480999.1	TRIM26	ENST00000480999.1,ENST00000454678.2,ENST00000416596.1	TRIM26,TRIM26,TRIM26	-1.7469,1.1395,-1.4129
rs2517622	chr6	30155149	0.142	G/C	exon	0	0	0					0	1241	ENSG00000233892.1	ENST00000446875.1	PAIP1P1	ENST00000480999.1,ENST00000454678.2,ENST00000416596.1	TRIM26,TRIM26,TRIM26	-1.7469,1.1395,-1.4129
rs2517645	chr6	30122623	0.164	T/C	Intron	14.3228	34.6052	-1.2164	TBP,Spz1	84.3,75.9	73.1,85.7	0.025,0.0098	2	643	ENSG00000204613.5	ENST00000542439.1	NA	ENST00000480999.1,ENST00000454678.2,ENST00000416596.1,ENST00000376763.1,ENST00000376772.3	TRIM26,TRIM26,TRIM26,PPP1R11,PPP1R11	-1.7469,1.1395,-1.4129,3.2025,-1.006
rs2517672	chr6	29937262	0.315	A/G	upstream	0	0	0	Sox5	84.1	67.9	0.0432	0	2978	ENSG00000229390.1	ENST00000413248.1	MICD	ENST00000495183.1,ENST00000496081.1,ENST00000376809.5,ENST00000383620.4,ENST00000376772.3,ENST00000376763.1	HLA-A,HLA-A,HLA-A,HLA-H,PPP1R11,PPP1R11	-3.934,-3.3514,-3.6537,-1.4498,-1.006,3.2025
rs2517681	chr6	29932330	0.483	C/T	downstream	69.1522	26.1567	1.36918					2	7910	ENSG00000229390.1	ENST00000413248.1	MICD	ENST00000495183.1,ENST00000496081.1,ENST00000376809.5,ENST00000383620.4	HLA-A,HLA-A,HLA-A,HLA-H	-3.934,-3.3514,-3.6537,-1.4498
rs2517855	chr6	29823164	0.181	G/A	upstream	0	0	0	Gata1	87	72.4	0.033	0	2895	ENSG00000233265.1	ENST00000432679.1	MICF	ENST00000383620.4,ENST00000376809.5,ENST00000496081.1,ENST00000495183.1	HLA-H,HLA-A,HLA-A,HLA-A	-1.4498,-3.6537,-3.3514,-3.934
rs2517859	chr6	29822571	0.25	G/A	upstream	0	0	0					0	2302	ENSG00000233265.1	ENST00000432679.1	MICF	ENST00000383620.4,ENST00000376809.5,ENST00000496081.1,ENST00000495183.1	HLA-H,HLA-A,HLA-A,HLA-A	-1.4498,-3.6537,-3.3514,-3.934
rs2517860	chr6	29822521	0.25	A/G	upstream	0	0	0					0	2252	ENSG00000233265.1	ENST00000432679.1	MICF	ENST00000383620.4,ENST00000376809.5,ENST00000496081.1,ENST00000495183.1	HLA-H,HLA-A,HLA-A,HLA-A	-1.4498,-3.6537,-3.3514,-3.934
rs2517861	chr6	29821982	0.25	C/T	upstream	0	0	0					0	1713	ENSG00000233265.1	ENST00000432679.1	MICF	ENST00000383620.4,ENST00000376809.5,ENST00000496081.1,ENST00000495183.1	HLA-H,HLA-A,HLA-A,HLA-A	-1.4498,-3.6537,-3.3514,-3.934
rs2517862	chr6	29821937	0.181	C/T	upstream	0	0	0					0	1668	ENSG00000233265.1	ENST00000432679.1	MICF	ENST00000383620.4,ENST00000376809.5,ENST00000496081.1,ENST00000495183.1	HLA-H,HLA-A,HLA-A,HLA-A	-1.4498,-3.6537,-3.3514,-3.934
rs2517866	chr6	29821032	0.208	C/T	upstream	0	0	0	Gata1	72.5	86.2	0.045	1	763	ENSG00000233265.1	ENST00000432679.1	MICF	ENST00000383620.4,ENST00000376809.5,ENST00000496081.1,ENST00000495183.1	HLA-H,HLA-A,HLA-A,HLA-A	-1.4498,-3.6537,-3.3514,-3.934
rs2517868	chr6	29819338	0.092	C/A	downstream	0	0	0	Spz1	83.2	73.7	0.0394	0	929	ENSG00000233265.1	ENST00000432679.1	MICF	ENST00000383620.4,ENST00000376809.5,ENST00000496081.1,ENST00000495183.1	HLA-H,HLA-A,HLA-A,HLA-A	-1.4498,-3.6537,-3.3514,-3.934
rs2517869	chr6	29819325	0.067	C/T	downstream	0	0	0					0	942	ENSG00000233265.1	ENST00000432679.1	MICF	ENST00000383620.4,ENST00000376809.5,ENST00000496081.1,ENST00000495183.1	HLA-H,HLA-A,HLA-A,HLA-A	-1.4498,-3.6537,-3.3514,-3.934
rs2517911	chr6	29684634	0.267	T/C	upstream	0	0	0					0	3343	ENSG00000256207.1	ENST00000539729.1	NA	ENST00000445436.1	SUMO2P1	-1.067
rs2523399	chr6	29700079	0.442	T/C	Intron	0	0	0					0	5162	ENSG00000239257.1	ENST00000428990.1	RPL23AP1	ENST00000445436.1	SUMO2P1	-1.067
rs2523400	chr6	29699784	0.442	T/C	Intron	0	0	0					0	4867	ENSG00000239257.1	ENST00000428990.1	RPL23AP1	ENST00000445436.1	SUMO2P1	-1.067
rs2523443	chr6	29415464	0.099	C/A	Intron	0	0	0					1	2410	ENSG00000112462.7	ENST00000377143.1	NA
rs2523554	chr6	31331829	0.409	T/C	upstream	0	0	0					0	2845	ENSG00000228432.1	ENST00000414224.1	DHFRP2	ENST00000434333.1,ENST00000412585.2,ENST00000498007.1,ENST00000428231.2,ENST00000484008.1,ENST00000449934.1,ENST00000376237.4,ENST00000484378.1,ENST00000376228.5,ENST00000383329.3,ENST00000539307.1,ENST00000487245.1,ENST00000470363.1	HLA-B,HLA-B,HLA-B,NA,NA,MICA,HLA-C,HLA-C,HLA-C,HLA-C,HLA-C,HLA-C,HLA-C	-2.9414,-4.7115,-2.5045,-5.2783,-1.7619,-3.0713,-3.6093,-1.6486,-2.202,-4.5424,-2.8247,-2.8705,-1.331
rs2523578	chr6	31328542	0.289	A/G	upstream	0	0	0					0	3576	ENSG00000234745.3	ENST00000434333.1	HLA-B	ENST00000434333.1,ENST00000412585.2,ENST00000498007.1,ENST00000428231.2,ENST00000484008.1,ENST00000449934.1,ENST00000376237.4,ENST00000484378.1,ENST00000376228.5,ENST00000383329.3,ENST00000539307.1,ENST00000487245.1,ENST00000470363.1	HLA-B,HLA-B,HLA-B,NA,NA,MICA,HLA-C,HLA-C,HLA-C,HLA-C,HLA-C,HLA-C,HLA-C	-2.9414,-4.7115,-2.5045,-5.2783,-1.7619,-3.0713,-3.6093,-1.6486,-2.202,-4.5424,-2.8247,-2.8705,-1.331
rs2523713	chr6	30173330	0.225	G/A	Intron	0	0	0					0	787	ENSG00000234127.3	ENST00000437089.1	TRIM26	ENST00000454678.2,ENST00000416596.1,ENST00000480999.1	TRIM26,TRIM26,TRIM26	1.1395,-1.4129,-1.7469
rs2523715	chr6	30171284	0.192	C/T	Intron	0	0	0	Gata1	66.9	81.6	0.0056	0	1213	ENSG00000234127.3	ENST00000420345.1	NA	ENST00000454678.2,ENST00000416596.1,ENST00000480999.1	TRIM26,TRIM26,TRIM26	1.1395,-1.4129,-1.7469
rs2523716	chr6	30170525	0.225	C/T	Intron	0	0	0					0	1972	ENSG00000234127.3	ENST00000420345.1	NA	ENST00000454678.2,ENST00000416596.1,ENST00000480999.1	TRIM26,TRIM26,TRIM26	1.1395,-1.4129,-1.7469
rs2523719	chr6	30168319	0.147	G/T	Intron	0	0	0	CREB1	70.5	84.6	0.0028	0	4178	ENSG00000234127.3	ENST00000420345.1	NA	ENST00000480999.1,ENST00000454678.2,ENST00000416596.1	TRIM26,TRIM26,TRIM26	-1.7469,1.1395,-1.4129
rs2523720	chr6	30166886	0.192	C/T	5UTR	0	0	0	Sox5	67.9	84.1	0.037	0	5611	ENSG00000234127.3	ENST00000420345.1	NA	ENST00000480999.1,ENST00000454678.2,ENST00000416596.1	TRIM26,TRIM26,TRIM26	-1.7469,1.1395,-1.4129
rs2523721	chr6	30166266	0.225	C/T	exon	0	0	0					0	6231	ENSG00000234127.3	ENST00000420345.1	NA	ENST00000480999.1,ENST00000454678.2,ENST00000416596.1	TRIM26,TRIM26,TRIM26	-1.7469,1.1395,-1.4129
rs2523722	chr6	30165273	0.225	C/T	Intron	0	0	0	STAT1,FOXO3	78.8,67.5	89,80.7	0.0112,0.0394	0	7101	ENSG00000234127.3	ENST00000480999.1	TRIM26	ENST00000480999.1,ENST00000454678.2,ENST00000416596.1	TRIM26,TRIM26,TRIM26	-1.7469,1.1395,-1.4129
rs2523729	chr6	30137387	0.112	G/A	Intron	0	0	0					0	702	ENSG00000204610.6	ENST00000477944.1	TRIM15	ENST00000480999.1,ENST00000454678.2,ENST00000416596.1	TRIM26,TRIM26,TRIM26	-1.7469,1.1395,-1.4129
rs2523735	chr6	30122657	0.129	C/G	Intron	14.3228	34.6052	-1.2164					2	677	ENSG00000204613.5	ENST00000542439.1	NA	ENST00000480999.1,ENST00000454678.2,ENST00000416596.1,ENST00000376763.1,ENST00000376772.3	TRIM26,TRIM26,TRIM26,PPP1R11,PPP1R11	-1.7469,1.1395,-1.4129,3.2025,-1.006
rs2523742	chr6	30204399	0.147	C/G	Intron	0	0	0					0	1678	ENSG00000236475.1	ENST00000427723.1	TRIM26BP	ENST00000416596.1,ENST00000454678.2,ENST00000480999.1,ENST00000454129.1	TRIM26,TRIM26,TRIM26,HCG18	-1.4129,1.1395,-1.7469,1.0936
rs2523759	chr6	29819093	0.25	A/G	downstream	0	0	0					0	1174	ENSG00000233265.1	ENST00000432679.1	MICF	ENST00000383620.4,ENST00000376809.5,ENST00000496081.1,ENST00000495183.1	HLA-H,HLA-A,HLA-A,HLA-A	-1.4498,-3.6537,-3.3514,-3.934
rs2523760	chr6	29818841	0.25	G/A	downstream	0	0	0					0	1426	ENSG00000233265.1	ENST00000432679.1	MICF	ENST00000383620.4,ENST00000376809.5,ENST00000496081.1,ENST00000495183.1	HLA-H,HLA-A,HLA-A,HLA-A	-1.4498,-3.6537,-3.3514,-3.934
rs2523933	chr6	29932292	0.315	G/T	downstream	69.1522	26.1567	1.36918					1	7918	ENSG00000235290.1	ENST00000439514.1	HLA-W	ENST00000495183.1,ENST00000496081.1,ENST00000376809.5,ENST00000383620.4	HLA-A,HLA-A,HLA-A,HLA-H	-3.934,-3.3514,-3.6537,-1.4498
rs2523945	chr6	29942324	0.475	T/C	upstream	0	0	0					0	564	ENSG00000204625.6	ENST00000376800.3	HCG9	ENST00000495183.1,ENST00000496081.1,ENST00000376809.5,ENST00000383620.4,ENST00000376772.3,ENST00000376763.1	HLA-A,HLA-A,HLA-A,HLA-H,PPP1R11,PPP1R11	-3.934,-3.3514,-3.6537,-1.4498,-1.006,3.2025
rs2523946	chr6	29941943	0.478	C/T	upstream	0	0	0					0	945	ENSG00000204625.6	ENST00000376800.3	HCG9	ENST00000495183.1,ENST00000496081.1,ENST00000376809.5,ENST00000383620.4,ENST00000376772.3,ENST00000376763.1	HLA-A,HLA-A,HLA-A,HLA-H,PPP1R11,PPP1R11	-3.934,-3.3514,-3.6537,-1.4498,-1.006,3.2025
rs2523960	chr6	29939952	0.315	T/C	Intron	0	0	0					0	288	ENSG00000229390.1	ENST00000413248.1	MICD	ENST00000495183.1,ENST00000496081.1,ENST00000376809.5,ENST00000383620.4,ENST00000376772.3,ENST00000376763.1	HLA-A,HLA-A,HLA-A,HLA-H,PPP1R11,PPP1R11	-3.934,-3.3514,-3.6537,-1.4498,-1.006,3.2025
rs2523962	chr6	29939544	0.315	G/A	exon	0	0	0					0	696	ENSG00000229390.1	ENST00000413248.1	MICD	ENST00000495183.1,ENST00000496081.1,ENST00000376809.5,ENST00000383620.4,ENST00000376772.3,ENST00000376763.1	HLA-A,HLA-A,HLA-A,HLA-H,PPP1R11,PPP1R11	-3.934,-3.3514,-3.6537,-1.4498,-1.006,3.2025
rs2523966	chr6	29939240	0.417	A/G	Intron	0	0	0					0	1000	ENSG00000229390.1	ENST00000413248.1	MICD	ENST00000495183.1,ENST00000496081.1,ENST00000376809.5,ENST00000383620.4,ENST00000376772.3,ENST00000376763.1	HLA-A,HLA-A,HLA-A,HLA-H,PPP1R11,PPP1R11	-3.934,-3.3514,-3.6537,-1.4498,-1.006,3.2025
rs2523971	chr6	29938258	0.284	C/A	upstream	0	0	0					0	1982	ENSG00000229390.1	ENST00000413248.1	MICD	ENST00000495183.1,ENST00000496081.1,ENST00000376809.5,ENST00000383620.4,ENST00000376772.3,ENST00000376763.1	HLA-A,HLA-A,HLA-A,HLA-H,PPP1R11,PPP1R11	-3.934,-3.3514,-3.6537,-1.4498,-1.006,3.2025
rs2523976	chr6	30084696	0.183	T/A	upstream	0	5.12951	-2.61577					0	3812	ENSG00000204616.4	ENST00000376734.3	TRIM31	ENST00000376763.1,ENST00000376772.3,ENST00000480999.1,ENST00000454678.2,ENST00000416596.1	PPP1R11,PPP1R11,TRIM26,TRIM26,TRIM26	3.2025,-1.006,-1.7469,1.1395,-1.4129
rs2523979	chr6	30083515	0.183	T/A	upstream	0	0	0	Sox5	84.1	67.9	0.0432	0	2631	ENSG00000204616.4	ENST00000376734.3	TRIM31	ENST00000376763.1,ENST00000376772.3,ENST00000480999.1,ENST00000454678.2,ENST00000416596.1	PPP1R11,PPP1R11,TRIM26,TRIM26,TRIM26	3.2025,-1.006,-1.7469,1.1395,-1.4129
rs2523981	chr6	30083182	0.147	C/T	upstream	0	0	0					0	2298	ENSG00000204616.4	ENST00000376734.3	TRIM31	ENST00000376763.1,ENST00000376772.3,ENST00000480999.1,ENST00000454678.2,ENST00000416596.1	PPP1R11,PPP1R11,TRIM26,TRIM26,TRIM26	3.2025,-1.006,-1.7469,1.1395,-1.4129
rs2523983	chr6	30082221	0.183	G/T	Intron	0	0	0					0	1337	ENSG00000204616.4	ENST00000376734.3	TRIM31	ENST00000376763.1,ENST00000376772.3,ENST00000480999.1,ENST00000454678.2,ENST00000416596.1	PPP1R11,PPP1R11,TRIM26,TRIM26,TRIM26	3.2025,-1.006,-1.7469,1.1395,-1.4129
rs2523984	chr6	30082003	0.164	C/T	Intron	0	0	0	TBP	70.1	81.3	0.0198	0	1119	ENSG00000204616.4	ENST00000376734.3	TRIM31	ENST00000376763.1,ENST00000376772.3,ENST00000480999.1,ENST00000454678.2,ENST00000416596.1	PPP1R11,PPP1R11,TRIM26,TRIM26,TRIM26	3.2025,-1.006,-1.7469,1.1395,-1.4129
rs2523985	chr6	30081334	0.164	T/C	Intron	7.3645	0	3.06428					0	450	ENSG00000204616.4	ENST00000376734.3	TRIM31	ENST00000376763.1,ENST00000376772.3,ENST00000480999.1,ENST00000454678.2,ENST00000416596.1	PPP1R11,PPP1R11,TRIM26,TRIM26,TRIM26	3.2025,-1.006,-1.7469,1.1395,-1.4129
rs2523986	chr6	30081246	0.147	C/T	Intron	7.3645	0	3.06428	Klf4	91.8	79.6	0.0354	0	362	ENSG00000204616.4	ENST00000376734.3	TRIM31	ENST00000376763.1,ENST00000376772.3,ENST00000480999.1,ENST00000454678.2,ENST00000416596.1	PPP1R11,PPP1R11,TRIM26,TRIM26,TRIM26	3.2025,-1.006,-1.7469,1.1395,-1.4129
rs2523987	chr6	30079993	0.147	A/C	Intron	0	0	0	FOXA1	80.5	69.2	0.0356	0	29	ENSG00000204616.4	ENST00000485864.1	TRIM31	ENST00000376763.1,ENST00000376772.3,ENST00000480999.1	PPP1R11,PPP1R11,TRIM26	3.2025,-1.006,-1.7469
rs2523988	chr6	30079129	0.147	T/C	exon	0	0	0	NFYA	80.9	70.5	0.0252	0	353	ENSG00000204616.4	ENST00000480808.1	TRIM31	ENST00000376763.1,ENST00000376772.3,ENST00000480999.1	PPP1R11,PPP1R11,TRIM26	3.2025,-1.006,-1.7469
rs2523989	chr6	30078275	0.164	C/T	exon	0	0	0	RORA_1,Sox5	70.2,67.9	82.4,84.1	0,0.037	0	22	ENSG00000204616.4	ENST00000477254.1	NA	ENST00000376763.1,ENST00000376772.3,ENST00000480999.1	PPP1R11,PPP1R11,TRIM26	3.2025,-1.006,-1.7469
rs2523992	chr6	30075103	0.164	T/G	Intron	0	0	0					0	872	ENSG00000204616.4	ENST00000468264.1	TRIM31	ENST00000376763.1,ENST00000376772.3,ENST00000480999.1	PPP1R11,PPP1R11,TRIM26	3.2025,-1.006,-1.7469
rs2524005	chr6	29899677	0.192	G/A	upstream	0	0	0					0	2200	ENSG00000228078.1	ENST00000418981.1	HLA-U	ENST00000376809.5,ENST00000496081.1,ENST00000495183.1,ENST00000383620.4	HLA-A,HLA-A,HLA-A,HLA-H	-3.6537,-3.3514,-3.934,-1.4498
rs2524054	chr6	31252396	0.408	C/A	downstream	0	0	0					0	4301	ENSG00000227939.1	ENST00000413027.1	RPL3P2	ENST00000376237.4,ENST00000484378.1,ENST00000376228.5,ENST00000383329.3,ENST00000539307.1,ENST00000487245.1,ENST00000470363.1,ENST00000498007.1,ENST00000428231.2,ENST00000412585.2,ENST00000434333.1	HLA-C,HLA-C,HLA-C,HLA-C,HLA-C,HLA-C,HLA-C,HLA-B,NA,HLA-B,HLA-B	-3.6093,-1.6486,-2.202,-4.5424,-2.8247,-2.8705,-1.331,-2.5045,-5.2783,-4.7115,-2.9414
rs2524060	chr6	31267422	0.408	C/A	Intron	0	0	0					0	1996	ENSG00000256166.1	ENST00000539514.1	XXbac-BPG248L24.13	ENST00000376237.4,ENST00000484378.1,ENST00000376228.5,ENST00000383329.3,ENST00000539307.1,ENST00000487245.1,ENST00000470363.1,ENST00000498007.1,ENST00000428231.2,ENST00000412585.2,ENST00000434333.1	HLA-C,HLA-C,HLA-C,HLA-C,HLA-C,HLA-C,HLA-C,HLA-B,NA,HLA-B,HLA-B	-3.6093,-1.6486,-2.202,-4.5424,-2.8247,-2.8705,-1.331,-2.5045,-5.2783,-4.7115,-2.9414
rs2524067	chr6	31245821	0.175	A/G	exon	0	0	0					0	2272	ENSG00000227939.1	ENST00000413027.1	RPL3P2	ENST00000376237.4,ENST00000484378.1,ENST00000376228.5,ENST00000383329.3,ENST00000539307.1,ENST00000487245.1,ENST00000470363.1,ENST00000498007.1,ENST00000428231.2,ENST00000412585.2,ENST00000434333.1	HLA-C,HLA-C,HLA-C,HLA-C,HLA-C,HLA-C,HLA-C,HLA-B,NA,HLA-B,HLA-B	-3.6093,-1.6486,-2.202,-4.5424,-2.8247,-2.8705,-1.331,-2.5045,-5.2783,-4.7115,-2.9414
rs2524069	chr6	31244789	0.175	A/T	exon	0	0	0					0	1439	ENSG00000214892.4	ENST00000494673.1	USP8P1	ENST00000376237.4,ENST00000484378.1,ENST00000376228.5,ENST00000383329.3,ENST00000539307.1,ENST00000487245.1,ENST00000470363.1,ENST00000498007.1,ENST00000428231.2,ENST00000412585.2,ENST00000434333.1	HLA-C,HLA-C,HLA-C,HLA-C,HLA-C,HLA-C,HLA-C,HLA-B,NA,HLA-B,HLA-B	-3.6093,-1.6486,-2.202,-4.5424,-2.8247,-2.8705,-1.331,-2.5045,-5.2783,-4.7115,-2.9414
rs2524074	chr6	31244021	0.315	A/G	exon	0	0	0					0	671	ENSG00000214892.4	ENST00000494673.1	USP8P1	ENST00000376237.4,ENST00000484378.1,ENST00000376228.5,ENST00000383329.3,ENST00000539307.1,ENST00000487245.1,ENST00000470363.1,ENST00000498007.1,ENST00000428231.2,ENST00000412585.2,ENST00000434333.1	HLA-C,HLA-C,HLA-C,HLA-C,HLA-C,HLA-C,HLA-C,HLA-B,NA,HLA-B,HLA-B	-3.6093,-1.6486,-2.202,-4.5424,-2.8247,-2.8705,-1.331,-2.5045,-5.2783,-4.7115,-2.9414
rs2524091	chr6	31240293	0.433	T/C	upstream	63.3152	103.019	-0.693616					2	385	ENSG00000204525.8	ENST00000495835.1	HLA-C	ENST00000376237.4,ENST00000484378.1,ENST00000376228.5,ENST00000383329.3,ENST00000539307.1,ENST00000487245.1,ENST00000470363.1,ENST00000498007.1,ENST00000428231.2,ENST00000412585.2,ENST00000434333.1	HLA-C,HLA-C,HLA-C,HLA-C,HLA-C,HLA-C,HLA-C,HLA-B,NA,HLA-B,HLA-B	-3.6093,-1.6486,-2.202,-4.5424,-2.8247,-2.8705,-1.331,-2.5045,-5.2783,-4.7115,-2.9414
rs2524142	chr6	31263522	0.392	G/C	Intron	0	0	0					0	5896	ENSG00000256166.1	ENST00000539514.1	XXbac-BPG248L24.13	ENST00000376237.4,ENST00000484378.1,ENST00000376228.5,ENST00000383329.3,ENST00000539307.1,ENST00000487245.1,ENST00000470363.1,ENST00000498007.1,ENST00000428231.2,ENST00000412585.2,ENST00000434333.1	HLA-C,HLA-C,HLA-C,HLA-C,HLA-C,HLA-C,HLA-C,HLA-B,NA,HLA-B,HLA-B	-3.6093,-1.6486,-2.202,-4.5424,-2.8247,-2.8705,-1.331,-2.5045,-5.2783,-4.7115,-2.9414
rs2530388	chr6	29967128	0.358	A/T	upstream	0	0	0					0	4036	ENSG00000224312.1	ENST00000423228.1	MCCD1P2	ENST00000495183.1,ENST00000496081.1,ENST00000376809.5,ENST00000376772.3,ENST00000376763.1	HLA-A,HLA-A,HLA-A,PPP1R11,PPP1R11	-3.934,-3.3514,-3.6537,-1.006,3.2025
rs2532923	chr6	30933076	0.183	G/A	intergenic	0	0	0	TAL1::TCF3	71.6	82	0.027	0	10436	ENSG00000233529.1	ENST00000419481.1	HCG21	ENST00000376316.2,ENST00000376567.2	GTF2H4,DDR1	1.1636,1.1805
rs2535236	chr6	29651685	0.233	C/T	upstream	0	0	0					0	2797	ENSG00000204644.5	ENST00000376883.1	ZFP57	ENST00000445436.1	SUMO2P1	-1.067
rs2535238	chr6	29645038	0.254	C/A	5UTR	0	0	0					1	106	ENSG00000204644.5	ENST00000488757.1	ZFP57	ENST00000445436.1	SUMO2P1	-1.067
rs2535296	chr6	31060219	0.2	A/G	downstream	0	0	0					0	9431	ENSG00000222895.1	ENST00000410963.1	U6	ENST00000512418.1,ENST00000376257.3	CCHCR1,TCF19	-1.3541,-1.5904
rs2535319	chr6	30714479	0.375	T/C	upstream	4.67714	0	2.50516					0	2147	ENSG00000137331.10	ENST00000259874.5	IER3	ENST00000376389.3,ENST00000445853.1,ENST00000487376.1,ENST00000476729.1,ENST00000538863.1,ENST00000435534.1,ENST00000422827.2,ENST00000327892.8,ENST00000376421.5,ENST00000482141.1,ENST00000274853.3,ENST00000467662.1,ENST00000376424.2,ENST00000376442.3,ENST00000376437.5	FLOT1,FLOT1,FLOT1,FLOT1,NA,TUBB,NA,TUBB,NRM,NRM,PPP1R18,PPP1R18,NA,DHX16,DHX16	-1.5183,1.2237,-1.5221,-1.2589,5.1373,-5.4001,-1.9137,-2.1516,-1.6101,-2.076,-2.3524,-1.773,-1.9469,-1.0707,1.2721
rs2535332	chr6	30813249	0.175	C/T	Intron	0	0	0					11	2686	ENSG00000237923.1	ENST00000442852.1	XXbac-BPG27H4.8	ENST00000376567.2,ENST00000376316.2	DDR1,GTF2H4	1.1805,1.1636
rs2535340	chr6	30838497	0.121	T/C	Intron	0	0	0					0	5197	ENSG00000237775.1	ENST00000458361.1	DDR1-AS1	ENST00000376567.2,ENST00000376316.2	DDR1,GTF2H4	1.1805,1.1636
rs2571377	chr6	29938571	0.35	G/T	upstream	0	0	0					0	1669	ENSG00000229390.1	ENST00000413248.1	MICD	ENST00000495183.1,ENST00000496081.1,ENST00000376809.5,ENST00000383620.4,ENST00000376772.3,ENST00000376763.1	HLA-A,HLA-A,HLA-A,HLA-H,PPP1R11,PPP1R11	-3.934,-3.3514,-3.6537,-1.4498,-1.006,3.2025
rs2571400	chr6	29927722	0.483	C/G	downstream	0	0	0					0	3348	ENSG00000235290.1	ENST00000439514.1	HLA-W	ENST00000495183.1,ENST00000496081.1,ENST00000376809.5,ENST00000383620.4	HLA-A,HLA-A,HLA-A,HLA-H	-3.934,-3.3514,-3.6537,-1.4498
rs2596430	chr6	31335431	0.158	T/C	upstream	0	0	0					0	755	ENSG00000228432.1	ENST00000414224.1	DHFRP2	ENST00000434333.1,ENST00000412585.2,ENST00000498007.1,ENST00000428231.2,ENST00000484008.1,ENST00000449934.1,ENST00000376237.4,ENST00000484378.1,ENST00000376228.5,ENST00000383329.3,ENST00000539307.1,ENST00000487245.1,ENST00000470363.1	HLA-B,HLA-B,HLA-B,NA,NA,MICA,HLA-C,HLA-C,HLA-C,HLA-C,HLA-C,HLA-C,HLA-C	-2.9414,-4.7115,-2.5045,-5.2783,-1.7619,-3.0713,-3.6093,-1.6486,-2.202,-4.5424,-2.8247,-2.8705,-1.331
rs2596565	chr6	31353329	0.112	G/A	upstream	0	0	0	INSM1	80.7	71.5	0.0272	0	1504	ENSG00000225059.1	ENST00000432165.1	XXbac-BPG248L24.11	ENST00000484008.1,ENST00000449934.1,ENST00000434333.1,ENST00000412585.2,ENST00000498007.1,ENST00000428231.2	NA,MICA,HLA-B,HLA-B,HLA-B,NA	-1.7619,-3.0713,-2.9414,-4.7115,-2.5045,-5.2783
rs259919	chr6	30025503	0.349	G/A	Intron	0	0	0	Esrrb	80.1	68.8	0.0492	0	1020	ENSG00000204623.4	ENST00000422224.1	ZNRD1-AS1	ENST00000376772.3,ENST00000376763.1	PPP1R11,PPP1R11	-1.006,3.2025
rs259929	chr6	30002052	0.317	T/C	Intron	0	0	0	Foxa2	81	70.2	0.0144	0	739	ENSG00000204623.4	ENST00000444051.1	ZNRD1-AS1	ENST00000376772.3,ENST00000376763.1,ENST00000495183.1,ENST00000496081.1,ENST00000376809.5	PPP1R11,PPP1R11,HLA-A,HLA-A,HLA-A	-1.006,3.2025,-3.934,-3.3514,-3.6537
rs259931	chr6	30004371	0.317	T/A	Intron	0	0	0					0	1578	ENSG00000204623.4	ENST00000444051.1	ZNRD1-AS1	ENST00000376772.3,ENST00000376763.1,ENST00000495183.1,ENST00000496081.1,ENST00000376809.5	PPP1R11,PPP1R11,HLA-A,HLA-A,HLA-A	-1.006,3.2025,-3.934,-3.3514,-3.6537
rs259934	chr6	30006876	0.28	C/T	Intron	0	0	0	E2F1	74	87	0.0206	0	4083	ENSG00000204623.4	ENST00000444051.1	ZNRD1-AS1	ENST00000376772.3,ENST00000376763.1,ENST00000495183.1,ENST00000496081.1,ENST00000376809.5	PPP1R11,PPP1R11,HLA-A,HLA-A,HLA-A	-1.006,3.2025,-3.934,-3.3514,-3.6537
rs259935	chr6	30007051	0.358	G/A	Intron	0	0	0					0	4258	ENSG00000204623.4	ENST00000444051.1	ZNRD1-AS1	ENST00000376772.3,ENST00000376763.1,ENST00000495183.1,ENST00000496081.1,ENST00000376809.5	PPP1R11,PPP1R11,HLA-A,HLA-A,HLA-A	-1.006,3.2025,-3.934,-3.3514,-3.6537
rs259938	chr6	30008003	0.358	C/G	Intron	0	0	0					0	5210	ENSG00000204623.4	ENST00000444051.1	ZNRD1-AS1	ENST00000376772.3,ENST00000376763.1,ENST00000495183.1,ENST00000496081.1,ENST00000376809.5	PPP1R11,PPP1R11,HLA-A,HLA-A,HLA-A	-1.006,3.2025,-3.934,-3.3514,-3.6537
rs259939	chr6	30011581	0.323	T/C	Intron	0	0	0					0	8788	ENSG00000204623.4	ENST00000444051.1	ZNRD1-AS1	ENST00000376772.3,ENST00000376763.1	PPP1R11,PPP1R11	-1.006,3.2025
rs259940	chr6	30011934	0.28	A/G	Intron	0	0	0					0	9141	ENSG00000204623.4	ENST00000444051.1	ZNRD1-AS1	ENST00000376772.3,ENST00000376763.1	PPP1R11,PPP1R11	-1.006,3.2025
rs259943	chr6	30015330	0.28	T/C	Intron	0	0	0	FOXA1	85.5	74.6	0.0436	0	11193	ENSG00000204623.4	ENST00000422224.1	ZNRD1-AS1	ENST00000376772.3,ENST00000376763.1	PPP1R11,PPP1R11	-1.006,3.2025
rs2647044	chr6	32667910	0.092	G/A	downstream	0	0	0	TBP	73.9	85.2	0.014	0	6821	ENSG00000235040.1	ENST00000422088.1	MTCO3P1
rs2734583	chr6	31505480	0.112	A/G	Intron	0	0	0	HLF	80.4	70.1	0.0146	0	1253	ENSG00000201785.1	ENST00000364915.1	SNORD117	ENST00000484566.1,ENST00000376177.2,ENST00000456976.1,ENST00000453105.2,ENST00000376185.1,ENST00000303892.5,ENST00000252229.6,ENST00000376007.4	DDX39B,DDX39B,DDX39B,DDX39B,ATP6V1G2-DDX39B,ATP6V1G2,MICB,PRRC2A	2.2189,-1.1524,-1.4045,-1.9114,-1.2179,-1.3284,-1.1495,-1.8486
rs2734974	chr6	29833779	0.211	A/G	intergenic	0	0	0					0	13510	ENSG00000233265.1	ENST00000432679.1	MICF	ENST00000383620.4,ENST00000376809.5,ENST00000496081.1,ENST00000495183.1	HLA-H,HLA-A,HLA-A,HLA-A	-1.4498,-3.6537,-3.3514,-3.934
rs2734980	chr6	29821896	0.25	G/A	upstream	0	0	0					0	1627	ENSG00000233265.1	ENST00000432679.1	MICF	ENST00000383620.4,ENST00000376809.5,ENST00000496081.1,ENST00000495183.1	HLA-H,HLA-A,HLA-A,HLA-A	-1.4498,-3.6537,-3.3514,-3.934
rs2734981	chr6	29821692	0.25	G/A	upstream	0	0	0	Hand1::Tcfe2a,RELA	73.2,82	86.4,71.1	0.024,0.0438	0	1423	ENSG00000233265.1	ENST00000432679.1	MICF	ENST00000383620.4,ENST00000376809.5,ENST00000496081.1,ENST00000495183.1	HLA-H,HLA-A,HLA-A,HLA-A	-1.4498,-3.6537,-3.3514,-3.934
rs2734983	chr6	29820951	0.208	T/A	upstream	0	0	0	Nr2e3	84.5	100	0.0224	0	682	ENSG00000233265.1	ENST00000432679.1	MICF	ENST00000383620.4,ENST00000376809.5,ENST00000496081.1,ENST00000495183.1	HLA-H,HLA-A,HLA-A,HLA-A	-1.4498,-3.6537,-3.3514,-3.934
rs2734984	chr6	29820831	0.25	T/C	upstream	0	0	0					0	562	ENSG00000233265.1	ENST00000432679.1	MICF	ENST00000383620.4,ENST00000376809.5,ENST00000496081.1,ENST00000495183.1	HLA-H,HLA-A,HLA-A,HLA-A	-1.4498,-3.6537,-3.3514,-3.934
rs2734985	chr6	29818662	0.25	T/C	downstream	0	0	0					0	1605	ENSG00000233265.1	ENST00000432679.1	MICF	ENST00000383620.4,ENST00000376809.5,ENST00000496081.1,ENST00000495183.1	HLA-H,HLA-A,HLA-A,HLA-A	-1.4498,-3.6537,-3.3514,-3.934
rs2734986	chr6	29818568	0.181	T/C	downstream	0	0	0					0	1699	ENSG00000233265.1	ENST00000432679.1	MICF	ENST00000383620.4,ENST00000376809.5,ENST00000496081.1,ENST00000495183.1	HLA-H,HLA-A,HLA-A,HLA-A	-1.4498,-3.6537,-3.3514,-3.934
rs2735046	chr6	29734098	0.45	G/A	intergenic	0	0	0					0	15172	ENSG00000235821.1	ENST00000441380.1	IFITM4P
rs2735054	chr6	29700615	0.442	A/G	Intron	0	0	0					0	5605	ENSG00000214922.3	ENST00000434086.1	HLA-F-AS1	ENST00000445436.1	SUMO2P1	-1.067
rs2735067	chr6	29951106	0.28	A/G	upstream	0	0	0					0	5861	ENSG00000204625.6	ENST00000463275.1	HCG9	ENST00000495183.1,ENST00000496081.1,ENST00000376809.5,ENST00000376772.3,ENST00000376763.1,ENST00000383620.4	HLA-A,HLA-A,HLA-A,PPP1R11,PPP1R11,HLA-H	-3.934,-3.3514,-3.6537,-1.006,3.2025,-1.4498
rs2735078	chr6	29941400	0.315	A/G	upstream	0	0	0	TAL1::TCF3	81.3	70.8	0.025	0	1158	ENSG00000229390.1	ENST00000413248.1	MICD	ENST00000495183.1,ENST00000496081.1,ENST00000376809.5,ENST00000383620.4,ENST00000376772.3,ENST00000376763.1	HLA-A,HLA-A,HLA-A,HLA-H,PPP1R11,PPP1R11	-3.934,-3.3514,-3.6537,-1.4498,-1.006,3.2025
rs2736157	chr6	31600820	0.116	A/G	Intron	0	0	0					3	910	ENSG00000204469.6	ENST00000460302.1	PRRC2A	ENST00000462875.1,ENST00000376007.4,ENST00000456286.1,ENST00000375976.4,ENST00000451898.1,ENST00000465481.1,ENST00000496869.1,ENST00000498420.1,ENST00000303892.5,ENST00000376185.1,ENST00000453105.2,ENST00000456976.1,ENST00000376177.2,ENST00000484566.1,ENST00000375792.3	BAG6,PRRC2A,BAG6,BAG6,BAG6,CSNK2B,NA,ABHD16A,ATP6V1G2,ATP6V1G2-DDX39B,DDX39B,DDX39B,DDX39B,DDX39B,DDAH2	-1.8084,-1.8486,-1.7013,-1.0997,-2.2675,-2.1623,-2.5463,1.3319,-1.3284,-1.2179,-1.9114,-1.4045,-1.1524,2.2189,-1.635
rs2746149	chr6	29435355	0.095	T/C	Intron	0	0	0	ELK4,NR4A2	68.8,83.5	80.7,69.4	0,0.0256	0	2227	ENSG00000225797.2	ENST00000457888.2	UBDP1
rs2746150	chr6	29442701	0.095	C/T	upstream	0	0	0					0	1146	ENSG00000230164.1	ENST00000419416.1	MAS1LP1
rs2747054	chr6	27783359	0.117	A/G	upstream	98.803	28.7791	1.74478	FOXF2	80.4	70.3	0.0108	8	536	ENSG00000196374.5	ENST00000359465.4	HIST1H2BM	ENST00000377401.2,ENST00000331442.3	HIST1H2BL,HIST1H1B	1.086,-1.3243
rs2747421	chr6	29645118	0.275	G/C	5UTR	7.52225	0	3.09123	PPARG::RXRA	80.8	91.2	0	1	186	ENSG00000204644.5	ENST00000488757.1	ZFP57	ENST00000445436.1	SUMO2P1	-1.067
rs2747429	chr6	29648377	0.254	T/C	Intron	0	0	0					0	509	ENSG00000204644.5	ENST00000376883.1	ZFP57	ENST00000445436.1	SUMO2P1	-1.067
rs2747436	chr6	29651935	0.267	T/C	upstream	0	0	0	NR3C1	77.4	84.4	0.0012	0	3047	ENSG00000204644.5	ENST00000376883.1	ZFP57	ENST00000445436.1	SUMO2P1	-1.067
rs2747442	chr6	29653186	0.233	A/G	upstream	0	0	0	Sox17	69.1	83.8	0	1	4298	ENSG00000204644.5	ENST00000376883.1	ZFP57	ENST00000445436.1	SUMO2P1	-1.067
rs2747457	chr6	29656417	0.267	T/G	upstream	0	0	0	Sox17	80.8	95.5	0	0	7529	ENSG00000204644.5	ENST00000376883.1	ZFP57	ENST00000445436.1	SUMO2P1	-1.067
rs2747460	chr6	29657127	0.267	C/T	upstream	0	0	0					0	8239	ENSG00000204644.5	ENST00000376883.1	ZFP57	ENST00000445436.1	SUMO2P1	-1.067
rs2757042	chr6	167371234	0.483	A/T	upstream	0	0	0					3	554	ENSG00000026297.10	ENST00000358165.3	RNASET2
rs2757046	chr6	167374353	0.467	C/T	upstream	0	0	0					0	3673	ENSG00000026297.10	ENST00000358165.3	RNASET2
rs2757047	chr6	167374489	0.483	C/T	upstream	0	0	0	Sox5	67.9	84.1	0.037	0	3809	ENSG00000026297.10	ENST00000358165.3	RNASET2
rs2757050	chr6	167377165	0.467	G/T	upstream	0	0	0	TBP	79.1	90.6	0.0046	0	6485	ENSG00000026297.10	ENST00000358165.3	RNASET2
rs2757052	chr6	167380174	0.442	T/C	upstream	0	0	0	Nr2e3	69	84.5	0.0224	0	9494	ENSG00000026297.10	ENST00000358165.3	RNASET2
rs2757054	chr6	167380501	0.475	A/G	upstream	0	0	0					0	9821	ENSG00000026297.10	ENST00000358165.3	RNASET2
rs2765220	chr6	28769671	0.147	T/C	upstream	0	0	0					0	975	23782	23782	NA
rs2769345	chr6	167366394	0.5	C/T	exon	0	0	0					0	371	ENSG00000026297.10	ENST00000496851.2	RNASET2
rs2769346	chr6	167370999	0.475	A/G	upstream	0	102.562	-6.69435	Sox5	87.6	71.4	0.0432	6	319	ENSG00000026297.10	ENST00000358165.3	RNASET2
rs2769347	chr6	167371737	0.483	T/A	upstream	0	0	0	MEF2A	69.8	80.1	0.0446	0	1057	ENSG00000026297.10	ENST00000358165.3	RNASET2
rs2769352	chr6	167378619	0.483	A/G	upstream	0	0	0					0	7939	ENSG00000026297.10	ENST00000358165.3	RNASET2
rs2769354	chr6	167379771	0.483	G/T	upstream	0	0	0					1	9091	ENSG00000026297.10	ENST00000358165.3	RNASET2
rs2769355	chr6	167380493	0.475	G/A	upstream	0	0	0					0	9813	ENSG00000026297.10	ENST00000358165.3	RNASET2
rs28360499	chr6	27945396	0.108	G/A	exon	0	0	0	Sox5	71.4	87.6	0.037	0	467	ENSG00000216629.1	ENST00000406496.1	OR2W4P
rs28360634	chr6	27332891	0.117	T/C	Intron	0	0	0					0	4890	ENSG00000204789.3	ENST00000416749.1	ZNF204P
rs2844531	chr6	31353171	0.158	A/G	upstream	0	0	0					0	1346	ENSG00000225059.1	ENST00000432165.1	XXbac-BPG248L24.11	ENST00000484008.1,ENST00000449934.1,ENST00000434333.1,ENST00000412585.2,ENST00000498007.1,ENST00000428231.2	NA,MICA,HLA-B,HLA-B,HLA-B,NA	-1.7619,-3.0713,-2.9414,-4.7115,-2.5045,-5.2783
rs2844559	chr6	31340075	0.167	C/T	upstream	0	0	0					0	2163	ENSG00000201658.1	ENST00000364788.1	U6	ENST00000434333.1,ENST00000412585.2,ENST00000498007.1,ENST00000428231.2,ENST00000484008.1,ENST00000449934.1	HLA-B,HLA-B,HLA-B,NA,NA,MICA	-2.9414,-4.7115,-2.5045,-5.2783,-1.7619,-3.0713
rs2844577	chr6	31334422	0.158	T/C	exon	0	12.0484	-3.7058					3	252	ENSG00000228432.1	ENST00000414224.1	DHFRP2	ENST00000434333.1,ENST00000412585.2,ENST00000498007.1,ENST00000428231.2,ENST00000484008.1,ENST00000449934.1,ENST00000376237.4,ENST00000484378.1,ENST00000376228.5,ENST00000383329.3,ENST00000539307.1,ENST00000487245.1,ENST00000470363.1	HLA-B,HLA-B,HLA-B,NA,NA,MICA,HLA-C,HLA-C,HLA-C,HLA-C,HLA-C,HLA-C,HLA-C	-2.9414,-4.7115,-2.5045,-5.2783,-1.7619,-3.0713,-3.6093,-1.6486,-2.202,-4.5424,-2.8247,-2.8705,-1.331
rs2844611	chr6	31243979	0.408	A/T	exon	0	0	0					0	629	ENSG00000214892.4	ENST00000494673.1	USP8P1	ENST00000376237.4,ENST00000484378.1,ENST00000376228.5,ENST00000383329.3,ENST00000539307.1,ENST00000487245.1,ENST00000470363.1,ENST00000498007.1,ENST00000428231.2,ENST00000412585.2,ENST00000434333.1	HLA-C,HLA-C,HLA-C,HLA-C,HLA-C,HLA-C,HLA-C,HLA-B,NA,HLA-B,HLA-B	-3.6093,-1.6486,-2.202,-4.5424,-2.8247,-2.8705,-1.331,-2.5045,-5.2783,-4.7115,-2.9414
rs2844612	chr6	31243971	0.408	G/A	exon	0	0	0					0	621	ENSG00000214892.4	ENST00000494673.1	USP8P1	ENST00000376237.4,ENST00000484378.1,ENST00000376228.5,ENST00000383329.3,ENST00000539307.1,ENST00000487245.1,ENST00000470363.1,ENST00000498007.1,ENST00000428231.2,ENST00000412585.2,ENST00000434333.1	HLA-C,HLA-C,HLA-C,HLA-C,HLA-C,HLA-C,HLA-C,HLA-B,NA,HLA-B,HLA-B	-3.6093,-1.6486,-2.202,-4.5424,-2.8247,-2.8705,-1.331,-2.5045,-5.2783,-4.7115,-2.9414
rs2844613	chr6	31243846	0.175	G/T	exon	0	0	0					0	496	ENSG00000214892.4	ENST00000494673.1	USP8P1	ENST00000376237.4,ENST00000484378.1,ENST00000376228.5,ENST00000383329.3,ENST00000539307.1,ENST00000487245.1,ENST00000470363.1,ENST00000498007.1,ENST00000428231.2,ENST00000412585.2,ENST00000434333.1	HLA-C,HLA-C,HLA-C,HLA-C,HLA-C,HLA-C,HLA-C,HLA-B,NA,HLA-B,HLA-B	-3.6093,-1.6486,-2.202,-4.5424,-2.8247,-2.8705,-1.331,-2.5045,-5.2783,-4.7115,-2.9414
rs2844622	chr6	31240060	0.417	G/A	upstream	112.852	175.815	-0.635083					14	152	ENSG00000204525.8	ENST00000495835.1	HLA-C	ENST00000376237.4,ENST00000484378.1,ENST00000376228.5,ENST00000383329.3,ENST00000539307.1,ENST00000487245.1,ENST00000470363.1,ENST00000498007.1,ENST00000428231.2,ENST00000412585.2,ENST00000434333.1	HLA-C,HLA-C,HLA-C,HLA-C,HLA-C,HLA-C,HLA-C,HLA-B,NA,HLA-B,HLA-B	-3.6093,-1.6486,-2.202,-4.5424,-2.8247,-2.8705,-1.331,-2.5045,-5.2783,-4.7115,-2.9414
rs2844657	chr6	30829522	0.19	A/G	upstream	0	0	0					0	2504	ENSG00000202241.1	ENST00000365371.1	7SK	ENST00000376567.2,ENST00000376316.2	DDR1,GTF2H4	1.1805,1.1636
rs2844659	chr6	30824532	0.194	C/T	upstream	0	0	0					0	7494	ENSG00000202241.1	ENST00000365371.1	7SK	ENST00000376567.2,ENST00000376316.2	DDR1,GTF2H4	1.1805,1.1636
rs2844773	chr6	30207495	0.147	C/A	Intron	0	0	0					0	1416	ENSG00000236475.1	ENST00000427723.1	TRIM26BP	ENST00000416596.1,ENST00000454678.2,ENST00000480999.1,ENST00000454129.1	TRIM26,TRIM26,TRIM26,HCG18	-1.4129,1.1395,-1.7469,1.0936
rs2844776	chr6	30171827	0.225	T/C	Intron	0	0	0					0	670	ENSG00000234127.3	ENST00000420345.1	NA	ENST00000454678.2,ENST00000416596.1,ENST00000480999.1	TRIM26,TRIM26,TRIM26	1.1395,-1.4129,-1.7469
rs2844777	chr6	30206014	0.142	G/A	Intron	0	0	0					2	63	ENSG00000236475.1	ENST00000427723.1	TRIM26BP	ENST00000416596.1,ENST00000454678.2,ENST00000480999.1,ENST00000454129.1	TRIM26,TRIM26,TRIM26,HCG18	-1.4129,1.1395,-1.7469,1.0936
rs2844790	chr6	30094113	0.167	C/G	upstream	0	0	0					0	6629	ENSG00000252228.1	ENST00000516419.1	SNORA48	ENST00000376763.1,ENST00000376772.3,ENST00000480999.1,ENST00000454678.2,ENST00000416596.1	PPP1R11,PPP1R11,TRIM26,TRIM26,TRIM26	3.2025,-1.006,-1.7469,1.1395,-1.4129
rs2844792	chr6	30080956	0.183	G/A	Intron	19.5138	0	4.35852	Tal1::Gata1	80.6	67.8	0.0094	1	72	ENSG00000204616.4	ENST00000376734.3	TRIM31	ENST00000376763.1,ENST00000376772.3,ENST00000480999.1	PPP1R11,PPP1R11,TRIM26	3.2025,-1.006,-1.7469
rs2844793	chr6	30080496	0.164	G/A	exon	0	0	0					0	170	ENSG00000204616.4	ENST00000496062.1	NA	ENST00000376763.1,ENST00000376772.3,ENST00000480999.1	PPP1R11,PPP1R11,TRIM26	3.2025,-1.006,-1.7469
rs2844796	chr6	30072511	0.22	G/A	Intron	8.97996	0	3.31903	Tal1::Gata1,Sox17	70.4,95.5	81,80.8	0.0446,0.0292	1	505	ENSG00000231226.1	ENST00000440874.1	TRIM31-AS1	ENST00000376763.1,ENST00000376772.3,ENST00000480999.1	PPP1R11,PPP1R11,TRIM26	3.2025,-1.006,-1.7469
rs2844802	chr6	29948812	0.317	A/T	upstream	0	0	0					0	3567	ENSG00000204625.6	ENST00000463275.1	HCG9	ENST00000495183.1,ENST00000496081.1,ENST00000376809.5,ENST00000376772.3,ENST00000376763.1,ENST00000383620.4	HLA-A,HLA-A,HLA-A,PPP1R11,PPP1R11,HLA-H	-3.934,-3.3514,-3.6537,-1.006,3.2025,-1.4498
rs2844804	chr6	29942126	0.475	T/G	upstream	0	0	0					0	762	ENSG00000204625.6	ENST00000376800.3	HCG9	ENST00000495183.1,ENST00000496081.1,ENST00000376809.5,ENST00000383620.4,ENST00000376772.3,ENST00000376763.1	HLA-A,HLA-A,HLA-A,HLA-H,PPP1R11,PPP1R11	-3.934,-3.3514,-3.6537,-1.4498,-1.006,3.2025
rs2844805	chr6	29940679	0.31	G/A	upstream	0	0	0					0	437	ENSG00000229390.1	ENST00000413248.1	MICD	ENST00000495183.1,ENST00000496081.1,ENST00000376809.5,ENST00000383620.4,ENST00000376772.3,ENST00000376763.1	HLA-A,HLA-A,HLA-A,HLA-H,PPP1R11,PPP1R11	-3.934,-3.3514,-3.6537,-1.4498,-1.006,3.2025
rs2853928	chr6	31257511	0.392	C/A	upstream	0	0	0					0	769	ENSG00000231402.1	ENST00000428639.1	WASF5P	ENST00000376237.4,ENST00000484378.1,ENST00000376228.5,ENST00000383329.3,ENST00000539307.1,ENST00000487245.1,ENST00000470363.1,ENST00000498007.1,ENST00000428231.2,ENST00000412585.2,ENST00000434333.1	HLA-C,HLA-C,HLA-C,HLA-C,HLA-C,HLA-C,HLA-C,HLA-B,NA,HLA-B,HLA-B	-3.6093,-1.6486,-2.202,-4.5424,-2.8247,-2.8705,-1.331,-2.5045,-5.2783,-4.7115,-2.9414
rs2853986	chr6	31338844	0.158	T/C	upstream	0	0	0	MEF2A	82.5	72.1	0.005	0	932	ENSG00000201658.1	ENST00000364788.1	U6	ENST00000434333.1,ENST00000412585.2,ENST00000498007.1,ENST00000428231.2,ENST00000484008.1,ENST00000449934.1,ENST00000376237.4,ENST00000484378.1,ENST00000376228.5,ENST00000383329.3,ENST00000539307.1,ENST00000487245.1	HLA-B,HLA-B,HLA-B,NA,NA,MICA,HLA-C,HLA-C,HLA-C,HLA-C,HLA-C,HLA-C	-2.9414,-4.7115,-2.5045,-5.2783,-1.7619,-3.0713,-3.6093,-1.6486,-2.202,-4.5424,-2.8247,-2.8705
rs2854275	chr6	32628428	0.082	C/A	exon	0	0	0	HLF	80.4	70.2	0.0242	0	210	ENSG00000179344.11	ENST00000460185.1	HLA-DQB1
rs2856674	chr6	32659645	0.092	A/G	intergenic	0	0	0					1	15086	ENSG00000235040.1	ENST00000422088.1	MTCO3P1
rs2894254	chr6	32345689	0.073	T/G	upstream	0	0	0					0	6004	ENSG00000204296.6	ENST00000375015.4	C6orf10
rs29218	chr6	29607429	0.22	A/G	upstream	0	0	0	Arnt	66.4	83.4	0	0	3308	ENSG00000235238.1	ENST00000445436.1	SUMO2P1	ENST00000445436.1	SUMO2P1	-1.067
rs29228	chr6	29623739	0.216	G/A	upstream	0	0	0	FOXI1,Foxd3	70.2,71.5	81.2,81.2	0.0052,0	0	1018	ENSG00000204655.7	ENST00000376917.3	MOG	ENST00000445436.1	SUMO2P1	-1.067
rs2922994	chr6	31335901	0.158	A/G	upstream	0	0	0	NFYA	72.2	82.6	0.0266	0	1225	ENSG00000228432.1	ENST00000414224.1	DHFRP2	ENST00000434333.1,ENST00000412585.2,ENST00000498007.1,ENST00000428231.2,ENST00000484008.1,ENST00000449934.1,ENST00000376237.4,ENST00000484378.1,ENST00000376228.5,ENST00000383329.3,ENST00000539307.1,ENST00000487245.1,ENST00000470363.1	HLA-B,HLA-B,HLA-B,NA,NA,MICA,HLA-C,HLA-C,HLA-C,HLA-C,HLA-C,HLA-C,HLA-C	-2.9414,-4.7115,-2.5045,-5.2783,-1.7619,-3.0713,-3.6093,-1.6486,-2.202,-4.5424,-2.8247,-2.8705,-1.331
rs29255	chr6	29579544	0.067	A/C	Intron	0	0	0					0	609	ENSG00000204681.5	ENST00000473774.1	GABBR1	ENST00000445436.1	SUMO2P1	-1.067
rs3025645	chr6	29567621	0.067	T/A	Intron	0	0	0	Arnt	76.1	93	0.0216	3	5304	ENSG00000204681.5	ENST00000478931.1	GABBR1	ENST00000445436.1	SUMO2P1	-1.067
rs3025646	chr6	29566842	0.067	T/C	Intron	0	0	0					2	6083	ENSG00000204681.5	ENST00000478931.1	GABBR1	ENST00000445436.1	SUMO2P1	-1.067
rs3025649	chr6	29545232	0.067	G/A	Intron	0	0	0					0	3	ENSG00000227609.2	ENST00000432739.1	TMEM183AP1	ENST00000445436.1	SUMO2P1	-1.067
rs3094005	chr6	31465047	0.108	G/T	Intron	18.5522	72.7486	-1.91528					0	479	ENSG00000201680.1	ENST00000383850.1	Y_RNA	ENST00000252229.6,ENST00000484566.1,ENST00000376177.2,ENST00000456976.1,ENST00000453105.2,ENST00000376185.1,ENST00000303892.5,ENST00000449934.1,ENST00000484008.1	MICB,DDX39B,DDX39B,DDX39B,DDX39B,ATP6V1G2-DDX39B,ATP6V1G2,MICA,NA	-1.1495,2.2189,-1.1524,-1.4045,-1.9114,-1.2179,-1.3284,-3.0713,-1.7619
rs3094011	chr6	31451836	0.108	T/C	downstream	0	0	0	FOXI1,MAX,Myc,NKX3-1,USF1	82.9,74.3,67.8,88.3,69.3	71.9,86.9,80.5,73.1,84.9	0.0492,0.0174,0,0.0374,0	0	10821	ENSG00000204516.5	ENST00000538442.1	MICB	ENST00000252229.6,ENST00000484566.1,ENST00000376177.2,ENST00000456976.1,ENST00000453105.2,ENST00000376185.1,ENST00000303892.5,ENST00000449934.1,ENST00000484008.1	MICB,DDX39B,DDX39B,DDX39B,DDX39B,ATP6V1G2-DDX39B,ATP6V1G2,MICA,NA	-1.1495,2.2189,-1.1524,-1.4045,-1.9114,-1.2179,-1.3284,-3.0713,-1.7619
rs3094013	chr6	31434366	0.15	G/A	Intron	0	0	0					0	3252	ENSG00000233902.1	ENST00000440087.1	XXbac-BPG181B23.6	ENST00000252229.6,ENST00000449934.1,ENST00000484008.1,ENST00000484566.1,ENST00000376177.2,ENST00000456976.1,ENST00000453105.2,ENST00000376185.1,ENST00000303892.5	MICB,MICA,NA,DDX39B,DDX39B,DDX39B,DDX39B,ATP6V1G2-DDX39B,ATP6V1G2	-1.1495,-3.0713,-1.7619,2.2189,-1.1524,-1.4045,-1.9114,-1.2179,-1.3284
rs3094024	chr6	30495860	0.15	A/G	downstream	26.6675	56.8947	-1.06524	Sox17	67.3	82	0	8	11816	ENSG00000235781.1	ENST00000415195.1	XXbac-BPG249D20.9	ENST00000429126.2,ENST00000376557.3,ENST00000481741.1,ENST00000376630.4,ENST00000455094.1,ENST00000326195.8,ENST00000376545.3,ENST00000396515.3,ENST00000259873.4	NA,PRR3,PRR3,HLA-E,RANP1,ABCF1,ABCF1,ABCF1,MRPS18B	-1.0137,1.1322,-1.8985,-1.6068,1.4919,-1.5736,-1.0476,-1.172,-1.3631
rs3094028	chr6	30354642	0.422	G/A	intergenic	0	0	0					0	22584	ENSG00000236405.1	ENST00000441056.1	UBQLN1P1	ENST00000436442.2,ENST00000454129.1,ENST00000455094.1	RPP21,HCG18,RANP1	1.0303,1.0936,1.4919
rs3094031	chr6	30351844	0.142	G/A	intergenic	0	0	0	Pax6	86.8	78.8	0.039	0	19786	ENSG00000236405.1	ENST00000441056.1	UBQLN1P1	ENST00000436442.2,ENST00000454129.1	RPP21,HCG18	1.0303,1.0936
rs3094032	chr6	30351547	0.142	G/A	intergenic	0	0	0					0	19489	ENSG00000236405.1	ENST00000441056.1	UBQLN1P1	ENST00000436442.2,ENST00000454129.1	RPP21,HCG18	1.0303,1.0936
rs3094034	chr6	30363351	0.121	A/T	intergenic	0	0	0					0	19140	ENSG00000226577.1	ENST00000445710.1	MICC	ENST00000436442.2,ENST00000454129.1,ENST00000455094.1,ENST00000376630.4	RPP21,HCG18,RANP1,HLA-E	1.0303,1.0936,1.4919,-1.6068
rs3094035	chr6	30363136	0.116	G/T	intergenic	0	0	0					0	19355	ENSG00000226577.1	ENST00000445710.1	MICC	ENST00000436442.2,ENST00000454129.1,ENST00000455094.1,ENST00000376630.4	RPP21,HCG18,RANP1,HLA-E	1.0303,1.0936,1.4919,-1.6068
rs3094036	chr6	30363085	0.142	G/C	intergenic	0	0	0	Tcfcp2l1	83.6	73.6	0.026	0	19406	ENSG00000226577.1	ENST00000445710.1	MICC	ENST00000436442.2,ENST00000454129.1,ENST00000455094.1,ENST00000376630.4	RPP21,HCG18,RANP1,HLA-E	1.0303,1.0936,1.4919,-1.6068
rs3094038	chr6	30362425	0.458	T/C	intergenic	0	0	0	Egr1	72.3	82.5	0	0	20066	ENSG00000226577.1	ENST00000445710.1	MICC	ENST00000436442.2,ENST00000454129.1,ENST00000455094.1,ENST00000376630.4	RPP21,HCG18,RANP1,HLA-E	1.0303,1.0936,1.4919,-1.6068
rs3094039	chr6	30362255	0.458	G/A	intergenic	0	0	0					0	20236	ENSG00000226577.1	ENST00000445710.1	MICC	ENST00000436442.2,ENST00000454129.1,ENST00000455094.1,ENST00000376630.4	RPP21,HCG18,RANP1,HLA-E	1.0303,1.0936,1.4919,-1.6068
rs3094040	chr6	30361759	0.422	G/A	intergenic	0	0	0	FOXA1	74	85.3	0.0326	0	20732	ENSG00000226577.1	ENST00000445710.1	MICC	ENST00000436442.2,ENST00000454129.1,ENST00000455094.1,ENST00000376630.4	RPP21,HCG18,RANP1,HLA-E	1.0303,1.0936,1.4919,-1.6068
rs3094041	chr6	30361480	0.422	G/A	intergenic	0	0	0					0	21011	ENSG00000226577.1	ENST00000445710.1	MICC	ENST00000436442.2,ENST00000454129.1,ENST00000455094.1,ENST00000376630.4	RPP21,HCG18,RANP1,HLA-E	1.0303,1.0936,1.4919,-1.6068
rs3094042	chr6	30361418	0.422	G/A	intergenic	0	0	0	Spz1	84.1	74.3	0.0176	0	21073	ENSG00000226577.1	ENST00000445710.1	MICC	ENST00000436442.2,ENST00000454129.1,ENST00000455094.1,ENST00000376630.4	RPP21,HCG18,RANP1,HLA-E	1.0303,1.0936,1.4919,-1.6068
rs3094045	chr6	30360602	0.422	G/A	intergenic	0	0	0	Foxd3	75.3	84.9	0.0092	0	21889	ENSG00000226577.1	ENST00000445710.1	MICC	ENST00000436442.2,ENST00000454129.1,ENST00000455094.1,ENST00000376630.4	RPP21,HCG18,RANP1,HLA-E	1.0303,1.0936,1.4919,-1.6068
rs3094050	chr6	30358591	0.116	A/G	intergenic	0	0	0	RUNX1,FEV	70.4,80.4	84.8,66.6	0.0376,0.0134	0	23900	ENSG00000226577.1	ENST00000445710.1	MICC	ENST00000436442.2,ENST00000454129.1,ENST00000455094.1,ENST00000376630.4	RPP21,HCG18,RANP1,HLA-E	1.0303,1.0936,1.4919,-1.6068
rs3094051	chr6	30358151	0.422	A/G	intergenic	0	0	0					0	24340	ENSG00000226577.1	ENST00000445710.1	MICC	ENST00000436442.2,ENST00000454129.1,ENST00000455094.1,ENST00000376630.4	RPP21,HCG18,RANP1,HLA-E	1.0303,1.0936,1.4919,-1.6068
rs3094054	chr6	30333505	0.112	G/T	upstream	0	0	0					0	1447	ENSG00000236405.1	ENST00000441056.1	UBQLN1P1	ENST00000436442.2,ENST00000454129.1	RPP21,HCG18	1.0303,1.0936
rs3094057	chr6	30329966	0.112	G/A	upstream	0	0	0	NR3C1,FOXI1	84.2,75.4	77.3,86.4	0.024,0.0052	0	2090	ENSG00000236405.1	ENST00000441056.1	UBQLN1P1	ENST00000436442.2,ENST00000454129.1	RPP21,HCG18	1.0303,1.0936
rs3094061	chr6	30321189	0.121	A/C	downstream	0	0	0					0	1995	ENSG00000224372.1	ENST00000437516.1	HLA-N	ENST00000436442.2,ENST00000454129.1	RPP21,HCG18	1.0303,1.0936
rs3094062	chr6	30344690	0.422	G/A	intergenic	0	5.75561	-2.75609					1	12632	ENSG00000236405.1	ENST00000441056.1	UBQLN1P1	ENST00000436442.2,ENST00000454129.1	RPP21,HCG18	1.0303,1.0936
rs3094064	chr6	30296253	0.112	G/A	Intron	0	0	0	Gata1	82.7	68	0.0046	1	412	ENSG00000204599.7	ENST00000396547.1	TRIM39	ENST00000454129.1,ENST00000436442.2	HCG18,RPP21	1.0936,1.0303
rs3094066	chr6	30278745	0.142	C/T	Intron	0	0	0					4	15165	ENSG00000242996.1	ENST00000453558.1	HCG18	ENST00000454129.1,ENST00000436442.2,ENST00000416596.1,ENST00000454678.2	HCG18,RPP21,TRIM26,TRIM26	1.0936,1.0303,-1.4129,1.1395
rs3094067	chr6	30299245	0.142	T/G	Intron	0	0	0	Zfp423	74.8	82.5	0	0	1885	ENSG00000248167.1	ENST00000513556.1	TRIM39-RPP21	ENST00000454129.1,ENST00000436442.2	HCG18,RPP21	1.0936,1.0303
rs3094070	chr6	30231829	0.192	G/C	exon	0	18.0663	-4.25295	CREB1	81.6	68	0.0344	1	4426	ENSG00000243753.1	ENST00000420110.1	HLA-L	ENST00000416596.1,ENST00000454678.2,ENST00000454129.1,ENST00000480999.1,ENST00000436442.2	TRIM26,TRIM26,HCG18,TRIM26,RPP21	-1.4129,1.1395,1.0936,-1.7469,1.0303
rs3094071	chr6	30231768	0.147	G/A	exon	0	18.0663	-4.25295	Foxd3	72.3	81.8	0.0372	1	4365	ENSG00000243753.1	ENST00000420110.1	HLA-L	ENST00000416596.1,ENST00000454678.2,ENST00000454129.1,ENST00000480999.1,ENST00000436442.2	TRIM26,TRIM26,HCG18,TRIM26,RPP21	-1.4129,1.1395,1.0936,-1.7469,1.0303
rs3094072	chr6	30231755	0.192	G/C	exon	0	18.0663	-4.25295					1	4352	ENSG00000243753.1	ENST00000420110.1	HLA-L	ENST00000416596.1,ENST00000454678.2,ENST00000454129.1,ENST00000480999.1,ENST00000436442.2	TRIM26,TRIM26,HCG18,TRIM26,RPP21	-1.4129,1.1395,1.0936,-1.7469,1.0303
rs3094073	chr6	30231224	0.147	G/A	exon	0	0	0	Arnt	83.4	66.4	0.0204	0	3821	ENSG00000243753.1	ENST00000420110.1	HLA-L	ENST00000416596.1,ENST00000454678.2,ENST00000454129.1,ENST00000480999.1,ENST00000436442.2	TRIM26,TRIM26,HCG18,TRIM26,RPP21	-1.4129,1.1395,1.0936,-1.7469,1.0303
rs3094075	chr6	30229267	0.142	G/C	Intron	0	0	0					0	1864	ENSG00000243753.1	ENST00000420110.1	HLA-L	ENST00000416596.1,ENST00000454678.2,ENST00000454129.1,ENST00000480999.1,ENST00000436442.2	TRIM26,TRIM26,HCG18,TRIM26,RPP21	-1.4129,1.1395,1.0936,-1.7469,1.0303
rs3094077	chr6	30226123	0.147	C/T	Intron	0	0	0					1	1237	ENSG00000243753.1	ENST00000482052.1	HLA-L	ENST00000416596.1,ENST00000454678.2,ENST00000480999.1,ENST00000454129.1,ENST00000436442.2	TRIM26,TRIM26,TRIM26,HCG18,RPP21	-1.4129,1.1395,-1.7469,1.0936,1.0303
rs3094078	chr6	30224970	0.142	T/A	Intron	0	0	0	NFE2L2	70	80.6	0.0238	0	2390	ENSG00000243753.1	ENST00000482052.1	HLA-L	ENST00000416596.1,ENST00000454678.2,ENST00000480999.1,ENST00000454129.1,ENST00000436442.2	TRIM26,TRIM26,TRIM26,HCG18,RPP21	-1.4129,1.1395,-1.7469,1.0936,1.0303
rs3094084	chr6	30947509	0.155	A/T	upstream	0	0	0					0	3975	ENSG00000204544.3	ENST00000450707.1	NA	ENST00000376316.2,ENST00000376567.2	GTF2H4,DDR1	1.1636,1.1805
rs3094086	chr6	30919391	0.125	G/A	5UTR	0	0	0					0	3247	ENSG00000233529.1	ENST00000419481.1	HCG21	ENST00000376316.2,ENST00000376567.2	GTF2H4,DDR1	1.1636,1.1805
rs3094127	chr6	30697447	0.177	A/G	Intron	0	0	0					0	6168	ENSG00000196230.7	ENST00000538863.1	NA	ENST00000538863.1,ENST00000435534.1,ENST00000422827.2,ENST00000327892.8,ENST00000476729.1,ENST00000487376.1,ENST00000445853.1,ENST00000376389.3,ENST00000376421.5,ENST00000482141.1,ENST00000274853.3,ENST00000467662.1,ENST00000376424.2,ENST00000376442.3,ENST00000376437.5	NA,TUBB,NA,TUBB,FLOT1,FLOT1,FLOT1,FLOT1,NRM,NRM,PPP1R18,PPP1R18,NA,DHX16,DHX16	5.1373,-5.4001,-1.9137,-2.1516,-1.2589,-1.5221,1.2237,-1.5183,-1.6101,-2.076,-2.3524,-1.773,-1.9469,-1.0707,1.2721
rs3094146	chr6	29970960	0.142	G/C	exon	0	0	0					0	3399	ENSG00000204622.6	ENST00000469281.1	HLA-J	ENST00000495183.1,ENST00000496081.1,ENST00000376809.5,ENST00000376772.3,ENST00000376763.1	HLA-A,HLA-A,HLA-A,PPP1R11,PPP1R11	-3.934,-3.3514,-3.6537,-1.006,3.2025
rs3094216	chr6	31084048	0.3	A/G	exon	0	0	0	TLX1::NFIC	80.2	71.6	0.0114	0	1439	ENSG00000204540.5	ENST00000259881.8	PSORS1C1	ENST00000512418.1,ENST00000376257.3	CCHCR1,TCF19	-1.3541,-1.5904
rs3094220	chr6	31082987	0.25	A/G	3UTR	80.8688	154.612	-0.926572	Egr1	75.7	85.9	0	7	378	ENSG00000204540.5	ENST00000259881.8	PSORS1C1	ENST00000512418.1,ENST00000376257.3	CCHCR1,TCF19	-1.3541,-1.5904
rs3094222	chr6	31081434	0.183	A/G	upstream	0	0	0					0	1092	ENSG00000204540.5	ENST00000467107.1	PSORS1C1	ENST00000512418.1,ENST00000376257.3	CCHCR1,TCF19	-1.3541,-1.5904
rs3094621	chr6	30328753	0.112	T/C	upstream	0	0	0					0	1064	ENSG00000224486.1	ENST00000448756.1	HCG19P	ENST00000436442.2,ENST00000454129.1	RPP21,HCG18	1.0303,1.0936
rs3094622	chr6	30327952	0.112	A/G	upstream	0	0	0	TEAD1	87.9	97.9	0.0064	0	263	ENSG00000224486.1	ENST00000448756.1	HCG19P	ENST00000436442.2,ENST00000454129.1	RPP21,HCG18	1.0303,1.0936
rs3094623	chr6	30349201	0.422	G/A	intergenic	0	0	0					0	17143	ENSG00000236405.1	ENST00000441056.1	UBQLN1P1	ENST00000436442.2,ENST00000454129.1	RPP21,HCG18	1.0303,1.0936
rs3094626	chr6	30323623	0.375	T/C	downstream	0	0	0					1	4064	ENSG00000224486.1	ENST00000448756.1	HCG19P	ENST00000436442.2,ENST00000454129.1	RPP21,HCG18	1.0303,1.0936
rs3094627	chr6	30321482	0.121	T/C	downstream	0	0	0					0	2288	ENSG00000224372.1	ENST00000437516.1	HLA-N	ENST00000436442.2,ENST00000454129.1	RPP21,HCG18	1.0303,1.0936
rs3094628	chr6	30285312	0.15	G/C	Intron	0	0	0					1	8598	ENSG00000242996.1	ENST00000453558.1	HCG18	ENST00000454129.1,ENST00000436442.2	HCG18,RPP21	1.0936,1.0303
rs3094629	chr6	30232953	0.147	G/A	exon	0	21.8317	-4.51296	NFIL3	76.4	87.4	0.039	0	5550	ENSG00000243753.1	ENST00000420110.1	HLA-L	ENST00000416596.1,ENST00000454678.2,ENST00000454129.1,ENST00000480999.1,ENST00000436442.2	TRIM26,TRIM26,HCG18,TRIM26,RPP21	-1.4129,1.1395,1.0936,-1.7469,1.0303
rs3094630	chr6	30232436	0.147	G/A	exon	0	0	0					0	5033	ENSG00000243753.1	ENST00000420110.1	HLA-L	ENST00000416596.1,ENST00000454678.2,ENST00000454129.1,ENST00000480999.1,ENST00000436442.2	TRIM26,TRIM26,HCG18,TRIM26,RPP21	-1.4129,1.1395,1.0936,-1.7469,1.0303
rs3094693	chr6	30418966	0.142	C/A	intergenic	0	48.3151	-5.62396	Zfx	86.8	75.9	0.0444	1	15262	ENSG00000229068.1	ENST00000424642.1	TMPOP1	ENST00000455094.1,ENST00000376630.4	RANP1,HLA-E	1.4919,-1.6068
rs3094694	chr6	30451904	0.225	T/C	upstream	0	0	0					4	1812	ENSG00000236603.1	ENST00000437856.1	RANP1	ENST00000455094.1,ENST00000376630.4,ENST00000429126.2,ENST00000376557.3,ENST00000481741.1,ENST00000326195.8,ENST00000376545.3,ENST00000396515.3	RANP1,HLA-E,NA,PRR3,PRR3,ABCF1,ABCF1,ABCF1	1.4919,-1.6068,-1.0137,1.1322,-1.8985,-1.5736,-1.0476,-1.172
rs3094695	chr6	30361544	0.458	T/A	intergenic	0	0	0					0	20947	ENSG00000226577.1	ENST00000445710.1	MICC	ENST00000436442.2,ENST00000454129.1,ENST00000455094.1,ENST00000376630.4	RPP21,HCG18,RANP1,HLA-E	1.0303,1.0936,1.4919,-1.6068
rs3094696	chr6	30361443	0.458	T/G	intergenic	0	0	0					0	21048	ENSG00000226577.1	ENST00000445710.1	MICC	ENST00000436442.2,ENST00000454129.1,ENST00000455094.1,ENST00000376630.4	RPP21,HCG18,RANP1,HLA-E	1.0303,1.0936,1.4919,-1.6068
rs3094697	chr6	30361232	0.422	T/C	intergenic	0	0	0	NFIL3	85.9	74.8	0.006	0	21259	ENSG00000226577.1	ENST00000445710.1	MICC	ENST00000436442.2,ENST00000454129.1,ENST00000455094.1,ENST00000376630.4	RPP21,HCG18,RANP1,HLA-E	1.0303,1.0936,1.4919,-1.6068
rs3094698	chr6	30361193	0.422	T/C	intergenic	0	0	0	Foxa2,Foxd3	87.3,80.3	76.6,70.7	0.0456,0.0318	0	21298	ENSG00000226577.1	ENST00000445710.1	MICC	ENST00000436442.2,ENST00000454129.1,ENST00000455094.1,ENST00000376630.4	RPP21,HCG18,RANP1,HLA-E	1.0303,1.0936,1.4919,-1.6068
rs3094700	chr6	30360068	0.422	C/T	intergenic	0	0	0					0	22423	ENSG00000226577.1	ENST00000445710.1	MICC	ENST00000436442.2,ENST00000454129.1,ENST00000455094.1,ENST00000376630.4	RPP21,HCG18,RANP1,HLA-E	1.0303,1.0936,1.4919,-1.6068
rs3094702	chr6	30359377	0.458	C/G	intergenic	0	0	0					0	23114	ENSG00000226577.1	ENST00000445710.1	MICC	ENST00000436442.2,ENST00000454129.1,ENST00000455094.1,ENST00000376630.4	RPP21,HCG18,RANP1,HLA-E	1.0303,1.0936,1.4919,-1.6068
rs3094703	chr6	30358957	0.116	C/T	intergenic	0	0	0					0	23534	ENSG00000226577.1	ENST00000445710.1	MICC	ENST00000436442.2,ENST00000454129.1,ENST00000455094.1,ENST00000376630.4	RPP21,HCG18,RANP1,HLA-E	1.0303,1.0936,1.4919,-1.6068
rs3094711	chr6	30352313	0.458	A/C	intergenic	0	0	0	NR3C1,Nr2e3	85.8,65.1	78.9,80.6	0.031,0.0224	0	20255	ENSG00000236405.1	ENST00000441056.1	UBQLN1P1	ENST00000436442.2,ENST00000454129.1	RPP21,HCG18	1.0303,1.0936
rs3094712	chr6	30351348	0.142	T/C	intergenic	0	0	0	Nr2e3	69.2	84.7	0.0224	0	19290	ENSG00000236405.1	ENST00000441056.1	UBQLN1P1	ENST00000436442.2,ENST00000454129.1	RPP21,HCG18	1.0303,1.0936
rs3094717	chr6	30385746	0.142	C/G	Intron	0	0	0					0	3253	ENSG00000226577.1	ENST00000445710.1	MICC	ENST00000455094.1,ENST00000376630.4,ENST00000436442.2,ENST00000454129.1	RANP1,HLA-E,RPP21,HCG18	1.4919,-1.6068,1.0303,1.0936
rs3094724	chr6	29674295	0.275	A/G	downstream	0	0	0					0	2028	ENSG00000233916.1	ENST00000435787.1	ZDHHC20P1	ENST00000445436.1	SUMO2P1	-1.067
rs3094725	chr6	29673882	0.275	T/C	downstream	18.8911	0	4.31405					7	2441	ENSG00000233916.1	ENST00000435787.1	ZDHHC20P1	ENST00000445436.1	SUMO2P1	-1.067
rs3095089	chr6	30933794	0.159	G/T	intergenic	0	0	0	Esrrb,CREB1	81.1,93.4	69.5,79.8	0.029,0.0196	0	11154	ENSG00000233529.1	ENST00000419481.1	HCG21	ENST00000376316.2,ENST00000376567.2	GTF2H4,DDR1	1.1636,1.1805
rs3095151	chr6	30900150	0.181	G/T	upstream	0	0	0					0	197	ENSG00000196260.3	ENST00000359086.3	SFTA2	ENST00000376316.2,ENST00000376567.2	GTF2H4,DDR1	1.1636,1.1805
rs3095153	chr6	30899195	0.175	G/A	3UTR	0	0	0					0	690	ENSG00000196260.3	ENST00000474914.1	SFTA2	ENST00000376316.2,ENST00000376567.2	GTF2H4,DDR1	1.1636,1.1805
rs3095155	chr6	30899051	0.175	G/C	upstream	0	0	0					0	834	ENSG00000196260.3	ENST00000474914.1	SFTA2	ENST00000376316.2,ENST00000376567.2	GTF2H4,DDR1	1.1636,1.1805
rs3095267	chr6	29607046	0.242	G/C	upstream	0	0	0					0	2925	ENSG00000235238.1	ENST00000445436.1	SUMO2P1	ENST00000445436.1	SUMO2P1	-1.067
rs3095286	chr6	29653964	0.258	C/T	upstream	0	0	0					0	5076	ENSG00000204644.5	ENST00000376883.1	ZFP57	ENST00000445436.1	SUMO2P1	-1.067
rs3095326	chr6	30725841	0.125	C/T	upstream	0	0	0					0	8760	ENSG00000228022.1	ENST00000439406.1	HCG20	ENST00000376389.3,ENST00000445853.1,ENST00000487376.1,ENST00000476729.1,ENST00000538863.1,ENST00000435534.1,ENST00000422827.2,ENST00000327892.8,ENST00000376421.5,ENST00000482141.1,ENST00000274853.3,ENST00000467662.1,ENST00000376424.2,ENST00000376442.3,ENST00000376437.5	FLOT1,FLOT1,FLOT1,FLOT1,NA,TUBB,NA,TUBB,NRM,NRM,PPP1R18,PPP1R18,NA,DHX16,DHX16	-1.5183,1.2237,-1.5221,-1.2589,5.1373,-5.4001,-1.9137,-2.1516,-1.6101,-2.076,-2.3524,-1.773,-1.9469,-1.0707,1.2721
rs3095328	chr6	30723781	0.125	G/A	downstream	0	0	0					0	10820	ENSG00000228022.1	ENST00000439406.1	HCG20	ENST00000376389.3,ENST00000445853.1,ENST00000487376.1,ENST00000476729.1,ENST00000538863.1,ENST00000435534.1,ENST00000422827.2,ENST00000327892.8,ENST00000376421.5,ENST00000482141.1,ENST00000274853.3,ENST00000467662.1,ENST00000376424.2,ENST00000376442.3,ENST00000376437.5	FLOT1,FLOT1,FLOT1,FLOT1,NA,TUBB,NA,TUBB,NRM,NRM,PPP1R18,PPP1R18,NA,DHX16,DHX16	-1.5183,1.2237,-1.5221,-1.2589,5.1373,-5.4001,-1.9137,-2.1516,-1.6101,-2.076,-2.3524,-1.773,-1.9469,-1.0707,1.2721
rs3095329	chr6	30693816	0.177	A/G	upstream	14.9646	24.9885	-0.702997					18	2537	ENSG00000196230.7	ENST00000538863.1	NA	ENST00000538863.1,ENST00000435534.1,ENST00000422827.2,ENST00000327892.8,ENST00000476729.1,ENST00000487376.1,ENST00000445853.1,ENST00000376389.3,ENST00000376421.5,ENST00000482141.1,ENST00000274853.3,ENST00000467662.1,ENST00000376424.2,ENST00000376442.3,ENST00000376437.5	NA,TUBB,NA,TUBB,FLOT1,FLOT1,FLOT1,FLOT1,NRM,NRM,PPP1R18,PPP1R18,NA,DHX16,DHX16	5.1373,-5.4001,-1.9137,-2.1516,-1.2589,-1.5221,1.2237,-1.5183,-1.6101,-2.076,-2.3524,-1.773,-1.9469,-1.0707,1.2721
rs3095330	chr6	30693633	0.183	A/G	upstream	14.9646	24.9885	-0.702997					18	2354	ENSG00000196230.7	ENST00000538863.1	NA	ENST00000538863.1,ENST00000435534.1,ENST00000422827.2,ENST00000327892.8,ENST00000476729.1,ENST00000487376.1,ENST00000445853.1,ENST00000376389.3,ENST00000376421.5,ENST00000482141.1,ENST00000274853.3,ENST00000467662.1,ENST00000376424.2,ENST00000376442.3,ENST00000376437.5	NA,TUBB,NA,TUBB,FLOT1,FLOT1,FLOT1,FLOT1,NRM,NRM,PPP1R18,PPP1R18,NA,DHX16,DHX16	5.1373,-5.4001,-1.9137,-2.1516,-1.2589,-1.5221,1.2237,-1.5183,-1.6101,-2.076,-2.3524,-1.773,-1.9469,-1.0707,1.2721
rs3095334	chr6	30742713	0.175	G/C	Intron	0	0	0					0	7021	ENSG00000228022.1	ENST00000422944.1	HCG20	ENST00000376389.3,ENST00000445853.1,ENST00000487376.1,ENST00000476729.1,ENST00000538863.1,ENST00000435534.1,ENST00000422827.2,ENST00000327892.8,ENST00000376421.5,ENST00000482141.1,ENST00000274853.3,ENST00000467662.1,ENST00000376424.2	FLOT1,FLOT1,FLOT1,FLOT1,NA,TUBB,NA,TUBB,NRM,NRM,PPP1R18,PPP1R18,NA	-1.5183,1.2237,-1.5221,-1.2589,5.1373,-5.4001,-1.9137,-2.1516,-1.6101,-2.076,-2.3524,-1.773,-1.9469
rs3095336	chr6	30738446	0.134	G/A	Intron	0	0	0					5	3843	ENSG00000228022.1	ENST00000439406.1	HCG20	ENST00000376389.3,ENST00000445853.1,ENST00000487376.1,ENST00000476729.1,ENST00000538863.1,ENST00000435534.1,ENST00000422827.2,ENST00000327892.8,ENST00000376421.5,ENST00000482141.1,ENST00000274853.3,ENST00000467662.1,ENST00000376424.2,ENST00000376442.3	FLOT1,FLOT1,FLOT1,FLOT1,NA,TUBB,NA,TUBB,NRM,NRM,PPP1R18,PPP1R18,NA,DHX16	-1.5183,1.2237,-1.5221,-1.2589,5.1373,-5.4001,-1.9137,-2.1516,-1.6101,-2.076,-2.3524,-1.773,-1.9469,-1.0707
rs3095337	chr6	30737591	0.192	G/C	Intron	98.7929	132.987	-0.425086	Arnt	83.4	66.4	0.0204	39	2988	ENSG00000228022.1	ENST00000439406.1	HCG20	ENST00000376389.3,ENST00000445853.1,ENST00000487376.1,ENST00000476729.1,ENST00000538863.1,ENST00000435534.1,ENST00000422827.2,ENST00000327892.8,ENST00000376421.5,ENST00000482141.1,ENST00000274853.3,ENST00000467662.1,ENST00000376424.2,ENST00000376442.3	FLOT1,FLOT1,FLOT1,FLOT1,NA,TUBB,NA,TUBB,NRM,NRM,PPP1R18,PPP1R18,NA,DHX16	-1.5183,1.2237,-1.5221,-1.2589,5.1373,-5.4001,-1.9137,-2.1516,-1.6101,-2.076,-2.3524,-1.773,-1.9469,-1.0707
rs3095338	chr6	30731401	0.175	A/T	upstream	15.7492	0	4.06602	Sox5	81	64.8	0.0296	3	3200	ENSG00000228022.1	ENST00000439406.1	HCG20	ENST00000376389.3,ENST00000445853.1,ENST00000487376.1,ENST00000476729.1,ENST00000538863.1,ENST00000435534.1,ENST00000422827.2,ENST00000327892.8,ENST00000376421.5,ENST00000482141.1,ENST00000274853.3,ENST00000467662.1,ENST00000376424.2,ENST00000376442.3	FLOT1,FLOT1,FLOT1,FLOT1,NA,TUBB,NA,TUBB,NRM,NRM,PPP1R18,PPP1R18,NA,DHX16	-1.5183,1.2237,-1.5221,-1.2589,5.1373,-5.4001,-1.9137,-2.1516,-1.6101,-2.076,-2.3524,-1.773,-1.9469,-1.0707
rs3095340	chr6	30726939	0.147	A/C	upstream	39.5901	205.574	-2.34745					0	7662	ENSG00000228022.1	ENST00000439406.1	HCG20	ENST00000376389.3,ENST00000445853.1,ENST00000487376.1,ENST00000476729.1,ENST00000538863.1,ENST00000435534.1,ENST00000422827.2,ENST00000327892.8,ENST00000376421.5,ENST00000482141.1,ENST00000274853.3,ENST00000467662.1,ENST00000376424.2,ENST00000376442.3,ENST00000376437.5	FLOT1,FLOT1,FLOT1,FLOT1,NA,TUBB,NA,TUBB,NRM,NRM,PPP1R18,PPP1R18,NA,DHX16,DHX16	-1.5183,1.2237,-1.5221,-1.2589,5.1373,-5.4001,-1.9137,-2.1516,-1.6101,-2.076,-2.3524,-1.773,-1.9469,-1.0707,1.2721
rs3096689	chr6	32145999	0.208	C/G	upstream	392.413	444.311	-0.178769	Klf4	80.7	92.9	0.0148	34	125	ENSG00000204310.5	ENST00000336984.6	AGPAT1	ENST00000375107.3,ENST00000375050.2,ENST00000375244.3	AGPAT1,PBX2,TNXB	-1.6786,-1.1236,-1.3714
rs3096690	chr6	32194630	0.092	G/C	upstream	0	0	0					0	2785	ENSG00000204301.5	ENST00000375023.3	NOTCH4	ENST00000375050.2,ENST00000375107.3	PBX2,AGPAT1	-1.1236,-1.6786
rs3096697	chr6	32134510	0.211	G/A	3UTR	0	0	0					2	539	ENSG00000241404.2	ENST00000482938.1	EGFL8	ENST00000375107.3,ENST00000375050.2,ENST00000375244.3	AGPAT1,PBX2,TNXB	-1.6786,-1.1236,-1.3714
rs3099844	chr6	31448976	0.108	C/A	downstream	0	0	0	Sox5	67.2	83.4	0	0	13681	ENSG00000204516.5	ENST00000538442.1	MICB	ENST00000252229.6,ENST00000484566.1,ENST00000376177.2,ENST00000456976.1,ENST00000453105.2,ENST00000376185.1,ENST00000303892.5,ENST00000449934.1,ENST00000484008.1	MICB,DDX39B,DDX39B,DDX39B,DDX39B,ATP6V1G2-DDX39B,ATP6V1G2,MICA,NA	-1.1495,2.2189,-1.1524,-1.4045,-1.9114,-1.2179,-1.3284,-3.0713,-1.7619
rs3101018	chr6	31705864	0.082	C/T	Intron	263.597	49.8502	2.37947	Ar	80.8	73.8	0.032	5	768	ENSG00000213719.4	ENST00000375780.2	CLIC1	ENST00000375784.3,ENST00000375792.3,ENST00000498420.1,ENST00000461874.1,ENST00000474643.1,ENST00000496869.1,ENST00000465481.1,ENST00000458062.2,ENST00000451898.1,ENST00000375976.4,ENST00000456286.1,ENST00000542758.1,ENST00000375650.3,ENST00000545241.1,ENST00000462875.1,ENST00000375638.3,ENST00000395789.1,ENST00000375633.1	CLIC1,DDAH2,ABHD16A,VARS,VARS,NA,CSNK2B,HSPA1A,BAG6,BAG6,BAG6,NA,HSPA1B,HSPA1B,BAG6,C6orf48,C6orf48,C6orf48	-1.3454,-1.635,1.3319,-1.7057,2.2903,-2.5463,-2.1623,1.6487,-2.2675,-1.0997,-1.7013,-2.0471,1.3537,4.7464,-1.8084,1.9395,1.5069,3.3564
rs3115631	chr6	29986324	0.108	T/A	exon	0	0	0					0	11430	ENSG00000237669.1	ENST00000458060.1	HCG4P3	ENST00000376772.3,ENST00000376763.1,ENST00000495183.1,ENST00000496081.1,ENST00000376809.5	PPP1R11,PPP1R11,HLA-A,HLA-A,HLA-A	-1.006,3.2025,-3.934,-3.3514,-3.6537
rs3115663	chr6	31601843	0.108	T/C	exon	0	0	0	FOXA1,FOXO3	91,84.4	80.1,71.1	0.0436,4e-04	1	111	ENSG00000204469.6	ENST00000460302.1	PRRC2A	ENST00000462875.1,ENST00000376007.4,ENST00000456286.1,ENST00000375976.4,ENST00000451898.1,ENST00000465481.1,ENST00000496869.1,ENST00000498420.1,ENST00000303892.5,ENST00000376185.1,ENST00000453105.2,ENST00000456976.1,ENST00000376177.2,ENST00000375792.3,ENST00000484566.1	BAG6,PRRC2A,BAG6,BAG6,BAG6,CSNK2B,NA,ABHD16A,ATP6V1G2,ATP6V1G2-DDX39B,DDX39B,DDX39B,DDX39B,DDAH2,DDX39B	-1.8084,-1.8486,-1.7013,-1.0997,-2.2675,-2.1623,-2.5463,1.3319,-1.3284,-1.2179,-1.9114,-1.4045,-1.1524,-1.635,2.2189
rs3115671	chr6	31734345	0.1	G/T	exon	0	11.3341	-3.62458					4	979	ENSG00000235663.1	ENST00000419679.1	SAPCD1-AS1	ENST00000461874.1,ENST00000474643.1,ENST00000375784.3,ENST00000375792.3,ENST00000458062.2,ENST00000542758.1,ENST00000375650.3,ENST00000545241.1,ENST00000498420.1,ENST00000375638.3,ENST00000395789.1,ENST00000375633.1,ENST00000491768.1,ENST00000375631.4	VARS,VARS,CLIC1,DDAH2,HSPA1A,NA,HSPA1B,HSPA1B,ABHD16A,C6orf48,C6orf48,C6orf48,NEU1,NEU1	-1.7057,2.2903,-1.3454,-1.635,1.6487,-2.0471,1.3537,4.7464,1.3319,1.9395,1.5069,3.3564,-1.722,-2.7959
rs3115672	chr6	31727897	0.078	C/T	3UTR	0	0	0					0	202	ENSG00000204410.7	ENST00000484309.1	MSH5	ENST00000461874.1,ENST00000474643.1,ENST00000375784.3,ENST00000375792.3,ENST00000458062.2,ENST00000498420.1,ENST00000542758.1,ENST00000375650.3,ENST00000545241.1,ENST00000375638.3,ENST00000395789.1,ENST00000375633.1,ENST00000496869.1,ENST00000465481.1	VARS,VARS,CLIC1,DDAH2,HSPA1A,ABHD16A,NA,HSPA1B,HSPA1B,C6orf48,C6orf48,C6orf48,NA,CSNK2B	-1.7057,2.2903,-1.3454,-1.635,1.6487,1.3319,-2.0471,1.3537,4.7464,1.9395,1.5069,3.3564,-2.5463,-2.1623
rs3115674	chr6	31799076	0.082	T/G	upstream	47.8961	66.0218	-0.454912					0	3308	ENSG00000204387.7	ENST00000375640.3	C6orf48	ENST00000545241.1,ENST00000542758.1,ENST00000375650.3,ENST00000375638.3,ENST00000395789.1,ENST00000375633.1,ENST00000458062.2,ENST00000491768.1,ENST00000375631.4,ENST00000474643.1,ENST00000461874.1,ENST00000478491.1,ENST00000375784.3	HSPA1B,NA,HSPA1B,C6orf48,C6orf48,C6orf48,HSPA1A,NEU1,NEU1,VARS,VARS,EHMT2,CLIC1	4.7464,-2.0471,1.3537,1.9395,1.5069,3.3564,1.6487,-1.722,-2.7959,2.2903,-1.7057,-1.0483,-1.3454
rs3116799	chr6	29669007	0.292	T/G	downstream	0	0	0					0	7316	ENSG00000233916.1	ENST00000435787.1	ZDHHC20P1	ENST00000445436.1	SUMO2P1	-1.067
rs3116801	chr6	29668984	0.292	C/G	downstream	0	0	0	Hand1::Tcfe2a	85.8	72.6	0.0442	0	7339	ENSG00000233916.1	ENST00000435787.1	ZDHHC20P1	ENST00000445436.1	SUMO2P1	-1.067
rs3116802	chr6	29667890	0.292	A/G	downstream	0	0	0	Hand1::Tcfe2a	67.4	80.7	0.0074	0	8433	ENSG00000233916.1	ENST00000435787.1	ZDHHC20P1	ENST00000445436.1	SUMO2P1	-1.067
rs3116803	chr6	29667872	0.292	A/G	downstream	0	0	0					0	8451	ENSG00000233916.1	ENST00000435787.1	ZDHHC20P1	ENST00000445436.1	SUMO2P1	-1.067
rs3116830	chr6	29167575	0.086	G/A	intergenic	0	0	0					0	15437	ENSG00000230598.1	ENST00000415595.1	OR2H4P
rs3117097	chr6	32358689	0.108	A/G	Intron	0	0	0					0	401	ENSG00000228962.1	ENST00000426643.1	HCG23
rs3117103	chr6	32349557	0.092	A/T	upstream	0	0	0					0	2774	ENSG00000204296.6	ENST00000305725.9	NA
rs3117141	chr6	29022499	0.1	A/T	upstream	0	0	0					0	9481	ENSG00000204704.2	ENST00000377175.1	OR2W1
rs3117143	chr6	29031142	0.108	C/A	downstream	0	0	0					0	9233	ENSG00000236909.1	ENST00000413771.1	OR2P1P
rs3117289	chr6	29609921	0.216	A/G	upstream	0	0	0	Sox5	100	83.8	0.0296	0	5800	ENSG00000235238.1	ENST00000445436.1	SUMO2P1	ENST00000445436.1	SUMO2P1	-1.067
rs3117292	chr6	29652199	0.328	A/G	upstream	0	4.87271	-2.55403					0	3311	ENSG00000204644.5	ENST00000376883.1	ZFP57	ENST00000445436.1	SUMO2P1	-1.067
rs3117294	chr6	29653329	0.263	T/G	upstream	0	0	0	TBP	83.4	71.2	0.003	0	4441	ENSG00000204644.5	ENST00000376883.1	ZFP57	ENST00000445436.1	SUMO2P1	-1.067
rs3117295	chr6	29653377	0.275	T/C	upstream	0	0	0	Tal1::Gata1,TBP,Gata1	87.4,80.7,95.6	74.4,69.5,81	0.0056,0.025,0.033	1	4489	ENSG00000204644.5	ENST00000376883.1	ZFP57	ENST00000445436.1	SUMO2P1	-1.067
rs3117301	chr6	29654700	0.3	C/T	upstream	0	0	0	HLF	71.5	81.8	0.0194	0	5812	ENSG00000204644.5	ENST00000376883.1	ZFP57	ENST00000445436.1	SUMO2P1	-1.067
rs3117326	chr6	29240378	0.108	C/T	upstream	0	0	0	RUNX1	85.1	70.7	0.0392	0	3179	ENSG00000242524.1	ENST00000465951.1	OR2U2P
rs3117337	chr6	29211556	0.086	T/A	Intron	0	0	0	NKX3-1,Sox5	69.8,84.1	85,67.9	0.0198,0.0432	0	13621	ENSG00000213911.2	ENST00000396808.2	OR2G1P
rs3117425	chr6	29260431	0.091	C/T	downstream	0	0	0					0	1942	ENSG00000197171.5	ENST00000356293.5	OR2B4P
rs3117427	chr6	29274136	0.091	T/C	upstream	0	0	0					0	266	ENSG00000204695.2	ENST00000377160.2	OR14J1
rs3117439	chr6	29266483	0.091	G/A	upstream	0	0	0	Foxa2,FOXA1	76,77	86.7,88.3	0.0124,0.0326	0	7919	ENSG00000204695.2	ENST00000377160.2	OR14J1
rs3117574	chr6	31725230	0.078	G/A	5UTR	0	0	0	Sox17	75.1	89.8	0	0	399	ENSG00000252743.1	ENST00000516934.1	U6	ENST00000375784.3,ENST00000461874.1,ENST00000474643.1,ENST00000375792.3,ENST00000498420.1,ENST00000458062.2,ENST00000542758.1,ENST00000375650.3,ENST00000545241.1,ENST00000375638.3,ENST00000395789.1,ENST00000375633.1,ENST00000496869.1,ENST00000465481.1	CLIC1,VARS,VARS,DDAH2,ABHD16A,HSPA1A,NA,HSPA1B,HSPA1B,C6orf48,C6orf48,C6orf48,NA,CSNK2B	-1.3454,-1.7057,2.2903,-1.635,1.3319,1.6487,-2.0471,1.3537,4.7464,1.9395,1.5069,3.3564,-2.5463,-2.1623
rs3117575	chr6	31726253	0.078	T/C	Intron	0	0	0					0	280	ENSG00000204410.7	ENST00000467319.1	MSH5	ENST00000375784.3,ENST00000461874.1,ENST00000474643.1,ENST00000375792.3,ENST00000498420.1,ENST00000458062.2,ENST00000542758.1,ENST00000375650.3,ENST00000545241.1,ENST00000375638.3,ENST00000395789.1,ENST00000375633.1,ENST00000496869.1,ENST00000465481.1	CLIC1,VARS,VARS,DDAH2,ABHD16A,HSPA1A,NA,HSPA1B,HSPA1B,C6orf48,C6orf48,C6orf48,NA,CSNK2B	-1.3454,-1.7057,2.2903,-1.635,1.3319,1.6487,-2.0471,1.3537,4.7464,1.9395,1.5069,3.3564,-2.5463,-2.1623
rs3117577	chr6	31727474	0.078	A/G	exon	0	0	0	Zfx	68.8	80.1	0.0084	0	164	ENSG00000204410.7	ENST00000494646.1	MSH5	ENST00000461874.1,ENST00000375784.3,ENST00000474643.1,ENST00000375792.3,ENST00000458062.2,ENST00000498420.1,ENST00000542758.1,ENST00000375650.3,ENST00000545241.1,ENST00000375638.3,ENST00000395789.1,ENST00000375633.1,ENST00000496869.1,ENST00000465481.1	VARS,CLIC1,VARS,DDAH2,HSPA1A,ABHD16A,NA,HSPA1B,HSPA1B,C6orf48,C6orf48,C6orf48,NA,CSNK2B	-1.7057,-1.3454,2.2903,-1.635,1.6487,1.3319,-2.0471,1.3537,4.7464,1.9395,1.5069,3.3564,-2.5463,-2.1623
rs3117579	chr6	31633496	0.108	G/T	5UTR	198.701	235.547	-0.244289					40	77	ENSG00000204438.5	ENST00000440842.1	NA	ENST00000465481.1,ENST00000496869.1,ENST00000451898.1,ENST00000375976.4,ENST00000456286.1,ENST00000462875.1,ENST00000498420.1,ENST00000376007.4,ENST00000375792.3,ENST00000375784.3	CSNK2B,NA,BAG6,BAG6,BAG6,BAG6,ABHD16A,PRRC2A,DDAH2,CLIC1	-2.1623,-2.5463,-2.2675,-1.0997,-1.7013,-1.8084,1.3319,-1.8486,-1.635,-1.3454
rs3117582	chr6	31620520	0.078	T/G	Intron	193.35	178.121	0.117725					41	37	ENSG00000204463.7	ENST00000211379.5	BAG6	ENST00000451898.1,ENST00000375976.4,ENST00000456286.1,ENST00000462875.1,ENST00000465481.1,ENST00000496869.1,ENST00000376007.4,ENST00000498420.1,ENST00000375792.3,ENST00000375784.3	BAG6,BAG6,BAG6,BAG6,CSNK2B,NA,PRRC2A,ABHD16A,DDAH2,CLIC1	-2.2675,-1.0997,-1.7013,-1.8084,-2.1623,-2.5463,-1.8486,1.3319,-1.635,-1.3454
rs3117583	chr6	31619576	0.116	A/G	5UTR	85.042	168.786	-0.9806	MIZF,REL,RELA	81.7,90,80.9	70.1,77.6,70	2e-04,0.0156,0.0438	16	120	ENSG00000204463.7	ENST00000434444.1	BAG6	ENST00000456286.1,ENST00000375976.4,ENST00000451898.1,ENST00000462875.1,ENST00000465481.1,ENST00000496869.1,ENST00000376007.4,ENST00000498420.1,ENST00000375792.3,ENST00000375784.3	BAG6,BAG6,BAG6,BAG6,CSNK2B,NA,PRRC2A,ABHD16A,DDAH2,CLIC1	-1.7013,-1.0997,-2.2675,-1.8084,-2.1623,-2.5463,-1.8486,1.3319,-1.635,-1.3454
rs3118357	chr6	28802149	0.086	G/A	downstream	0	0	0					0	4142	23777	23777	NA
rs3118361	chr6	28898287	0.086	C/T	upstream	0	0	0	Pou5f1	90.1	81.4	0.0154	0	6520	ENSG00000204713.6	ENST00000377199.3	TRIM27
rs3118370	chr6	28833101	0.086	T/G	upstream	8.68654	0	3.27598					1	1567	23776	23776	NA
rs3128910	chr6	29820670	0.242	T/C	upstream	0	0	0					0	401	ENSG00000233265.1	ENST00000432679.1	MICF	ENST00000383620.4,ENST00000376809.5,ENST00000496081.1,ENST00000495183.1	HLA-H,HLA-A,HLA-A,HLA-A	-1.4498,-3.6537,-3.3514,-3.934
rs3129012	chr6	29988642	0.198	G/A	exon	0	0	0					0	10847	ENSG00000232757.1	ENST00000427296.1	ETF1P1	ENST00000376772.3,ENST00000376763.1,ENST00000495183.1,ENST00000496081.1,ENST00000376809.5	PPP1R11,PPP1R11,HLA-A,HLA-A,HLA-A	-1.006,3.2025,-3.934,-3.3514,-3.6537
rs3129039	chr6	29658864	0.237	G/A	upstream	0	0	0					0	9976	ENSG00000204644.5	ENST00000376883.1	ZFP57	ENST00000445436.1	SUMO2P1	-1.067
rs3129045	chr6	29652576	0.263	C/A	upstream	0	0	0	Sox5	71.4	87.6	0.037	1	3688	ENSG00000204644.5	ENST00000376883.1	ZFP57	ENST00000445436.1	SUMO2P1	-1.067
rs3129046	chr6	29670652	0.263	G/A	downstream	53.7341	41.0331	0.380913	Pax5,NFE2L2,NFIL3	80,73.8,71	72.2,84.3,82	0.0098,0.0482,0.039	12	5671	ENSG00000233916.1	ENST00000435787.1	ZDHHC20P1	ENST00000445436.1	SUMO2P1	-1.067
rs3129047	chr6	29670573	0.325	C/T	downstream	59.2555	41.0331	0.519567					16	5750	ENSG00000233916.1	ENST00000435787.1	ZDHHC20P1	ENST00000445436.1	SUMO2P1	-1.067
rs3129054	chr6	29649056	0.233	C/T	upstream	0	0	0	RUNX1	83	68.6	0.0336	0	168	ENSG00000204644.5	ENST00000376883.1	ZFP57	ENST00000445436.1	SUMO2P1	-1.067
rs3129055	chr6	29670261	0.293	A/G	downstream	53.7341	41.0331	0.380913	GABPA,CREB1	68.4,68.9	80.4,82.5	0.0106,0.0312	12	6062	ENSG00000233916.1	ENST00000435787.1	ZDHHC20P1	ENST00000445436.1	SUMO2P1	-1.067
rs3129056	chr6	29670250	0.3	A/G	downstream	53.7341	41.0331	0.380913	Tal1::Gata1	82.9	72.3	0.0384	12	6073	ENSG00000233916.1	ENST00000435787.1	ZDHHC20P1	ENST00000445436.1	SUMO2P1	-1.067
rs3129061	chr6	29670000	0.283	C/T	downstream	0	41.0331	-5.39345					0	6323	ENSG00000233916.1	ENST00000435787.1	ZDHHC20P1	ENST00000445436.1	SUMO2P1	-1.067
rs3129063	chr6	29645613	0.224	C/A	Intron	0	0	0					0	681	ENSG00000204644.5	ENST00000488757.1	ZFP57	ENST00000445436.1	SUMO2P1	-1.067
rs3129066	chr6	29668537	0.293	A/G	downstream	0	0	0					0	7786	ENSG00000233916.1	ENST00000435787.1	ZDHHC20P1	ENST00000445436.1	SUMO2P1	-1.067
rs3129070	chr6	29668076	0.293	C/T	downstream	0	0	0	FOXO3	67.3	80.6	0.0122	0	8247	ENSG00000233916.1	ENST00000435787.1	ZDHHC20P1	ENST00000445436.1	SUMO2P1	-1.067
rs3129073	chr6	29615822	0.216	A/G	upstream	35.8538	39.0497	-0.119979	Tal1::Gata1,Hand1::Tcfe2a	84.4,66.7	73.7,80	0.0354,0.0074	11	8935	ENSG00000204655.7	ENST00000376917.3	MOG	ENST00000445436.1	SUMO2P1	-1.067
rs3129084	chr6	29664664	0.275	C/T	intergenic	44.3549	34.4817	0.354182					7	11659	ENSG00000233916.1	ENST00000435787.1	ZDHHC20P1	ENST00000445436.1	SUMO2P1	-1.067
rs3129173	chr6	29159629	0.108	A/C	downstream	0	0	0	HLF	70.5	80.3	0.0314	0	10341	ENSG00000224233.1	ENST00000453647.1	OR2J4P
rs3129178	chr6	29075088	0.108	T/A	upstream	0	0	0					0	4579	ENSG00000204701.1	ENST00000377169.1	OR2J3
rs3129682	chr6	29283672	0.108	C/T	downstream	0	0	0					0	9268	ENSG00000204695.2	ENST00000377160.2	OR14J1
rs3129683	chr6	29286670	0.142	C/G	intergenic	0	0	0					0	12167	ENSG00000230056.1	ENST00000441966.1	DDX6P1
rs3129697	chr6	30227425	0.192	C/G	exon	78.0928	153.878	-0.969516	SP1	84.6	73	0.0256	14	22	ENSG00000243753.1	ENST00000420110.1	HLA-L	ENST00000416596.1,ENST00000454678.2,ENST00000454129.1,ENST00000480999.1,ENST00000436442.2	TRIM26,TRIM26,HCG18,TRIM26,RPP21	-1.4129,1.1395,1.0936,-1.7469,1.0303
rs3129698	chr6	30227527	0.192	C/T	exon	84.8096	153.878	-0.851925					10	124	ENSG00000243753.1	ENST00000420110.1	HLA-L	ENST00000416596.1,ENST00000454678.2,ENST00000454129.1,ENST00000480999.1,ENST00000436442.2	TRIM26,TRIM26,HCG18,TRIM26,RPP21	-1.4129,1.1395,1.0936,-1.7469,1.0303
rs3129701	chr6	30232672	0.147	C/T	exon	0	21.8317	-4.51296	MAX	82.4	69.8	0.035	0	5269	ENSG00000243753.1	ENST00000420110.1	HLA-L	ENST00000416596.1,ENST00000454678.2,ENST00000454129.1,ENST00000480999.1,ENST00000436442.2	TRIM26,TRIM26,HCG18,TRIM26,RPP21	-1.4129,1.1395,1.0936,-1.7469,1.0303
rs3129702	chr6	30232785	0.147	C/A	exon	0	21.8317	-4.51296					0	5382	ENSG00000243753.1	ENST00000420110.1	HLA-L	ENST00000416596.1,ENST00000454678.2,ENST00000454129.1,ENST00000480999.1,ENST00000436442.2	TRIM26,TRIM26,HCG18,TRIM26,RPP21	-1.4129,1.1395,1.0936,-1.7469,1.0303
rs3129703	chr6	30233558	0.147	C/A	exon	0	0	0	NFYA	71.1	81.5	0.0088	0	6155	ENSG00000243753.1	ENST00000420110.1	HLA-L	ENST00000416596.1,ENST00000454678.2,ENST00000454129.1,ENST00000480999.1,ENST00000436442.2	TRIM26,TRIM26,HCG18,TRIM26,RPP21	-1.4129,1.1395,1.0936,-1.7469,1.0303
rs3129704	chr6	30234700	0.147	T/C	exon	0	0	0					0	7297	ENSG00000243753.1	ENST00000420110.1	HLA-L	ENST00000416596.1,ENST00000454678.2,ENST00000454129.1,ENST00000480999.1,ENST00000436442.2	TRIM26,TRIM26,HCG18,TRIM26,RPP21	-1.4129,1.1395,1.0936,-1.7469,1.0303
rs3129705	chr6	30234721	0.147	G/A	exon	0	0	0					0	7318	ENSG00000243753.1	ENST00000420110.1	HLA-L	ENST00000416596.1,ENST00000454678.2,ENST00000454129.1,ENST00000480999.1,ENST00000436442.2	TRIM26,TRIM26,HCG18,TRIM26,RPP21	-1.4129,1.1395,1.0936,-1.7469,1.0303
rs3129707	chr6	30235204	0.192	G/A	Intron	0	0	0					0	7801	ENSG00000243753.1	ENST00000420110.1	HLA-L	ENST00000416596.1,ENST00000454678.2,ENST00000454129.1,ENST00000480999.1,ENST00000436442.2	TRIM26,TRIM26,HCG18,TRIM26,RPP21	-1.4129,1.1395,1.0936,-1.7469,1.0303
rs3129716	chr6	32657436	0.082	T/C	intergenic	0	0	0	FOXA1	85.4	74.1	0.0234	0	17295	ENSG00000235040.1	ENST00000422088.1	MTCO3P1
rs3129763	chr6	32590925	0.129	G/A	upstream	0	0	0					0	5030	ENSG00000196735.6	ENST00000422863.1	HLA-DQA1
rs3129788	chr6	29057639	0.086	G/A	upstream	0	0	0					0	2548	ENSG00000204703.3	ENST00000377173.2	OR2B3
rs3129791	chr6	28954293	0.086	G/A	Intron	0	0	0					1	283	ENSG00000244349.1	ENST00000445544.1	HCG16
rs3129797	chr6	28992159	0.108	C/G	downstream	0	0	0	Tal1::Gata1,Gata1	83.2,91	70.8,76.4	0.0112,0.033	0	3224	ENSG00000223677.1	ENST00000441992.1	OR2AD1P
rs3129798	chr6	28998449	0.108	G/T	upstream	0	0	0					0	3064	ENSG00000223677.1	ENST00000441992.1	OR2AD1P
rs3129809	chr6	30335621	0.116	A/G	upstream	0	0	0	Sox17	68.1	82.8	0	0	3563	ENSG00000236405.1	ENST00000441056.1	UBQLN1P1	ENST00000436442.2,ENST00000454129.1	RPP21,HCG18	1.0303,1.0936
rs3129812	chr6	30337974	0.142	G/A	upstream	0	0	0					0	5916	ENSG00000236405.1	ENST00000441056.1	UBQLN1P1	ENST00000436442.2,ENST00000454129.1	RPP21,HCG18	1.0303,1.0936
rs3129815	chr6	30340528	0.142	G/A	upstream	0	0	0	Klf4	80.2	68.1	0.0476	0	8470	ENSG00000236405.1	ENST00000441056.1	UBQLN1P1	ENST00000436442.2,ENST00000454129.1	RPP21,HCG18	1.0303,1.0936
rs3129816	chr6	30341068	0.458	G/A	upstream	0	0	0	Sox17	70.1	84.7	0.0434	0	9010	ENSG00000236405.1	ENST00000441056.1	UBQLN1P1	ENST00000436442.2,ENST00000454129.1	RPP21,HCG18	1.0303,1.0936
rs3129817	chr6	30342753	0.116	G/A	intergenic	0	0	0	RUNX1,NKX3-1	67.4,73.1	81.9,88.3	0.018,0.0198	0	10695	ENSG00000236405.1	ENST00000441056.1	UBQLN1P1	ENST00000436442.2,ENST00000454129.1	RPP21,HCG18	1.0303,1.0936
rs3129818	chr6	30342966	0.116	G/T	intergenic	0	0	0	Foxd3	70.8	80.4	0.0092	0	10908	ENSG00000236405.1	ENST00000441056.1	UBQLN1P1	ENST00000436442.2,ENST00000454129.1	RPP21,HCG18	1.0303,1.0936
rs3129819	chr6	30343251	0.422	G/C	intergenic	0	0	0	REL	82.3	94.5	0.0398	0	11193	ENSG00000236405.1	ENST00000441056.1	UBQLN1P1	ENST00000436442.2,ENST00000454129.1	RPP21,HCG18	1.0303,1.0936
rs3129820	chr6	30343569	0.116	G/A	intergenic	0	2.11313	-1.63837	Nr2e3	69	84.5	0.0224	0	11511	ENSG00000236405.1	ENST00000441056.1	UBQLN1P1	ENST00000436442.2,ENST00000454129.1	RPP21,HCG18	1.0303,1.0936
rs3129821	chr6	30344038	0.142	G/A	intergenic	0	0	0					0	11980	ENSG00000236405.1	ENST00000441056.1	UBQLN1P1	ENST00000436442.2,ENST00000454129.1	RPP21,HCG18	1.0303,1.0936
rs3129822	chr6	30346208	0.116	G/T	intergenic	0	0	0	NKX3-1	69.8	85	0.0198	5	14150	ENSG00000236405.1	ENST00000441056.1	UBQLN1P1	ENST00000436442.2,ENST00000454129.1	RPP21,HCG18	1.0303,1.0936
rs3129823	chr6	30347186	0.142	G/A	intergenic	0	0	0					0	15128	ENSG00000236405.1	ENST00000441056.1	UBQLN1P1	ENST00000436442.2,ENST00000454129.1	RPP21,HCG18	1.0303,1.0936
rs3129826	chr6	30348117	0.458	G/C	intergenic	0	0	0					0	16059	ENSG00000236405.1	ENST00000441056.1	UBQLN1P1	ENST00000436442.2,ENST00000454129.1	RPP21,HCG18	1.0303,1.0936
rs3129827	chr6	30348166	0.458	G/A	intergenic	0	4.09815	-2.34997	NKX3-1	69.8	85	0.0198	0	16108	ENSG00000236405.1	ENST00000441056.1	UBQLN1P1	ENST00000436442.2,ENST00000454129.1	RPP21,HCG18	1.0303,1.0936
rs3129828	chr6	30348340	0.458	G/A	intergenic	0	0	0					0	16282	ENSG00000236405.1	ENST00000441056.1	UBQLN1P1	ENST00000436442.2,ENST00000454129.1	RPP21,HCG18	1.0303,1.0936
rs3129831	chr6	30234627	0.192	A/T	exon	0	0	0					0	7224	ENSG00000243753.1	ENST00000420110.1	HLA-L	ENST00000416596.1,ENST00000454678.2,ENST00000454129.1,ENST00000480999.1,ENST00000436442.2	TRIM26,TRIM26,HCG18,TRIM26,RPP21	-1.4129,1.1395,1.0936,-1.7469,1.0303
rs3129832	chr6	30234657	0.147	A/G	exon	0	0	0					0	7254	ENSG00000243753.1	ENST00000420110.1	HLA-L	ENST00000416596.1,ENST00000454678.2,ENST00000454129.1,ENST00000480999.1,ENST00000436442.2	TRIM26,TRIM26,HCG18,TRIM26,RPP21	-1.4129,1.1395,1.0936,-1.7469,1.0303
rs3129836	chr6	30234945	0.192	A/G	Intron	0	0	0					0	7542	ENSG00000243753.1	ENST00000420110.1	HLA-L	ENST00000416596.1,ENST00000454678.2,ENST00000454129.1,ENST00000480999.1,ENST00000436442.2	TRIM26,TRIM26,HCG18,TRIM26,RPP21	-1.4129,1.1395,1.0936,-1.7469,1.0303
rs3129837	chr6	30306306	0.147	A/G	Intron	0	0	0					0	6601	ENSG00000241370.1	ENST00000433076.2	RPP21	ENST00000436442.2,ENST00000454129.1	RPP21,HCG18	1.0303,1.0936
rs3129840	chr6	30307342	0.192	G/C	Intron	0	0	0					0	5565	ENSG00000241370.1	ENST00000433076.2	RPP21	ENST00000436442.2,ENST00000454129.1	RPP21,HCG18	1.0303,1.0936
rs3129843	chr6	32395726	0.073	A/G	intergenic	0	0	0					0	11892	ENSG00000204287.7	ENST00000395388.2	HLA-DRA
rs3129856	chr6	32399337	0.092	T/C	upstream	0	0	0					0	8281	ENSG00000204287.7	ENST00000395388.2	HLA-DRA
rs3129861	chr6	32401532	0.108	T/A	upstream	0	0	0	Nr2e3	72.4	87.9	0.0224	0	6086	ENSG00000204287.7	ENST00000395388.2	HLA-DRA
rs3129887	chr6	32410691	0.125	G/A	Intron	0	0	0					0	3026	ENSG00000204287.7	ENST00000416844.2	NA
rs3129916	chr6	32332322	0.158	G/A	Intron	0	0	0					0	7326	ENSG00000204296.6	ENST00000527965.1	C6orf10
rs3129927	chr6	32333827	0.092	A/C	Intron	0	0	0	HLF	83.6	72.9	0.0124	0	5821	ENSG00000204296.6	ENST00000527965.1	C6orf10
rs3129933	chr6	32336161	0.151	G/A	Intron	0	0	0					0	3487	ENSG00000204296.6	ENST00000527965.1	C6orf10
rs3129937	chr6	32336364	0.151	C/A	Intron	0	0	0					0	3284	ENSG00000204296.6	ENST00000527965.1	C6orf10
rs3129939	chr6	32336766	0.151	A/G	Intron	0	0	0					0	2882	ENSG00000204296.6	ENST00000527965.1	C6orf10
rs3129950	chr6	32358201	0.092	G/C	upstream	0	0	0					0	85	ENSG00000228962.1	ENST00000426643.1	HCG23
rs3129953	chr6	32361821	0.108	C/T	exon	0	0	0	Sox5	64.8	81	0	0	3533	ENSG00000228962.1	ENST00000426643.1	HCG23
rs3129959	chr6	32375796	0.108	A/T	upstream	0	0	0					0	890	ENSG00000204290.5	ENST00000446536.2	BTNL2
rs3129962	chr6	32379383	0.092	G/A	upstream	0	0	0					0	127	ENSG00000204290.5	ENST00000468270.1	NA
rs3129963	chr6	32380208	0.125	A/G	upstream	0	0	0					0	696	ENSG00000204290.5	ENST00000468270.1	NA
rs3129973	chr6	30721143	0.125	C/T	upstream	0	2.116	-1.6397					1	8811	ENSG00000137331.10	ENST00000259874.5	IER3	ENST00000376389.3,ENST00000445853.1,ENST00000487376.1,ENST00000476729.1,ENST00000538863.1,ENST00000435534.1,ENST00000422827.2,ENST00000327892.8,ENST00000376421.5,ENST00000482141.1,ENST00000274853.3,ENST00000467662.1,ENST00000376424.2,ENST00000376442.3,ENST00000376437.5	FLOT1,FLOT1,FLOT1,FLOT1,NA,TUBB,NA,TUBB,NRM,NRM,PPP1R18,PPP1R18,NA,DHX16,DHX16	-1.5183,1.2237,-1.5221,-1.2589,5.1373,-5.4001,-1.9137,-2.1516,-1.6101,-2.076,-2.3524,-1.773,-1.9469,-1.0707,1.2721
rs3129978	chr6	30746331	0.175	A/G	Intron	3.37456	0	2.12914					0	3403	ENSG00000228022.1	ENST00000422944.1	HCG20	ENST00000376389.3,ENST00000445853.1,ENST00000487376.1,ENST00000476729.1,ENST00000538863.1,ENST00000435534.1,ENST00000422827.2,ENST00000327892.8,ENST00000376421.5,ENST00000482141.1,ENST00000274853.3,ENST00000467662.1,ENST00000376424.2	FLOT1,FLOT1,FLOT1,FLOT1,NA,TUBB,NA,TUBB,NRM,NRM,PPP1R18,PPP1R18,NA	-1.5183,1.2237,-1.5221,-1.2589,5.1373,-5.4001,-1.9137,-2.1516,-1.6101,-2.076,-2.3524,-1.773,-1.9469
rs3129980	chr6	30758371	0.183	C/G	Intron	0	0	0					3	8635	ENSG00000228022.1	ENST00000422944.1	HCG20	ENST00000376389.3,ENST00000445853.1,ENST00000487376.1,ENST00000476729.1,ENST00000538863.1,ENST00000435534.1,ENST00000422827.2,ENST00000327892.8,ENST00000376567.2,ENST00000376421.5,ENST00000482141.1	FLOT1,FLOT1,FLOT1,FLOT1,NA,TUBB,NA,TUBB,DDR1,NRM,NRM	-1.5183,1.2237,-1.5221,-1.2589,5.1373,-5.4001,-1.9137,-2.1516,1.1805,-1.6101,-2.076
rs3129984	chr6	30761572	0.175	C/T	downstream	0	13.3181	-3.83977	NR4A2	70.2	84.3	0.016	0	11836	ENSG00000228022.1	ENST00000422944.1	HCG20	ENST00000376389.3,ENST00000445853.1,ENST00000487376.1,ENST00000476729.1,ENST00000538863.1,ENST00000435534.1,ENST00000422827.2,ENST00000327892.8,ENST00000376567.2	FLOT1,FLOT1,FLOT1,FLOT1,NA,TUBB,NA,TUBB,DDR1	-1.5183,1.2237,-1.5221,-1.2589,5.1373,-5.4001,-1.9137,-2.1516,1.1805
rs3129985	chr6	30762542	0.134	C/T	downstream	0	0	0	Foxd3	76.9	86.5	0.023	0	12806	ENSG00000228022.1	ENST00000422944.1	HCG20	ENST00000376389.3,ENST00000445853.1,ENST00000487376.1,ENST00000476729.1,ENST00000538863.1,ENST00000435534.1,ENST00000422827.2,ENST00000327892.8,ENST00000376567.2	FLOT1,FLOT1,FLOT1,FLOT1,NA,TUBB,NA,TUBB,DDR1	-1.5183,1.2237,-1.5221,-1.2589,5.1373,-5.4001,-1.9137,-2.1516,1.1805
rs3130047	chr6	31610479	0.108	C/T	exon	0	0	0	znf143	81.5	75	0.028	0	556	ENSG00000204463.7	ENST00000462875.1	BAG6	ENST00000462875.1,ENST00000456286.1,ENST00000375976.4,ENST00000451898.1,ENST00000376007.4,ENST00000465481.1,ENST00000496869.1,ENST00000498420.1,ENST00000375792.3,ENST00000375784.3,ENST00000303892.5,ENST00000376185.1	BAG6,BAG6,BAG6,BAG6,PRRC2A,CSNK2B,NA,ABHD16A,DDAH2,CLIC1,ATP6V1G2,ATP6V1G2-DDX39B	-1.8084,-1.7013,-1.0997,-2.2675,-1.8486,-2.1623,-2.5463,1.3319,-1.635,-1.3454,-1.3284,-1.2179
rs3130070	chr6	31591808	0.116	A/G	Intron	0	0	0					0	870	ENSG00000204469.6	ENST00000464079.1	PRRC2A	ENST00000376007.4,ENST00000462875.1,ENST00000456286.1,ENST00000375976.4,ENST00000451898.1,ENST00000465481.1,ENST00000496869.1,ENST00000303892.5,ENST00000376185.1,ENST00000498420.1,ENST00000453105.2,ENST00000456976.1,ENST00000376177.2,ENST00000484566.1	PRRC2A,BAG6,BAG6,BAG6,BAG6,CSNK2B,NA,ATP6V1G2,ATP6V1G2-DDX39B,ABHD16A,DDX39B,DDX39B,DDX39B,DDX39B	-1.8486,-1.8084,-1.7013,-1.0997,-2.2675,-2.1623,-2.5463,-1.3284,-1.2179,1.3319,-1.9114,-1.4045,-1.1524,2.2189
rs3130106	chr6	30361893	0.422	A/G	intergenic	0	0	0	Gata1	83.2	68.6	0.0158	0	20598	ENSG00000226577.1	ENST00000445710.1	MICC	ENST00000436442.2,ENST00000454129.1,ENST00000455094.1,ENST00000376630.4	RPP21,HCG18,RANP1,HLA-E	1.0303,1.0936,1.4919,-1.6068
rs3130107	chr6	30362196	0.422	A/G	intergenic	0	0	0	Klf4	71	83.1	0.047	0	20295	ENSG00000226577.1	ENST00000445710.1	MICC	ENST00000436442.2,ENST00000454129.1,ENST00000455094.1,ENST00000376630.4	RPP21,HCG18,RANP1,HLA-E	1.0303,1.0936,1.4919,-1.6068
rs3130108	chr6	30362614	0.422	T/G	intergenic	0	0	0					0	19877	ENSG00000226577.1	ENST00000445710.1	MICC	ENST00000436442.2,ENST00000454129.1,ENST00000455094.1,ENST00000376630.4	RPP21,HCG18,RANP1,HLA-E	1.0303,1.0936,1.4919,-1.6068
rs3130109	chr6	30362751	0.422	T/G	intergenic	0	0	0	Myf	73.3	82.6	0.0234	0	19740	ENSG00000226577.1	ENST00000445710.1	MICC	ENST00000436442.2,ENST00000454129.1,ENST00000455094.1,ENST00000376630.4	RPP21,HCG18,RANP1,HLA-E	1.0303,1.0936,1.4919,-1.6068
rs3130110	chr6	30363284	0.458	C/T	intergenic	0	0	0	Hand1::Tcfe2a	80.7	67.5	0.0442	0	19207	ENSG00000226577.1	ENST00000445710.1	MICC	ENST00000436442.2,ENST00000454129.1,ENST00000455094.1,ENST00000376630.4	RPP21,HCG18,RANP1,HLA-E	1.0303,1.0936,1.4919,-1.6068
rs3130112	chr6	30363428	0.422	T/G	intergenic	0	0	0					0	19063	ENSG00000226577.1	ENST00000445710.1	MICC	ENST00000436442.2,ENST00000454129.1,ENST00000455094.1,ENST00000376630.4	RPP21,HCG18,RANP1,HLA-E	1.0303,1.0936,1.4919,-1.6068
rs3130113	chr6	30363945	0.422	C/T	intergenic	0	0	0					0	18546	ENSG00000226577.1	ENST00000445710.1	MICC	ENST00000436442.2,ENST00000454129.1,ENST00000455094.1,ENST00000376630.4	RPP21,HCG18,RANP1,HLA-E	1.0303,1.0936,1.4919,-1.6068
rs3130114	chr6	30364189	0.458	C/A	intergenic	0	0	0					0	18302	ENSG00000226577.1	ENST00000445710.1	MICC	ENST00000436442.2,ENST00000454129.1,ENST00000455094.1,ENST00000376630.4	RPP21,HCG18,RANP1,HLA-E	1.0303,1.0936,1.4919,-1.6068
rs3130115	chr6	30364302	0.458	A/G	intergenic	0	0	0					0	18189	ENSG00000226577.1	ENST00000445710.1	MICC	ENST00000436442.2,ENST00000454129.1,ENST00000455094.1,ENST00000376630.4	RPP21,HCG18,RANP1,HLA-E	1.0303,1.0936,1.4919,-1.6068
rs3130116	chr6	30365448	0.112	T/C	intergenic	0	0	0					0	17043	ENSG00000226577.1	ENST00000445710.1	MICC	ENST00000436442.2,ENST00000454129.1,ENST00000455094.1,ENST00000376630.4	RPP21,HCG18,RANP1,HLA-E	1.0303,1.0936,1.4919,-1.6068
rs3130117	chr6	30508956	0.15	G/A	downstream	0	0	0	NKX3-1	66.7	81.9	0.0198	0	6637	ENSG00000204590.6	ENST00000464231.1	GNL1	ENST00000429126.2,ENST00000376557.3,ENST00000481741.1,ENST00000326195.8,ENST00000376545.3,ENST00000396515.3,ENST00000376630.4,ENST00000455094.1,ENST00000259873.4	NA,PRR3,PRR3,ABCF1,ABCF1,ABCF1,HLA-E,RANP1,MRPS18B	-1.0137,1.1322,-1.8985,-1.5736,-1.0476,-1.172,-1.6068,1.4919,-1.3631
rs3130119	chr6	30351525	0.458	C/A	intergenic	0	0	0					0	19467	ENSG00000236405.1	ENST00000441056.1	UBQLN1P1	ENST00000436442.2,ENST00000454129.1	RPP21,HCG18	1.0303,1.0936
rs3130122	chr6	30352527	0.422	C/T	intergenic	0	0	0					0	20469	ENSG00000236405.1	ENST00000441056.1	UBQLN1P1	ENST00000436442.2,ENST00000454129.1	RPP21,HCG18	1.0303,1.0936
rs3130123	chr6	30352647	0.116	G/A	intergenic	0	0	0					0	20589	ENSG00000236405.1	ENST00000441056.1	UBQLN1P1	ENST00000436442.2,ENST00000454129.1	RPP21,HCG18	1.0303,1.0936
rs3130126	chr6	30353739	0.116	C/A	intergenic	0	0	0					0	21681	ENSG00000236405.1	ENST00000441056.1	UBQLN1P1	ENST00000436442.2,ENST00000454129.1,ENST00000455094.1	RPP21,HCG18,RANP1	1.0303,1.0936,1.4919
rs3130133	chr6	30350087	0.422	A/C	intergenic	0	0	0	Nr2e3	69	84.5	0.0224	1	18029	ENSG00000236405.1	ENST00000441056.1	UBQLN1P1	ENST00000436442.2,ENST00000454129.1	RPP21,HCG18	1.0303,1.0936
rs3130136	chr6	30356607	0.422	G/T	intergenic	0	0	0					0	24549	ENSG00000236405.1	ENST00000441056.1	UBQLN1P1	ENST00000436442.2,ENST00000454129.1,ENST00000455094.1	RPP21,HCG18,RANP1	1.0303,1.0936,1.4919
rs3130139	chr6	30357176	0.422	T/C	intergenic	0	0	0	GABPA,ELK4	68.2,71.6	80.2,83.5	0.0106,0	0	25118	ENSG00000236405.1	ENST00000441056.1	UBQLN1P1	ENST00000436442.2,ENST00000454129.1,ENST00000455094.1	RPP21,HCG18,RANP1	1.0303,1.0936,1.4919
rs3130140	chr6	30357780	0.414	T/C	intergenic	0	0	0					0	24711	ENSG00000226577.1	ENST00000445710.1	MICC	ENST00000436442.2,ENST00000454129.1,ENST00000455094.1,ENST00000376630.4	RPP21,HCG18,RANP1,HLA-E	1.0303,1.0936,1.4919,-1.6068
rs3130141	chr6	30432177	0.142	C/A	upstream	0	0	0					0	2051	ENSG00000229068.1	ENST00000424642.1	TMPOP1	ENST00000455094.1,ENST00000376630.4,ENST00000429126.2,ENST00000376557.3,ENST00000481741.1	RANP1,HLA-E,NA,PRR3,PRR3	1.4919,-1.6068,-1.0137,1.1322,-1.8985
rs3130144	chr6	30358522	0.422	T/C	intergenic	0	0	0					0	23969	ENSG00000226577.1	ENST00000445710.1	MICC	ENST00000436442.2,ENST00000454129.1,ENST00000455094.1,ENST00000376630.4	RPP21,HCG18,RANP1,HLA-E	1.0303,1.0936,1.4919,-1.6068
rs3130247	chr6	30515043	0.116	T/C	exon	0	0	0	NFKB1,NF-kappaB	75.1,70.4	85,81.8	0.0402,0.024	0	550	ENSG00000204590.6	ENST00000464231.1	GNL1	ENST00000429126.2,ENST00000376557.3,ENST00000481741.1,ENST00000326195.8,ENST00000376545.3,ENST00000396515.3,ENST00000376630.4,ENST00000455094.1,ENST00000259873.4	NA,PRR3,PRR3,ABCF1,ABCF1,ABCF1,HLA-E,RANP1,MRPS18B	-1.0137,1.1322,-1.8985,-1.5736,-1.0476,-1.172,-1.6068,1.4919,-1.3631
rs3130284	chr6	32140487	0.203	T/C	Intron	0	0	0					0	404	ENSG00000204310.5	ENST00000395496.1	AGPAT1	ENST00000375107.3,ENST00000375050.2,ENST00000375244.3	AGPAT1,PBX2,TNXB	-1.6786,-1.1236,-1.3714
rs3130288	chr6	32096001	0.069	C/A	5UTR	273.718	341.419	-0.317811	INSM1	80.8	71.6	0.0272	29	1	ENSG00000213676.5	ENST00000495579.1	ATF6B	ENST00000375244.3,ENST00000375107.3,ENST00000375050.2,ENST00000490077.1	TNXB,AGPAT1,PBX2,TNXB	-1.3714,-1.6786,-1.1236,-1.181
rs3130297	chr6	32198981	0.092	C/T	upstream	0	0	0					0	7136	ENSG00000204301.5	ENST00000375023.3	NOTCH4	ENST00000375050.2,ENST00000375107.3	PBX2,AGPAT1	-1.1236,-1.6786
rs3130347	chr6	32134656	0.207	T/C	Intron	7.68771	0	3.11898					10	663	ENSG00000241404.2	ENST00000489721.1	EGFL8	ENST00000375107.3,ENST00000375050.2,ENST00000375244.3	AGPAT1,PBX2,TNXB	-1.6786,-1.1236,-1.3714
rs3130348	chr6	32140277	0.208	C/A	Intron	0	0	0					0	614	ENSG00000204310.5	ENST00000395496.1	AGPAT1	ENST00000375107.3,ENST00000375050.2,ENST00000375244.3	AGPAT1,PBX2,TNXB	-1.6786,-1.1236,-1.3714
rs3130350	chr6	30327839	0.112	G/T	upstream	0	0	0					0	150	ENSG00000224486.1	ENST00000448756.1	HCG19P	ENST00000436442.2,ENST00000454129.1	RPP21,HCG18	1.0303,1.0936
rs3130351	chr6	30328192	0.142	C/T	upstream	0	2.99085	-1.9967					1	503	ENSG00000224486.1	ENST00000448756.1	HCG19P	ENST00000436442.2,ENST00000454129.1	RPP21,HCG18	1.0303,1.0936
rs3130352	chr6	30328357	0.112	C/T	upstream	0	2.99085	-1.9967					0	668	ENSG00000224486.1	ENST00000448756.1	HCG19P	ENST00000436442.2,ENST00000454129.1	RPP21,HCG18	1.0303,1.0936
rs3130353	chr6	30331216	0.142	A/T	exon	0	0	0					1	840	ENSG00000236405.1	ENST00000441056.1	UBQLN1P1	ENST00000436442.2,ENST00000454129.1	RPP21,HCG18	1.0303,1.0936
rs3130358	chr6	30338583	0.458	C/G	upstream	0	0	0	SRF	73	81.9	0.018	0	6525	ENSG00000236405.1	ENST00000441056.1	UBQLN1P1	ENST00000436442.2,ENST00000454129.1	RPP21,HCG18	1.0303,1.0936
rs3130359	chr6	30338658	0.458	A/G	upstream	0	0	0					0	6600	ENSG00000236405.1	ENST00000441056.1	UBQLN1P1	ENST00000436442.2,ENST00000454129.1	RPP21,HCG18	1.0303,1.0936
rs3130362	chr6	30340397	0.422	A/G	upstream	0	0	0	NFE2L2	81.8	71.2	0.0388	0	8339	ENSG00000236405.1	ENST00000441056.1	UBQLN1P1	ENST00000436442.2,ENST00000454129.1	RPP21,HCG18	1.0303,1.0936
rs3130364	chr6	30319154	0.142	A/T	upstream	0	0	0	RXR::RAR_DR5	81.8	74.2	0.0366	0	38	ENSG00000224372.1	ENST00000437516.1	HLA-N	ENST00000436442.2,ENST00000454129.1	RPP21,HCG18	1.0303,1.0936
rs3130365	chr6	30341390	0.142	A/G	upstream	0	0	0	Foxq1	69.7	80.4	0.0082	0	9332	ENSG00000236405.1	ENST00000441056.1	UBQLN1P1	ENST00000436442.2,ENST00000454129.1	RPP21,HCG18	1.0303,1.0936
rs3130366	chr6	30341424	0.458	A/G	upstream	0	0	0					0	9366	ENSG00000236405.1	ENST00000441056.1	UBQLN1P1	ENST00000436442.2,ENST00000454129.1	RPP21,HCG18	1.0303,1.0936
rs3130368	chr6	30342190	0.422	A/G	intergenic	0	0	0					0	10132	ENSG00000236405.1	ENST00000441056.1	UBQLN1P1	ENST00000436442.2,ENST00000454129.1	RPP21,HCG18	1.0303,1.0936
rs3130369	chr6	30343983	0.422	A/G	intergenic	0	0	0					0	11925	ENSG00000236405.1	ENST00000441056.1	UBQLN1P1	ENST00000436442.2,ENST00000454129.1	RPP21,HCG18	1.0303,1.0936
rs3130370	chr6	30345294	0.142	A/G	intergenic	0	0	0					0	13236	ENSG00000236405.1	ENST00000441056.1	UBQLN1P1	ENST00000436442.2,ENST00000454129.1	RPP21,HCG18	1.0303,1.0936
rs3130372	chr6	30346009	0.142	A/G	intergenic	0	0	0					3	13951	ENSG00000236405.1	ENST00000441056.1	UBQLN1P1	ENST00000436442.2,ENST00000454129.1	RPP21,HCG18	1.0303,1.0936
rs3130373	chr6	30346139	0.458	A/G	intergenic	0	0	0					4	14081	ENSG00000236405.1	ENST00000441056.1	UBQLN1P1	ENST00000436442.2,ENST00000454129.1	RPP21,HCG18	1.0303,1.0936
rs3130374	chr6	30321336	0.121	C/T	downstream	0	0	0					0	2142	ENSG00000224372.1	ENST00000437516.1	HLA-N	ENST00000436442.2,ENST00000454129.1	RPP21,HCG18	1.0303,1.0936
rs3130375	chr6	30321732	0.121	C/A	downstream	0	0	0	RORA_1,Sox5	82.4,67.9	70.2,84.1	0.0264,0.037	0	2538	ENSG00000224372.1	ENST00000437516.1	HLA-N	ENST00000436442.2,ENST00000454129.1	RPP21,HCG18	1.0303,1.0936
rs3130377	chr6	30323393	0.112	C/T	downstream	0	0	0					2	4199	ENSG00000224372.1	ENST00000437516.1	HLA-N	ENST00000436442.2,ENST00000454129.1	RPP21,HCG18	1.0303,1.0936
rs3130380	chr6	30279130	0.112	G/A	Intron	0	0	0	STAT1,Gata1	69.9,69.5	80.1,83.2	0.0194,0.045	7	14780	ENSG00000242996.1	ENST00000453558.1	HCG18	ENST00000454129.1,ENST00000436442.2,ENST00000416596.1,ENST00000454678.2	HCG18,RPP21,TRIM26,TRIM26	1.0936,1.0303,-1.4129,1.1395
rs3130398	chr6	30230760	0.192	G/A	Intron	0	0	0					0	3357	ENSG00000243753.1	ENST00000420110.1	HLA-L	ENST00000416596.1,ENST00000454678.2,ENST00000454129.1,ENST00000480999.1,ENST00000436442.2	TRIM26,TRIM26,HCG18,TRIM26,RPP21	-1.4129,1.1395,1.0936,-1.7469,1.0303
rs3130401	chr6	30231273	0.147	A/G	exon	0	0	0	Hand1::Tcfe2a	68.6	81.9	0	0	3870	ENSG00000243753.1	ENST00000420110.1	HLA-L	ENST00000416596.1,ENST00000454678.2,ENST00000454129.1,ENST00000480999.1,ENST00000436442.2	TRIM26,TRIM26,HCG18,TRIM26,RPP21	-1.4129,1.1395,1.0936,-1.7469,1.0303
rs3130403	chr6	30232009	0.147	T/G	exon	0	0	0	Egr1	71.6	81.8	0	1	4606	ENSG00000243753.1	ENST00000420110.1	HLA-L	ENST00000416596.1,ENST00000454678.2,ENST00000454129.1,ENST00000480999.1,ENST00000436442.2	TRIM26,TRIM26,HCG18,TRIM26,RPP21	-1.4129,1.1395,1.0936,-1.7469,1.0303
rs3130404	chr6	30232250	0.147	A/G	exon	0	0	0					0	4847	ENSG00000243753.1	ENST00000420110.1	HLA-L	ENST00000416596.1,ENST00000454678.2,ENST00000454129.1,ENST00000480999.1,ENST00000436442.2	TRIM26,TRIM26,HCG18,TRIM26,RPP21	-1.4129,1.1395,1.0936,-1.7469,1.0303
rs3130405	chr6	30234152	0.147	C/T	exon	0	2.95467	-1.98356					0	6749	ENSG00000243753.1	ENST00000420110.1	HLA-L	ENST00000416596.1,ENST00000454678.2,ENST00000454129.1,ENST00000480999.1,ENST00000436442.2	TRIM26,TRIM26,HCG18,TRIM26,RPP21	-1.4129,1.1395,1.0936,-1.7469,1.0303
rs3130455	chr6	31125978	0.258	A/T	5UTR	243.764	244.693	-0.00546439					17	0	ENSG00000204536.8	ENST00000396263.2	CCHCR1	ENST00000512418.1,ENST00000376257.3	CCHCR1,TCF19	-1.3541,-1.5904
rs3130484	chr6	31715882	0.078	T/C	Intron	0	0	0					0	3390	ENSG00000204410.7	ENST00000468602.1	MSH5	ENST00000375784.3,ENST00000375792.3,ENST00000461874.1,ENST00000474643.1,ENST00000498420.1,ENST00000458062.2,ENST00000542758.1,ENST00000375650.3,ENST00000545241.1,ENST00000496869.1,ENST00000465481.1,ENST00000375638.3,ENST00000395789.1,ENST00000375633.1,ENST00000451898.1,ENST00000375976.4,ENST00000456286.1	CLIC1,DDAH2,VARS,VARS,ABHD16A,HSPA1A,NA,HSPA1B,HSPA1B,NA,CSNK2B,C6orf48,C6orf48,C6orf48,BAG6,BAG6,BAG6	-1.3454,-1.635,-1.7057,2.2903,1.3319,1.6487,-2.0471,1.3537,4.7464,-2.5463,-2.1623,1.9395,1.5069,3.3564,-2.2675,-1.0997,-1.7013
rs3130544	chr6	31058340	0.116	C/A	downstream	0	0	0					0	7552	ENSG00000222895.1	ENST00000410963.1	U6	ENST00000512418.1,ENST00000376257.3	CCHCR1,TCF19	-1.3541,-1.5904
rs3130557	chr6	31094703	0.116	C/T	Intron	0	0	0					0	6479	ENSG00000204539.3	ENST00000376288.2	CDSN	ENST00000512418.1,ENST00000376257.3	CCHCR1,TCF19	-1.3541,-1.5904
rs3130564	chr6	31101674	0.224	C/T	Intron	0	0	0					0	4461	ENSG00000204540.5	ENST00000481450.1	PSORS1C1	ENST00000512418.1,ENST00000376257.3	CCHCR1,TCF19	-1.3541,-1.5904
rs3130612	chr6	31482097	0.15	T/G	upstream	0	0	0	Pax4	83.4	76.8	0.0012	0	1658	ENSG00000256851.1	ENST00000538358.1	XXbac-BPG16N22.5	ENST00000252229.6,ENST00000484566.1,ENST00000376177.2,ENST00000456976.1,ENST00000453105.2,ENST00000376185.1,ENST00000303892.5	MICB,DDX39B,DDX39B,DDX39B,DDX39B,ATP6V1G2-DDX39B,ATP6V1G2	-1.1495,2.2189,-1.1524,-1.4045,-1.9114,-1.2179,-1.3284
rs3130614	chr6	31476458	0.15	T/A	Intron	0	0	0					0	2745	ENSG00000204516.5	ENST00000494577.1	MICB	ENST00000252229.6,ENST00000484566.1,ENST00000376177.2,ENST00000456976.1,ENST00000453105.2,ENST00000376185.1,ENST00000303892.5	MICB,DDX39B,DDX39B,DDX39B,DDX39B,ATP6V1G2-DDX39B,ATP6V1G2	-1.1495,2.2189,-1.1524,-1.4045,-1.9114,-1.2179,-1.3284
rs3130618	chr6	31632134	0.116	C/A	exon	102.333	94.8879	0.107885					1	827	ENSG00000204438.5	ENST00000456540.1	GPANK1	ENST00000465481.1,ENST00000496869.1,ENST00000451898.1,ENST00000375976.4,ENST00000456286.1,ENST00000462875.1,ENST00000498420.1,ENST00000376007.4,ENST00000375792.3,ENST00000375784.3	CSNK2B,NA,BAG6,BAG6,BAG6,BAG6,ABHD16A,PRRC2A,DDAH2,CLIC1	-2.1623,-2.5463,-2.2675,-1.0997,-1.7013,-1.8084,1.3319,-1.8486,-1.635,-1.3454
rs3130623	chr6	31597700	0.125	C/T	Intron	0	0	0					1	659	ENSG00000204469.6	ENST00000376010.5	NA	ENST00000376007.4,ENST00000462875.1,ENST00000456286.1,ENST00000375976.4,ENST00000451898.1,ENST00000465481.1,ENST00000496869.1,ENST00000498420.1,ENST00000303892.5,ENST00000376185.1,ENST00000453105.2,ENST00000456976.1,ENST00000376177.2,ENST00000484566.1	PRRC2A,BAG6,BAG6,BAG6,BAG6,CSNK2B,NA,ABHD16A,ATP6V1G2,ATP6V1G2-DDX39B,DDX39B,DDX39B,DDX39B,DDX39B	-1.8486,-1.8084,-1.7013,-1.0997,-2.2675,-2.1623,-2.5463,1.3319,-1.3284,-1.2179,-1.9114,-1.4045,-1.1524,2.2189
rs3130626	chr6	31598489	0.116	A/G	exon	0	2.8148	-1.93161					4	128	ENSG00000204469.6	ENST00000376010.5	NA	ENST00000376007.4,ENST00000462875.1,ENST00000456286.1,ENST00000375976.4,ENST00000451898.1,ENST00000465481.1,ENST00000496869.1,ENST00000498420.1,ENST00000303892.5,ENST00000376185.1,ENST00000453105.2,ENST00000456976.1,ENST00000376177.2,ENST00000484566.1,ENST00000375792.3	PRRC2A,BAG6,BAG6,BAG6,BAG6,CSNK2B,NA,ABHD16A,ATP6V1G2,ATP6V1G2-DDX39B,DDX39B,DDX39B,DDX39B,DDX39B,DDAH2	-1.8486,-1.8084,-1.7013,-1.0997,-2.2675,-2.1623,-2.5463,1.3319,-1.3284,-1.2179,-1.9114,-1.4045,-1.1524,2.2189,-1.635
rs3130628	chr6	31609272	0.116	T/C	exon	0	0	0					0	266	ENSG00000204463.7	ENST00000441793.1	BAG6	ENST00000462875.1,ENST00000456286.1,ENST00000375976.4,ENST00000451898.1,ENST00000376007.4,ENST00000465481.1,ENST00000496869.1,ENST00000498420.1,ENST00000375792.3,ENST00000303892.5,ENST00000376185.1,ENST00000375784.3,ENST00000453105.2,ENST00000456976.1	BAG6,BAG6,BAG6,BAG6,PRRC2A,CSNK2B,NA,ABHD16A,DDAH2,ATP6V1G2,ATP6V1G2-DDX39B,CLIC1,DDX39B,DDX39B	-1.8084,-1.7013,-1.0997,-2.2675,-1.8486,-2.1623,-2.5463,1.3319,-1.635,-1.3284,-1.2179,-1.3454,-1.9114,-1.4045
rs3130641	chr6	30764081	0.134	C/T	downstream	0	0	0	Hand1::Tcfe2a	85.1	71.8	0.0216	0	14345	ENSG00000228022.1	ENST00000422944.1	HCG20	ENST00000376389.3,ENST00000445853.1,ENST00000487376.1,ENST00000476729.1,ENST00000538863.1,ENST00000435534.1,ENST00000422827.2,ENST00000327892.8,ENST00000376567.2	FLOT1,FLOT1,FLOT1,FLOT1,NA,TUBB,NA,TUBB,DDR1	-1.5183,1.2237,-1.5221,-1.2589,5.1373,-5.4001,-1.9137,-2.1516,1.1805
rs3130660	chr6	30706361	0.158	T/A	Intron	0	0	0					1	2169	ENSG00000201988.2	ENST00000365118.2	Y_RNA	ENST00000476729.1,ENST00000487376.1,ENST00000445853.1,ENST00000376389.3,ENST00000538863.1,ENST00000435534.1,ENST00000422827.2,ENST00000327892.8,ENST00000376421.5,ENST00000482141.1,ENST00000274853.3,ENST00000467662.1,ENST00000376424.2,ENST00000376442.3,ENST00000376437.5	FLOT1,FLOT1,FLOT1,FLOT1,NA,TUBB,NA,TUBB,NRM,NRM,PPP1R18,PPP1R18,NA,DHX16,DHX16	-1.2589,-1.5221,1.2237,-1.5183,5.1373,-5.4001,-1.9137,-2.1516,-1.6101,-2.076,-2.3524,-1.773,-1.9469,-1.0707,1.2721
rs3130665	chr6	30735979	0.175	C/T	Intron	0	0	0	Sox5	67.9	84.1	0.037	1	1376	ENSG00000228022.1	ENST00000439406.1	HCG20	ENST00000376389.3,ENST00000445853.1,ENST00000487376.1,ENST00000476729.1,ENST00000538863.1,ENST00000435534.1,ENST00000422827.2,ENST00000327892.8,ENST00000376421.5,ENST00000482141.1,ENST00000274853.3,ENST00000467662.1,ENST00000376424.2,ENST00000376442.3	FLOT1,FLOT1,FLOT1,FLOT1,NA,TUBB,NA,TUBB,NRM,NRM,PPP1R18,PPP1R18,NA,DHX16	-1.5183,1.2237,-1.5221,-1.2589,5.1373,-5.4001,-1.9137,-2.1516,-1.6101,-2.076,-2.3524,-1.773,-1.9469,-1.0707
rs3130673	chr6	30746519	0.134	G/T	Intron	3.37456	0	2.12914					0	3215	ENSG00000228022.1	ENST00000422944.1	HCG20	ENST00000376389.3,ENST00000445853.1,ENST00000487376.1,ENST00000476729.1,ENST00000538863.1,ENST00000435534.1,ENST00000422827.2,ENST00000327892.8,ENST00000376421.5,ENST00000482141.1,ENST00000274853.3,ENST00000467662.1,ENST00000376424.2	FLOT1,FLOT1,FLOT1,FLOT1,NA,TUBB,NA,TUBB,NRM,NRM,PPP1R18,PPP1R18,NA	-1.5183,1.2237,-1.5221,-1.2589,5.1373,-5.4001,-1.9137,-2.1516,-1.6101,-2.076,-2.3524,-1.773,-1.9469
rs3130679	chr6	31807540	0.078	A/G	3UTR	0	0	0	Foxa2,FOXA1	85.4,86.1	74.7,74.7	0.0456,0.0224	1	2686	ENSG00000201754.1	ENST00000364884.1	SNORD52	ENST00000375633.1,ENST00000395789.1,ENST00000375638.3,ENST00000545241.1,ENST00000542758.1,ENST00000375650.3,ENST00000491768.1,ENST00000375631.4,ENST00000458062.2,ENST00000478491.1,ENST00000474643.1,ENST00000461874.1	C6orf48,C6orf48,C6orf48,HSPA1B,NA,HSPA1B,NEU1,NEU1,HSPA1A,EHMT2,VARS,VARS	3.3564,1.5069,1.9395,4.7464,-2.0471,1.3537,-1.722,-2.7959,1.6487,-1.0483,2.2903,-1.7057
rs3130773	chr6	29095908	0.086	G/A	Intron	0	0	0					0	3920	ENSG00000227206.1	ENST00000419702.1	XXbac-BCX196D17.5
rs3130777	chr6	29098796	0.108	C/G	downstream	0	0	0					0	6808	ENSG00000227206.1	ENST00000419702.1	XXbac-BCX196D17.5
rs3130781	chr6	30914552	0.181	T/C	Intron	0	0	0	FOXI1,FOXA1,FOXO3	80.8,84.5,86.2	69.8,73.6,72.9	0.0492,0.0436,0.0296	0	5774	ENSG00000168631.6	ENST00000450344.1	NA	ENST00000376316.2,ENST00000376567.2	GTF2H4,DDR1	1.1636,1.1805
rs3130782	chr6	30914843	0.138	C/T	Intron	0	0	0					0	6065	ENSG00000168631.6	ENST00000450344.1	NA	ENST00000376316.2,ENST00000376567.2	GTF2H4,DDR1	1.1636,1.1805
rs3130825	chr6	29223493	0.108	G/C	Intron	0	0	0	NFE2L2	89.5	78.9	0.0388	0	8362	ENSG00000204697.3	ENST00000377164.1	OR2U1P
rs3130834	chr6	29248149	0.086	T/C	intergenic	0	0	0					0	10338	ENSG00000197171.5	ENST00000356293.5	OR2B4P
rs3130837	chr6	28948092	0.086	G/T	upstream	103.111	0	6.70198					0	1428	23771	23771	NA
rs3130838	chr6	28866528	0.108	T/C	upstream	20.5943	0	4.43258					2	2220	ENSG00000224157.1	ENST00000444986.1	HCG14
rs3130845	chr6	28923367	0.086	A/G	intergenic	0	0	0					0	2252	23772	23772	NA
rs3130885	chr6	28939283	0.108	T/C	upstream	0	0	0					0	1045	ENSG00000228666.1	ENST00000452408.1	KRT18P1
rs3130888	chr6	28949960	0.117	T/C	upstream	179.41	154.559	0.213812					21	15	23752	23752	NA
rs3130893	chr6	28980707	0.086	A/G	upstream	0	0	0					0	7319	ENSG00000197935.5	ENST00000535083.1	NA
rs3130895	chr6	28905791	0.086	G/A	upstream	0	0	0					0	3038	23749	23749	NA
rs3131006	chr6	31098134	0.267	A/T	Intron	0	0	0					0	8001	ENSG00000204540.5	ENST00000481450.1	PSORS1C1	ENST00000512418.1,ENST00000376257.3	CCHCR1,TCF19	-1.3541,-1.5904
rs3131044	chr6	30758664	0.183	A/C	Intron	0	0	0					13	8928	ENSG00000228022.1	ENST00000422944.1	HCG20	ENST00000376389.3,ENST00000445853.1,ENST00000487376.1,ENST00000476729.1,ENST00000538863.1,ENST00000435534.1,ENST00000422827.2,ENST00000327892.8,ENST00000376567.2,ENST00000376421.5,ENST00000482141.1	FLOT1,FLOT1,FLOT1,FLOT1,NA,TUBB,NA,TUBB,DDR1,NRM,NRM	-1.5183,1.2237,-1.5221,-1.2589,5.1373,-5.4001,-1.9137,-2.1516,1.1805,-1.6101,-2.076
rs3131050	chr6	30760025	0.183	T/C	exon	0	0	0	Arnt	66.4	83.4	0	0	10289	ENSG00000228022.1	ENST00000422944.1	HCG20	ENST00000376389.3,ENST00000445853.1,ENST00000487376.1,ENST00000476729.1,ENST00000538863.1,ENST00000435534.1,ENST00000422827.2,ENST00000327892.8,ENST00000376567.2	FLOT1,FLOT1,FLOT1,FLOT1,NA,TUBB,NA,TUBB,DDR1	-1.5183,1.2237,-1.5221,-1.2589,5.1373,-5.4001,-1.9137,-2.1516,1.1805
rs3131055	chr6	30761487	0.183	T/C	downstream	0	0	0	Sox17,Sox5	82.8,81	68.1,64.8	0.0292,0.0296	0	11751	ENSG00000228022.1	ENST00000422944.1	HCG20	ENST00000376389.3,ENST00000445853.1,ENST00000487376.1,ENST00000476729.1,ENST00000538863.1,ENST00000435534.1,ENST00000422827.2,ENST00000327892.8,ENST00000376567.2	FLOT1,FLOT1,FLOT1,FLOT1,NA,TUBB,NA,TUBB,DDR1	-1.5183,1.2237,-1.5221,-1.2589,5.1373,-5.4001,-1.9137,-2.1516,1.1805
rs3131060	chr6	30763291	0.134	G/A	downstream	0	0	0	Foxq1,NKX3-1	86.1,66.7	75.3,81.9	0.0076,0.0198	0	13555	ENSG00000228022.1	ENST00000422944.1	HCG20	ENST00000376389.3,ENST00000445853.1,ENST00000487376.1,ENST00000476729.1,ENST00000538863.1,ENST00000435534.1,ENST00000422827.2,ENST00000327892.8,ENST00000376567.2	FLOT1,FLOT1,FLOT1,FLOT1,NA,TUBB,NA,TUBB,DDR1	-1.5183,1.2237,-1.5221,-1.2589,5.1373,-5.4001,-1.9137,-2.1516,1.1805
rs3131064	chr6	30763893	0.2	T/C	downstream	0	0	0					0	14157	ENSG00000228022.1	ENST00000422944.1	HCG20	ENST00000376389.3,ENST00000445853.1,ENST00000487376.1,ENST00000476729.1,ENST00000538863.1,ENST00000435534.1,ENST00000422827.2,ENST00000327892.8,ENST00000376567.2	FLOT1,FLOT1,FLOT1,FLOT1,NA,TUBB,NA,TUBB,DDR1	-1.5183,1.2237,-1.5221,-1.2589,5.1373,-5.4001,-1.9137,-2.1516,1.1805
rs3131073	chr6	28920972	0.086	G/A	downstream	111.412	76.2547	0.541099					15	141	23772	23772	NA
rs3131079	chr6	28958399	0.108	T/G	downstream	0	0	0	Foxd3,FOXA1	81.7,83.5	72.4,72.1	0.0442,0.0132	0	1619	23753	23753	NA
rs3131085	chr6	29044701	0.108	G/A	exon	0	0	0	NKX3-1	73.1	88.3	0.0198	0	243	ENSG00000228364.1	ENST00000455287.1	SAR1P1
rs3131093	chr6	28837437	0.108	C/T	upstream	0	0	0	NFYA	73	83.5	0.0008	0	5903	23776	23776	NA
rs3131094	chr6	28839353	0.108	C/A	upstream	0	0	0	REL	67.8	80	0.0398	0	7819	23776	23776	NA
rs3131296	chr6	32172993	0.1	C/T	Intron	0	0	0	Tcfcp2l1	91.2	81.5	0.0336	0	1045	ENSG00000204301.5	ENST00000474612.1	NOTCH4	ENST00000375050.2,ENST00000375107.3,ENST00000375244.3	PBX2,AGPAT1,TNXB	-1.1236,-1.6786,-1.3714
rs3131297	chr6	32141005	0.208	A/T	Intron	0	0	0	Hand1::Tcfe2a	77.7	91	0.0074	0	112	ENSG00000204310.5	ENST00000395496.1	AGPAT1	ENST00000375107.3,ENST00000375050.2,ENST00000375244.3	AGPAT1,PBX2,TNXB	-1.6786,-1.1236,-1.3714
rs3131335	chr6	28814446	0.108	T/C	upstream	0	0	0	Foxa2	85	74.3	0.0456	0	7662	ENSG00000225173.1	ENST00000457253.1	XXbac-BPG308K3.5
rs3131336	chr6	28831611	0.108	C/T	upstream	146.763	126.274	0.215345					31	77	23776	23776	NA
rs3131341	chr6	28778723	0.108	C/T	intergenic	71.1079	18.2586	1.90466					1	1196	23780	23780	NA
rs3131343	chr6	28775564	0.086	G/A	intergenic	47.4035	7.4745	2.51391					12	117	23781	23781	NA
rs3131378	chr6	31725285	0.078	A/G	5UTR	0	0	0					0	454	ENSG00000252743.1	ENST00000516934.1	U6	ENST00000375784.3,ENST00000461874.1,ENST00000474643.1,ENST00000375792.3,ENST00000498420.1,ENST00000458062.2,ENST00000542758.1,ENST00000375650.3,ENST00000545241.1,ENST00000375638.3,ENST00000395789.1,ENST00000375633.1,ENST00000496869.1,ENST00000465481.1	CLIC1,VARS,VARS,DDAH2,ABHD16A,HSPA1A,NA,HSPA1B,HSPA1B,C6orf48,C6orf48,C6orf48,NA,CSNK2B	-1.3454,-1.7057,2.2903,-1.635,1.3319,1.6487,-2.0471,1.3537,4.7464,1.9395,1.5069,3.3564,-2.5463,-2.1623
rs3131379	chr6	31721033	0.078	G/A	Intron	0	55.7644	-5.82691	PBX1	82.7	72.3	0.007	1	26	ENSG00000204410.7	ENST00000468136.1	MSH5	ENST00000375784.3,ENST00000375792.3,ENST00000461874.1,ENST00000474643.1,ENST00000498420.1,ENST00000458062.2,ENST00000542758.1,ENST00000375650.3,ENST00000545241.1,ENST00000375638.3,ENST00000395789.1,ENST00000375633.1,ENST00000496869.1,ENST00000465481.1	CLIC1,DDAH2,VARS,VARS,ABHD16A,HSPA1A,NA,HSPA1B,HSPA1B,C6orf48,C6orf48,C6orf48,NA,CSNK2B	-1.3454,-1.635,-1.7057,2.2903,1.3319,1.6487,-2.0471,1.3537,4.7464,1.9395,1.5069,3.3564,-2.5463,-2.1623
rs3131383	chr6	31704294	0.1	G/T	5UTR	130.658	140.99	-0.108994					21	49	ENSG00000213719.4	ENST00000375784.3	CLIC1	ENST00000375784.3,ENST00000375792.3,ENST00000498420.1,ENST00000461874.1,ENST00000474643.1,ENST00000496869.1,ENST00000465481.1,ENST00000458062.2,ENST00000451898.1,ENST00000375976.4,ENST00000456286.1,ENST00000542758.1,ENST00000375650.3,ENST00000545241.1,ENST00000462875.1,ENST00000375638.3,ENST00000395789.1,ENST00000375633.1	CLIC1,DDAH2,ABHD16A,VARS,VARS,NA,CSNK2B,HSPA1A,BAG6,BAG6,BAG6,NA,HSPA1B,HSPA1B,BAG6,C6orf48,C6orf48,C6orf48	-1.3454,-1.635,1.3319,-1.7057,2.2903,-2.5463,-2.1623,1.6487,-2.2675,-1.0997,-1.7013,-2.0471,1.3537,4.7464,-1.8084,1.9395,1.5069,3.3564
rs3131618	chr6	31434621	0.108	A/G	Intron	0	0	0					0	3507	ENSG00000233902.1	ENST00000440087.1	XXbac-BPG181B23.6	ENST00000252229.6,ENST00000449934.1,ENST00000484008.1,ENST00000484566.1,ENST00000376177.2,ENST00000456976.1,ENST00000453105.2,ENST00000376185.1,ENST00000303892.5	MICB,MICA,NA,DDX39B,DDX39B,DDX39B,DDX39B,ATP6V1G2-DDX39B,ATP6V1G2	-1.1495,-3.0713,-1.7619,2.2189,-1.1524,-1.4045,-1.9114,-1.2179,-1.3284
rs3131643	chr6	31442782	0.116	G/A	Intron	16.5924	13.501	0.278799	Foxa2,TAL1::TCF3,FOXA1	69.9,76,75.3	80.7,86.4,86.6	0.0028,0.027,0.0326	5	11668	ENSG00000233902.1	ENST00000440087.1	XXbac-BPG181B23.6	ENST00000252229.6,ENST00000484566.1,ENST00000376177.2,ENST00000456976.1,ENST00000453105.2,ENST00000449934.1,ENST00000376185.1,ENST00000303892.5,ENST00000484008.1	MICB,DDX39B,DDX39B,DDX39B,DDX39B,MICA,ATP6V1G2-DDX39B,ATP6V1G2,NA	-1.1495,2.2189,-1.1524,-1.4045,-1.9114,-3.0713,-1.2179,-1.3284,-1.7619
rs3131783	chr6	30932068	0.142	G/A	upstream	0	21.8836	-4.51624					0	9428	ENSG00000233529.1	ENST00000419481.1	HCG21	ENST00000376316.2,ENST00000376567.2	GTF2H4,DDR1	1.1636,1.1805
[truncated: 577 more rows]
