# Supplementary material for: On the identification of potential regulatory variants within genome wide association candidate SNP sets
Source: BMC Med Genomics. 2014 Jun 11;7:34. doi: 10.1186/1755-8794-7-34 (PMC4066296; doi:10.1186/1755-8794-7-34)
Supplement: Additional file 13 — An exhaustive list of differences in TF binding affinity for Lung.Meta LD80 SNPs. The table is a flat file of all PWMs predicted on each Lung.Meta LD80 SNP with the JASPAR 2010 PWM IDs, PWM scores in reference and risk alleles, and empirical p-values of the difference. [file 1755-8794-7-34-S13.txt]

SNP	TF	PWMID	Ref.allele	Minor.allele	score.difference	Empirical.pvalue
rs12087869	Ar	MA0007.1	58	58.7	0.7	0.7489
rs12087869	CTCF	MA0139.1	63	66.5	3.5	0.2708
rs12087869	ESR1	MA0112.2	58.9	65.2	6.3	0.043
rs12087869	ESR2	MA0258.1	67.5	73	5.5	0.07979
rs12087869	EWSR1-FLI1	MA0149.1	45.6	43.5	-2.1	0.5449
rs12087869	IRF2	MA0051.1	52.9	55.5	2.6	0.4544
rs12087869	NFYA	MA0060.1	62.5	60.4	-2.1	0.4676
rs12087869	NR1H2::RXRA	MA0115.1	50.3	56.5	6.2	0.05659
rs12087869	NR3C1	MA0113.1	61.7	65.9	4.2	0.2026
rs12087869	PPARG	MA0066.1	61.3	66.4	5.1	0.119
rs12087869	Pax4	MA0068.1	52.2	52.2	0	0.9483
rs12087869	Pax5	MA0014.1	62.6	67.1	4.5	0.1326
rs12087869	REST	MA0138.2	56.8	57.8	1	0.6941
rs12087869	RREB1	MA0073.1	69.5	65.6	-3.9	0.338
rs12087869	RXR::RAR_DR5	MA0159.1	53.7	57.8	4.1	0.2804
rs12087869	TP53	MA0106.1	54	52.4	-1.6	0.6283
rs12087869	Tal1::Gata1	MA0140.1	68.1	66	-2.1	0.442
rs12087869	znf143	MA0088.1	68.2	70.3	2.1	0.4834
rs12087869	PPARG::RXRA	MA0065.2	72.2	75.8	3.6	0.3512
rs12087869	Pou5f1	MA0142.1	63.1	62.1	-1	0.8207
rs12087869	RXRA::VDR	MA0074.1	53.2	57	3.8	0.3702
rs12087869	STAT1	MA0137.2	52.6	54.7	2.1	0.4792
rs12087869	Sox2	MA0143.1	54.5	56.4	1.9	0.6905
rs12087869	TBP	MA0108.2	71	63.3	-7.7	0.101
rs12087869	Zfp423	MA0116.1	66.5	66.8	0.3	0.7965
rs12087869	Evi1	MA0029.1	59.5	51	-8.5	0.1094
rs12087869	FOXF2	MA0030.1	57.6	57.2	-0.4	0.8143
rs12087869	HNF1A	MA0046.1	47	44	-3	0.5281
rs12087869	NR2F1	MA0017.1	66.6	70.1	3.5	0.477
rs12087869	PLAG1	MA0163.1	60.9	65.3	4.4	0.367
rs12087869	Pax6	MA0069.1	56.8	57.1	0.3	0.9399
rs12087869	RORA_2	MA0072.1	68.8	61.5	-7.3	0.225
rs12087869	TLX1::NFIC	MA0119.1	71.6	80.2	8.6	0
rs12087869	Tcfcp2l1	MA0145.1	62.8	63.2	0.4	0.9393
rs12087869	Zfx	MA0146.1	58	66.5	8.5	0.1266
rs12087869	Lhx3	MA0135.1	53.3	46.4	-6.9	0.1462
rs12087869	Ddit3::Cebpa	MA0019.1	69	70.8	1.8	0.6803
rs12087869	Esrrb	MA0141.1	61.3	65.5	4.2	0.3968
rs12087869	FOXI1	MA0042.1	75.7	70.4	-5.3	0.3662
rs12087869	Foxa2	MA0047.2	62.8	52.3	-10.5	0.06399
rs12087869	Foxd3	MA0041.1	80.4	76.1	-4.3	0.4268
rs12087869	HLF	MA0043.1	60.6	65.7	5.1	0.334
rs12087869	HNF1B	MA0153.1	54.7	57.7	3	0.5575
rs12087869	INSM1	MA0155.1	68.9	77.5	8.6	0.1228
rs12087869	IRF1	MA0050.1	66.5	66.5	0	0.8711
rs12087869	Myf	MA0055.1	58.6	55.8	-2.8	0.5923
rs12087869	NHLH1	MA0048.1	58.2	63.9	5.7	0.345
rs12087869	PBX1	MA0070.1	57.9	55.3	-2.6	0.5971
rs12087869	SRF	MA0083.1	62.7	58.3	-4.4	0.497
rs12087869	TAL1::TCF3	MA0091.1	60.7	71.1	10.4	0.07219
rs12087869	TEAD1	MA0090.1	78.2	78.2	0	0.8651
rs12087869	Egr1	MA0162.1	75.1	73.4	-1.7	0.7877
rs12087869	FOXA1	MA0148.1	64.6	54.2	-10.4	0.07159
rs12087869	Foxq1	MA0040.1	59.1	59.1	0	0.9527
rs12087869	GABPA	MA0062.2	50.1	53.3	3.2	0.5941
rs12087869	Gata1	MA0035.2	72.5	58.8	-13.7	0.05019
rs12087869	MYC::MAX	MA0059.1	73	80.4	7.4	0.2942
rs12087869	NFE2L2	MA0150.1	68.5	65	-3.5	0.5395
rs12087869	NFIL3	MA0025.1	64.5	54.7	-9.8	0.1134
rs12087869	NFKB1	MA0105.1	39.1	49	9.9	0.06719
rs12087869	RUNX1	MA0002.2	88.6	87.2	-1.4	0.8149
rs12087869	Spz1	MA0111.1	60.8	60.5	-0.3	0.9291
rs12087869	T	MA0009.1	65.7	57.6	-8.1	0.2568
rs12087869	EBF1	MA0154.1	61.8	73.7	11.9	0.045
rs12087869	Hand1::Tcfe2a	MA0092.1	74.3	74.7	0.4	0.9169
rs12087869	Klf4	MA0039.2	69.8	65.9	-3.9	0.5731
rs12087869	MAX	MA0058.1	69.6	82.2	12.6	0.017
rs12087869	MEF2A	MA0052.1	55	44.7	-10.3	0.07359
rs12087869	MIZF	MA0131.1	63.5	59.4	-4.1	0.5151
rs12087869	Myc	MA0147.1	78.1	90.5	12.4	0.0388
rs12087869	Mycn	MA0104.2	80.2	92	11.8	0.07219
rs12087869	NF-kappaB	MA0061.1	50.8	62.1	11.3	0.0314
rs12087869	REL	MA0101.1	54.4	54.3	-0.1	0.9407
rs12087869	RELA	MA0107.1	47.8	53	5.2	0.43
rs12087869	RORA_1	MA0071.1	54.1	55	0.9	0.8305
rs12087869	SP1	MA0079.2	60.4	66.1	5.7	0.4176
rs12087869	Stat3	MA0144.1	56.5	61.9	5.4	0.4036
rs12087869	ELK4	MA0076.1	48	52.6	4.6	0.5561
rs12087869	Sox17	MA0078.1	67.4	65.6	-1.8	0.7515
rs12087869	CREB1	MA0018.2	58.6	62.9	4.3	0.6489
rs12087869	E2F1	MA0024.1	53.7	61.1	7.4	0.4546
rs12087869	FEV	MA0156.1	54.4	50.6	-3.8	0.6063
rs12087869	FOXD1	MA0031.1	46.5	36.4	-10.1	0.3446
rs12087869	FOXO3	MA0157.1	52.3	41.7	-10.6	0.2434
rs12087869	NR4A2	MA0160.1	64.1	69.7	5.6	0.466
rs12087869	NKX3-1	MA0124.1	66.8	55.1	-11.7	0.273
rs12087869	Nr2e3	MA0164.1	53.5	41.4	-12.1	0.2888
rs12087869	Sox5	MA0087.1	58.5	54.5	-4	0.5781
rs12087869	USF1	MA0093.1	73.7	89.2	15.5	0.05619
rs12087869	Arnt	MA0004.1	67.4	83.1	15.7	0.3114
rs1354719	Ar	MA0007.1	70.8	66.4	-4.4	0.1582
rs1354719	CTCF	MA0139.1	62.3	66.5	4.2	0.1808
rs1354719	ESR1	MA0112.2	55.1	54.2	-0.9	0.7675
rs1354719	ESR2	MA0258.1	63.3	61.3	-2	0.4948
rs1354719	EWSR1-FLI1	MA0149.1	52.8	52.8	0	0.8543
rs1354719	IRF2	MA0051.1	51.6	53.4	1.8	0.6169
rs1354719	NFYA	MA0060.1	68.2	70	1.8	0.496
rs1354719	NR1H2::RXRA	MA0115.1	45.6	44.1	-1.5	0.6351
rs1354719	NR3C1	MA0113.1	70	67.8	-2.2	0.4874
rs1354719	PPARG	MA0066.1	52.1	52.5	0.4	0.8731
rs1354719	Pax4	MA0068.1	59.5	59.5	0	0.9483
rs1354719	Pax5	MA0014.1	69	67.8	-1.2	0.7029
rs1354719	REST	MA0138.2	57.8	57.7	-0.1	0.9827
rs1354719	RREB1	MA0073.1	61.4	56.1	-5.3	0.183
rs1354719	RXR::RAR_DR5	MA0159.1	75.4	74.9	-0.5	0.8513
rs1354719	TP53	MA0106.1	50.5	50	-0.5	0.8369
rs1354719	Tal1::Gata1	MA0140.1	76	72.3	-3.7	0.2608
rs1354719	znf143	MA0088.1	66.3	68.5	2.2	0.4438
rs1354719	PPARG::RXRA	MA0065.2	74.3	72.2	-2.1	0.6655
rs1354719	Pou5f1	MA0142.1	63.7	63.7	0	0.9957
rs1354719	RXRA::VDR	MA0074.1	62.8	62.8	0	0.8351
rs1354719	STAT1	MA0137.2	61.6	71.1	9.5	0.05959
rs1354719	Sox2	MA0143.1	64.5	64	-0.5	0.8719
rs1354719	TBP	MA0108.2	61.7	68.2	6.5	0.1432
rs1354719	Zfp423	MA0116.1	68.4	68.1	-0.3	0.8471
rs1354719	Evi1	MA0029.1	64.8	69.9	5.1	0.3072
rs1354719	FOXF2	MA0030.1	66.2	65.9	-0.3	0.8405
rs1354719	HNF1A	MA0046.1	54.2	56	1.8	0.7615
rs1354719	NR2F1	MA0017.1	50.6	52.7	2.1	0.6591
rs1354719	PLAG1	MA0163.1	57.5	62.5	5	0.2858
rs1354719	Pax6	MA0069.1	59.7	57.4	-2.3	0.5749
rs1354719	RORA_2	MA0072.1	64.1	62.6	-1.5	0.6421
rs1354719	TLX1::NFIC	MA0119.1	61.5	57	-4.5	0.3772
rs1354719	Tcfcp2l1	MA0145.1	68.1	59	-9.1	0.05239
rs1354719	Zfx	MA0146.1	60.1	54.4	-5.7	0.2388
rs1354719	Lhx3	MA0135.1	60.3	67	6.7	0.1692
rs1354719	Ddit3::Cebpa	MA0019.1	64.6	65.2	0.6	0.8269
rs1354719	Esrrb	MA0141.1	59.6	66.1	6.5	0.2558
rs1354719	FOXI1	MA0042.1	60.3	59.9	-0.4	0.8693
rs1354719	Foxa2	MA0047.2	74.4	72.2	-2.2	0.6629
rs1354719	Foxd3	MA0041.1	71.6	68.9	-2.7	0.6409
rs1354719	HLF	MA0043.1	75.8	75.8	0	0.9345
rs1354719	HNF1B	MA0153.1	72.9	73.5	0.6	0.8701
rs1354719	INSM1	MA0155.1	63.5	59.4	-4.1	0.4622
rs1354719	IRF1	MA0050.1	63.1	59.3	-3.8	0.4178
rs1354719	Myf	MA0055.1	60.2	59.7	-0.5	0.8871
rs1354719	NHLH1	MA0048.1	59	55.9	-3.1	0.5503
rs1354719	PBX1	MA0070.1	68.4	58.1	-10.3	0.024
rs1354719	SRF	MA0083.1	55.5	63.8	8.3	0.1228
rs1354719	TAL1::TCF3	MA0091.1	62.2	69.9	7.7	0.2248
rs1354719	TEAD1	MA0090.1	67.1	59	-8.1	0.2144
rs1354719	Egr1	MA0162.1	66.6	61.3	-5.3	0.4246
rs1354719	FOXA1	MA0148.1	80.5	75.7	-4.8	0.4462
rs1354719	Foxq1	MA0040.1	64.9	54.2	-10.7	0.06039
rs1354719	GABPA	MA0062.2	57	56.7	-0.3	0.9357
rs1354719	Gata1	MA0035.2	79.2	78.3	-0.9	0.7961
rs1354719	MYC::MAX	MA0059.1	66.8	75.2	8.4	0.1542
rs1354719	NFE2L2	MA0150.1	71.3	68.5	-2.8	0.6129
rs1354719	NFIL3	MA0025.1	65	75.9	10.9	0.06119
rs1354719	NFKB1	MA0105.1	51.9	42	-9.9	0.1502
rs1354719	RUNX1	MA0002.2	79	78.5	-0.5	0.9459
rs1354719	Spz1	MA0111.1	66.6	65.2	-1.4	0.8383
rs1354719	T	MA0009.1	67.2	62.9	-4.3	0.4994
rs1354719	EBF1	MA0154.1	70.3	64.2	-6.1	0.3508
rs1354719	Hand1::Tcfe2a	MA0092.1	58.3	58.1	-0.2	0.9481
rs1354719	Klf4	MA0039.2	63.8	60.7	-3.1	0.6257
rs1354719	MAX	MA0058.1	62.7	75.3	12.6	0.07559
rs1354719	MEF2A	MA0052.1	48.7	53.3	4.6	0.5953
rs1354719	MIZF	MA0131.1	56.7	56.7	0	0.9651
rs1354719	Myc	MA0147.1	66.1	70.2	4.1	0.4632
rs1354719	Mycn	MA0104.2	66.2	69.7	3.5	0.6045
rs1354719	NF-kappaB	MA0061.1	47.5	39	-8.5	0.2482
rs1354719	REL	MA0101.1	56.5	45	-11.5	0.08159
rs1354719	RELA	MA0107.1	44.9	38.6	-6.3	0.3608
rs1354719	RORA_1	MA0071.1	58.7	64.5	5.8	0.3712
rs1354719	SP1	MA0079.2	60.3	56.4	-3.9	0.6585
rs1354719	Stat3	MA0144.1	64.5	72.7	8.2	0.187
rs1354719	ELK4	MA0076.1	51.8	51.2	-0.6	0.8461
rs1354719	Sox17	MA0078.1	84.5	81.8	-2.7	0.6399
rs1354719	CREB1	MA0018.2	63.1	67.5	4.4	0.6299
rs1354719	E2F1	MA0024.1	47.4	42	-5.4	0.5987
rs1354719	FEV	MA0156.1	57.9	62.1	4.2	0.5893
rs1354719	FOXD1	MA0031.1	57.2	57.4	0.2	0.9005
rs1354719	FOXO3	MA0157.1	55.9	46.6	-9.3	0.3154
rs1354719	NR4A2	MA0160.1	66.2	57	-9.2	0.2618
rs1354719	NKX3-1	MA0124.1	55.3	70.3	15	0.06679
rs1354719	Nr2e3	MA0164.1	41.4	41.4	0	0.7967
rs1354719	Sox5	MA0087.1	68.4	65.1	-3.3	0.6201
rs1354719	USF1	MA0093.1	59.3	71.8	12.5	0.2538
rs1354719	Arnt	MA0004.1	59.5	67.4	7.9	0.5825
rs17391694	Ar	MA0007.1	64.5	65.7	1.2	0.6235
rs17391694	CTCF	MA0139.1	70.4	67.1	-3.3	0.3102
rs17391694	ESR1	MA0112.2	56.5	54.8	-1.7	0.5667
rs17391694	ESR2	MA0258.1	65.1	66	0.9	0.7475
rs17391694	EWSR1-FLI1	MA0149.1	47.4	47.4	0	0.8543
rs17391694	IRF2	MA0051.1	49.7	51.9	2.2	0.5473
rs17391694	NFYA	MA0060.1	63.8	63.8	0	0.9635
rs17391694	NR1H2::RXRA	MA0115.1	46.1	46.1	0	0.8219
rs17391694	NR3C1	MA0113.1	64.9	66.1	1.2	0.7189
rs17391694	PPARG	MA0066.1	57.2	58.2	1	0.7553
rs17391694	Pax4	MA0068.1	57.8	56.9	-0.9	0.6863
rs17391694	Pax5	MA0014.1	61.7	58.2	-3.5	0.234
rs17391694	REST	MA0138.2	50.4	46.9	-3.5	0.3068
rs17391694	RREB1	MA0073.1	55.6	59.6	4	0.2804
rs17391694	RXR::RAR_DR5	MA0159.1	69.1	68.6	-0.5	0.8513
rs17391694	TP53	MA0106.1	54.5	56.6	2.1	0.5039
rs17391694	Tal1::Gata1	MA0140.1	63.5	63.4	-0.1	0.9487
rs17391694	znf143	MA0088.1	71.5	65	-6.5	0.0274
rs17391694	PPARG::RXRA	MA0065.2	62.1	57.3	-4.8	0.2216
rs17391694	Pou5f1	MA0142.1	62	62.5	0.5	0.9183
rs17391694	RXRA::VDR	MA0074.1	56	56	0	0.8351
rs17391694	STAT1	MA0137.2	65.6	57.9	-7.7	0.116
rs17391694	Sox2	MA0143.1	61.6	66.3	4.7	0.2968
rs17391694	TBP	MA0108.2	68.8	66.8	-2	0.5137
rs17391694	Zfp423	MA0116.1	66	71.8	5.8	0.2858
rs17391694	Evi1	MA0029.1	64.6	66.7	2.1	0.5893
rs17391694	FOXF2	MA0030.1	54.3	55.8	1.5	0.6547
rs17391694	HNF1A	MA0046.1	54.6	51.9	-2.7	0.5709
rs17391694	NR2F1	MA0017.1	60.4	56.1	-4.3	0.3852
rs17391694	PLAG1	MA0163.1	50.9	57.7	6.8	0.1872
rs17391694	Pax6	MA0069.1	74.2	66.2	-8	0.0434
rs17391694	RORA_2	MA0072.1	59	63.5	4.5	0.3564
rs17391694	TLX1::NFIC	MA0119.1	49.8	50.8	1	0.7591
rs17391694	Tcfcp2l1	MA0145.1	74.1	67.4	-6.7	0.136
rs17391694	Zfx	MA0146.1	64.7	56.1	-8.6	0.1438
rs17391694	Lhx3	MA0135.1	59	61.7	2.7	0.5479
rs17391694	Ddit3::Cebpa	MA0019.1	59.9	59.9	0	0.9429
rs17391694	Esrrb	MA0141.1	61.8	66.7	4.9	0.3618
rs17391694	FOXI1	MA0042.1	69.4	80.4	11	0.0046
rs17391694	Foxa2	MA0047.2	65.2	69.2	4	0.4802
rs17391694	Foxd3	MA0041.1	61.2	70.8	9.6	0.022
rs17391694	HLF	MA0043.1	65.6	65.9	0.3	0.9081
rs17391694	HNF1B	MA0153.1	51.9	59.1	7.2	0.1972
rs17391694	INSM1	MA0155.1	71.3	67.2	-4.1	0.4694
rs17391694	IRF1	MA0050.1	51.7	52.9	1.2	0.7783
rs17391694	Myf	MA0055.1	73.3	70.7	-2.6	0.6359
rs17391694	NHLH1	MA0048.1	62.2	62.5	0.3	0.9269
rs17391694	PBX1	MA0070.1	58.3	61	2.7	0.5831
rs17391694	SRF	MA0083.1	59	67.1	8.1	0.131
rs17391694	TAL1::TCF3	MA0091.1	69.8	77.4	7.6	0.2292
rs17391694	TEAD1	MA0090.1	54.9	51.3	-3.6	0.4916
rs17391694	Egr1	MA0162.1	56.4	58.9	2.5	0.6949
rs17391694	FOXA1	MA0148.1	66.2	69.5	3.3	0.6281
rs17391694	Foxq1	MA0040.1	55.8	66.5	10.7	0.009399
rs17391694	GABPA	MA0062.2	63	59.3	-3.7	0.5231
rs17391694	Gata1	MA0035.2	61.8	64.5	2.7	0.5487
rs17391694	MYC::MAX	MA0059.1	75.4	71.1	-4.3	0.4822
rs17391694	NFE2L2	MA0150.1	55.5	52.1	-3.4	0.5443
rs17391694	NFIL3	MA0025.1	64.1	66.3	2.2	0.5663
rs17391694	NFKB1	MA0105.1	50.9	50.9	0	0.7833
rs17391694	RUNX1	MA0002.2	78.3	75.9	-2.4	0.6331
rs17391694	Spz1	MA0111.1	67.9	67.9	0	0.9311
rs17391694	T	MA0009.1	57.6	58.6	1	0.7775
rs17391694	EBF1	MA0154.1	67.5	65.5	-2	0.7545
rs17391694	Hand1::Tcfe2a	MA0092.1	74	66.2	-7.8	0.2594
rs17391694	Klf4	MA0039.2	65.1	63.9	-1.2	0.8095
rs17391694	MAX	MA0058.1	74.3	74.3	0	0.8595
rs17391694	MEF2A	MA0052.1	55.8	63.3	7.5	0.3798
rs17391694	MIZF	MA0131.1	49.5	58.3	8.8	0.2452
rs17391694	Myc	MA0147.1	80.4	76.5	-3.9	0.5463
rs17391694	Mycn	MA0104.2	78	73.3	-4.7	0.4846
rs17391694	NF-kappaB	MA0061.1	46.9	46.9	0	0.8945
rs17391694	REL	MA0101.1	53	53	0	0.9567
rs17391694	RELA	MA0107.1	49.3	48.4	-0.9	0.7991
rs17391694	RORA_1	MA0071.1	60.6	68.5	7.9	0.2542
rs17391694	SP1	MA0079.2	64	58.3	-5.7	0.479
rs17391694	Stat3	MA0144.1	69.8	61	-8.8	0.1722
rs17391694	ELK4	MA0076.1	68.6	71.3	2.7	0.6961
rs17391694	Sox17	MA0078.1	68.4	68.8	0.4	0.9091
rs17391694	CREB1	MA0018.2	57.1	61.5	4.4	0.6299
rs17391694	E2F1	MA0024.1	53.6	61.1	7.5	0.4462
rs17391694	FEV	MA0156.1	62.1	57.4	-4.7	0.5477
rs17391694	FOXD1	MA0031.1	53.7	64.4	10.7	0.2376
rs17391694	FOXO3	MA0157.1	55.5	68.7	13.2	0.0378
rs17391694	NR4A2	MA0160.1	60.5	62	1.5	0.8029
rs17391694	NKX3-1	MA0124.1	58.1	58.1	0	0.9121
rs17391694	Nr2e3	MA0164.1	69	56.9	-12.1	0.2888
rs17391694	Sox5	MA0087.1	52.2	64.8	12.6	0.319
rs17391694	USF1	MA0093.1	64.3	73.7	9.4	0.3984
rs17391694	Arnt	MA0004.1	63.2	76.1	12.9	0.3846
rs528846	Ar	MA0007.1	63.7	65.4	1.7	0.4634
rs528846	CTCF	MA0139.1	56.9	57.2	0.3	0.9189
rs528846	ESR1	MA0112.2	59.2	56.5	-2.7	0.3678
rs528846	ESR2	MA0258.1	66.4	62.5	-3.9	0.255
rs528846	EWSR1-FLI1	MA0149.1	52.6	52.6	0	0.8543
rs528846	IRF2	MA0051.1	53.2	51.4	-1.8	0.5879
rs528846	NFYA	MA0060.1	63.1	64.3	1.2	0.6509
rs528846	NR1H2::RXRA	MA0115.1	49.4	53.9	4.5	0.3148
rs528846	NR3C1	MA0113.1	68	68	0	0.9211
rs528846	PPARG	MA0066.1	60.7	56.9	-3.8	0.259
rs528846	Pax4	MA0068.1	52.8	54.6	1.8	0.3762
rs528846	Pax5	MA0014.1	62.4	64.5	2.1	0.4578
rs528846	REST	MA0138.2	55.5	55.5	0	0.9853
rs528846	RREB1	MA0073.1	52.5	58.5	6	0.0016
rs528846	RXR::RAR_DR5	MA0159.1	65.3	61.6	-3.7	0.353
rs528846	TP53	MA0106.1	53.8	49.6	-4.2	0.243
rs528846	Tal1::Gata1	MA0140.1	69.9	77.5	7.6	0.107
rs528846	znf143	MA0088.1	74.2	70.8	-3.4	0.2736
rs528846	PPARG::RXRA	MA0065.2	65.4	66.1	0.7	0.8433
rs528846	Pou5f1	MA0142.1	61.6	67.9	6.3	0.1642
rs528846	RXRA::VDR	MA0074.1	66.3	61.3	-5	0.2798
rs528846	STAT1	MA0137.2	68	64.9	-3.1	0.351
rs528846	Sox2	MA0143.1	61.1	67.5	6.4	0.137
rs528846	TBP	MA0108.2	70.9	69.6	-1.3	0.6443
rs528846	Zfp423	MA0116.1	51.8	56.2	4.4	0.39
rs528846	Evi1	MA0029.1	71.1	73.5	2.4	0.5435
rs528846	FOXF2	MA0030.1	55.1	61.4	6.3	0.2304
rs528846	HNF1A	MA0046.1	61.2	64	2.8	0.5641
rs528846	NR2F1	MA0017.1	62.8	63.6	0.8	0.8073
rs528846	PLAG1	MA0163.1	46.7	46.7	0	0.8535
rs528846	Pax6	MA0069.1	60.3	55.2	-5.1	0.2908
rs528846	RORA_2	MA0072.1	59.9	58.5	-1.4	0.6551
rs528846	TLX1::NFIC	MA0119.1	63.1	63.1	0	0.8571
rs528846	Tcfcp2l1	MA0145.1	74.2	69.1	-5.1	0.2228
rs528846	Zfx	MA0146.1	56.4	56.8	0.4	0.8941
rs528846	Lhx3	MA0135.1	62.2	69.1	6.9	0.1596
rs528846	Ddit3::Cebpa	MA0019.1	65.2	64.9	-0.3	0.9359
rs528846	Esrrb	MA0141.1	58.4	57.4	-1	0.7875
rs528846	FOXI1	MA0042.1	69.4	80.3	10.9	0.08259
rs528846	Foxa2	MA0047.2	68.5	78.7	10.2	0.07419
rs528846	Foxd3	MA0041.1	67.6	76.1	8.5	0.09059
rs528846	HLF	MA0043.1	74.2	75.7	1.5	0.7213
rs528846	HNF1B	MA0153.1	55.7	63.8	8.1	0.1576
rs528846	INSM1	MA0155.1	61.1	64	2.9	0.5727
rs528846	IRF1	MA0050.1	57.1	57.2	0.1	0.8647
rs528846	Myf	MA0055.1	60.1	61.5	1.4	0.7855
rs528846	NHLH1	MA0048.1	61	61.4	0.4	0.9039
rs528846	PBX1	MA0070.1	69.3	79.4	10.1	0.0488
rs528846	SRF	MA0083.1	54.3	53	-1.3	0.8137
rs528846	TAL1::TCF3	MA0091.1	84.6	82.4	-2.2	0.5759
rs528846	TEAD1	MA0090.1	52.6	52.8	0.2	0.8535
rs528846	Egr1	MA0162.1	47.7	51.7	4	0.5591
rs528846	FOXA1	MA0148.1	72.4	83.3	10.9	0.05559
rs528846	Foxq1	MA0040.1	62.8	73.5	10.7	0.009399
rs528846	GABPA	MA0062.2	63.8	59.9	-3.9	0.5
rs528846	Gata1	MA0035.2	78.7	87.2	8.5	0.2014
rs528846	MYC::MAX	MA0059.1	62.9	62.1	-0.8	0.8809
rs528846	NFE2L2	MA0150.1	62	67.9	5.9	0.3362
rs528846	NFIL3	MA0025.1	78.1	78.1	0	0.9343
rs528846	NFKB1	MA0105.1	48.1	44.8	-3.3	0.5767
rs528846	RUNX1	MA0002.2	57.6	62.8	5.2	0.3564
rs528846	Spz1	MA0111.1	60.1	60.8	0.7	0.8813
rs528846	T	MA0009.1	58.5	59.5	1	0.7775
rs528846	EBF1	MA0154.1	61.2	53.3	-7.9	0.2234
rs528846	Hand1::Tcfe2a	MA0092.1	61.4	67.3	5.9	0.3496
rs528846	Klf4	MA0039.2	56.5	58.3	1.8	0.6991
rs528846	MAX	MA0058.1	60.5	60.5	0	0.8595
rs528846	MEF2A	MA0052.1	61.9	58.4	-3.5	0.6391
rs528846	MIZF	MA0131.1	60.6	57.5	-3.1	0.6289
rs528846	Myc	MA0147.1	64.9	60.9	-4	0.5267
rs528846	Mycn	MA0104.2	57.6	52.9	-4.7	0.4846
rs528846	NF-kappaB	MA0061.1	55.8	48.8	-7	0.3732
rs528846	REL	MA0101.1	57.2	55.5	-1.7	0.7791
rs528846	RELA	MA0107.1	52.9	47.5	-5.4	0.4068
rs528846	RORA_1	MA0071.1	58.8	58.9	0.1	0.8755
rs528846	SP1	MA0079.2	49.4	51.3	1.9	0.7491
rs528846	Stat3	MA0144.1	62.5	57.1	-5.4	0.4206
rs528846	ELK4	MA0076.1	60.5	48.7	-11.8	0.1934
rs528846	Sox17	MA0078.1	58.6	57.2	-1.4	0.7967
rs528846	CREB1	MA0018.2	62.1	60.2	-1.9	0.8399
rs528846	E2F1	MA0024.1	59.3	49.6	-9.7	0.3758
rs528846	FEV	MA0156.1	63.4	55.1	-8.3	0.3766
rs528846	FOXD1	MA0031.1	61.3	75.3	14	0.1252
rs528846	FOXO3	MA0157.1	52.9	65.2	12.3	0.1848
rs528846	NR4A2	MA0160.1	56	58.7	2.7	0.7399
rs528846	NKX3-1	MA0124.1	52	61.4	9.4	0.426
rs528846	Nr2e3	MA0164.1	53.8	69.2	15.4	0.1404
rs528846	Sox5	MA0087.1	63.7	67.9	4.2	0.5873
rs528846	USF1	MA0093.1	50.6	53.8	3.2	0.6141
rs528846	Arnt	MA0004.1	42.6	37.5	-5.1	0.6719
rs74224748	Ar	MA0007.1	59.9	62.9	3	0.2416
rs74224748	CTCF	MA0139.1	72.7	69.2	-3.5	0.2952
rs74224748	ESR1	MA0112.2	64	62	-2	0.5071
rs74224748	ESR2	MA0258.1	70.1	69.2	-0.9	0.7769
rs74224748	EWSR1-FLI1	MA0149.1	43.4	42.3	-1.1	0.6315
rs74224748	IRF2	MA0051.1	48.5	55.3	6.8	0.09819
rs74224748	NFYA	MA0060.1	70.9	69.1	-1.8	0.4982
rs74224748	NR1H2::RXRA	MA0115.1	59.6	54.2	-5.4	0.2756
rs74224748	NR3C1	MA0113.1	57.9	57.9	0	0.9211
rs74224748	PPARG	MA0066.1	72.2	70.1	-2.1	0.5157
rs74224748	Pax4	MA0068.1	51.3	50.4	-0.9	0.6863
rs74224748	Pax5	MA0014.1	59.7	56.6	-3.1	0.304
rs74224748	REST	MA0138.2	52.7	52.8	0.1	0.9789
rs74224748	RREB1	MA0073.1	56.5	52.7	-3.8	0.3658
rs74224748	RXR::RAR_DR5	MA0159.1	71.2	71.2	0	0.9193
rs74224748	TP53	MA0106.1	57.2	57.2	0	0.8647
rs74224748	Tal1::Gata1	MA0140.1	64.3	65.1	0.8	0.6829
rs74224748	znf143	MA0088.1	72	65.6	-6.4	0.0408
rs74224748	PPARG::RXRA	MA0065.2	69	67.6	-1.4	0.7759
rs74224748	Pou5f1	MA0142.1	57	56.9	-0.1	0.9677
rs74224748	RXRA::VDR	MA0074.1	61.2	61.2	0	0.8351
rs74224748	STAT1	MA0137.2	63.9	63.1	-0.8	0.8061
rs74224748	Sox2	MA0143.1	53.3	53.3	0	0.9909
rs74224748	TBP	MA0108.2	68.4	66.7	-1.7	0.5891
rs74224748	Zfp423	MA0116.1	70.2	70.5	0.3	0.7965
rs74224748	Evi1	MA0029.1	47.7	47.3	-0.4	0.8259
rs74224748	FOXF2	MA0030.1	62.7	62.7	0	0.8955
rs74224748	HNF1A	MA0046.1	56	60.9	4.9	0.3064
rs74224748	NR2F1	MA0017.1	72.7	69.1	-3.6	0.4434
rs74224748	PLAG1	MA0163.1	67.5	63.7	-3.8	0.5173
rs74224748	Pax6	MA0069.1	59.2	58.3	-0.9	0.8325
rs74224748	RORA_2	MA0072.1	66.5	67.6	1.1	0.6865
rs74224748	TLX1::NFIC	MA0119.1	63.1	54.9	-8.2	0.1918
rs74224748	Tcfcp2l1	MA0145.1	67	67.9	0.9	0.7831
rs74224748	Zfx	MA0146.1	69.6	73.5	3.9	0.3526
rs74224748	Lhx3	MA0135.1	61.8	64.9	3.1	0.488
rs74224748	Ddit3::Cebpa	MA0019.1	53	62.8	9.8	0.08619
rs74224748	Esrrb	MA0141.1	77.8	78.2	0.4	0.8845
rs74224748	FOXI1	MA0042.1	65.7	67.6	1.9	0.6713
rs74224748	Foxa2	MA0047.2	74.5	70.6	-3.9	0.4604
rs74224748	Foxd3	MA0041.1	57	61.4	4.4	0.4428
rs74224748	HLF	MA0043.1	68.2	61.9	-6.3	0.1956
rs74224748	HNF1B	MA0153.1	60.9	60.9	0	0.9055
rs74224748	INSM1	MA0155.1	71.7	74.6	2.9	0.5777
rs74224748	IRF1	MA0050.1	51.3	51.6	0.3	0.8477
rs74224748	Myf	MA0055.1	67.8	74.2	6.4	0.3214
rs74224748	NHLH1	MA0048.1	67.3	64.5	-2.8	0.5753
rs74224748	PBX1	MA0070.1	56.4	56.9	0.5	0.8591
rs74224748	SRF	MA0083.1	56.5	47.6	-8.9	0.06619
rs74224748	TAL1::TCF3	MA0091.1	66.7	69.2	2.5	0.5457
rs74224748	TEAD1	MA0090.1	51.5	51.3	-0.2	0.8603
rs74224748	Egr1	MA0162.1	55.8	59.9	4.1	0.5401
rs74224748	FOXA1	MA0148.1	71.3	69	-2.3	0.6679
rs74224748	Foxq1	MA0040.1	60.2	58.6	-1.6	0.7777
rs74224748	GABPA	MA0062.2	63.3	57.3	-6	0.3148
rs74224748	Gata1	MA0035.2	59.9	57.1	-2.8	0.5357
rs74224748	MYC::MAX	MA0059.1	58.1	62.8	4.7	0.4488
rs74224748	NFE2L2	MA0150.1	61.7	61.7	0	0.9327
rs74224748	NFIL3	MA0025.1	56.4	52.4	-4	0.3656
rs74224748	NFKB1	MA0105.1	68.9	66	-2.9	0.5995
rs74224748	RUNX1	MA0002.2	66.3	63	-3.3	0.5461
rs74224748	Spz1	MA0111.1	60.7	67.1	6.4	0.2282
rs74224748	T	MA0009.1	71	63.7	-7.3	0.2964
rs74224748	EBF1	MA0154.1	63.3	63.2	-0.1	0.9237
rs74224748	Hand1::Tcfe2a	MA0092.1	59.8	72.4	12.6	0.07019
rs74224748	Klf4	MA0039.2	73.1	66.7	-6.4	0.4196
rs74224748	MAX	MA0058.1	60.7	60.7	0	0.8595
rs74224748	MEF2A	MA0052.1	62.5	70.5	8	0.3476
rs74224748	MIZF	MA0131.1	68.2	57.1	-11.1	0.1276
rs74224748	Myc	MA0147.1	62.2	63.9	1.7	0.8131
rs74224748	Mycn	MA0104.2	63.5	59.6	-3.9	0.5777
rs74224748	NF-kappaB	MA0061.1	60.7	62.6	1.9	0.7163
rs74224748	REL	MA0101.1	59.1	71.2	12.1	0.06459
rs74224748	RELA	MA0107.1	64.2	70.6	6.4	0.3718
rs74224748	RORA_1	MA0071.1	66.4	66.4	0	0.8809
rs74224748	SP1	MA0079.2	70.2	63.6	-6.6	0.3132
rs74224748	Stat3	MA0144.1	54.6	61.7	7.1	0.2846
rs74224748	ELK4	MA0076.1	59.6	54.7	-4.9	0.5107
rs74224748	Sox17	MA0078.1	66.1	56.3	-9.8	0.2764
rs74224748	CREB1	MA0018.2	59.1	59.1	0	0.9473
rs74224748	E2F1	MA0024.1	61.6	61.6	0	0.8547
rs74224748	FEV	MA0156.1	56.7	65.6	8.9	0.3104
rs74224748	FOXD1	MA0031.1	63.6	63.6	0	0.9089
rs74224748	FOXO3	MA0157.1	62.2	66.2	4	0.6693
rs74224748	NR4A2	MA0160.1	75.9	75.9	0	0.9127
rs74224748	NKX3-1	MA0124.1	48.4	40.1	-8.3	0.4236
rs74224748	Nr2e3	MA0164.1	49.6	52.1	2.5	0.6829
rs74224748	Sox5	MA0087.1	54.5	58.7	4.2	0.5873
rs74224748	USF1	MA0093.1	45.7	36.5	-9.2	0.422
rs74224748	Arnt	MA0004.1	33.8	33.8	0	0.7981
rs3011777	Ar	MA0007.1	59.4	59.4	0	0.9299
rs3011777	CTCF	MA0139.1	68.5	68.5	0	0.9799
rs3011777	ESR1	MA0112.2	53.6	53.6	0	0.9795
rs3011777	ESR2	MA0258.1	55.4	55.4	0	0.9925
rs3011777	EWSR1-FLI1	MA0149.1	52.8	52.8	0	0.8543
rs3011777	IRF2	MA0051.1	67.4	67.4	0	0.8575
rs3011777	NFYA	MA0060.1	71.6	71.6	0	0.9635
rs3011777	NR1H2::RXRA	MA0115.1	56.3	56.3	0	0.8219
rs3011777	NR3C1	MA0113.1	61	61	0	0.9211
rs3011777	PPARG	MA0066.1	53.6	53.6	0	0.9623
rs3011777	Pax4	MA0068.1	66.5	66.5	0	0.9483
rs3011777	Pax5	MA0014.1	63.7	63.7	0	0.9121
rs3011777	REST	MA0138.2	64.9	64.9	0	0.9853
rs3011777	RREB1	MA0073.1	49	49	0	0.9019
rs3011777	RXR::RAR_DR5	MA0159.1	58.9	58.9	0	0.9193
rs3011777	TP53	MA0106.1	53	53	0	0.8647
rs3011777	Tal1::Gata1	MA0140.1	71.1	71.1	0	0.9941
rs3011777	znf143	MA0088.1	73.9	73.9	0	0.8985
rs3011777	PPARG::RXRA	MA0065.2	68	68	0	0.9611
rs3011777	Pou5f1	MA0142.1	67	67	0	0.9957
rs3011777	RXRA::VDR	MA0074.1	53.3	53.3	0	0.8351
rs3011777	STAT1	MA0137.2	64.5	64.5	0	0.9761
rs3011777	Sox2	MA0143.1	63	63	0	0.9909
rs3011777	TBP	MA0108.2	63.8	63.8	0	0.9641
rs3011777	Zfp423	MA0116.1	66.4	66.4	0	0.8747
rs3011777	Evi1	MA0029.1	61.8	61.8	0	0.8599
rs3011777	FOXF2	MA0030.1	62.9	62.9	0	0.8955
rs3011777	HNF1A	MA0046.1	62.9	62.9	0	0.9711
rs3011777	NR2F1	MA0017.1	71.4	71.4	0	0.9045
rs3011777	PLAG1	MA0163.1	50.8	50.8	0	0.8535
rs3011777	Pax6	MA0069.1	57.9	57.9	0	0.9631
rs3011777	RORA_2	MA0072.1	60.1	60.1	0	0.8821
rs3011777	TLX1::NFIC	MA0119.1	61.3	61.3	0	0.8571
rs3011777	Tcfcp2l1	MA0145.1	72	72	0	0.9931
rs3011777	Zfx	MA0146.1	52	52	0	0.9495
rs3011777	Lhx3	MA0135.1	57.5	57.5	0	0.9603
rs3011777	Ddit3::Cebpa	MA0019.1	68.5	68.5	0	0.9429
rs3011777	Esrrb	MA0141.1	65.8	65.8	0	0.9557
rs3011777	FOXI1	MA0042.1	67.5	67.5	0	0.9343
rs3011777	Foxa2	MA0047.2	70.1	70.1	0	0.9479
rs3011777	Foxd3	MA0041.1	65.3	65.3	0	0.9943
rs3011777	HLF	MA0043.1	67	67	0	0.9345
rs3011777	HNF1B	MA0153.1	67.6	67.6	0	0.9055
rs3011777	INSM1	MA0155.1	66.5	66.5	0	0.9131
rs3011777	IRF1	MA0050.1	66.2	66.2	0	0.8711
rs3011777	Myf	MA0055.1	60.2	60.2	0	0.9215
rs3011777	NHLH1	MA0048.1	58.5	58.5	0	0.9503
rs3011777	PBX1	MA0070.1	66.6	66.6	0	0.9007
rs3011777	SRF	MA0083.1	55.3	55.3	0	0.9439
rs3011777	TAL1::TCF3	MA0091.1	58	58	0	0.9553
rs3011777	TEAD1	MA0090.1	73.7	73.7	0	0.8651
rs3011777	Egr1	MA0162.1	49.6	49.6	0	0.8975
rs3011777	FOXA1	MA0148.1	69.5	69.5	0	0.9923
rs3011777	Foxq1	MA0040.1	75.5	75.5	0	0.9527
rs3011777	GABPA	MA0062.2	57.4	57.4	0	0.9519
rs3011777	Gata1	MA0035.2	72.8	72.8	0	0.9851
rs3011777	MYC::MAX	MA0059.1	60.1	60.1	0	0.9073
rs3011777	NFE2L2	MA0150.1	58.5	58.5	0	0.9327
rs3011777	NFIL3	MA0025.1	55	55	0	0.9343
rs3011777	NFKB1	MA0105.1	45.9	45.9	0	0.7833
rs3011777	RUNX1	MA0002.2	63.9	63.9	0	0.9911
rs3011777	Spz1	MA0111.1	58	58	0	0.9311
rs3011777	T	MA0009.1	60.9	60.9	0	0.8531
rs3011777	EBF1	MA0154.1	63.2	63.2	0	0.8871
rs3011777	Hand1::Tcfe2a	MA0092.1	61.5	61.5	0	0.9453
rs3011777	Klf4	MA0039.2	56.4	56.4	0	0.9655
rs3011777	MAX	MA0058.1	59.7	59.7	0	0.8595
rs3011777	MEF2A	MA0052.1	69.9	69.9	0	0.9397
rs3011777	MIZF	MA0131.1	46	46	0	0.9651
rs3011777	Myc	MA0147.1	53.7	53.7	0	0.9779
rs3011777	Mycn	MA0104.2	50.4	50.4	0	0.9749
rs3011777	NF-kappaB	MA0061.1	45.9	45.9	0	0.8945
rs3011777	REL	MA0101.1	53.6	53.6	0	0.9567
rs3011777	RELA	MA0107.1	48.8	48.8	0	0.8911
rs3011777	RORA_1	MA0071.1	57.3	57.3	0	0.8809
rs3011777	SP1	MA0079.2	63.4	63.4	0	0.9063
rs3011777	Stat3	MA0144.1	57.7	57.7	0	0.9695
rs3011777	ELK4	MA0076.1	56.4	56.4	0	0.8943
rs3011777	Sox17	MA0078.1	78.6	78.6	0	0.9271
rs3011777	CREB1	MA0018.2	56	56	0	0.9473
rs3011777	E2F1	MA0024.1	50.4	50.4	0	0.8547
rs3011777	FEV	MA0156.1	58.3	58.3	0	0.8837
rs3011777	FOXD1	MA0031.1	64.6	64.6	0	0.9089
rs3011777	FOXO3	MA0157.1	50.8	50.8	0	0.9647
rs3011777	NR4A2	MA0160.1	64	64	0	0.9127
rs3011777	NKX3-1	MA0124.1	63.4	63.4	0	0.9121
rs3011777	Nr2e3	MA0164.1	53	53	0	0.7967
rs3011777	Sox5	MA0087.1	83.1	83.1	0	0.9531
rs3011777	USF1	MA0093.1	54.9	54.9	0	0.8675
rs3011777	Arnt	MA0004.1	49.5	49.5	0	0.7981
rs6602217	Ar	MA0007.1	61	58.8	-2.2	0.4082
rs6602217	CTCF	MA0139.1	63.5	67.3	3.8	0.2454
rs6602217	ESR1	MA0112.2	53.8	51.3	-2.5	0.4174
rs6602217	ESR2	MA0258.1	58.5	57.3	-1.2	0.6885
rs6602217	EWSR1-FLI1	MA0149.1	52.5	52.5	0	0.8543
rs6602217	IRF2	MA0051.1	51.4	51.4	0	0.8575
rs6602217	NFYA	MA0060.1	57.3	62.9	5.6	0.1858
rs6602217	NR1H2::RXRA	MA0115.1	51	51	0	0.8219
rs6602217	NR3C1	MA0113.1	76.8	76.8	0	0.9211
rs6602217	PPARG	MA0066.1	49	43.4	-5.6	0.106
rs6602217	Pax4	MA0068.1	50.9	52.5	1.6	0.42
rs6602217	Pax5	MA0014.1	62.3	61.1	-1.2	0.7079
rs6602217	REST	MA0138.2	48.4	48.7	0.3	0.9029
rs6602217	RREB1	MA0073.1	54.5	60.2	5.7	0.07019
rs6602217	RXR::RAR_DR5	MA0159.1	56.2	60.1	3.9	0.296
rs6602217	TP53	MA0106.1	57.8	62.1	4.3	0.1934
rs6602217	Tal1::Gata1	MA0140.1	63.8	66.8	3	0.3316
rs6602217	znf143	MA0088.1	67.4	61.2	-6.2	0.07039
rs6602217	PPARG::RXRA	MA0065.2	70.1	67.7	-2.4	0.5739
rs6602217	Pou5f1	MA0142.1	71.3	64.5	-6.8	0.1258
rs6602217	RXRA::VDR	MA0074.1	52.1	49.1	-3	0.4814
rs6602217	STAT1	MA0137.2	65.6	67.2	1.6	0.5369
rs6602217	Sox2	MA0143.1	67.5	69	1.5	0.7377
rs6602217	TBP	MA0108.2	71.9	74.3	2.4	0.4288
rs6602217	Zfp423	MA0116.1	54.6	57.6	3	0.5057
rs6602217	Evi1	MA0029.1	69.4	67.6	-1.8	0.6225
rs6602217	FOXF2	MA0030.1	60.6	60.6	0	0.8955
rs6602217	HNF1A	MA0046.1	60.4	54.9	-5.5	0.2268
rs6602217	NR2F1	MA0017.1	61.7	58.5	-3.2	0.5181
rs6602217	PLAG1	MA0163.1	51.3	51.6	0.3	0.8291
rs6602217	Pax6	MA0069.1	57.6	60.5	2.9	0.5189
rs6602217	RORA_2	MA0072.1	71.3	71.3	0	0.8821
rs6602217	TLX1::NFIC	MA0119.1	54.2	45.6	-8.6	0.09299
rs6602217	Tcfcp2l1	MA0145.1	77.5	81.4	3.9	0.3394
rs6602217	Zfx	MA0146.1	46.8	46.8	0	0.9495
rs6602217	Lhx3	MA0135.1	63	60.9	-2.1	0.6499
rs6602217	Ddit3::Cebpa	MA0019.1	56.3	57	0.7	0.8085
rs6602217	Esrrb	MA0141.1	63.4	63.4	0	0.9557
rs6602217	FOXI1	MA0042.1	68.9	69	0.1	0.9315
rs6602217	Foxa2	MA0047.2	68.2	68.5	0.3	0.8949
rs6602217	Foxd3	MA0041.1	69.6	70.6	1	0.8969
rs6602217	HLF	MA0043.1	64.7	67	2.3	0.6101
rs6602217	HNF1B	MA0153.1	65.5	60.2	-5.3	0.379
rs6602217	INSM1	MA0155.1	55.9	50.5	-5.4	0.334
rs6602217	IRF1	MA0050.1	61.9	61.9	0	0.8711
rs6602217	Myf	MA0055.1	62.4	60.2	-2.2	0.6981
rs6602217	NHLH1	MA0048.1	48.8	50.4	1.6	0.6795
rs6602217	PBX1	MA0070.1	55.2	51.6	-3.6	0.4804
rs6602217	SRF	MA0083.1	59	59.1	0.1	0.9337
rs6602217	TAL1::TCF3	MA0091.1	69.9	59.5	-10.4	0.05099
rs6602217	TEAD1	MA0090.1	72.4	69	-3.4	0.5355
rs6602217	Egr1	MA0162.1	49	54.6	5.6	0.3448
rs6602217	FOXA1	MA0148.1	70.7	71.6	0.9	0.8789
rs6602217	Foxq1	MA0040.1	71.1	70.3	-0.8	0.8485
rs6602217	GABPA	MA0062.2	63.5	75.1	11.6	0.08999
rs6602217	Gata1	MA0035.2	68.3	71.7	3.4	0.462
rs6602217	MYC::MAX	MA0059.1	63.1	54.8	-8.3	0.2124
rs6602217	NFE2L2	MA0150.1	53.4	56.1	2.7	0.6523
rs6602217	NFIL3	MA0025.1	64.6	64.6	0	0.9343
rs6602217	NFKB1	MA0105.1	44.5	54	9.5	0.1666
rs6602217	RUNX1	MA0002.2	58.7	58.6	-0.1	0.9841
rs6602217	Spz1	MA0111.1	60.9	60.9	0	0.9311
rs6602217	T	MA0009.1	49.3	46.9	-2.4	0.6799
rs6602217	EBF1	MA0154.1	53.9	56.7	2.8	0.6295
rs6602217	Hand1::Tcfe2a	MA0092.1	78.6	65.3	-13.3	0.02
rs6602217	Klf4	MA0039.2	51.7	49.9	-1.8	0.7341
rs6602217	MAX	MA0058.1	60.5	48.5	-12	0.164
rs6602217	MEF2A	MA0052.1	61.4	60.3	-1.1	0.8521
rs6602217	MIZF	MA0131.1	58.7	67.5	8.8	0.2452
rs6602217	Myc	MA0147.1	64	60	-4	0.5389
rs6602217	Mycn	MA0104.2	57.5	52.6	-4.9	0.4508
rs6602217	NF-kappaB	MA0061.1	54.5	65.9	11.4	0
rs6602217	REL	MA0101.1	64.8	77	12.2	0.0396
rs6602217	RELA	MA0107.1	57.9	68.6	10.7	0.1324
rs6602217	RORA_1	MA0071.1	56.3	56.3	0	0.8809
rs6602217	SP1	MA0079.2	57.5	58	0.5	0.8651
rs6602217	Stat3	MA0144.1	64.9	68.9	4	0.5063
rs6602217	ELK4	MA0076.1	55.4	67.3	11.9	0.0498
rs6602217	Sox17	MA0078.1	71.4	68.8	-2.6	0.6507
rs6602217	CREB1	MA0018.2	47.9	50.8	2.9	0.7561
rs6602217	E2F1	MA0024.1	61.6	71.1	9.5	0.3686
rs6602217	FEV	MA0156.1	65.8	73.2	7.4	0.423
rs6602217	FOXD1	MA0031.1	53.7	46.8	-6.9	0.435
rs6602217	FOXO3	MA0157.1	66.2	59.4	-6.8	0.471
rs6602217	NR4A2	MA0160.1	53.9	53.9	0	0.9127
rs6602217	NKX3-1	MA0124.1	61.7	55	-6.7	0.4534
rs6602217	Nr2e3	MA0164.1	69.2	61.9	-7.3	0.3824
rs6602217	Sox5	MA0087.1	55.5	52.5	-3	0.7689
rs6602217	USF1	MA0093.1	58.3	45.8	-12.5	0.287
rs6602217	Arnt	MA0004.1	59.2	42.3	-16.9	0.1382
rs7070164	Ar	MA0007.1	61.3	68.3	7	0.006999
rs7070164	CTCF	MA0139.1	66.8	61.4	-5.4	0.1098
rs7070164	ESR1	MA0112.2	52	59.4	7.4	0.009999
rs7070164	ESR2	MA0258.1	63.8	72.3	8.5	0.0162
rs7070164	EWSR1-FLI1	MA0149.1	42.7	37.8	-4.9	0.2678
rs7070164	IRF2	MA0051.1	53.5	53.5	0	0.8575
rs7070164	NFYA	MA0060.1	63.7	68.2	4.5	0.2458
rs7070164	NR1H2::RXRA	MA0115.1	43.2	47.8	4.6	0.3138
rs7070164	NR3C1	MA0113.1	64.3	68	3.7	0.2688
rs7070164	PPARG	MA0066.1	59.3	65.5	6.2	0.0258
rs7070164	Pax4	MA0068.1	56.8	55.5	-1.3	0.5365
rs7070164	Pax5	MA0014.1	63.6	59.5	-4.1	0.1752
rs7070164	REST	MA0138.2	53.3	49.1	-4.2	0.2196
rs7070164	RREB1	MA0073.1	54	52.9	-1.1	0.8409
rs7070164	RXR::RAR_DR5	MA0159.1	62.6	62.6	0	0.9193
rs7070164	TP53	MA0106.1	61.4	56.2	-5.2	0.1516
rs7070164	Tal1::Gata1	MA0140.1	74.7	69	-5.7	0.1612
rs7070164	znf143	MA0088.1	65.3	63.8	-1.5	0.6515
rs7070164	PPARG::RXRA	MA0065.2	59	59.6	0.6	0.8529
rs7070164	Pou5f1	MA0142.1	67.6	63.4	-4.2	0.3644
rs7070164	RXRA::VDR	MA0074.1	52.6	60.2	7.6	0.014
rs7070164	STAT1	MA0137.2	67.6	65.5	-2.1	0.489
rs7070164	Sox2	MA0143.1	62.9	66.6	3.7	0.4088
rs7070164	TBP	MA0108.2	69.2	69.5	0.3	0.8929
rs7070164	Zfp423	MA0116.1	59.3	66.9	7.6	0.05499
rs7070164	Evi1	MA0029.1	51.6	51.6	0	0.8599
rs7070164	FOXF2	MA0030.1	58.4	58.4	0	0.8955
rs7070164	HNF1A	MA0046.1	55.5	56.4	0.9	0.8915
rs7070164	NR2F1	MA0017.1	57.3	62.2	4.9	0.2846
rs7070164	PLAG1	MA0163.1	55.3	55.6	0.3	0.8291
rs7070164	Pax6	MA0069.1	65.8	65	-0.8	0.8661
rs7070164	RORA_2	MA0072.1	57.2	66.3	9.1	0.1024
rs7070164	TLX1::NFIC	MA0119.1	46.3	46	-0.3	0.8349
rs7070164	Tcfcp2l1	MA0145.1	72.8	69.1	-3.7	0.374
rs7070164	Zfx	MA0146.1	62.4	62.5	0.1	0.9409
rs7070164	Lhx3	MA0135.1	61.9	60	-1.9	0.6975
rs7070164	Ddit3::Cebpa	MA0019.1	64.6	61.6	-3	0.5441
rs7070164	Esrrb	MA0141.1	54.2	57.1	2.9	0.5099
rs7070164	FOXI1	MA0042.1	69.8	67.9	-1.9	0.6585
rs7070164	Foxa2	MA0047.2	73.1	73.1	0	0.9479
rs7070164	Foxd3	MA0041.1	70	70	0	0.9943
rs7070164	HLF	MA0043.1	60.6	69.5	8.9	0.06519
rs7070164	HNF1B	MA0153.1	55.9	62.9	7	0.2236
rs7070164	INSM1	MA0155.1	58	52.8	-5.2	0.3468
rs7070164	IRF1	MA0050.1	56.2	56.2	0	0.8711
rs7070164	Myf	MA0055.1	65	62.5	-2.5	0.6425
rs7070164	NHLH1	MA0048.1	71.6	67.3	-4.3	0.448
rs7070164	PBX1	MA0070.1	60	57.6	-2.4	0.6947
rs7070164	SRF	MA0083.1	63.1	70.7	7.6	0.1702
rs7070164	TAL1::TCF3	MA0091.1	70.9	79.6	8.7	0.1578
rs7070164	TEAD1	MA0090.1	68.4	62.9	-5.5	0.3432
rs7070164	Egr1	MA0162.1	59.1	52.3	-6.8	0.2958
rs7070164	FOXA1	MA0148.1	73.8	73.4	-0.4	0.9227
rs7070164	Foxq1	MA0040.1	73.2	73.2	0	0.9527
rs7070164	GABPA	MA0062.2	67.2	66.1	-1.1	0.7669
rs7070164	Gata1	MA0035.2	58.2	59.3	1.1	0.7747
rs7070164	MYC::MAX	MA0059.1	63.1	66.9	3.8	0.5327
rs7070164	NFE2L2	MA0150.1	66.5	66.5	0	0.9327
rs7070164	NFIL3	MA0025.1	57.4	58.9	1.5	0.7297
rs7070164	NFKB1	MA0105.1	46.8	51	4.2	0.486
rs7070164	RUNX1	MA0002.2	61.6	61.2	-0.4	0.9503
rs7070164	Spz1	MA0111.1	67.2	64.1	-3.1	0.6089
rs7070164	T	MA0009.1	60.1	63.4	3.3	0.5765
rs7070164	EBF1	MA0154.1	61.4	65.1	3.7	0.5519
rs7070164	Hand1::Tcfe2a	MA0092.1	61	65.4	4.4	0.4798
rs7070164	Klf4	MA0039.2	52.9	55.6	2.7	0.6165
rs7070164	MAX	MA0058.1	66.5	72.6	6.1	0.3756
rs7070164	MEF2A	MA0052.1	57	66.9	9.9	0.1542
rs7070164	MIZF	MA0131.1	52.5	52.8	0.3	0.9459
rs7070164	Myc	MA0147.1	69.8	74.4	4.6	0.418
rs7070164	Mycn	MA0104.2	64.6	70.2	5.6	0.374
rs7070164	NF-kappaB	MA0061.1	51.2	55.1	3.9	0.5167
rs7070164	REL	MA0101.1	55.6	65.4	9.8	0.1196
rs7070164	RELA	MA0107.1	49.1	53	3.9	0.5299
rs7070164	RORA_1	MA0071.1	52.1	64.2	12.1	0.05179
rs7070164	SP1	MA0079.2	57	51.4	-5.6	0.4964
rs7070164	Stat3	MA0144.1	53.9	49.2	-4.7	0.4724
rs7070164	ELK4	MA0076.1	53.1	59.4	6.3	0.422
rs7070164	Sox17	MA0078.1	76	77.6	1.6	0.7847
rs7070164	CREB1	MA0018.2	58.1	47.2	-10.9	0.1564
rs7070164	E2F1	MA0024.1	49.1	50.4	1.3	0.7925
rs7070164	FEV	MA0156.1	59.4	47.3	-12.1	0.2
rs7070164	FOXD1	MA0031.1	64.6	64.6	0	0.9089
rs7070164	FOXO3	MA0157.1	70.3	70.3	0	0.9647
rs7070164	NR4A2	MA0160.1	59.2	61.7	2.5	0.7517
rs7070164	NKX3-1	MA0124.1	69.8	55.1	-14.7	0.1764
rs7070164	Nr2e3	MA0164.1	79.7	65.1	-14.6	0.2422
rs7070164	Sox5	MA0087.1	71.4	79.6	8.2	0.5049
rs7070164	USF1	MA0093.1	64.6	72.1	7.5	0.446
rs7070164	Arnt	MA0004.1	46.3	42.6	-3.7	0.7621
rs11216819	Ar	MA0007.1	64.1	64.1	0	0.9299
rs11216819	CTCF	MA0139.1	65.2	65.2	0	0.9799
rs11216819	ESR1	MA0112.2	56.5	56.5	0	0.9795
rs11216819	ESR2	MA0258.1	65.5	65.5	0	0.9925
rs11216819	EWSR1-FLI1	MA0149.1	51.4	51.4	0	0.8543
rs11216819	IRF2	MA0051.1	51.6	51.6	0	0.8575
rs11216819	NFYA	MA0060.1	62	62	0	0.9635
rs11216819	NR1H2::RXRA	MA0115.1	50.5	50.5	0	0.8219
rs11216819	NR3C1	MA0113.1	63.3	63.3	0	0.9211
rs11216819	PPARG	MA0066.1	55.7	55.7	0	0.9623
rs11216819	Pax4	MA0068.1	58	58	0	0.9483
rs11216819	Pax5	MA0014.1	68.2	68.2	0	0.9121
rs11216819	REST	MA0138.2	56.5	56.5	0	0.9853
rs11216819	RREB1	MA0073.1	60.5	60.5	0	0.9019
rs11216819	RXR::RAR_DR5	MA0159.1	82	82	0	0.9193
rs11216819	TP53	MA0106.1	64.6	64.6	0	0.8647
rs11216819	Tal1::Gata1	MA0140.1	60.9	60.9	0	0.9941
rs11216819	znf143	MA0088.1	59.4	59.4	0	0.8985
rs11216819	PPARG::RXRA	MA0065.2	70	70	0	0.9611
rs11216819	Pou5f1	MA0142.1	57	57	0	0.9957
rs11216819	RXRA::VDR	MA0074.1	58.1	58.1	0	0.8351
rs11216819	STAT1	MA0137.2	60.9	60.9	0	0.9761
rs11216819	Sox2	MA0143.1	50.5	50.5	0	0.9909
rs11216819	TBP	MA0108.2	60.5	60.5	0	0.9641
rs11216819	Zfp423	MA0116.1	70.5	70.5	0	0.8747
rs11216819	Evi1	MA0029.1	60.4	60.4	0	0.8599
rs11216819	FOXF2	MA0030.1	47.3	47.3	0	0.8955
rs11216819	HNF1A	MA0046.1	47.1	47.1	0	0.9711
rs11216819	NR2F1	MA0017.1	69.4	69.4	0	0.9045
rs11216819	PLAG1	MA0163.1	59.1	59.1	0	0.8535
rs11216819	Pax6	MA0069.1	47	47	0	0.9631
rs11216819	RORA_2	MA0072.1	71.8	71.8	0	0.8821
rs11216819	TLX1::NFIC	MA0119.1	58.6	58.6	0	0.8571
rs11216819	Tcfcp2l1	MA0145.1	78.8	78.8	0	0.9931
rs11216819	Zfx	MA0146.1	70	70	0	0.9495
rs11216819	Lhx3	MA0135.1	51.9	51.9	0	0.9603
rs11216819	Ddit3::Cebpa	MA0019.1	62.9	62.9	0	0.9429
rs11216819	Esrrb	MA0141.1	84.9	84.9	0	0.9557
rs11216819	FOXI1	MA0042.1	56	56	0	0.9343
rs11216819	Foxa2	MA0047.2	62.1	62.1	0	0.9479
rs11216819	Foxd3	MA0041.1	55	55	0	0.9943
rs11216819	HLF	MA0043.1	59.4	59.4	0	0.9345
rs11216819	HNF1B	MA0153.1	50.3	50.3	0	0.9055
rs11216819	INSM1	MA0155.1	60.7	60.7	0	0.9131
rs11216819	IRF1	MA0050.1	52.7	52.7	0	0.8711
rs11216819	Myf	MA0055.1	63.9	63.9	0	0.9215
rs11216819	NHLH1	MA0048.1	63.1	63.1	0	0.9503
rs11216819	PBX1	MA0070.1	52.1	52.1	0	0.9007
rs11216819	SRF	MA0083.1	65.8	65.8	0	0.9439
rs11216819	TAL1::TCF3	MA0091.1	76.6	76.6	0	0.9553
rs11216819	TEAD1	MA0090.1	59.2	59.2	0	0.8651
rs11216819	Egr1	MA0162.1	67.8	67.8	0	0.8975
rs11216819	FOXA1	MA0148.1	56.8	56.8	0	0.9923
rs11216819	Foxq1	MA0040.1	51.8	51.8	0	0.9527
rs11216819	GABPA	MA0062.2	73.1	73.1	0	0.9519
rs11216819	Gata1	MA0035.2	75	75	0	0.9851
rs11216819	MYC::MAX	MA0059.1	67.3	67.3	0	0.9073
rs11216819	NFE2L2	MA0150.1	74.4	74.4	0	0.9327
rs11216819	NFIL3	MA0025.1	57	57	0	0.9343
rs11216819	NFKB1	MA0105.1	69.4	69.4	0	0.7833
rs11216819	RUNX1	MA0002.2	60.3	60.3	0	0.9911
rs11216819	Spz1	MA0111.1	66.4	66.4	0	0.9311
rs11216819	T	MA0009.1	54.4	54.4	0	0.8531
rs11216819	EBF1	MA0154.1	55.6	55.6	0	0.8871
rs11216819	Hand1::Tcfe2a	MA0092.1	74.7	74.7	0	0.9453
rs11216819	Klf4	MA0039.2	71.2	71.2	0	0.9655
rs11216819	MAX	MA0058.1	71.7	71.7	0	0.8595
rs11216819	MEF2A	MA0052.1	41.9	41.9	0	0.9397
rs11216819	MIZF	MA0131.1	61	61	0	0.9651
rs11216819	Myc	MA0147.1	69.1	69.1	0	0.9779
rs11216819	Mycn	MA0104.2	68.1	68.1	0	0.9749
rs11216819	NF-kappaB	MA0061.1	71.4	71.4	0	0.8945
rs11216819	REL	MA0101.1	68.4	68.4	0	0.9567
rs11216819	RELA	MA0107.1	69	69	0	0.8911
rs11216819	RORA_1	MA0071.1	78.1	78.1	0	0.8809
rs11216819	SP1	MA0079.2	70.3	70.3	0	0.9063
rs11216819	Stat3	MA0144.1	63.4	63.4	0	0.9695
rs11216819	ELK4	MA0076.1	52.1	52.1	0	0.8943
rs11216819	Sox17	MA0078.1	58.3	58.3	0	0.9271
rs11216819	CREB1	MA0018.2	61.7	61.7	0	0.9473
rs11216819	E2F1	MA0024.1	48.6	48.6	0	0.8547
rs11216819	FEV	MA0156.1	60.7	60.7	0	0.8837
rs11216819	FOXD1	MA0031.1	50.6	50.6	0	0.9089
rs11216819	FOXO3	MA0157.1	50.6	50.6	0	0.9647
rs11216819	NR4A2	MA0160.1	73.9	73.9	0	0.9127
rs11216819	NKX3-1	MA0124.1	39.8	39.8	0	0.9121
rs11216819	Nr2e3	MA0164.1	53.8	53.8	0	0.7967
rs11216819	Sox5	MA0087.1	58.7	58.7	0	0.9531
rs11216819	USF1	MA0093.1	56.6	56.6	0	0.8675
rs11216819	Arnt	MA0004.1	37.5	37.5	0	0.7981
rs11600544	Ar	MA0007.1	77.7	77.7	0	0.9299
rs11600544	CTCF	MA0139.1	75.4	75.4	0	0.9799
rs11600544	ESR1	MA0112.2	65.1	65.1	0	0.9795
rs11600544	ESR2	MA0258.1	64.4	64.4	0	0.9925
rs11600544	EWSR1-FLI1	MA0149.1	47.9	47.9	0	0.8543
rs11600544	IRF2	MA0051.1	65.2	65.2	0	0.8575
rs11600544	NFYA	MA0060.1	60.1	60.1	0	0.9635
rs11600544	NR1H2::RXRA	MA0115.1	49.1	49.1	0	0.8219
rs11600544	NR3C1	MA0113.1	67.8	67.8	0	0.9211
rs11600544	PPARG	MA0066.1	56.4	56.4	0	0.9623
rs11600544	Pax4	MA0068.1	62.9	62.9	0	0.9483
rs11600544	Pax5	MA0014.1	64.8	64.8	0	0.9121
rs11600544	REST	MA0138.2	52.8	52.8	0	0.9853
rs11600544	RREB1	MA0073.1	61.8	61.8	0	0.9019
rs11600544	RXR::RAR_DR5	MA0159.1	75.7	75.7	0	0.9193
rs11600544	TP53	MA0106.1	51.2	51.2	0	0.8647
rs11600544	Tal1::Gata1	MA0140.1	56.8	56.8	0	0.9941
rs11600544	znf143	MA0088.1	60.8	60.8	0	0.8985
rs11600544	PPARG::RXRA	MA0065.2	72.8	72.8	0	0.9611
rs11600544	Pou5f1	MA0142.1	55.4	55.4	0	0.9957
rs11600544	RXRA::VDR	MA0074.1	52.3	52.3	0	0.8351
rs11600544	STAT1	MA0137.2	56.9	56.9	0	0.9761
rs11600544	Sox2	MA0143.1	55.9	55.9	0	0.9909
rs11600544	TBP	MA0108.2	59.6	59.6	0	0.9641
rs11600544	Zfp423	MA0116.1	81.5	81.5	0	0.8747
rs11600544	Evi1	MA0029.1	57.3	57.3	0	0.8599
rs11600544	FOXF2	MA0030.1	54.5	54.5	0	0.8955
rs11600544	HNF1A	MA0046.1	56.8	56.8	0	0.9711
rs11600544	NR2F1	MA0017.1	61.1	61.1	0	0.9045
rs11600544	PLAG1	MA0163.1	70.3	70.3	0	0.8535
rs11600544	Pax6	MA0069.1	58.4	58.4	0	0.9631
rs11600544	RORA_2	MA0072.1	51.7	51.7	0	0.8821
rs11600544	TLX1::NFIC	MA0119.1	54.9	54.9	0	0.8571
rs11600544	Tcfcp2l1	MA0145.1	63.8	63.8	0	0.9931
rs11600544	Zfx	MA0146.1	56.3	56.3	0	0.9495
rs11600544	Lhx3	MA0135.1	53.8	53.8	0	0.9603
rs11600544	Ddit3::Cebpa	MA0019.1	60.8	60.8	0	0.9429
rs11600544	Esrrb	MA0141.1	73.8	73.8	0	0.9557
rs11600544	FOXI1	MA0042.1	53.5	53.5	0	0.9343
rs11600544	Foxa2	MA0047.2	57	57	0	0.9479
rs11600544	Foxd3	MA0041.1	66.3	66.3	0	0.9943
rs11600544	HLF	MA0043.1	60	60	0	0.9345
rs11600544	HNF1B	MA0153.1	58.3	58.3	0	0.9055
rs11600544	INSM1	MA0155.1	75.3	75.3	0	0.9131
rs11600544	IRF1	MA0050.1	56.7	56.7	0	0.8711
rs11600544	Myf	MA0055.1	82	82	0	0.9215
rs11600544	NHLH1	MA0048.1	69.2	69.2	0	0.9503
rs11600544	PBX1	MA0070.1	56.5	56.5	0	0.9007
rs11600544	SRF	MA0083.1	58.6	58.6	0	0.9439
rs11600544	TAL1::TCF3	MA0091.1	69.3	69.3	0	0.9553
rs11600544	TEAD1	MA0090.1	65	65	0	0.8651
rs11600544	Egr1	MA0162.1	61.7	61.7	0	0.8975
rs11600544	FOXA1	MA0148.1	61.1	61.1	0	0.9923
rs11600544	Foxq1	MA0040.1	64.5	64.5	0	0.9527
rs11600544	GABPA	MA0062.2	63	63	0	0.9519
rs11600544	Gata1	MA0035.2	75.6	75.6	0	0.9851
rs11600544	MYC::MAX	MA0059.1	59.3	59.3	0	0.9073
rs11600544	NFE2L2	MA0150.1	49.3	49.3	0	0.9327
rs11600544	NFIL3	MA0025.1	47.5	47.5	0	0.9343
rs11600544	NFKB1	MA0105.1	62.5	62.5	0	0.7833
rs11600544	RUNX1	MA0002.2	73	73	0	0.9911
rs11600544	Spz1	MA0111.1	66.2	66.2	0	0.9311
rs11600544	T	MA0009.1	69.7	69.7	0	0.8531
rs11600544	EBF1	MA0154.1	64.4	64.4	0	0.8871
rs11600544	Hand1::Tcfe2a	MA0092.1	68.5	68.5	0	0.9453
rs11600544	Klf4	MA0039.2	61.2	61.2	0	0.9655
rs11600544	MAX	MA0058.1	52.6	52.6	0	0.8595
rs11600544	MEF2A	MA0052.1	49.5	49.5	0	0.9397
rs11600544	MIZF	MA0131.1	59	59	0	0.9651
rs11600544	Myc	MA0147.1	61.9	61.9	0	0.9779
rs11600544	Mycn	MA0104.2	62	62	0	0.9749
rs11600544	NF-kappaB	MA0061.1	60.8	60.8	0	0.8945
rs11600544	REL	MA0101.1	68.6	68.6	0	0.9567
rs11600544	RELA	MA0107.1	63	63	0	0.8911
rs11600544	RORA_1	MA0071.1	62.8	62.8	0	0.8809
rs11600544	SP1	MA0079.2	63.4	63.4	0	0.9063
rs11600544	Stat3	MA0144.1	56.1	56.1	0	0.9695
rs11600544	ELK4	MA0076.1	54.8	54.8	0	0.8943
rs11600544	Sox17	MA0078.1	53.5	53.5	0	0.9271
rs11600544	CREB1	MA0018.2	60.2	60.2	0	0.9473
rs11600544	E2F1	MA0024.1	55.4	55.4	0	0.8547
rs11600544	FEV	MA0156.1	68.2	68.2	0	0.8837
rs11600544	FOXD1	MA0031.1	46.3	46.3	0	0.9089
rs11600544	FOXO3	MA0157.1	52.9	52.9	0	0.9647
rs11600544	NR4A2	MA0160.1	61.8	61.8	0	0.9127
rs11600544	NKX3-1	MA0124.1	48.5	48.5	0	0.9121
rs11600544	Nr2e3	MA0164.1	69	69	0	0.7967
rs11600544	Sox5	MA0087.1	52	52	0	0.9531
rs11600544	USF1	MA0093.1	54	54	0	0.8675
rs11600544	Arnt	MA0004.1	49.5	49.5	0	0.7981
rs11602739	Ar	MA0007.1	77.7	77.7	0	0.9299
rs11602739	CTCF	MA0139.1	75.4	75.4	0	0.9799
rs11602739	ESR1	MA0112.2	65.1	65.1	0	0.9795
rs11602739	ESR2	MA0258.1	69.6	69.6	0	0.9925
rs11602739	EWSR1-FLI1	MA0149.1	47.9	47.9	0	0.8543
rs11602739	IRF2	MA0051.1	65.2	65.2	0	0.8575
rs11602739	NFYA	MA0060.1	60.1	60.1	0	0.9635
rs11602739	NR1H2::RXRA	MA0115.1	49.1	49.1	0	0.8219
rs11602739	NR3C1	MA0113.1	70.6	70.6	0	0.9211
rs11602739	PPARG	MA0066.1	57	57	0	0.9623
rs11602739	Pax4	MA0068.1	61.9	61.9	0	0.9483
rs11602739	Pax5	MA0014.1	64.8	64.8	0	0.9121
rs11602739	REST	MA0138.2	52.8	52.8	0	0.9853
rs11602739	RREB1	MA0073.1	61.3	61.3	0	0.9019
rs11602739	RXR::RAR_DR5	MA0159.1	75.7	75.7	0	0.9193
rs11602739	TP53	MA0106.1	51.2	51.2	0	0.8647
rs11602739	Tal1::Gata1	MA0140.1	56.8	56.8	0	0.9941
rs11602739	znf143	MA0088.1	60.8	60.8	0	0.8985
rs11602739	PPARG::RXRA	MA0065.2	72.8	72.8	0	0.9611
rs11602739	Pou5f1	MA0142.1	55.4	55.4	0	0.9957
rs11602739	RXRA::VDR	MA0074.1	52.3	52.3	0	0.8351
rs11602739	STAT1	MA0137.2	56.9	56.9	0	0.9761
rs11602739	Sox2	MA0143.1	55.3	55.3	0	0.9909
rs11602739	TBP	MA0108.2	64.6	64.6	0	0.9641
rs11602739	Zfp423	MA0116.1	81.5	81.5	0	0.8747
rs11602739	Evi1	MA0029.1	57.3	57.3	0	0.8599
rs11602739	FOXF2	MA0030.1	54.7	54.7	0	0.8955
rs11602739	HNF1A	MA0046.1	58.7	58.7	0	0.9711
rs11602739	NR2F1	MA0017.1	61.1	61.1	0	0.9045
rs11602739	PLAG1	MA0163.1	70.3	70.3	0	0.8535
rs11602739	Pax6	MA0069.1	58.4	58.4	0	0.9631
rs11602739	RORA_2	MA0072.1	51.7	51.7	0	0.8821
rs11602739	TLX1::NFIC	MA0119.1	54.9	54.9	0	0.8571
rs11602739	Tcfcp2l1	MA0145.1	63.8	63.8	0	0.9931
rs11602739	Zfx	MA0146.1	56.3	56.3	0	0.9495
rs11602739	Lhx3	MA0135.1	53.8	53.8	0	0.9603
rs11602739	Ddit3::Cebpa	MA0019.1	60.8	60.8	0	0.9429
rs11602739	Esrrb	MA0141.1	73.8	73.8	0	0.9557
rs11602739	FOXI1	MA0042.1	53.5	53.5	0	0.9343
rs11602739	Foxa2	MA0047.2	58.7	58.7	0	0.9479
rs11602739	Foxd3	MA0041.1	66.3	66.3	0	0.9943
rs11602739	HLF	MA0043.1	60	60	0	0.9345
rs11602739	HNF1B	MA0153.1	58.3	58.3	0	0.9055
rs11602739	INSM1	MA0155.1	75.3	75.3	0	0.9131
rs11602739	IRF1	MA0050.1	56.7	56.7	0	0.8711
rs11602739	Myf	MA0055.1	82	82	0	0.9215
rs11602739	NHLH1	MA0048.1	69.2	69.2	0	0.9503
rs11602739	PBX1	MA0070.1	56.5	56.5	0	0.9007
rs11602739	SRF	MA0083.1	58.6	58.6	0	0.9439
rs11602739	TAL1::TCF3	MA0091.1	69.3	69.3	0	0.9553
rs11602739	TEAD1	MA0090.1	65	65	0	0.8651
rs11602739	Egr1	MA0162.1	61.7	61.7	0	0.8975
rs11602739	FOXA1	MA0148.1	62.5	62.5	0	0.9923
rs11602739	Foxq1	MA0040.1	64.5	64.5	0	0.9527
rs11602739	GABPA	MA0062.2	63	63	0	0.9519
rs11602739	Gata1	MA0035.2	75.6	75.6	0	0.9851
rs11602739	MYC::MAX	MA0059.1	59.3	59.3	0	0.9073
rs11602739	NFE2L2	MA0150.1	49.4	49.4	0	0.9327
rs11602739	NFIL3	MA0025.1	47.5	47.5	0	0.9343
rs11602739	NFKB1	MA0105.1	68.8	68.8	0	0.7833
rs11602739	RUNX1	MA0002.2	73	73	0	0.9911
rs11602739	Spz1	MA0111.1	75.5	75.5	0	0.9311
rs11602739	T	MA0009.1	60.8	60.8	0	0.8531
rs11602739	EBF1	MA0154.1	64.4	64.4	0	0.8871
rs11602739	Hand1::Tcfe2a	MA0092.1	68.5	68.5	0	0.9453
rs11602739	Klf4	MA0039.2	69	69	0	0.9655
rs11602739	MAX	MA0058.1	52.4	52.4	0	0.8595
rs11602739	MEF2A	MA0052.1	49.5	49.5	0	0.9397
rs11602739	MIZF	MA0131.1	59	59	0	0.9651
rs11602739	Myc	MA0147.1	61.9	61.9	0	0.9779
rs11602739	Mycn	MA0104.2	62	62	0	0.9749
rs11602739	NF-kappaB	MA0061.1	70.1	70.1	0	0.8945
rs11602739	REL	MA0101.1	72.9	72.9	0	0.9567
rs11602739	RELA	MA0107.1	65.6	65.6	0	0.8911
rs11602739	RORA_1	MA0071.1	62.8	62.8	0	0.8809
rs11602739	SP1	MA0079.2	63.4	63.4	0	0.9063
rs11602739	Stat3	MA0144.1	52.2	52.2	0	0.9695
rs11602739	ELK4	MA0076.1	54.8	54.8	0	0.8943
rs11602739	Sox17	MA0078.1	53.5	53.5	0	0.9271
rs11602739	CREB1	MA0018.2	60.2	60.2	0	0.9473
rs11602739	E2F1	MA0024.1	54.9	54.9	0	0.8547
rs11602739	FEV	MA0156.1	68.2	68.2	0	0.8837
rs11602739	FOXD1	MA0031.1	45.2	45.2	0	0.9089
rs11602739	FOXO3	MA0157.1	52.9	52.9	0	0.9647
rs11602739	NR4A2	MA0160.1	61.8	61.8	0	0.9127
rs11602739	NKX3-1	MA0124.1	55	55	0	0.9121
rs11602739	Nr2e3	MA0164.1	53	53	0	0.7967
rs11602739	Sox5	MA0087.1	58.7	58.7	0	0.9531
rs11602739	USF1	MA0093.1	54	54	0	0.8675
rs11602739	Arnt	MA0004.1	49.5	49.5	0	0.7981
rs1452574	Ar	MA0007.1	57.6	59.8	2.2	0.3942
rs1452574	CTCF	MA0139.1	67.4	63.8	-3.6	0.2714
rs1452574	ESR1	MA0112.2	54.4	55.9	1.5	0.5995
rs1452574	ESR2	MA0258.1	61.1	61	-0.1	0.9787
rs1452574	EWSR1-FLI1	MA0149.1	46.5	48.9	2.4	0.5225
rs1452574	IRF2	MA0051.1	54.2	61.1	6.9	0.05099
rs1452574	NFYA	MA0060.1	69.5	59	-10.5	0.011
rs1452574	NR1H2::RXRA	MA0115.1	57.2	57.2	0	0.8219
rs1452574	NR3C1	MA0113.1	73.5	71.8	-1.7	0.5771
rs1452574	PPARG	MA0066.1	51.7	57.9	6.2	0.04
rs1452574	Pax4	MA0068.1	46.6	47.1	0.5	0.8131
rs1452574	Pax5	MA0014.1	70.4	67.6	-2.8	0.3472
rs1452574	REST	MA0138.2	57.3	52.4	-4.9	0.1642
rs1452574	RREB1	MA0073.1	51	52.6	1.6	0.7191
rs1452574	RXR::RAR_DR5	MA0159.1	54.2	59.1	4.9	0.1906
rs1452574	TP53	MA0106.1	56.1	56.1	0	0.8647
rs1452574	Tal1::Gata1	MA0140.1	84.8	84.7	-0.1	0.9789
rs1452574	znf143	MA0088.1	65.6	64.6	-1	0.7795
rs1452574	PPARG::RXRA	MA0065.2	73.3	68.9	-4.4	0.2786
rs1452574	Pou5f1	MA0142.1	60.4	67.2	6.8	0.1216
rs1452574	RXRA::VDR	MA0074.1	54.6	53.6	-1	0.7597
rs1452574	STAT1	MA0137.2	68.2	67.8	-0.4	0.8615
rs1452574	Sox2	MA0143.1	63.8	69.3	5.5	0.2098
rs1452574	TBP	MA0108.2	64	64.3	0.3	0.8929
rs1452574	Zfp423	MA0116.1	57.7	61.2	3.5	0.4514
rs1452574	Evi1	MA0029.1	67.4	69.3	1.9	0.6275
rs1452574	FOXF2	MA0030.1	54.1	54.1	0	0.8955
rs1452574	HNF1A	MA0046.1	57.6	57.1	-0.5	0.9043
rs1452574	NR2F1	MA0017.1	70.4	76.6	6.2	0.1738
rs1452574	PLAG1	MA0163.1	58.6	57	-1.6	0.8029
rs1452574	Pax6	MA0069.1	64.9	69.8	4.9	0.3216
rs1452574	RORA_2	MA0072.1	65.9	56.7	-9.2	0.05319
rs1452574	TLX1::NFIC	MA0119.1	58.9	60.4	1.5	0.6937
rs1452574	Tcfcp2l1	MA0145.1	80.9	83.4	2.5	0.5069
rs1452574	Zfx	MA0146.1	77.1	66.2	-10.9	0.0466
rs1452574	Lhx3	MA0135.1	52.4	59.2	6.8	0.1608
rs1452574	Ddit3::Cebpa	MA0019.1	58.8	65.7	6.9	0.1948
rs1452574	Esrrb	MA0141.1	68.4	57.8	-10.6	0.07999
rs1452574	FOXI1	MA0042.1	52.8	54.7	1.9	0.6433
rs1452574	Foxa2	MA0047.2	66.3	61.3	-5	0.3602
rs1452574	Foxd3	MA0041.1	58.8	65.8	7	0.1818
rs1452574	HLF	MA0043.1	73.9	71.4	-2.5	0.5433
rs1452574	HNF1B	MA0153.1	55	64.1	9.1	0.0316
rs1452574	INSM1	MA0155.1	68.4	68.4	0	0.9131
rs1452574	IRF1	MA0050.1	58.6	67.9	9.3	0.07019
rs1452574	Myf	MA0055.1	62.9	62.9	0	0.9215
rs1452574	NHLH1	MA0048.1	67.3	60.1	-7.2	0.2636
rs1452574	PBX1	MA0070.1	56.5	66.7	10.2	0.029
rs1452574	SRF	MA0083.1	67.1	58.2	-8.9	0.07479
rs1452574	TAL1::TCF3	MA0091.1	66.2	64	-2.2	0.5697
rs1452574	TEAD1	MA0090.1	57.9	63.8	5.9	0.3226
rs1452574	Egr1	MA0162.1	56.3	53.8	-2.5	0.7249
rs1452574	FOXA1	MA0148.1	65.2	61.1	-4.1	0.4974
rs1452574	Foxq1	MA0040.1	57.5	53.1	-4.4	0.5065
rs1452574	GABPA	MA0062.2	60	70.8	10.8	0.1536
rs1452574	Gata1	MA0035.2	80.8	78.1	-2.7	0.5653
rs1452574	MYC::MAX	MA0059.1	51.8	48.5	-3.3	0.5783
rs1452574	NFE2L2	MA0150.1	67.4	73.5	6.1	0.316
rs1452574	NFIL3	MA0025.1	58.8	69.8	11	0.0394
rs1452574	NFKB1	MA0105.1	53.7	56.1	2.4	0.5999
rs1452574	RUNX1	MA0002.2	79.7	82.7	3	0.5391
rs1452574	Spz1	MA0111.1	60.5	67	6.5	0.2018
rs1452574	T	MA0009.1	55.1	47.5	-7.6	0.2786
rs1452574	EBF1	MA0154.1	70.9	64.3	-6.6	0.3108
rs1452574	Hand1::Tcfe2a	MA0092.1	84.4	93.4	9	0.1788
rs1452574	Klf4	MA0039.2	62.4	58	-4.4	0.5499
rs1452574	MAX	MA0058.1	62.6	50	-12.6	0.08119
rs1452574	MEF2A	MA0052.1	63.6	57.9	-5.7	0.4592
rs1452574	MIZF	MA0131.1	55.8	57.3	1.5	0.8139
rs1452574	Myc	MA0147.1	63.9	51.3	-12.6	0.032
rs1452574	Mycn	MA0104.2	63.1	53.7	-9.4	0.1672
rs1452574	NF-kappaB	MA0061.1	54.1	57.3	3.2	0.5551
rs1452574	REL	MA0101.1	62.5	60.7	-1.8	0.7661
rs1452574	RELA	MA0107.1	50.6	54.9	4.3	0.481
rs1452574	RORA_1	MA0071.1	72.4	60.3	-12.1	0.05979
rs1452574	SP1	MA0079.2	64.7	61.1	-3.6	0.6803
rs1452574	Stat3	MA0144.1	59.1	58.7	-0.4	0.9083
rs1452574	ELK4	MA0076.1	48.6	53.1	4.5	0.5759
rs1452574	Sox17	MA0078.1	51.9	53.2	1.3	0.8151
rs1452574	CREB1	MA0018.2	89	82.5	-6.5	0.4974
rs1452574	E2F1	MA0024.1	61.6	61.6	0	0.8547
rs1452574	FEV	MA0156.1	50.6	63.4	12.8	0.188
rs1452574	FOXD1	MA0031.1	61	61	0	0.9089
rs1452574	FOXO3	MA0157.1	56.2	69.3	13.1	0.07279
rs1452574	NR4A2	MA0160.1	83.5	69.8	-13.7	0.06319
rs1452574	NKX3-1	MA0124.1	48.4	48.4	0	0.9121
rs1452574	Nr2e3	MA0164.1	53.5	69	15.5	0.0238
rs1452574	Sox5	MA0087.1	42.6	55	12.4	0.3874
rs1452574	USF1	MA0093.1	58.5	42.9	-15.6	0.0264
rs1452574	Arnt	MA0004.1	50.5	46.3	-4.2	0.7041
rs1452575	Ar	MA0007.1	67.1	73.4	6.3	0.05579
rs1452575	CTCF	MA0139.1	54.1	59.2	5.1	0.1144
rs1452575	ESR1	MA0112.2	54.5	59.5	5	0.1138
rs1452575	ESR2	MA0258.1	61.1	67.1	6	0.06939
rs1452575	EWSR1-FLI1	MA0149.1	47.8	43.1	-4.7	0.3528
rs1452575	IRF2	MA0051.1	59.5	59.9	0.4	0.8245
rs1452575	NFYA	MA0060.1	81.4	82.9	1.5	0.5737
rs1452575	NR1H2::RXRA	MA0115.1	52.3	54.2	1.9	0.5899
rs1452575	NR3C1	MA0113.1	67.5	72	4.5	0.164
rs1452575	PPARG	MA0066.1	54.7	58.9	4.2	0.214
rs1452575	Pax4	MA0068.1	59.8	59.4	-0.4	0.9003
rs1452575	Pax5	MA0014.1	58.5	64	5.5	0.06679
rs1452575	REST	MA0138.2	56.3	54.8	-1.5	0.6007
rs1452575	RREB1	MA0073.1	66.1	66.1	0	0.9019
rs1452575	RXR::RAR_DR5	MA0159.1	66.1	72.1	6	0.09639
rs1452575	TP53	MA0106.1	50.7	56.4	5.7	0.0496
rs1452575	Tal1::Gata1	MA0140.1	78.1	75.9	-2.2	0.4274
rs1452575	znf143	MA0088.1	61.4	61.4	0	0.8985
rs1452575	PPARG::RXRA	MA0065.2	66.8	66.8	0	0.9611
rs1452575	Pou5f1	MA0142.1	71.1	66.6	-4.5	0.3404
rs1452575	RXRA::VDR	MA0074.1	57	57	0	0.8351
rs1452575	STAT1	MA0137.2	53.9	53.5	-0.4	0.8735
rs1452575	Sox2	MA0143.1	66.8	59.2	-7.6	0.08699
rs1452575	TBP	MA0108.2	61	63.3	2.3	0.443
rs1452575	Zfp423	MA0116.1	57.6	63.7	6.1	0.1824
rs1452575	Evi1	MA0029.1	72.2	65.3	-6.9	0.1902
rs1452575	FOXF2	MA0030.1	64.8	63.4	-1.4	0.6507
rs1452575	HNF1A	MA0046.1	87.2	78.6	-8.6	0.009399
rs1452575	NR2F1	MA0017.1	67	75.3	8.3	0.0238
rs1452575	PLAG1	MA0163.1	48.2	48.1	-0.1	0.9333
rs1452575	Pax6	MA0069.1	62.6	67.2	4.6	0.3732
rs1452575	RORA_2	MA0072.1	68.4	68.4	0	0.8821
rs1452575	TLX1::NFIC	MA0119.1	48.8	48.8	0	0.8571
rs1452575	Tcfcp2l1	MA0145.1	67.3	61.1	-6.2	0.1488
rs1452575	Zfx	MA0146.1	55.8	57.8	2	0.6175
rs1452575	Lhx3	MA0135.1	72.7	64	-8.7	0.0468
rs1452575	Ddit3::Cebpa	MA0019.1	59.8	62.4	2.6	0.5811
rs1452575	Esrrb	MA0141.1	57.5	69.6	12.1	0.013
rs1452575	FOXI1	MA0042.1	72.5	74.4	1.9	0.6433
rs1452575	Foxa2	MA0047.2	67.9	59.8	-8.1	0.1688
rs1452575	Foxd3	MA0041.1	69.5	63.7	-5.8	0.3142
rs1452575	HLF	MA0043.1	67.4	68.4	1	0.8299
rs1452575	HNF1B	MA0153.1	83.5	77.8	-5.7	0.3038
rs1452575	INSM1	MA0155.1	64.9	58.8	-6.1	0.2828
rs1452575	IRF1	MA0050.1	58.6	60.1	1.5	0.7275
rs1452575	Myf	MA0055.1	66	66.4	0.4	0.8931
rs1452575	NHLH1	MA0048.1	50.3	53.3	3	0.5601
rs1452575	PBX1	MA0070.1	65.9	58.4	-7.5	0.2444
rs1452575	SRF	MA0083.1	50.4	54.3	3.9	0.5083
rs1452575	TAL1::TCF3	MA0091.1	55.8	59.5	3.7	0.4628
rs1452575	TEAD1	MA0090.1	51.9	61.3	9.4	0.1294
rs1452575	Egr1	MA0162.1	59.4	59.2	-0.2	0.9119
rs1452575	FOXA1	MA0148.1	69.2	61.3	-7.9	0.2164
rs1452575	Foxq1	MA0040.1	68.2	63.1	-5.1	0.406
rs1452575	GABPA	MA0062.2	59.7	67.7	8	0.2186
rs1452575	Gata1	MA0035.2	84.2	81.8	-2.4	0.5999
rs1452575	MYC::MAX	MA0059.1	59.1	69.8	10.7	0.06119
rs1452575	NFE2L2	MA0150.1	63.1	52.9	-10.2	0.11
rs1452575	NFIL3	MA0025.1	72.5	62.3	-10.2	0.106
rs1452575	NFKB1	MA0105.1	54.5	54.5	0	0.7833
rs1452575	RUNX1	MA0002.2	75.4	70.3	-5.1	0.3788
rs1452575	Spz1	MA0111.1	60.7	65.2	4.5	0.4186
rs1452575	T	MA0009.1	53	54	1	0.7775
rs1452575	EBF1	MA0154.1	59.8	51.7	-8.1	0.1978
rs1452575	Hand1::Tcfe2a	MA0092.1	54.6	65.3	10.7	0.117
rs1452575	Klf4	MA0039.2	64.9	64.1	-0.8	0.8451
rs1452575	MAX	MA0058.1	57.9	70.3	12.4	0.1218
rs1452575	MEF2A	MA0052.1	62.5	58	-4.5	0.5807
rs1452575	MIZF	MA0131.1	66.5	77.6	11.1	0.1244
rs1452575	Myc	MA0147.1	50.9	62	11.1	0.07979
rs1452575	Mycn	MA0104.2	51.2	64.2	13	0.0494
rs1452575	NF-kappaB	MA0061.1	58.1	63.7	5.6	0.4238
rs1452575	REL	MA0101.1	61.7	69.6	7.9	0.2498
rs1452575	RELA	MA0107.1	57	62.9	5.9	0.3952
rs1452575	RORA_1	MA0071.1	59.4	64.8	5.4	0.423
rs1452575	SP1	MA0079.2	53.9	49.1	-4.8	0.5717
rs1452575	Stat3	MA0144.1	52.3	54.7	2.4	0.6301
rs1452575	ELK4	MA0076.1	47.7	59.6	11.9	0.0498
rs1452575	Sox17	MA0078.1	60.9	59.1	-1.8	0.7565
rs1452575	CREB1	MA0018.2	67.5	60.2	-7.3	0.4192
rs1452575	E2F1	MA0024.1	50.9	59.8	8.9	0.3876
rs1452575	FEV	MA0156.1	65.5	75.2	9.7	0.2802
rs1452575	FOXD1	MA0031.1	56.7	53.6	-3.1	0.6903
rs1452575	FOXO3	MA0157.1	55.2	53.1	-2.1	0.7957
rs1452575	NR4A2	MA0160.1	62.8	61.5	-1.3	0.8617
rs1452575	NKX3-1	MA0124.1	78.6	78.6	0	0.9121
rs1452575	Nr2e3	MA0164.1	69.2	69.2	0	0.7967
rs1452575	Sox5	MA0087.1	71.4	55.3	-16.1	0.05799
rs1452575	USF1	MA0093.1	51.7	67	15.3	0.1332
rs1452575	Arnt	MA0004.1	50.7	67.7	17	0
rs1614059	Ar	MA0007.1	61	66.4	5.4	0.07579
rs1614059	CTCF	MA0139.1	64.5	61.7	-2.8	0.3888
rs1614059	ESR1	MA0112.2	62.5	67.6	5.1	0.1132
rs1614059	ESR2	MA0258.1	70.1	71.8	1.7	0.5489
rs1614059	EWSR1-FLI1	MA0149.1	42.2	46.3	4.1	0.434
rs1614059	IRF2	MA0051.1	51.3	58.2	6.9	0.0228
rs1614059	NFYA	MA0060.1	74.8	73.1	-1.7	0.5515
rs1614059	NR1H2::RXRA	MA0115.1	51.9	51.9	0	0.8219
rs1614059	NR3C1	MA0113.1	59.4	61	1.6	0.6075
rs1614059	PPARG	MA0066.1	59.4	65.7	6.3	0.007399
rs1614059	Pax4	MA0068.1	64.4	64.4	0	0.9483
rs1614059	Pax5	MA0014.1	68.6	73.7	5.1	0.07659
rs1614059	REST	MA0138.2	56.3	61.3	5	0.1166
rs1614059	RREB1	MA0073.1	53.6	55.7	2.1	0.6051
rs1614059	RXR::RAR_DR5	MA0159.1	69.1	70.5	1.4	0.6313
rs1614059	TP53	MA0106.1	51	50.7	-0.3	0.8617
rs1614059	Tal1::Gata1	MA0140.1	50.7	55	4.3	0.2468
rs1614059	znf143	MA0088.1	65.4	71.6	6.2	0.07019
rs1614059	PPARG::RXRA	MA0065.2	70.2	68	-2.2	0.6229
rs1614059	Pou5f1	MA0142.1	53	59.8	6.8	0.1244
rs1614059	RXRA::VDR	MA0074.1	59.5	59.5	0	0.8351
rs1614059	STAT1	MA0137.2	53.4	63	9.6	0.0376
rs1614059	Sox2	MA0143.1	53.5	58.6	5.1	0.2578
rs1614059	TBP	MA0108.2	52.8	51.6	-1.2	0.7195
rs1614059	Zfp423	MA0116.1	63.7	70.6	6.9	0.1132
rs1614059	Evi1	MA0029.1	49.7	52.3	2.6	0.5325
rs1614059	FOXF2	MA0030.1	40.6	49.9	9.3	0.1164
rs1614059	HNF1A	MA0046.1	49.5	48.6	-0.9	0.8621
rs1614059	NR2F1	MA0017.1	66.7	61.5	-5.2	0.2546
rs1614059	PLAG1	MA0163.1	62.8	62.8	0	0.8535
rs1614059	Pax6	MA0069.1	61.3	56.5	-4.8	0.3634
rs1614059	RORA_2	MA0072.1	68	71.7	3.7	0.4106
rs1614059	TLX1::NFIC	MA0119.1	61.9	64	2.1	0.5689
rs1614059	Tcfcp2l1	MA0145.1	67.6	63.3	-4.3	0.3024
rs1614059	Zfx	MA0146.1	83	83.5	0.5	0.8467
rs1614059	Lhx3	MA0135.1	50.7	53.4	2.7	0.5873
rs1614059	Ddit3::Cebpa	MA0019.1	73.1	61.5	-11.6	0.0334
rs1614059	Esrrb	MA0141.1	71.6	70.9	-0.7	0.8611
rs1614059	FOXI1	MA0042.1	45.5	49.6	4.1	0.4506
rs1614059	Foxa2	MA0047.2	49	57.1	8.1	0.1948
rs1614059	Foxd3	MA0041.1	57.8	65.6	7.8	0.1308
rs1614059	HLF	MA0043.1	60.4	57.6	-2.8	0.4962
rs1614059	HNF1B	MA0153.1	62.7	62.7	0	0.9055
rs1614059	INSM1	MA0155.1	76.1	71.1	-5	0.3624
rs1614059	IRF1	MA0050.1	55.4	56	0.6	0.8271
rs1614059	Myf	MA0055.1	73.9	65.9	-8	0.139
rs1614059	NHLH1	MA0048.1	76.6	71.7	-4.9	0.4164
rs1614059	PBX1	MA0070.1	44.3	54.2	9.9	0.08939
rs1614059	SRF	MA0083.1	45.2	54	8.8	0.09219
rs1614059	TAL1::TCF3	MA0091.1	59.2	63	3.8	0.4596
rs1614059	TEAD1	MA0090.1	54	53	-1	0.7827
rs1614059	Egr1	MA0162.1	62.7	64.4	1.7	0.7587
rs1614059	FOXA1	MA0148.1	50.1	61	10.9	0.05399
rs1614059	Foxq1	MA0040.1	47.2	57.9	10.7	0.06999
rs1614059	GABPA	MA0062.2	62.1	62.7	0.6	0.8609
rs1614059	Gata1	MA0035.2	50	57.4	7.4	0.2448
rs1614059	MYC::MAX	MA0059.1	64.4	63	-1.4	0.8023
rs1614059	NFE2L2	MA0150.1	64.7	60.8	-3.9	0.4798
rs1614059	NFIL3	MA0025.1	47.2	49.4	2.2	0.6063
rs1614059	NFKB1	MA0105.1	54.4	54.3	-0.1	0.8145
rs1614059	RUNX1	MA0002.2	79.6	78.7	-0.9	0.8823
rs1614059	Spz1	MA0111.1	63.3	58.4	-4.9	0.367
rs1614059	T	MA0009.1	52.8	46.6	-6.2	0.3882
rs1614059	EBF1	MA0154.1	62.1	67.7	5.6	0.3466
rs1614059	Hand1::Tcfe2a	MA0092.1	79.7	79.2	-0.5	0.9247
rs1614059	Klf4	MA0039.2	75.3	75.3	0	0.9655
rs1614059	MAX	MA0058.1	69.3	61.7	-7.6	0.335
rs1614059	MEF2A	MA0052.1	43.8	52.7	8.9	0.2618
rs1614059	MIZF	MA0131.1	57.9	52.9	-5	0.4604
rs1614059	Myc	MA0147.1	75.3	65.1	-10.2	0.1124
rs1614059	Mycn	MA0104.2	75.3	64.5	-10.8	0.112
rs1614059	NF-kappaB	MA0061.1	60.5	60.5	0	0.8945
rs1614059	REL	MA0101.1	58.6	58.6	0	0.9567
rs1614059	RELA	MA0107.1	54.9	57.5	2.6	0.6371
rs1614059	RORA_1	MA0071.1	55.7	55.7	0	0.8809
rs1614059	SP1	MA0079.2	72.6	65.4	-7.2	0.2622
rs1614059	Stat3	MA0144.1	62.6	73.2	10.6	0.05399
rs1614059	ELK4	MA0076.1	55.5	51.9	-3.6	0.6191
rs1614059	Sox17	MA0078.1	71.4	82.9	11.5	0.2116
rs1614059	CREB1	MA0018.2	54.8	52.9	-1.9	0.8399
rs1614059	E2F1	MA0024.1	61.1	59.9	-1.2	0.8275
rs1614059	FEV	MA0156.1	55.1	61.4	6.3	0.4812
rs1614059	FOXD1	MA0031.1	36.4	45.2	8.8	0.4144
rs1614059	FOXO3	MA0157.1	41.7	54.9	13.2	0.05639
rs1614059	NR4A2	MA0160.1	58.9	64.7	5.8	0.424
rs1614059	NKX3-1	MA0124.1	48.5	51.7	3.2	0.8243
rs1614059	Nr2e3	MA0164.1	53.5	53.5	0	0.7967
rs1614059	Sox5	MA0087.1	51.5	64.2	12.7	0.2442
rs1614059	USF1	MA0093.1	69.1	59.3	-9.8	0.4112
rs1614059	Arnt	MA0004.1	70.1	59.5	-10.6	0.4244
rs1617182	Ar	MA0007.1	63.2	63.2	0	0.9299
rs1617182	CTCF	MA0139.1	65	65	0	0.9799
rs1617182	ESR1	MA0112.2	72.1	72.1	0	0.9795
rs1617182	ESR2	MA0258.1	71.4	71.4	0	0.9925
rs1617182	EWSR1-FLI1	MA0149.1	50.2	50.2	0	0.8543
rs1617182	IRF2	MA0051.1	57.8	57.8	0	0.8575
rs1617182	NFYA	MA0060.1	61.7	61.7	0	0.9635
rs1617182	NR1H2::RXRA	MA0115.1	48.3	48.3	0	0.8219
rs1617182	NR3C1	MA0113.1	58.8	58.8	0	0.9211
rs1617182	PPARG	MA0066.1	60.1	60.1	0	0.9623
rs1617182	Pax4	MA0068.1	53.4	53.4	0	0.9483
rs1617182	Pax5	MA0014.1	62.4	62.4	0	0.9121
rs1617182	REST	MA0138.2	51.3	51.3	0	0.9853
rs1617182	RREB1	MA0073.1	56.9	56.9	0	0.9019
rs1617182	RXR::RAR_DR5	MA0159.1	63.6	63.6	0	0.9193
rs1617182	TP53	MA0106.1	53.6	53.6	0	0.8647
rs1617182	Tal1::Gata1	MA0140.1	57.2	57.2	0	0.9941
rs1617182	znf143	MA0088.1	65.4	65.4	0	0.8985
rs1617182	PPARG::RXRA	MA0065.2	62.7	62.7	0	0.9611
rs1617182	Pou5f1	MA0142.1	48.3	48.3	0	0.9957
rs1617182	RXRA::VDR	MA0074.1	71.3	71.3	0	0.8351
rs1617182	STAT1	MA0137.2	61.8	61.8	0	0.9761
rs1617182	Sox2	MA0143.1	50	50	0	0.9909
rs1617182	TBP	MA0108.2	60.9	60.9	0	0.9641
rs1617182	Zfp423	MA0116.1	74.7	74.7	0	0.8747
rs1617182	Evi1	MA0029.1	56.6	56.6	0	0.8599
rs1617182	FOXF2	MA0030.1	55.4	55.4	0	0.8955
rs1617182	HNF1A	MA0046.1	51.4	51.4	0	0.9711
rs1617182	NR2F1	MA0017.1	60.1	60.1	0	0.9045
rs1617182	PLAG1	MA0163.1	58.9	58.9	0	0.8535
rs1617182	Pax6	MA0069.1	68.3	68.3	0	0.9631
rs1617182	RORA_2	MA0072.1	62.5	62.5	0	0.8821
rs1617182	TLX1::NFIC	MA0119.1	53.5	53.5	0	0.8571
rs1617182	Tcfcp2l1	MA0145.1	82.8	82.8	0	0.9931
rs1617182	Zfx	MA0146.1	77	77	0	0.9495
rs1617182	Lhx3	MA0135.1	44.3	44.3	0	0.9603
rs1617182	Ddit3::Cebpa	MA0019.1	63.1	63.1	0	0.9429
rs1617182	Esrrb	MA0141.1	62.7	62.7	0	0.9557
rs1617182	FOXI1	MA0042.1	52	52	0	0.9343
rs1617182	Foxa2	MA0047.2	57.9	57.9	0	0.9479
rs1617182	Foxd3	MA0041.1	49.9	49.9	0	0.9943
rs1617182	HLF	MA0043.1	60.4	60.4	0	0.9345
rs1617182	HNF1B	MA0153.1	52.8	52.8	0	0.9055
rs1617182	INSM1	MA0155.1	68.8	68.8	0	0.9131
rs1617182	IRF1	MA0050.1	55.3	55.3	0	0.8711
rs1617182	Myf	MA0055.1	58.4	58.4	0	0.9215
rs1617182	NHLH1	MA0048.1	64.7	64.7	0	0.9503
rs1617182	PBX1	MA0070.1	47	47	0	0.9007
rs1617182	SRF	MA0083.1	42.1	42.1	0	0.9439
rs1617182	TAL1::TCF3	MA0091.1	57.1	57.1	0	0.9553
rs1617182	TEAD1	MA0090.1	55.1	55.1	0	0.8651
rs1617182	Egr1	MA0162.1	63.9	63.9	0	0.8975
rs1617182	FOXA1	MA0148.1	63	63	0	0.9923
rs1617182	Foxq1	MA0040.1	45	45	0	0.9527
rs1617182	GABPA	MA0062.2	68.6	68.6	0	0.9519
rs1617182	Gata1	MA0035.2	58.9	58.9	0	0.9851
rs1617182	MYC::MAX	MA0059.1	63.2	63.2	0	0.9073
rs1617182	NFE2L2	MA0150.1	63.2	63.2	0	0.9327
rs1617182	NFIL3	MA0025.1	45.8	45.8	0	0.9343
rs1617182	NFKB1	MA0105.1	68.6	68.6	0	0.7833
rs1617182	RUNX1	MA0002.2	59.1	59.1	0	0.9911
rs1617182	Spz1	MA0111.1	68.3	68.3	0	0.9311
rs1617182	T	MA0009.1	53	53	0	0.8531
rs1617182	EBF1	MA0154.1	58.5	58.5	0	0.8871
rs1617182	Hand1::Tcfe2a	MA0092.1	68.5	68.5	0	0.9453
rs1617182	Klf4	MA0039.2	72.8	72.8	0	0.9655
rs1617182	MAX	MA0058.1	58.7	58.7	0	0.8595
rs1617182	MEF2A	MA0052.1	42.9	42.9	0	0.9397
rs1617182	MIZF	MA0131.1	54.4	54.4	0	0.9651
rs1617182	Myc	MA0147.1	66.6	66.6	0	0.9779
rs1617182	Mycn	MA0104.2	66.6	66.6	0	0.9749
rs1617182	NF-kappaB	MA0061.1	75.9	75.9	0	0.8945
rs1617182	REL	MA0101.1	68.8	68.8	0	0.9567
rs1617182	RELA	MA0107.1	68.1	68.1	0	0.8911
rs1617182	RORA_1	MA0071.1	69	69	0	0.8809
rs1617182	SP1	MA0079.2	77.5	77.5	0	0.9063
rs1617182	Stat3	MA0144.1	74.6	74.6	0	0.9695
rs1617182	ELK4	MA0076.1	65	65	0	0.8943
rs1617182	Sox17	MA0078.1	42.8	42.8	0	0.9271
rs1617182	CREB1	MA0018.2	47.4	47.4	0	0.9473
rs1617182	E2F1	MA0024.1	58.2	58.2	0	0.8547
rs1617182	FEV	MA0156.1	63.4	63.4	0	0.8837
rs1617182	FOXD1	MA0031.1	60.8	60.8	0	0.9089
rs1617182	FOXO3	MA0157.1	59	59	0	0.9647
rs1617182	NR4A2	MA0160.1	73.3	73.3	0	0.9127
rs1617182	NKX3-1	MA0124.1	48.5	48.5	0	0.9121
rs1617182	Nr2e3	MA0164.1	46.2	46.2	0	0.7967
rs1617182	Sox5	MA0087.1	39.5	39.5	0	0.9531
rs1617182	USF1	MA0093.1	56.6	56.6	0	0.8675
rs1617182	Arnt	MA0004.1	53.2	53.2	0	0.7981
rs1626649	Ar	MA0007.1	62.5	62.5	0	0.9299
rs1626649	CTCF	MA0139.1	64.6	64.6	0	0.9799
rs1626649	ESR1	MA0112.2	63.6	63.6	0	0.9795
rs1626649	ESR2	MA0258.1	66.8	66.8	0	0.9925
rs1626649	EWSR1-FLI1	MA0149.1	56.8	56.8	0	0.8543
rs1626649	IRF2	MA0051.1	60.7	60.7	0	0.8575
rs1626649	NFYA	MA0060.1	62.6	62.6	0	0.9635
rs1626649	NR1H2::RXRA	MA0115.1	52.9	52.9	0	0.8219
rs1626649	NR3C1	MA0113.1	66.5	66.5	0	0.9211
rs1626649	PPARG	MA0066.1	53.6	53.6	0	0.9623
rs1626649	Pax4	MA0068.1	55.8	55.8	0	0.9483
rs1626649	Pax5	MA0014.1	63.2	63.2	0	0.9121
rs1626649	REST	MA0138.2	50.7	50.7	0	0.9853
rs1626649	RREB1	MA0073.1	57.7	57.7	0	0.9019
rs1626649	RXR::RAR_DR5	MA0159.1	64.2	64.2	0	0.9193
rs1626649	TP53	MA0106.1	53.9	53.9	0	0.8647
rs1626649	Tal1::Gata1	MA0140.1	73.5	73.5	0	0.9941
rs1626649	znf143	MA0088.1	63.3	63.3	0	0.8985
rs1626649	PPARG::RXRA	MA0065.2	69	69	0	0.9611
rs1626649	Pou5f1	MA0142.1	73.2	73.2	0	0.9957
rs1626649	RXRA::VDR	MA0074.1	53.3	53.3	0	0.8351
rs1626649	STAT1	MA0137.2	51.6	51.6	0	0.9761
rs1626649	Sox2	MA0143.1	70.1	70.1	0	0.9909
rs1626649	TBP	MA0108.2	83.2	83.2	0	0.9641
rs1626649	Zfp423	MA0116.1	65.9	65.9	0	0.8747
rs1626649	Evi1	MA0029.1	57.7	57.7	0	0.8599
rs1626649	FOXF2	MA0030.1	57.8	57.8	0	0.8955
rs1626649	HNF1A	MA0046.1	55.6	55.6	0	0.9711
rs1626649	NR2F1	MA0017.1	59.4	59.4	0	0.9045
rs1626649	PLAG1	MA0163.1	63.4	63.4	0	0.8535
rs1626649	Pax6	MA0069.1	55.2	55.2	0	0.9631
rs1626649	RORA_2	MA0072.1	78.7	78.7	0	0.8821
rs1626649	TLX1::NFIC	MA0119.1	63.6	63.6	0	0.8571
rs1626649	Tcfcp2l1	MA0145.1	71.5	71.5	0	0.9931
rs1626649	Zfx	MA0146.1	66	66	0	0.9495
rs1626649	Lhx3	MA0135.1	60.2	60.2	0	0.9603
rs1626649	Ddit3::Cebpa	MA0019.1	76.2	76.2	0	0.9429
rs1626649	Esrrb	MA0141.1	64.2	64.2	0	0.9557
rs1626649	FOXI1	MA0042.1	64.5	64.5	0	0.9343
rs1626649	Foxa2	MA0047.2	64.8	64.8	0	0.9479
rs1626649	Foxd3	MA0041.1	62.6	62.6	0	0.9943
rs1626649	HLF	MA0043.1	74.8	74.8	0	0.9345
rs1626649	HNF1B	MA0153.1	54.3	54.3	0	0.9055
rs1626649	INSM1	MA0155.1	62.1	62.1	0	0.9131
rs1626649	IRF1	MA0050.1	60.5	60.5	0	0.8711
rs1626649	Myf	MA0055.1	64.5	64.5	0	0.9215
rs1626649	NHLH1	MA0048.1	58.7	58.7	0	0.9503
rs1626649	PBX1	MA0070.1	56.8	56.8	0	0.9007
rs1626649	SRF	MA0083.1	66.2	66.2	0	0.9439
rs1626649	TAL1::TCF3	MA0091.1	65.8	65.8	0	0.9553
rs1626649	TEAD1	MA0090.1	56.9	56.9	0	0.8651
rs1626649	Egr1	MA0162.1	59.2	59.2	0	0.8975
rs1626649	FOXA1	MA0148.1	60.3	60.3	0	0.9923
rs1626649	Foxq1	MA0040.1	61.3	61.3	0	0.9527
rs1626649	GABPA	MA0062.2	68.1	68.1	0	0.9519
rs1626649	Gata1	MA0035.2	66.8	66.8	0	0.9851
rs1626649	MYC::MAX	MA0059.1	53.9	53.9	0	0.9073
rs1626649	NFE2L2	MA0150.1	57.3	57.3	0	0.9327
rs1626649	NFIL3	MA0025.1	72.9	72.9	0	0.9343
rs1626649	NFKB1	MA0105.1	53.6	53.6	0	0.7833
rs1626649	RUNX1	MA0002.2	60.7	60.7	0	0.9911
rs1626649	Spz1	MA0111.1	68	68	0	0.9311
rs1626649	T	MA0009.1	56.4	56.4	0	0.8531
rs1626649	EBF1	MA0154.1	61.5	61.5	0	0.8871
rs1626649	Hand1::Tcfe2a	MA0092.1	75.1	75.1	0	0.9453
rs1626649	Klf4	MA0039.2	67.2	67.2	0	0.9655
rs1626649	MAX	MA0058.1	52.4	52.4	0	0.8595
rs1626649	MEF2A	MA0052.1	73.1	73.1	0	0.9397
rs1626649	MIZF	MA0131.1	65.5	65.5	0	0.9651
rs1626649	Myc	MA0147.1	65.8	65.8	0	0.9779
rs1626649	Mycn	MA0104.2	61.1	61.1	0	0.9749
rs1626649	NF-kappaB	MA0061.1	53.7	53.7	0	0.8945
rs1626649	REL	MA0101.1	58.4	58.4	0	0.9567
rs1626649	RELA	MA0107.1	52.3	52.3	0	0.8911
rs1626649	RORA_1	MA0071.1	61.8	61.8	0	0.8809
rs1626649	SP1	MA0079.2	66.4	66.4	0	0.9063
rs1626649	Stat3	MA0144.1	53.3	53.3	0	0.9695
rs1626649	ELK4	MA0076.1	57.4	57.4	0	0.8943
rs1626649	Sox17	MA0078.1	61.7	61.7	0	0.9271
rs1626649	CREB1	MA0018.2	71.2	71.2	0	0.9473
rs1626649	E2F1	MA0024.1	55.9	55.9	0	0.8547
rs1626649	FEV	MA0156.1	58.7	58.7	0	0.8837
rs1626649	FOXD1	MA0031.1	64.4	64.4	0	0.9089
rs1626649	FOXO3	MA0157.1	57.9	57.9	0	0.9647
rs1626649	NR4A2	MA0160.1	66	66	0	0.9127
rs1626649	NKX3-1	MA0124.1	90.2	90.2	0	0.9121
rs1626649	Nr2e3	MA0164.1	49.7	49.7	0	0.7967
rs1626649	Sox5	MA0087.1	58.7	58.7	0	0.9531
rs1626649	USF1	MA0093.1	57	57	0	0.8675
rs1626649	Arnt	MA0004.1	50.5	50.5	0	0.7981
rs1672691	Ar	MA0007.1	59	59.3	0.3	0.8525
rs1672691	CTCF	MA0139.1	69.4	68.9	-0.5	0.9145
rs1672691	ESR1	MA0112.2	54.1	54.1	0	0.9795
rs1672691	ESR2	MA0258.1	60.7	60.6	-0.1	0.9787
rs1672691	EWSR1-FLI1	MA0149.1	48.5	47.7	-0.8	0.7069
rs1672691	IRF2	MA0051.1	55.7	55.7	0	0.8575
rs1672691	NFYA	MA0060.1	76.6	75.9	-0.7	0.8073
rs1672691	NR1H2::RXRA	MA0115.1	42.4	45.7	3.3	0.412
rs1672691	NR3C1	MA0113.1	66	61.1	-4.9	0.133
rs1672691	PPARG	MA0066.1	57.7	52.6	-5.1	0.1546
rs1672691	Pax4	MA0068.1	44.3	43.4	-0.9	0.6863
rs1672691	Pax5	MA0014.1	58	58	0	0.9121
rs1672691	REST	MA0138.2	49.8	56.3	6.5	0.017
rs1672691	RREB1	MA0073.1	61.9	65.3	3.4	0.3914
rs1672691	RXR::RAR_DR5	MA0159.1	61.8	61.8	0	0.9193
rs1672691	TP53	MA0106.1	46.7	51.2	4.5	0.1848
rs1672691	Tal1::Gata1	MA0140.1	69.7	77.3	7.6	0.107
rs1672691	znf143	MA0088.1	58	58.4	0.4	0.8541
rs1672691	PPARG::RXRA	MA0065.2	62.5	63.2	0.7	0.8201
rs1672691	Pou5f1	MA0142.1	65.8	75.2	9.4	0.0009999
rs1672691	RXRA::VDR	MA0074.1	53.3	51.1	-2.2	0.5751
rs1672691	STAT1	MA0137.2	59.4	61.9	2.5	0.404
rs1672691	Sox2	MA0143.1	61.9	67.9	6	0.159
rs1672691	TBP	MA0108.2	66.7	65.7	-1	0.7811
rs1672691	Zfp423	MA0116.1	66.9	59.2	-7.7	0.046
rs1672691	Evi1	MA0029.1	54.7	54.7	0	0.8599
rs1672691	FOXF2	MA0030.1	49	57.2	8.2	0.1478
rs1672691	HNF1A	MA0046.1	59.4	68	8.6	0.009399
rs1672691	NR2F1	MA0017.1	58.6	62.6	4	0.4038
rs1672691	PLAG1	MA0163.1	55.4	55.4	0	0.8535
rs1672691	Pax6	MA0069.1	57.5	54.7	-2.8	0.5343
rs1672691	RORA_2	MA0072.1	59.7	62.9	3.2	0.478
rs1672691	TLX1::NFIC	MA0119.1	62.1	53.5	-8.6	0.09299
rs1672691	Tcfcp2l1	MA0145.1	81.8	83.2	1.4	0.6609
rs1672691	Zfx	MA0146.1	62.9	60.6	-2.3	0.6205
rs1672691	Lhx3	MA0135.1	64.9	64.1	-0.8	0.8053
rs1672691	Ddit3::Cebpa	MA0019.1	70.2	65.2	-5	0.3442
rs1672691	Esrrb	MA0141.1	49	57.1	8.1	0.1714
rs1672691	FOXI1	MA0042.1	63.1	68.5	5.4	0.3696
rs1672691	Foxa2	MA0047.2	55.5	58.8	3.3	0.5539
rs1672691	Foxd3	MA0041.1	65.6	64	-1.6	0.7713
rs1672691	HLF	MA0043.1	64.1	59.1	-5	0.3244
rs1672691	HNF1B	MA0153.1	60	62.1	2.1	0.7041
rs1672691	INSM1	MA0155.1	77.8	74.7	-3.1	0.5773
rs1672691	IRF1	MA0050.1	55.9	59.1	3.2	0.49
rs1672691	Myf	MA0055.1	76	75.9	-0.1	0.9217
rs1672691	NHLH1	MA0048.1	68	77.9	9.9	0.08679
rs1672691	PBX1	MA0070.1	70.9	73.3	2.4	0.6893
rs1672691	SRF	MA0083.1	63.1	54.3	-8.8	0.08479
rs1672691	TAL1::TCF3	MA0091.1	60.2	63.1	2.9	0.5207
rs1672691	TEAD1	MA0090.1	53.2	53.2	0	0.8651
rs1672691	Egr1	MA0162.1	57.5	53.8	-3.7	0.6111
rs1672691	FOXA1	MA0148.1	55.2	59.1	3.9	0.5705
rs1672691	Foxq1	MA0040.1	57.1	67.2	10.1	0.128
rs1672691	GABPA	MA0062.2	66.3	60.5	-5.8	0.3208
rs1672691	Gata1	MA0035.2	63.5	72.1	8.6	0.1942
rs1672691	MYC::MAX	MA0059.1	50.3	53.5	3.2	0.5677
rs1672691	NFE2L2	MA0150.1	60.4	66.3	5.9	0.3544
rs1672691	NFIL3	MA0025.1	57.5	56.8	-0.7	0.8019
rs1672691	NFKB1	MA0105.1	62	54.8	-7.2	0.3086
rs1672691	RUNX1	MA0002.2	71.2	62.5	-8.7	0.1574
rs1672691	Spz1	MA0111.1	67.7	66.5	-1.2	0.8553
rs1672691	T	MA0009.1	55.5	65.3	9.8	0.0112
rs1672691	EBF1	MA0154.1	53.4	47.2	-6.2	0.347
rs1672691	Hand1::Tcfe2a	MA0092.1	59.7	72.6	12.9	0.06459
rs1672691	Klf4	MA0039.2	64	66	2	0.6713
rs1672691	MAX	MA0058.1	51.4	55.4	4	0.4806
rs1672691	MEF2A	MA0052.1	56.5	64.8	8.3	0.3122
rs1672691	MIZF	MA0131.1	54.7	56.4	1.7	0.7999
rs1672691	Myc	MA0147.1	59.8	56.3	-3.5	0.6143
rs1672691	Mycn	MA0104.2	59.6	56.9	-2.7	0.7159
rs1672691	NF-kappaB	MA0061.1	60.6	58.4	-2.2	0.6753
rs1672691	REL	MA0101.1	66	65.2	-0.8	0.8885
rs1672691	RELA	MA0107.1	59.2	61.1	1.9	0.7071
rs1672691	RORA_1	MA0071.1	56.5	62.2	5.7	0.3844
rs1672691	SP1	MA0079.2	62.6	60.7	-1.9	0.8335
rs1672691	Stat3	MA0144.1	57.5	52	-5.5	0.3938
rs1672691	ELK4	MA0076.1	64.7	52.8	-11.9	0.05499
rs1672691	Sox17	MA0078.1	56.7	42	-14.7	0.0268
rs1672691	CREB1	MA0018.2	60.8	52.5	-8.3	0.3304
rs1672691	E2F1	MA0024.1	68.4	68.4	0	0.8547
rs1672691	FEV	MA0156.1	67.7	60.3	-7.4	0.4128
rs1672691	FOXD1	MA0031.1	49.9	61	11.1	0.2062
rs1672691	FOXO3	MA0157.1	53	56.6	3.6	0.7089
rs1672691	NR4A2	MA0160.1	51.8	61	9.2	0.2506
rs1672691	NKX3-1	MA0124.1	51.6	63.3	11.7	0.2874
rs1672691	Nr2e3	MA0164.1	49.7	61.7	12	0.32
rs1672691	Sox5	MA0087.1	55.9	59	3.1	0.8081
rs1672691	USF1	MA0093.1	41.2	46.3	5.1	0.5213
rs1672691	Arnt	MA0004.1	46.3	50.5	4.2	0.6745
rs1672692	Ar	MA0007.1	60.9	61.7	0.8	0.7111
rs1672692	CTCF	MA0139.1	63.7	56.5	-7.2	0.0302
rs1672692	ESR1	MA0112.2	51.5	49	-2.5	0.4174
rs1672692	ESR2	MA0258.1	64.5	62.9	-1.6	0.5899
rs1672692	EWSR1-FLI1	MA0149.1	65	60.3	-4.7	0.3316
rs1672692	IRF2	MA0051.1	60.7	65	4.3	0.2714
rs1672692	NFYA	MA0060.1	68.5	66.7	-1.8	0.5321
rs1672692	NR1H2::RXRA	MA0115.1	56.8	63	6.2	0.05659
rs1672692	NR3C1	MA0113.1	67.5	65.9	-1.6	0.6105
rs1672692	PPARG	MA0066.1	56.4	55.2	-1.2	0.7299
rs1672692	Pax4	MA0068.1	64.6	63.1	-1.5	0.49
rs1672692	Pax5	MA0014.1	61.9	63.1	1.2	0.6559
rs1672692	REST	MA0138.2	51.6	49.8	-1.8	0.5407
rs1672692	RREB1	MA0073.1	55.1	53.5	-1.6	0.7751
rs1672692	RXR::RAR_DR5	MA0159.1	64.2	62.9	-1.3	0.6875
rs1672692	TP53	MA0106.1	47.9	46.5	-1.4	0.6909
rs1672692	Tal1::Gata1	MA0140.1	74.6	77.9	3.3	0.2964
rs1672692	znf143	MA0088.1	61.4	64.3	2.9	0.3554
rs1672692	PPARG::RXRA	MA0065.2	73.1	76.8	3.7	0.3098
rs1672692	Pou5f1	MA0142.1	82.1	82	-0.1	0.9805
rs1672692	RXRA::VDR	MA0074.1	51.6	53.3	1.7	0.6357
rs1672692	STAT1	MA0137.2	60.7	62.3	1.6	0.5493
rs1672692	Sox2	MA0143.1	70.2	67	-3.2	0.453
rs1672692	TBP	MA0108.2	81.8	80.8	-1	0.7811
rs1672692	Zfp423	MA0116.1	55.1	53.4	-1.7	0.6935
rs1672692	Evi1	MA0029.1	61	60.7	-0.3	0.8603
rs1672692	FOXF2	MA0030.1	71.9	71.9	0	0.8955
rs1672692	HNF1A	MA0046.1	61.2	65.6	4.4	0.355
rs1672692	NR2F1	MA0017.1	63.2	67.6	4.4	0.3684
rs1672692	PLAG1	MA0163.1	56.1	55.6	-0.5	0.8979
rs1672692	Pax6	MA0069.1	70.8	63	-7.8	0.07119
rs1672692	RORA_2	MA0072.1	63.6	65.7	2.1	0.5769
rs1672692	TLX1::NFIC	MA0119.1	51.5	52.8	1.3	0.7337
rs1672692	Tcfcp2l1	MA0145.1	67	64.1	-2.9	0.4716
rs1672692	Zfx	MA0146.1	46.6	47.7	1.1	0.7539
rs1672692	Lhx3	MA0135.1	64.6	66.6	2	0.6835
rs1672692	Ddit3::Cebpa	MA0019.1	67.7	67.9	0.2	0.9305
rs1672692	Esrrb	MA0141.1	61.7	67.9	6.2	0.2732
rs1672692	FOXI1	MA0042.1	67.5	67.4	-0.1	0.9221
rs1672692	Foxa2	MA0047.2	87.4	87.4	0	0.9479
rs1672692	Foxd3	MA0041.1	64.4	70.4	6	0.2708
rs1672692	HLF	MA0043.1	72.8	73.5	0.7	0.8573
rs1672692	HNF1B	MA0153.1	62.1	64.1	2	0.7575
rs1672692	INSM1	MA0155.1	70.8	61.7	-9.1	0.09699
rs1672692	IRF1	MA0050.1	66.3	75.6	9.3	0.08099
rs1672692	Myf	MA0055.1	49.5	52.9	3.4	0.5733
rs1672692	NHLH1	MA0048.1	44.7	45.8	1.1	0.7979
rs1672692	PBX1	MA0070.1	62.3	64.7	2.4	0.6121
rs1672692	SRF	MA0083.1	59.5	60.2	0.7	0.8941
rs1672692	TAL1::TCF3	MA0091.1	63.3	53.9	-9.4	0.1266
rs1672692	TEAD1	MA0090.1	60.4	57.1	-3.3	0.5525
rs1672692	Egr1	MA0162.1	58.1	52.2	-5.9	0.3376
rs1672692	FOXA1	MA0148.1	86.2	86.3	0.1	0.9955
rs1672692	Foxq1	MA0040.1	66.9	66.9	0	0.9527
rs1672692	GABPA	MA0062.2	67	63.1	-3.9	0.5
rs1672692	Gata1	MA0035.2	68.4	68	-0.4	0.9057
rs1672692	MYC::MAX	MA0059.1	48.9	51.2	2.3	0.6729
rs1672692	NFE2L2	MA0150.1	56.9	58.6	1.7	0.7615
rs1672692	NFIL3	MA0025.1	80.6	80.6	0	0.9343
rs1672692	NFKB1	MA0105.1	57.6	47.7	-9.9	0.1502
rs1672692	RUNX1	MA0002.2	59.4	56.8	-2.6	0.6035
rs1672692	Spz1	MA0111.1	71.3	69.7	-1.6	0.8207
rs1672692	T	MA0009.1	56.6	57.5	0.9	0.7859
rs1672692	EBF1	MA0154.1	60.4	68.9	8.5	0.1432
rs1672692	Hand1::Tcfe2a	MA0092.1	57.1	58.6	1.5	0.7767
rs1672692	Klf4	MA0039.2	59.5	47.4	-12.1	0.05219
rs1672692	MAX	MA0058.1	54.9	59.4	4.5	0.462
rs1672692	MEF2A	MA0052.1	73.4	71.7	-1.7	0.7775
rs1672692	MIZF	MA0131.1	57.4	48.7	-8.7	0.2646
rs1672692	Myc	MA0147.1	55.9	51.2	-4.7	0.4392
rs1672692	Mycn	MA0104.2	60.2	49.6	-10.6	0.1242
rs1672692	NF-kappaB	MA0061.1	54.8	44	-10.8	0.1478
rs1672692	REL	MA0101.1	63.9	57	-6.9	0.3226
rs1672692	RELA	MA0107.1	56.5	48.7	-7.8	0.284
rs1672692	RORA_1	MA0071.1	68.8	71.5	2.7	0.6167
rs1672692	SP1	MA0079.2	70.3	73.2	2.9	0.6593
rs1672692	Stat3	MA0144.1	57.3	56.8	-0.5	0.8951
rs1672692	ELK4	MA0076.1	59.7	62.7	3	0.6655
rs1672692	Sox17	MA0078.1	53.1	63.8	10.7	0.2342
rs1672692	CREB1	MA0018.2	62.5	49.3	-13.2	0.05219
rs1672692	E2F1	MA0024.1	66.6	54.1	-12.5	0.2284
rs1672692	FEV	MA0156.1	77.9	80	2.1	0.7423
rs1672692	FOXD1	MA0031.1	82.4	85.5	3.1	0.7513
rs1672692	FOXO3	MA0157.1	87.1	87.1	0	0.9647
rs1672692	NR4A2	MA0160.1	58.1	62.3	4.2	0.5831
rs1672692	NKX3-1	MA0124.1	63.3	63.3	0	0.9121
rs1672692	Nr2e3	MA0164.1	53.8	53	-0.8	0.7335
rs1672692	Sox5	MA0087.1	52	67.9	15.9	0.1156
rs1672692	USF1	MA0093.1	54	54.8	0.8	0.8207
rs1672692	Arnt	MA0004.1	59.2	59.2	0	0.7981
rs17121871	Ar	MA0007.1	65.7	65.7	0	0.9299
rs17121871	CTCF	MA0139.1	57	57	0	0.9799
rs17121871	ESR1	MA0112.2	57.5	57.5	0	0.9795
rs17121871	ESR2	MA0258.1	68.2	68.2	0	0.9925
rs17121871	EWSR1-FLI1	MA0149.1	52.7	52.7	0	0.8543
rs17121871	IRF2	MA0051.1	58.9	58.9	0	0.8575
rs17121871	NFYA	MA0060.1	68.1	68.1	0	0.9635
rs17121871	NR1H2::RXRA	MA0115.1	52.6	52.6	0	0.8219
rs17121871	NR3C1	MA0113.1	63.3	63.3	0	0.9211
rs17121871	PPARG	MA0066.1	61	61	0	0.9623
rs17121871	Pax4	MA0068.1	58.6	58.6	0	0.9483
rs17121871	Pax5	MA0014.1	69.1	69.1	0	0.9121
rs17121871	REST	MA0138.2	56.1	56.1	0	0.9853
rs17121871	RREB1	MA0073.1	60.6	60.6	0	0.9019
rs17121871	RXR::RAR_DR5	MA0159.1	58.7	58.7	0	0.9193
rs17121871	TP53	MA0106.1	45.5	45.5	0	0.8647
rs17121871	Tal1::Gata1	MA0140.1	72.9	72.9	0	0.9941
rs17121871	znf143	MA0088.1	72.3	72.3	0	0.8985
rs17121871	PPARG::RXRA	MA0065.2	67.6	67.6	0	0.9611
rs17121871	Pou5f1	MA0142.1	68.5	68.5	0	0.9957
rs17121871	RXRA::VDR	MA0074.1	54.3	54.3	0	0.8351
rs17121871	STAT1	MA0137.2	86.3	86.3	0	0.9761
rs17121871	Sox2	MA0143.1	67.4	67.4	0	0.9909
rs17121871	TBP	MA0108.2	67.1	67.1	0	0.9641
rs17121871	Zfp423	MA0116.1	59.6	59.6	0	0.8747
rs17121871	Evi1	MA0029.1	56.8	56.8	0	0.8599
rs17121871	FOXF2	MA0030.1	55.7	55.7	0	0.8955
rs17121871	HNF1A	MA0046.1	53.4	53.4	0	0.9711
rs17121871	NR2F1	MA0017.1	69.5	69.5	0	0.9045
rs17121871	PLAG1	MA0163.1	56.9	56.9	0	0.8535
rs17121871	Pax6	MA0069.1	54.7	54.7	0	0.9631
rs17121871	RORA_2	MA0072.1	60.1	60.1	0	0.8821
rs17121871	TLX1::NFIC	MA0119.1	66.8	66.8	0	0.8571
rs17121871	Tcfcp2l1	MA0145.1	70.9	70.9	0	0.9931
rs17121871	Zfx	MA0146.1	59	59	0	0.9495
rs17121871	Lhx3	MA0135.1	62	62	0	0.9603
rs17121871	Ddit3::Cebpa	MA0019.1	71.6	71.6	0	0.9429
rs17121871	Esrrb	MA0141.1	68.6	68.6	0	0.9557
rs17121871	FOXI1	MA0042.1	57	57	0	0.9343
rs17121871	Foxa2	MA0047.2	59.3	59.3	0	0.9479
rs17121871	Foxd3	MA0041.1	65.2	65.2	0	0.9943
rs17121871	HLF	MA0043.1	57.4	57.4	0	0.9345
rs17121871	HNF1B	MA0153.1	53	53	0	0.9055
rs17121871	INSM1	MA0155.1	63.4	63.4	0	0.9131
rs17121871	IRF1	MA0050.1	64	64	0	0.8711
rs17121871	Myf	MA0055.1	58	58	0	0.9215
rs17121871	NHLH1	MA0048.1	61.7	61.7	0	0.9503
rs17121871	PBX1	MA0070.1	61.5	61.5	0	0.9007
rs17121871	SRF	MA0083.1	56.7	56.7	0	0.9439
rs17121871	TAL1::TCF3	MA0091.1	65.6	65.6	0	0.9553
rs17121871	TEAD1	MA0090.1	61.7	61.7	0	0.8651
rs17121871	Egr1	MA0162.1	56.9	56.9	0	0.8975
rs17121871	FOXA1	MA0148.1	62.3	62.3	0	0.9923
rs17121871	Foxq1	MA0040.1	55.2	55.2	0	0.9527
rs17121871	GABPA	MA0062.2	71.2	71.2	0	0.9519
rs17121871	Gata1	MA0035.2	67	67	0	0.9851
rs17121871	MYC::MAX	MA0059.1	44.6	44.6	0	0.9073
rs17121871	NFE2L2	MA0150.1	54.4	54.4	0	0.9327
rs17121871	NFIL3	MA0025.1	54.7	54.7	0	0.9343
rs17121871	NFKB1	MA0105.1	53.7	53.7	0	0.7833
rs17121871	RUNX1	MA0002.2	61.3	61.3	0	0.9911
rs17121871	Spz1	MA0111.1	54.3	54.3	0	0.9311
rs17121871	T	MA0009.1	52.8	52.8	0	0.8531
rs17121871	EBF1	MA0154.1	76.6	76.6	0	0.8871
rs17121871	Hand1::Tcfe2a	MA0092.1	69.5	69.5	0	0.9453
rs17121871	Klf4	MA0039.2	54.7	54.7	0	0.9655
rs17121871	MAX	MA0058.1	58.4	58.4	0	0.8595
rs17121871	MEF2A	MA0052.1	54.9	54.9	0	0.9397
rs17121871	MIZF	MA0131.1	63.1	63.1	0	0.9651
rs17121871	Myc	MA0147.1	61.5	61.5	0	0.9779
rs17121871	Mycn	MA0104.2	62.8	62.8	0	0.9749
rs17121871	NF-kappaB	MA0061.1	66.6	66.6	0	0.8945
rs17121871	REL	MA0101.1	68.4	68.4	0	0.9567
rs17121871	RELA	MA0107.1	64.8	64.8	0	0.8911
rs17121871	RORA_1	MA0071.1	62.4	62.4	0	0.8809
rs17121871	SP1	MA0079.2	55.4	55.4	0	0.9063
rs17121871	Stat3	MA0144.1	82.6	82.6	0	0.9695
rs17121871	ELK4	MA0076.1	67.8	67.8	0	0.8943
rs17121871	Sox17	MA0078.1	56.2	56.2	0	0.9271
rs17121871	CREB1	MA0018.2	71.5	71.5	0	0.9473
rs17121871	E2F1	MA0024.1	50.9	50.9	0	0.8547
rs17121871	FEV	MA0156.1	72.5	72.5	0	0.8837
rs17121871	FOXD1	MA0031.1	53.4	53.4	0	0.9089
rs17121871	FOXO3	MA0157.1	54.2	54.2	0	0.9647
rs17121871	NR4A2	MA0160.1	76.2	76.2	0	0.9127
rs17121871	NKX3-1	MA0124.1	63.6	63.6	0	0.9121
rs17121871	Nr2e3	MA0164.1	49.9	49.9	0	0.7967
rs17121871	Sox5	MA0087.1	52.4	52.4	0	0.9531
rs17121871	USF1	MA0093.1	56.4	56.4	0	0.8675
rs17121871	Arnt	MA0004.1	50.5	50.5	0	0.7981
rs17121879	Ar	MA0007.1	74.8	74.8	0	0.9299
rs17121879	CTCF	MA0139.1	62.9	62.9	0	0.9799
rs17121879	ESR1	MA0112.2	53.8	53.8	0	0.9795
rs17121879	ESR2	MA0258.1	67.5	67.5	0	0.9925
rs17121879	EWSR1-FLI1	MA0149.1	43.6	43.6	0	0.8543
rs17121879	IRF2	MA0051.1	56.6	56.6	0	0.8575
rs17121879	NFYA	MA0060.1	68.6	68.6	0	0.9635
rs17121879	NR1H2::RXRA	MA0115.1	62.1	62.1	0	0.8219
rs17121879	NR3C1	MA0113.1	74.8	74.8	0	0.9211
rs17121879	PPARG	MA0066.1	60.7	60.7	0	0.9623
rs17121879	Pax4	MA0068.1	48.6	48.6	0	0.9483
rs17121879	Pax5	MA0014.1	72.3	72.3	0	0.9121
rs17121879	REST	MA0138.2	59.1	59.1	0	0.9853
rs17121879	RREB1	MA0073.1	65.5	65.5	0	0.9019
rs17121879	RXR::RAR_DR5	MA0159.1	62	62	0	0.9193
rs17121879	TP53	MA0106.1	46.1	46.1	0	0.8647
rs17121879	Tal1::Gata1	MA0140.1	69.7	69.7	0	0.9941
rs17121879	znf143	MA0088.1	61	61	0	0.8985
rs17121879	PPARG::RXRA	MA0065.2	70	70	0	0.9611
rs17121879	Pou5f1	MA0142.1	69.2	69.2	0	0.9957
rs17121879	RXRA::VDR	MA0074.1	66.2	66.2	0	0.8351
rs17121879	STAT1	MA0137.2	66	66	0	0.9761
rs17121879	Sox2	MA0143.1	66.1	66.1	0	0.9909
rs17121879	TBP	MA0108.2	66.4	66.4	0	0.9641
rs17121879	Zfp423	MA0116.1	79.2	79.2	0	0.8747
rs17121879	Evi1	MA0029.1	56	56	0	0.8599
rs17121879	FOXF2	MA0030.1	60.7	60.7	0	0.8955
rs17121879	HNF1A	MA0046.1	72.3	72.3	0	0.9711
rs17121879	NR2F1	MA0017.1	77.9	77.9	0	0.9045
rs17121879	PLAG1	MA0163.1	65.3	65.3	0	0.8535
rs17121879	Pax6	MA0069.1	70.3	70.3	0	0.9631
rs17121879	RORA_2	MA0072.1	57.2	57.2	0	0.8821
rs17121879	TLX1::NFIC	MA0119.1	42.4	42.4	0	0.8571
rs17121879	Tcfcp2l1	MA0145.1	69.6	69.6	0	0.9931
rs17121879	Zfx	MA0146.1	62.4	62.4	0	0.9495
rs17121879	Lhx3	MA0135.1	63.4	63.4	0	0.9603
rs17121879	Ddit3::Cebpa	MA0019.1	56	56	0	0.9429
rs17121879	Esrrb	MA0141.1	73.9	73.9	0	0.9557
rs17121879	FOXI1	MA0042.1	77	77	0	0.9343
rs17121879	Foxa2	MA0047.2	62	62	0	0.9479
rs17121879	Foxd3	MA0041.1	68.6	68.6	0	0.9943
rs17121879	HLF	MA0043.1	53.9	53.9	0	0.9345
rs17121879	HNF1B	MA0153.1	60.5	60.5	0	0.9055
rs17121879	INSM1	MA0155.1	65.9	65.9	0	0.9131
rs17121879	IRF1	MA0050.1	67.1	67.1	0	0.8711
rs17121879	Myf	MA0055.1	59.7	59.7	0	0.9215
rs17121879	NHLH1	MA0048.1	55.1	55.1	0	0.9503
rs17121879	PBX1	MA0070.1	55.2	55.2	0	0.9007
rs17121879	SRF	MA0083.1	54.5	54.5	0	0.9439
rs17121879	TAL1::TCF3	MA0091.1	67.5	67.5	0	0.9553
rs17121879	TEAD1	MA0090.1	60.5	60.5	0	0.8651
rs17121879	Egr1	MA0162.1	58.6	58.6	0	0.8975
rs17121879	FOXA1	MA0148.1	62.9	62.9	0	0.9923
rs17121879	Foxq1	MA0040.1	57.6	57.6	0	0.9527
rs17121879	GABPA	MA0062.2	68.6	68.6	0	0.9519
rs17121879	Gata1	MA0035.2	71.5	71.5	0	0.9851
rs17121879	MYC::MAX	MA0059.1	61.9	61.9	0	0.9073
rs17121879	NFE2L2	MA0150.1	55.9	55.9	0	0.9327
rs17121879	NFIL3	MA0025.1	58.9	58.9	0	0.9343
rs17121879	NFKB1	MA0105.1	48.4	48.4	0	0.7833
rs17121879	RUNX1	MA0002.2	71.2	71.2	0	0.9911
rs17121879	Spz1	MA0111.1	68	68	0	0.9311
rs17121879	T	MA0009.1	53.7	53.7	0	0.8531
rs17121879	EBF1	MA0154.1	71.2	71.2	0	0.8871
rs17121879	Hand1::Tcfe2a	MA0092.1	64.8	64.8	0	0.9453
rs17121879	Klf4	MA0039.2	56.8	56.8	0	0.9655
rs17121879	MAX	MA0058.1	50.6	50.6	0	0.8595
rs17121879	MEF2A	MA0052.1	66.4	66.4	0	0.9397
rs17121879	MIZF	MA0131.1	63	63	0	0.9651
rs17121879	Myc	MA0147.1	61.6	61.6	0	0.9779
rs17121879	Mycn	MA0104.2	59.2	59.2	0	0.9749
rs17121879	NF-kappaB	MA0061.1	61.7	61.7	0	0.8945
rs17121879	REL	MA0101.1	63.7	63.7	0	0.9567
rs17121879	RELA	MA0107.1	60.6	60.6	0	0.8911
rs17121879	RORA_1	MA0071.1	66.7	66.7	0	0.8809
rs17121879	SP1	MA0079.2	57.8	57.8	0	0.9063
rs17121879	Stat3	MA0144.1	69.9	69.9	0	0.9695
rs17121879	ELK4	MA0076.1	73.4	73.4	0	0.8943
rs17121879	Sox17	MA0078.1	53.2	53.2	0	0.9271
rs17121879	CREB1	MA0018.2	63.3	63.3	0	0.9473
rs17121879	E2F1	MA0024.1	87	87	0	0.8547
rs17121879	FEV	MA0156.1	55.2	55.2	0	0.8837
rs17121879	FOXD1	MA0031.1	59.4	59.4	0	0.9089
rs17121879	FOXO3	MA0157.1	56.2	56.2	0	0.9647
rs17121879	NR4A2	MA0160.1	68.8	68.8	0	0.9127
rs17121879	NKX3-1	MA0124.1	63.4	63.4	0	0.9121
rs17121879	Nr2e3	MA0164.1	80.6	80.6	0	0.7967
rs17121879	Sox5	MA0087.1	52.4	52.4	0	0.9531
rs17121879	USF1	MA0093.1	38.3	38.3	0	0.8675
rs17121879	Arnt	MA0004.1	46.3	46.3	0	0.7981
rs17121881	Ar	MA0007.1	72.3	72.3	0	0.9299
rs17121881	CTCF	MA0139.1	68.2	68.2	0	0.9799
rs17121881	ESR1	MA0112.2	58.2	58.2	0	0.9795
rs17121881	ESR2	MA0258.1	67.4	67.4	0	0.9925
rs17121881	EWSR1-FLI1	MA0149.1	47.8	47.8	0	0.8543
rs17121881	IRF2	MA0051.1	60.7	60.7	0	0.8575
rs17121881	NFYA	MA0060.1	58.4	58.4	0	0.9635
rs17121881	NR1H2::RXRA	MA0115.1	58.9	58.9	0	0.8219
rs17121881	NR3C1	MA0113.1	75.4	75.4	0	0.9211
rs17121881	PPARG	MA0066.1	59.4	59.4	0	0.9623
rs17121881	Pax4	MA0068.1	60.2	60.2	0	0.9483
rs17121881	Pax5	MA0014.1	64.1	64.1	0	0.9121
rs17121881	REST	MA0138.2	49.3	49.3	0	0.9853
rs17121881	RREB1	MA0073.1	60.5	60.5	0	0.9019
rs17121881	RXR::RAR_DR5	MA0159.1	61	61	0	0.9193
rs17121881	TP53	MA0106.1	63.6	63.6	0	0.8647
rs17121881	Tal1::Gata1	MA0140.1	62.4	62.4	0	0.9941
rs17121881	znf143	MA0088.1	65.4	65.4	0	0.8985
rs17121881	PPARG::RXRA	MA0065.2	68	68	0	0.9611
rs17121881	Pou5f1	MA0142.1	70.8	70.8	0	0.9957
rs17121881	RXRA::VDR	MA0074.1	64.7	64.7	0	0.8351
rs17121881	STAT1	MA0137.2	57.5	57.5	0	0.9761
rs17121881	Sox2	MA0143.1	62.8	62.8	0	0.9909
rs17121881	TBP	MA0108.2	77	77	0	0.9641
rs17121881	Zfp423	MA0116.1	61.5	61.5	0	0.8747
rs17121881	Evi1	MA0029.1	66.1	66.1	0	0.8599
rs17121881	FOXF2	MA0030.1	61.8	61.8	0	0.8955
rs17121881	HNF1A	MA0046.1	59.9	59.9	0	0.9711
rs17121881	NR2F1	MA0017.1	58.8	58.8	0	0.9045
rs17121881	PLAG1	MA0163.1	62.9	62.9	0	0.8535
rs17121881	Pax6	MA0069.1	62.3	62.3	0	0.9631
rs17121881	RORA_2	MA0072.1	68.8	68.8	0	0.8821
rs17121881	TLX1::NFIC	MA0119.1	55.2	55.2	0	0.8571
rs17121881	Tcfcp2l1	MA0145.1	58.2	58.2	0	0.9931
rs17121881	Zfx	MA0146.1	55.4	55.4	0	0.9495
rs17121881	Lhx3	MA0135.1	61.8	61.8	0	0.9603
rs17121881	Ddit3::Cebpa	MA0019.1	60.6	60.6	0	0.9429
rs17121881	Esrrb	MA0141.1	58.7	58.7	0	0.9557
rs17121881	FOXI1	MA0042.1	58.1	58.1	0	0.9343
rs17121881	Foxa2	MA0047.2	57.6	57.6	0	0.9479
rs17121881	Foxd3	MA0041.1	59.9	59.9	0	0.9943
rs17121881	HLF	MA0043.1	81.2	81.2	0	0.9345
rs17121881	HNF1B	MA0153.1	59.8	59.8	0	0.9055
rs17121881	INSM1	MA0155.1	53.7	53.7	0	0.9131
rs17121881	IRF1	MA0050.1	56	56	0	0.8711
rs17121881	Myf	MA0055.1	67	67	0	0.9215
rs17121881	NHLH1	MA0048.1	59	59	0	0.9503
rs17121881	PBX1	MA0070.1	61.9	61.9	0	0.9007
rs17121881	SRF	MA0083.1	63	63	0	0.9439
rs17121881	TAL1::TCF3	MA0091.1	74	74	0	0.9553
rs17121881	TEAD1	MA0090.1	54.2	54.2	0	0.8651
rs17121881	Egr1	MA0162.1	63.2	63.2	0	0.8975
rs17121881	FOXA1	MA0148.1	54.3	54.3	0	0.9923
rs17121881	Foxq1	MA0040.1	62.5	62.5	0	0.9527
rs17121881	GABPA	MA0062.2	60.7	60.7	0	0.9519
rs17121881	Gata1	MA0035.2	66.6	66.6	0	0.9851
rs17121881	MYC::MAX	MA0059.1	58.1	58.1	0	0.9073
rs17121881	NFE2L2	MA0150.1	55.6	55.6	0	0.9327
rs17121881	NFIL3	MA0025.1	76.7	76.7	0	0.9343
rs17121881	NFKB1	MA0105.1	70	70	0	0.7833
rs17121881	RUNX1	MA0002.2	55.9	55.9	0	0.9911
rs17121881	Spz1	MA0111.1	70.9	70.9	0	0.9311
rs17121881	T	MA0009.1	57.7	57.7	0	0.8531
rs17121881	EBF1	MA0154.1	60.3	60.3	0	0.8871
rs17121881	Hand1::Tcfe2a	MA0092.1	57.1	57.1	0	0.9453
rs17121881	Klf4	MA0039.2	60.1	60.1	0	0.9655
rs17121881	MAX	MA0058.1	58.1	58.1	0	0.8595
rs17121881	MEF2A	MA0052.1	52.5	52.5	0	0.9397
rs17121881	MIZF	MA0131.1	64.1	64.1	0	0.9651
rs17121881	Myc	MA0147.1	59.5	59.5	0	0.9779
rs17121881	Mycn	MA0104.2	60.7	60.7	0	0.9749
rs17121881	NF-kappaB	MA0061.1	76.7	76.7	0	0.8945
rs17121881	REL	MA0101.1	70.7	70.7	0	0.9567
rs17121881	RELA	MA0107.1	66.2	66.2	0	0.8911
rs17121881	RORA_1	MA0071.1	66.1	66.1	0	0.8809
rs17121881	SP1	MA0079.2	56.8	56.8	0	0.9063
rs17121881	Stat3	MA0144.1	55.5	55.5	0	0.9695
rs17121881	ELK4	MA0076.1	59.4	59.4	0	0.8943
rs17121881	Sox17	MA0078.1	64.4	64.4	0	0.9271
rs17121881	CREB1	MA0018.2	75.7	75.7	0	0.9473
rs17121881	E2F1	MA0024.1	51.4	51.4	0	0.8547
rs17121881	FEV	MA0156.1	69.9	69.9	0	0.8837
rs17121881	FOXD1	MA0031.1	57.4	57.4	0	0.9089
rs17121881	FOXO3	MA0157.1	60.9	60.9	0	0.9647
rs17121881	NR4A2	MA0160.1	71.7	71.7	0	0.9127
rs17121881	NKX3-1	MA0124.1	59.9	59.9	0	0.9121
rs17121881	Nr2e3	MA0164.1	65.1	65.1	0	0.7967
rs17121881	Sox5	MA0087.1	55.5	55.5	0	0.9531
rs17121881	USF1	MA0093.1	59.4	59.4	0	0.8675
rs17121881	Arnt	MA0004.1	59.2	59.2	0	0.7981
rs17121882	Ar	MA0007.1	58.8	58.8	0	0.9299
rs17121882	CTCF	MA0139.1	68.3	68.3	0	0.9799
rs17121882	ESR1	MA0112.2	61.4	61.4	0	0.9795
rs17121882	ESR2	MA0258.1	71.9	71.9	0	0.9925
rs17121882	EWSR1-FLI1	MA0149.1	44	44	0	0.8543
rs17121882	IRF2	MA0051.1	65.2	65.2	0	0.8575
rs17121882	NFYA	MA0060.1	67.3	67.3	0	0.9635
rs17121882	NR1H2::RXRA	MA0115.1	58.9	58.9	0	0.8219
rs17121882	NR3C1	MA0113.1	68.5	68.5	0	0.9211
rs17121882	PPARG	MA0066.1	59.3	59.3	0	0.9623
rs17121882	Pax4	MA0068.1	59.1	59.1	0	0.9483
rs17121882	Pax5	MA0014.1	67.6	67.6	0	0.9121
rs17121882	REST	MA0138.2	54	54	0	0.9853
rs17121882	RREB1	MA0073.1	54.7	54.7	0	0.9019
rs17121882	RXR::RAR_DR5	MA0159.1	67.3	67.3	0	0.9193
rs17121882	TP53	MA0106.1	56.7	56.7	0	0.8647
rs17121882	Tal1::Gata1	MA0140.1	60.1	60.1	0	0.9941
rs17121882	znf143	MA0088.1	65.1	65.1	0	0.8985
rs17121882	PPARG::RXRA	MA0065.2	66	66	0	0.9611
rs17121882	Pou5f1	MA0142.1	61.4	61.4	0	0.9957
rs17121882	RXRA::VDR	MA0074.1	59.8	59.8	0	0.8351
rs17121882	STAT1	MA0137.2	58.8	58.8	0	0.9761
rs17121882	Sox2	MA0143.1	62.2	62.2	0	0.9909
rs17121882	TBP	MA0108.2	68.3	68.3	0	0.9641
rs17121882	Zfp423	MA0116.1	67.2	67.2	0	0.8747
rs17121882	Evi1	MA0029.1	55.7	55.7	0	0.8599
rs17121882	FOXF2	MA0030.1	42	42	0	0.8955
rs17121882	HNF1A	MA0046.1	58	58	0	0.9711
rs17121882	NR2F1	MA0017.1	58.3	58.3	0	0.9045
rs17121882	PLAG1	MA0163.1	61.1	61.1	0	0.8535
rs17121882	Pax6	MA0069.1	64.1	64.1	0	0.9631
rs17121882	RORA_2	MA0072.1	61	61	0	0.8821
rs17121882	TLX1::NFIC	MA0119.1	55.4	55.4	0	0.8571
rs17121882	Tcfcp2l1	MA0145.1	76.1	76.1	0	0.9931
rs17121882	Zfx	MA0146.1	69	69	0	0.9495
rs17121882	Lhx3	MA0135.1	46.8	46.8	0	0.9603
rs17121882	Ddit3::Cebpa	MA0019.1	77.8	77.8	0	0.9429
rs17121882	Esrrb	MA0141.1	60.7	60.7	0	0.9557
rs17121882	FOXI1	MA0042.1	55.3	55.3	0	0.9343
rs17121882	Foxa2	MA0047.2	55.3	55.3	0	0.9479
rs17121882	Foxd3	MA0041.1	59.4	59.4	0	0.9943
rs17121882	HLF	MA0043.1	61.6	61.6	0	0.9345
rs17121882	HNF1B	MA0153.1	53.4	53.4	0	0.9055
rs17121882	INSM1	MA0155.1	67.1	67.1	0	0.9131
rs17121882	IRF1	MA0050.1	63	63	0	0.8711
rs17121882	Myf	MA0055.1	66.2	66.2	0	0.9215
rs17121882	NHLH1	MA0048.1	64.2	64.2	0	0.9503
rs17121882	PBX1	MA0070.1	53.6	53.6	0	0.9007
rs17121882	SRF	MA0083.1	60.5	60.5	0	0.9439
rs17121882	TAL1::TCF3	MA0091.1	68.5	68.5	0	0.9553
rs17121882	TEAD1	MA0090.1	56.4	56.4	0	0.8651
rs17121882	Egr1	MA0162.1	57.8	57.8	0	0.8975
rs17121882	FOXA1	MA0148.1	58.5	58.5	0	0.9923
rs17121882	Foxq1	MA0040.1	45.8	45.8	0	0.9527
rs17121882	GABPA	MA0062.2	61.4	61.4	0	0.9519
rs17121882	Gata1	MA0035.2	62.3	62.3	0	0.9851
rs17121882	MYC::MAX	MA0059.1	63.9	63.9	0	0.9073
rs17121882	NFE2L2	MA0150.1	64.8	64.8	0	0.9327
rs17121882	NFIL3	MA0025.1	54.9	54.9	0	0.9343
rs17121882	NFKB1	MA0105.1	56.6	56.6	0	0.7833
rs17121882	RUNX1	MA0002.2	68.7	68.7	0	0.9911
rs17121882	Spz1	MA0111.1	66.6	66.6	0	0.9311
rs17121882	T	MA0009.1	66.1	66.1	0	0.8531
rs17121882	EBF1	MA0154.1	55.2	55.2	0	0.8871
rs17121882	Hand1::Tcfe2a	MA0092.1	95	95	0	0.9453
rs17121882	Klf4	MA0039.2	75.2	75.2	0	0.9655
rs17121882	MAX	MA0058.1	71.1	71.1	0	0.8595
rs17121882	MEF2A	MA0052.1	53.8	53.8	0	0.9397
rs17121882	MIZF	MA0131.1	58.3	58.3	0	0.9651
rs17121882	Myc	MA0147.1	66.9	66.9	0	0.9779
rs17121882	Mycn	MA0104.2	65.1	65.1	0	0.9749
rs17121882	NF-kappaB	MA0061.1	61.2	61.2	0	0.8945
rs17121882	REL	MA0101.1	60.7	60.7	0	0.9567
rs17121882	RELA	MA0107.1	56.2	56.2	0	0.8911
rs17121882	RORA_1	MA0071.1	68.8	68.8	0	0.8809
rs17121882	SP1	MA0079.2	58.9	58.9	0	0.9063
rs17121882	Stat3	MA0144.1	66.5	66.5	0	0.9695
rs17121882	ELK4	MA0076.1	56.8	56.8	0	0.8943
rs17121882	Sox17	MA0078.1	52.1	52.1	0	0.9271
rs17121882	CREB1	MA0018.2	66.1	66.1	0	0.9473
rs17121882	E2F1	MA0024.1	74	74	0	0.8547
rs17121882	FEV	MA0156.1	49.4	49.4	0	0.8837
rs17121882	FOXD1	MA0031.1	44.7	44.7	0	0.9089
rs17121882	FOXO3	MA0157.1	56.2	56.2	0	0.9647
rs17121882	NR4A2	MA0160.1	68	68	0	0.9127
rs17121882	NKX3-1	MA0124.1	52	52	0	0.9121
rs17121882	Nr2e3	MA0164.1	49.6	49.6	0	0.7967
rs17121882	Sox5	MA0087.1	46.1	46.1	0	0.9531
rs17121882	USF1	MA0093.1	61.7	61.7	0	0.8675
rs17121882	Arnt	MA0004.1	37.5	37.5	0	0.7981
rs1784683	Ar	MA0007.1	65.3	61.4	-3.9	0.1874
rs1784683	CTCF	MA0139.1	61.9	62.4	0.5	0.8389
rs1784683	ESR1	MA0112.2	61.6	59.5	-2.1	0.4822
rs1784683	ESR2	MA0258.1	61.1	63	1.9	0.5185
rs1784683	EWSR1-FLI1	MA0149.1	47.6	47.6	0	0.8543
rs1784683	IRF2	MA0051.1	51.7	51.7	0	0.8575
rs1784683	NFYA	MA0060.1	56.2	57	0.8	0.7523
rs1784683	NR1H2::RXRA	MA0115.1	45.9	49.2	3.3	0.412
rs1784683	NR3C1	MA0113.1	68	69.6	1.6	0.6135
rs1784683	PPARG	MA0066.1	63.3	58.5	-4.8	0.1892
rs1784683	Pax4	MA0068.1	59.2	59.2	0	0.9483
rs1784683	Pax5	MA0014.1	67.9	66.6	-1.3	0.6427
rs1784683	REST	MA0138.2	56.3	53.8	-2.5	0.4008
rs1784683	RREB1	MA0073.1	63.2	57.7	-5.5	0.1174
rs1784683	RXR::RAR_DR5	MA0159.1	70.3	70.9	0.6	0.8033
rs1784683	TP53	MA0106.1	61.6	59.5	-2.1	0.5597
rs1784683	Tal1::Gata1	MA0140.1	70.3	70.1	-0.2	0.9069
rs1784683	znf143	MA0088.1	66.4	66.4	0	0.8985
rs1784683	PPARG::RXRA	MA0065.2	57.4	58.3	0.9	0.8013
rs1784683	Pou5f1	MA0142.1	64.2	57.4	-6.8	0.1166
rs1784683	RXRA::VDR	MA0074.1	50.5	49.3	-1.2	0.7445
rs1784683	STAT1	MA0137.2	65.4	64	-1.4	0.6527
rs1784683	Sox2	MA0143.1	64	58.5	-5.5	0.2114
rs1784683	TBP	MA0108.2	61	56.7	-4.3	0.2214
rs1784683	Zfp423	MA0116.1	55.5	61.2	5.7	0.2886
rs1784683	Evi1	MA0029.1	52.4	52.4	0	0.8599
rs1784683	FOXF2	MA0030.1	62.7	65.8	3.1	0.4584
rs1784683	HNF1A	MA0046.1	53.9	48.5	-5.4	0.2384
rs1784683	NR2F1	MA0017.1	60.9	65.2	4.3	0.3762
rs1784683	PLAG1	MA0163.1	55	58.3	3.3	0.4862
rs1784683	Pax6	MA0069.1	62.5	67.3	4.8	0.341
rs1784683	RORA_2	MA0072.1	63.7	57.3	-6.4	0.2692
rs1784683	TLX1::NFIC	MA0119.1	52	52	0	0.8571
rs1784683	Tcfcp2l1	MA0145.1	69.6	70.8	1.2	0.7129
rs1784683	Zfx	MA0146.1	63.1	62.7	-0.4	0.9529
rs1784683	Lhx3	MA0135.1	45.5	42.9	-2.6	0.5951
rs1784683	Ddit3::Cebpa	MA0019.1	63.3	64.6	1.3	0.7525
rs1784683	Esrrb	MA0141.1	77.1	76.4	-0.7	0.8611
rs1784683	FOXI1	MA0042.1	68.9	58.8	-10.1	0.1052
rs1784683	Foxa2	MA0047.2	69.9	74.9	5	0.3772
rs1784683	Foxd3	MA0041.1	61.5	58.6	-2.9	0.5779
rs1784683	HLF	MA0043.1	57.6	63.2	5.6	0.2852
rs1784683	HNF1B	MA0153.1	52.7	43.7	-9	0.06839
rs1784683	INSM1	MA0155.1	63.9	65.7	1.8	0.7023
rs1784683	IRF1	MA0050.1	58	52.9	-5.1	0.344
rs1784683	Myf	MA0055.1	53.2	56.1	2.9	0.6007
rs1784683	NHLH1	MA0048.1	54.9	63.4	8.5	0.1922
rs1784683	PBX1	MA0070.1	56.4	46.4	-10	0.1034
rs1784683	SRF	MA0083.1	58	59.3	1.3	0.7769
rs1784683	TAL1::TCF3	MA0091.1	54.4	50.3	-4.1	0.4214
rs1784683	TEAD1	MA0090.1	57.3	60.1	2.8	0.5849
rs1784683	Egr1	MA0162.1	64.1	66.3	2.2	0.7239
rs1784683	FOXA1	MA0148.1	73.3	79	5.7	0.3588
rs1784683	Foxq1	MA0040.1	62.5	55.4	-7.1	0.2726
rs1784683	GABPA	MA0062.2	62.1	60.7	-1.4	0.7421
rs1784683	Gata1	MA0035.2	68.8	68.4	-0.4	0.9165
rs1784683	MYC::MAX	MA0059.1	52.6	52.6	0	0.9073
rs1784683	NFE2L2	MA0150.1	77.1	73.4	-3.7	0.5251
rs1784683	NFIL3	MA0025.1	53	50.9	-2.1	0.5827
rs1784683	NFKB1	MA0105.1	50	57.7	7.7	0.2538
rs1784683	RUNX1	MA0002.2	68.3	66.4	-1.9	0.7069
rs1784683	Spz1	MA0111.1	67.1	75.9	8.8	0.1006
rs1784683	T	MA0009.1	57.8	50.6	-7.2	0.3172
rs1784683	EBF1	MA0154.1	64.6	62.8	-1.8	0.7783
rs1784683	Hand1::Tcfe2a	MA0092.1	67.2	67.9	0.7	0.8683
rs1784683	Klf4	MA0039.2	67.9	67.9	0	0.9655
rs1784683	MAX	MA0058.1	46.1	56.4	10.3	0.1994
rs1784683	MEF2A	MA0052.1	51.9	42.5	-9.4	0.1934
rs1784683	MIZF	MA0131.1	52	56	4	0.5321
rs1784683	Myc	MA0147.1	55.8	58.8	3	0.6207
rs1784683	Mycn	MA0104.2	54.4	61.8	7.4	0.2794
rs1784683	NF-kappaB	MA0061.1	58.5	58.1	-0.4	0.8483
rs1784683	REL	MA0101.1	60.3	65.9	5.6	0.3736
rs1784683	RELA	MA0107.1	57	62.8	5.8	0.4062
rs1784683	RORA_1	MA0071.1	72.5	64.6	-7.9	0.2576
rs1784683	SP1	MA0079.2	65.3	63.6	-1.7	0.8585
rs1784683	Stat3	MA0144.1	69.2	64.7	-4.5	0.4846
rs1784683	ELK4	MA0076.1	53.3	49.3	-4	0.5927
rs1784683	Sox17	MA0078.1	62.4	50.1	-12.3	0.1556
rs1784683	CREB1	MA0018.2	43.9	51.6	7.7	0.3756
rs1784683	E2F1	MA0024.1	59.9	63.4	3.5	0.6571
rs1784683	FEV	MA0156.1	48.1	45.9	-2.2	0.6987
rs1784683	FOXD1	MA0031.1	57.4	66.3	8.9	0.4132
rs1784683	FOXO3	MA0157.1	66.2	64.4	-1.8	0.8343
rs1784683	NR4A2	MA0160.1	65.9	61.7	-4.2	0.5933
rs1784683	NKX3-1	MA0124.1	55.3	45	-10.3	0.3382
rs1784683	Nr2e3	MA0164.1	38.1	38.1	0	0.7967
rs1784683	Sox5	MA0087.1	48	35.3	-12.7	0.2672
rs1784683	USF1	MA0093.1	51.8	57.3	5.5	0.5087
rs1784683	Arnt	MA0004.1	50.7	53.2	2.5	0.7425
rs1784684	Ar	MA0007.1	71.3	69.9	-1.4	0.6011
rs1784684	CTCF	MA0139.1	67.2	66.6	-0.6	0.8401
rs1784684	ESR1	MA0112.2	73	67.5	-5.5	0.1012
rs1784684	ESR2	MA0258.1	74.6	67.2	-7.4	0.0408
rs1784684	EWSR1-FLI1	MA0149.1	54.2	48.5	-5.7	0.0296
rs1784684	IRF2	MA0051.1	49.1	45.4	-3.7	0.299
rs1784684	NFYA	MA0060.1	66.8	60.1	-6.7	0.1356
rs1784684	NR1H2::RXRA	MA0115.1	59.4	53.1	-6.3	0.05719
rs1784684	NR3C1	MA0113.1	75.1	82.1	7	0.0005999
rs1784684	PPARG	MA0066.1	58.6	52.5	-6.1	0.06179
rs1784684	Pax4	MA0068.1	51.3	51.3	0	0.9483
rs1784684	Pax5	MA0014.1	67.1	64.5	-2.6	0.4082
rs1784684	REST	MA0138.2	58.9	58.9	0	0.9853
rs1784684	RREB1	MA0073.1	63.6	59.5	-4.1	0.2942
rs1784684	RXR::RAR_DR5	MA0159.1	61.9	61.1	-0.8	0.7815
rs1784684	TP53	MA0106.1	60.5	64.6	4.1	0.2448
rs1784684	Tal1::Gata1	MA0140.1	63.9	58.6	-5.3	0.1738
rs1784684	znf143	MA0088.1	60.7	62.5	1.8	0.5601
rs1784684	PPARG::RXRA	MA0065.2	71	65.1	-5.9	0.1128
rs1784684	Pou5f1	MA0142.1	62	61	-1	0.8207
rs1784684	RXRA::VDR	MA0074.1	68.8	63.7	-5.1	0.2514
rs1784684	STAT1	MA0137.2	65.6	65.7	0.1	0.9389
rs1784684	Sox2	MA0143.1	57.1	56.9	-0.2	0.9279
rs1784684	TBP	MA0108.2	59.3	58.9	-0.4	0.9071
rs1784684	Zfp423	MA0116.1	60.9	66.9	6	0.2158
rs1784684	Evi1	MA0029.1	58	56.7	-1.3	0.7293
rs1784684	FOXF2	MA0030.1	51.2	49	-2.2	0.5501
rs1784684	HNF1A	MA0046.1	52.5	46.5	-6	0.1924
rs1784684	NR2F1	MA0017.1	57	54.7	-2.3	0.6163
rs1784684	PLAG1	MA0163.1	54.3	54.3	0	0.8535
rs1784684	Pax6	MA0069.1	66.2	61.3	-4.9	0.3142
rs1784684	RORA_2	MA0072.1	71.9	62.8	-9.1	0.08879
rs1784684	TLX1::NFIC	MA0119.1	56.8	51.7	-5.1	0.3388
rs1784684	Tcfcp2l1	MA0145.1	85.1	84.4	-0.7	0.8913
rs1784684	Zfx	MA0146.1	76.3	79.8	3.5	0.3884
rs1784684	Lhx3	MA0135.1	59.7	57.1	-2.6	0.5951
rs1784684	Ddit3::Cebpa	MA0019.1	61.9	57.7	-4.2	0.4314
rs1784684	Esrrb	MA0141.1	75.4	77.9	2.5	0.5353
rs1784684	FOXI1	MA0042.1	58.1	56.2	-1.9	0.6497
rs1784684	Foxa2	MA0047.2	58.7	53.3	-5.4	0.3214
rs1784684	Foxd3	MA0041.1	64.6	60.3	-4.3	0.4444
rs1784684	HLF	MA0043.1	60.3	49.8	-10.5	0.0134
rs1784684	HNF1B	MA0153.1	46.9	43.7	-3.2	0.5105
rs1784684	INSM1	MA0155.1	70.2	70.2	0	0.9131
rs1784684	IRF1	MA0050.1	51.9	50	-1.9	0.6949
rs1784684	Myf	MA0055.1	69.7	75.2	5.5	0.4154
rs1784684	NHLH1	MA0048.1	75.5	74	-1.5	0.7089
rs1784684	PBX1	MA0070.1	60.3	50.2	-10.1	0.09379
rs1784684	SRF	MA0083.1	57.8	56.9	-0.9	0.8801
rs1784684	TAL1::TCF3	MA0091.1	77.7	86.4	8.7	0.152
rs1784684	TEAD1	MA0090.1	57.3	48.5	-8.8	0.1564
rs1784684	Egr1	MA0162.1	65.8	69.5	3.7	0.5805
rs1784684	FOXA1	MA0148.1	59.1	58.5	-0.6	0.8881
rs1784684	Foxq1	MA0040.1	51.2	51.7	0.5	0.9297
rs1784684	GABPA	MA0062.2	68.5	68.5	0	0.9519
rs1784684	Gata1	MA0035.2	64.4	53.9	-10.5	0.1274
rs1784684	MYC::MAX	MA0059.1	62.4	68.1	5.7	0.3824
rs1784684	NFE2L2	MA0150.1	60.7	55.4	-5.3	0.3818
rs1784684	NFIL3	MA0025.1	52.3	42.1	-10.2	0.1072
rs1784684	NFKB1	MA0105.1	49.8	47.2	-2.6	0.6263
rs1784684	RUNX1	MA0002.2	64.8	64.7	-0.1	0.9959
rs1784684	Spz1	MA0111.1	64.2	58.1	-6.1	0.2514
rs1784684	T	MA0009.1	56	51.7	-4.3	0.5031
rs1784684	EBF1	MA0154.1	65.6	60.8	-4.8	0.4834
rs1784684	Hand1::Tcfe2a	MA0092.1	82.9	73.9	-9	0.2
rs1784684	Klf4	MA0039.2	68.3	69.9	1.6	0.7211
rs1784684	MAX	MA0058.1	62.4	61.7	-0.7	0.8493
rs1784684	MEF2A	MA0052.1	47.7	45.6	-2.1	0.7465
rs1784684	MIZF	MA0131.1	52.4	61.2	8.8	0.2294
rs1784684	Myc	MA0147.1	59.4	66.6	7.2	0.2524
rs1784684	Mycn	MA0104.2	57.6	66.6	9	0.1812
rs1784684	NF-kappaB	MA0061.1	51.8	54.6	2.8	0.5987
rs1784684	REL	MA0101.1	59.6	56.6	-3	0.5897
rs1784684	RELA	MA0107.1	54.7	50.6	-4.1	0.4852
rs1784684	RORA_1	MA0071.1	82.6	76.2	-6.4	0.349
rs1784684	SP1	MA0079.2	64.3	62.7	-1.6	0.8637
rs1784684	Stat3	MA0144.1	74.9	74.9	0	0.9695
rs1784684	ELK4	MA0076.1	67.1	60.9	-6.2	0.4248
rs1784684	Sox17	MA0078.1	54.1	59.8	5.7	0.4578
rs1784684	CREB1	MA0018.2	63.8	58.4	-5.4	0.5747
rs1784684	E2F1	MA0024.1	47.4	49.6	2.2	0.7317
rs1784684	FEV	MA0156.1	63.8	60	-3.8	0.6063
rs1784684	FOXD1	MA0031.1	50.1	46.5	-3.6	0.6045
rs1784684	FOXO3	MA0157.1	53.7	43.7	-10	0.2582
rs1784684	NR4A2	MA0160.1	67.8	53.7	-14.1	0.0254
rs1784684	NKX3-1	MA0124.1	46.4	40.3	-6.1	0.5467
rs1784684	Nr2e3	MA0164.1	65.1	69	3.9	0.5
rs1784684	Sox5	MA0087.1	48.7	51	2.3	0.8627
rs1784684	USF1	MA0093.1	51.9	61.7	9.8	0.3904
rs1784684	Arnt	MA0004.1	50.5	67.4	16.9	0.0226
rs1784692	Ar	MA0007.1	61.9	62.9	1	0.6671
rs1784692	CTCF	MA0139.1	66.6	70.4	3.8	0.2408
rs1784692	ESR1	MA0112.2	60.8	66.5	5.7	0.08339
rs1784692	ESR2	MA0258.1	70.9	73.7	2.8	0.3744
rs1784692	EWSR1-FLI1	MA0149.1	48.6	50.1	1.5	0.5691
rs1784692	IRF2	MA0051.1	58.1	52.5	-5.6	0.1686
rs1784692	NFYA	MA0060.1	75.5	79.9	4.4	0.2526
rs1784692	NR1H2::RXRA	MA0115.1	47.5	53.7	6.2	0.05659
rs1784692	NR3C1	MA0113.1	72	72.7	0.7	0.7991
rs1784692	PPARG	MA0066.1	54.2	58.1	3.9	0.2338
rs1784692	Pax4	MA0068.1	58.3	59.8	1.5	0.435
rs1784692	Pax5	MA0014.1	66	64.8	-1.2	0.7029
rs1784692	REST	MA0138.2	57.9	51.4	-6.5	0.0414
rs1784692	RREB1	MA0073.1	52.4	55.7	3.3	0.4262
rs1784692	RXR::RAR_DR5	MA0159.1	64.8	69.4	4.6	0.2224
rs1784692	TP53	MA0106.1	50.7	54.9	4.2	0.2216
rs1784692	Tal1::Gata1	MA0140.1	72.7	69.4	-3.3	0.2984
rs1784692	znf143	MA0088.1	56.5	61.8	5.3	0.09959
rs1784692	PPARG::RXRA	MA0065.2	64.2	67.9	3.7	0.3098
rs1784692	Pou5f1	MA0142.1	63.8	57.4	-6.4	0.15
rs1784692	RXRA::VDR	MA0074.1	61.5	66.5	5	0.2368
rs1784692	STAT1	MA0137.2	51.1	49.6	-1.5	0.6257
rs1784692	Sox2	MA0143.1	61.5	60.2	-1.3	0.7359
rs1784692	TBP	MA0108.2	69.7	70.7	1	0.7189
rs1784692	Zfp423	MA0116.1	62.5	68.3	5.8	0.2858
rs1784692	Evi1	MA0029.1	64.7	64.7	0	0.8599
rs1784692	FOXF2	MA0030.1	65.9	55.8	-10.1	0.0108
rs1784692	HNF1A	MA0046.1	59.1	57.2	-1.9	0.7215
rs1784692	NR2F1	MA0017.1	64.6	70.6	6	0.1792
rs1784692	PLAG1	MA0163.1	49.3	52.3	3	0.498
rs1784692	Pax6	MA0069.1	66.5	64.2	-2.3	0.5841
rs1784692	RORA_2	MA0072.1	61.7	70.9	9.2	0
rs1784692	TLX1::NFIC	MA0119.1	67.4	61.3	-6.1	0.2602
rs1784692	Tcfcp2l1	MA0145.1	75.9	75.1	-0.8	0.8267
rs1784692	Zfx	MA0146.1	60.5	65.7	5.2	0.261
rs1784692	Lhx3	MA0135.1	65.9	63.2	-2.7	0.5657
rs1784692	Ddit3::Cebpa	MA0019.1	59.5	66.8	7.3	0.1828
rs1784692	Esrrb	MA0141.1	58.9	67.6	8.7	0.1506
rs1784692	FOXI1	MA0042.1	67.5	56.6	-10.9	0.07679
rs1784692	Foxa2	MA0047.2	77.3	68.4	-8.9	0.136
rs1784692	Foxd3	MA0041.1	67.7	69.9	2.2	0.7111
rs1784692	HLF	MA0043.1	56	58.6	2.6	0.5435
rs1784692	HNF1B	MA0153.1	53.9	53.9	0	0.9055
rs1784692	INSM1	MA0155.1	55.5	59.9	4.4	0.3718
rs1784692	IRF1	MA0050.1	61.3	57.7	-3.6	0.4314
rs1784692	Myf	MA0055.1	55.1	60.2	5.1	0.438
rs1784692	NHLH1	MA0048.1	58.3	57	-1.3	0.7847
rs1784692	PBX1	MA0070.1	63.9	57.3	-6.6	0.3202
rs1784692	SRF	MA0083.1	59.3	54.4	-4.9	0.4628
rs1784692	TAL1::TCF3	MA0091.1	66	59.2	-6.8	0.2716
rs1784692	TEAD1	MA0090.1	63	59.6	-3.4	0.5437
rs1784692	Egr1	MA0162.1	57	49	-8	0.2176
rs1784692	FOXA1	MA0148.1	78.5	69.2	-9.3	0.1444
rs1784692	Foxq1	MA0040.1	79.1	68.4	-10.7	0.08899
rs1784692	GABPA	MA0062.2	60.6	60.5	-0.1	0.9559
rs1784692	Gata1	MA0035.2	74	68.6	-5.4	0.3212
rs1784692	MYC::MAX	MA0059.1	49.6	50.1	0.5	0.8755
rs1784692	NFE2L2	MA0150.1	53	54.4	1.4	0.7915
rs1784692	NFIL3	MA0025.1	48.2	54	5.8	0.3256
rs1784692	NFKB1	MA0105.1	45.4	45.7	0.3	0.7667
rs1784692	RUNX1	MA0002.2	65.4	65.3	-0.1	0.9793
rs1784692	Spz1	MA0111.1	71.1	66.7	-4.4	0.4686
rs1784692	T	MA0009.1	52.1	59.4	7.3	0.3018
rs1784692	EBF1	MA0154.1	48.8	49.2	0.4	0.8609
rs1784692	Hand1::Tcfe2a	MA0092.1	60.3	71.6	11.3	0.09139
rs1784692	Klf4	MA0039.2	64.1	58.2	-5.9	0.449
rs1784692	MAX	MA0058.1	58.9	58.9	0	0.8595
rs1784692	MEF2A	MA0052.1	54.2	52	-2.2	0.7129
rs1784692	MIZF	MA0131.1	57.8	56	-1.8	0.7855
rs1784692	Myc	MA0147.1	56.5	57.1	0.6	0.9265
rs1784692	Mycn	MA0104.2	50	57.2	7.2	0.288
rs1784692	NF-kappaB	MA0061.1	50.9	52.4	1.5	0.7507
rs1784692	REL	MA0101.1	51.2	53.2	2	0.7277
rs1784692	RELA	MA0107.1	55.4	49.9	-5.5	0.4028
rs1784692	RORA_1	MA0071.1	68.8	81	12.2	0
rs1784692	SP1	MA0079.2	64.8	58.9	-5.9	0.4438
rs1784692	Stat3	MA0144.1	57.7	59.6	1.9	0.7219
rs1784692	ELK4	MA0076.1	49.2	61.1	11.9	0.0498
rs1784692	Sox17	MA0078.1	66.7	66.7	0	0.9271
rs1784692	CREB1	MA0018.2	59.1	67.3	8.2	0.3448
rs1784692	E2F1	MA0024.1	53.7	47.4	-6.3	0.5293
rs1784692	FEV	MA0156.1	48.9	62.2	13.3	0.1798
rs1784692	FOXD1	MA0031.1	70.1	56.1	-14	0.1332
rs1784692	FOXO3	MA0157.1	84.3	71	-13.3	0.0324
rs1784692	NR4A2	MA0160.1	67.2	77.2	10	0.1964
rs1784692	NKX3-1	MA0124.1	58.1	55	-3.1	0.7801
rs1784692	Nr2e3	MA0164.1	65.4	53.8	-11.6	0.3018
rs1784692	Sox5	MA0087.1	71.2	67	-4.2	0.5655
rs1784692	USF1	MA0093.1	39.4	44.1	4.7	0.5327
rs1784692	Arnt	MA0004.1	42.3	46.3	4	0.6831
rs1791804	Ar	MA0007.1	67.4	71.3	3.9	0.172
rs1791804	CTCF	MA0139.1	61.7	61.8	0.1	0.9761
rs1791804	ESR1	MA0112.2	62.9	61.7	-1.2	0.6743
rs1791804	ESR2	MA0258.1	69	66.9	-2.1	0.4724
rs1791804	EWSR1-FLI1	MA0149.1	47.6	52.7	5.1	0.2172
rs1791804	IRF2	MA0051.1	54.4	56.7	2.3	0.5169
rs1791804	NFYA	MA0060.1	73.1	72.4	-0.7	0.8073
rs1791804	NR1H2::RXRA	MA0115.1	53.5	57.3	3.8	0.3728
rs1791804	NR3C1	MA0113.1	63.1	66.8	3.7	0.2864
rs1791804	PPARG	MA0066.1	53.4	54.5	1.1	0.7257
rs1791804	Pax4	MA0068.1	51.7	53.5	1.8	0.3794
rs1791804	Pax5	MA0014.1	67.4	66.5	-0.9	0.7567
rs1791804	REST	MA0138.2	47	49.4	2.4	0.4088
rs1791804	RREB1	MA0073.1	57.4	58.6	1.2	0.7623
rs1791804	RXR::RAR_DR5	MA0159.1	66.6	65.7	-0.9	0.7627
rs1791804	TP53	MA0106.1	50.3	50.3	0	0.8647
rs1791804	Tal1::Gata1	MA0140.1	69.6	69.7	0.1	0.9357
rs1791804	znf143	MA0088.1	60.7	66.1	5.4	0.09559
rs1791804	PPARG::RXRA	MA0065.2	72.8	70.1	-2.7	0.5143
rs1791804	Pou5f1	MA0142.1	61.3	70.7	9.4	0.0009999
rs1791804	RXRA::VDR	MA0074.1	67	68.5	1.5	0.6909
rs1791804	STAT1	MA0137.2	50.3	50.6	0.3	0.8657
rs1791804	Sox2	MA0143.1	56.7	62.7	6	0.1608
rs1791804	TBP	MA0108.2	55.6	65.9	10.3	0.0318
rs1791804	Zfp423	MA0116.1	69.5	67.1	-2.4	0.6227
rs1791804	Evi1	MA0029.1	53.4	57.2	3.8	0.437
rs1791804	FOXF2	MA0030.1	61	57.9	-3.1	0.4292
rs1791804	HNF1A	MA0046.1	49.5	51.3	1.8	0.7615
rs1791804	NR2F1	MA0017.1	65	73	8	0.06039
rs1791804	PLAG1	MA0163.1	70.1	62.4	-7.7	0.1288
rs1791804	Pax6	MA0069.1	69.6	64.7	-4.9	0.3428
rs1791804	RORA_2	MA0072.1	63.3	62	-1.3	0.6663
rs1791804	TLX1::NFIC	MA0119.1	47.7	47.7	0	0.8571
rs1791804	Tcfcp2l1	MA0145.1	74.1	76.1	2	0.5679
rs1791804	Zfx	MA0146.1	73.3	71.1	-2.2	0.6363
rs1791804	Lhx3	MA0135.1	52.4	57.1	4.7	0.3688
rs1791804	Ddit3::Cebpa	MA0019.1	63.9	68.5	4.6	0.3892
rs1791804	Esrrb	MA0141.1	54.2	54.7	0.5	0.8595
rs1791804	FOXI1	MA0042.1	56.6	62	5.4	0.3696
rs1791804	Foxa2	MA0047.2	58.3	56.9	-1.4	0.7677
rs1791804	Foxd3	MA0041.1	53.5	57.5	4	0.5051
rs1791804	HLF	MA0043.1	68.1	61.8	-6.3	0.2088
rs1791804	HNF1B	MA0153.1	67.9	62.3	-5.6	0.334
rs1791804	INSM1	MA0155.1	58.5	62.6	4.1	0.4274
rs1791804	IRF1	MA0050.1	51.6	57.4	5.8	0.3174
rs1791804	Myf	MA0055.1	70.1	76.5	6.4	0.3214
rs1791804	NHLH1	MA0048.1	85.8	77.5	-8.3	0.1958
rs1791804	PBX1	MA0070.1	57.8	62.8	5	0.3848
rs1791804	SRF	MA0083.1	50.2	49.2	-1	0.8669
rs1791804	TAL1::TCF3	MA0091.1	60.5	62.3	1.8	0.6379
rs1791804	TEAD1	MA0090.1	65	65	0	0.8651
rs1791804	Egr1	MA0162.1	77.4	67.2	-10.2	0.06459
rs1791804	FOXA1	MA0148.1	60.5	57.9	-2.6	0.6319
rs1791804	Foxq1	MA0040.1	60.9	63.4	2.5	0.7071
rs1791804	GABPA	MA0062.2	64.3	58.2	-6.1	0.3122
rs1791804	Gata1	MA0035.2	54.4	51.6	-2.8	0.5357
rs1791804	MYC::MAX	MA0059.1	64.8	63.6	-1.2	0.8267
rs1791804	NFE2L2	MA0150.1	70.2	63.8	-6.4	0.2364
rs1791804	NFIL3	MA0025.1	65.7	67.8	2.1	0.6631
rs1791804	NFKB1	MA0105.1	54.6	47.3	-7.3	0.3038
rs1791804	RUNX1	MA0002.2	66.4	66.9	0.5	0.9147
rs1791804	Spz1	MA0111.1	58.5	66.9	8.4	0.132
rs1791804	T	MA0009.1	56.5	53.8	-2.7	0.6483
rs1791804	EBF1	MA0154.1	54.5	59.8	5.3	0.3716
rs1791804	Hand1::Tcfe2a	MA0092.1	65.2	69	3.8	0.5389
rs1791804	Klf4	MA0039.2	70.9	60.1	-10.8	0.1378
rs1791804	MAX	MA0058.1	72	65.2	-6.8	0.3614
rs1791804	MEF2A	MA0052.1	43.1	42.6	-0.5	0.8865
rs1791804	MIZF	MA0131.1	64.4	53.1	-11.3	0.06139
rs1791804	Myc	MA0147.1	76.2	73.3	-2.9	0.6507
rs1791804	Mycn	MA0104.2	77.7	73.7	-4	0.5567
rs1791804	NF-kappaB	MA0061.1	48.8	53.2	4.4	0.477
rs1791804	REL	MA0101.1	53.8	58.8	5	0.4112
rs1791804	RELA	MA0107.1	50.6	49.7	-0.9	0.7991
rs1791804	RORA_1	MA0071.1	58.2	54.7	-3.5	0.6023
rs1791804	SP1	MA0079.2	62.3	62.3	0	0.9063
rs1791804	Stat3	MA0144.1	54.4	54.4	0	0.9695
rs1791804	ELK4	MA0076.1	53.1	56.8	3.7	0.6249
rs1791804	Sox17	MA0078.1	51.7	56.6	4.9	0.4926
rs1791804	CREB1	MA0018.2	72.5	59.4	-13.1	0.06419
rs1791804	E2F1	MA0024.1	60.4	55.4	-5	0.6191
rs1791804	FEV	MA0156.1	57.9	57.9	0	0.8837
rs1791804	FOXD1	MA0031.1	60.5	50.1	-10.4	0.3252
rs1791804	FOXO3	MA0157.1	51.8	46.9	-4.9	0.5781
rs1791804	NR4A2	MA0160.1	69.3	57.8	-11.5	0.143
rs1791804	NKX3-1	MA0124.1	52	51.6	-0.4	0.8259
rs1791804	Nr2e3	MA0164.1	53.5	53.5	0	0.7967
rs1791804	Sox5	MA0087.1	39.6	42.8	3.2	0.7785
rs1791804	USF1	MA0093.1	72	66.5	-5.5	0.5303
rs1791804	Arnt	MA0004.1	71.3	66.4	-4.9	0.6753
rs1793169	Ar	MA0007.1	54.4	54.4	0	0.9299
rs1793169	CTCF	MA0139.1	64.5	64.5	0	0.9799
rs1793169	ESR1	MA0112.2	49.4	49.4	0	0.9795
rs1793169	ESR2	MA0258.1	54.8	54.8	0	0.9925
rs1793169	EWSR1-FLI1	MA0149.1	47.7	47.7	0	0.8543
rs1793169	IRF2	MA0051.1	53.7	53.7	0	0.8575
rs1793169	NFYA	MA0060.1	69.8	69.8	0	0.9635
rs1793169	NR1H2::RXRA	MA0115.1	48.4	48.4	0	0.8219
rs1793169	NR3C1	MA0113.1	60.1	60.1	0	0.9211
rs1793169	PPARG	MA0066.1	50.5	50.5	0	0.9623
rs1793169	Pax4	MA0068.1	52.9	52.9	0	0.9483
rs1793169	Pax5	MA0014.1	61	61	0	0.9121
rs1793169	REST	MA0138.2	57.2	57.2	0	0.9853
rs1793169	RREB1	MA0073.1	56.3	56.3	0	0.9019
rs1793169	RXR::RAR_DR5	MA0159.1	67.6	67.6	0	0.9193
rs1793169	TP53	MA0106.1	49.7	49.7	0	0.8647
rs1793169	Tal1::Gata1	MA0140.1	73.3	73.3	0	0.9941
rs1793169	znf143	MA0088.1	64.4	64.4	0	0.8985
rs1793169	PPARG::RXRA	MA0065.2	56.3	56.3	0	0.9611
rs1793169	Pou5f1	MA0142.1	64	64	0	0.9957
rs1793169	RXRA::VDR	MA0074.1	52.3	52.3	0	0.8351
rs1793169	STAT1	MA0137.2	61.8	61.8	0	0.9761
rs1793169	Sox2	MA0143.1	65.1	65.1	0	0.9909
rs1793169	TBP	MA0108.2	67	67	0	0.9641
rs1793169	Zfp423	MA0116.1	66	66	0	0.8747
rs1793169	Evi1	MA0029.1	49.5	49.5	0	0.8599
rs1793169	FOXF2	MA0030.1	56.9	56.9	0	0.8955
rs1793169	HNF1A	MA0046.1	57.6	57.6	0	0.9711
rs1793169	NR2F1	MA0017.1	53.6	53.6	0	0.9045
rs1793169	PLAG1	MA0163.1	46.8	46.8	0	0.8535
rs1793169	Pax6	MA0069.1	62.3	62.3	0	0.9631
rs1793169	RORA_2	MA0072.1	68.8	68.8	0	0.8821
rs1793169	TLX1::NFIC	MA0119.1	47.5	47.5	0	0.8571
rs1793169	Tcfcp2l1	MA0145.1	66.5	66.5	0	0.9931
rs1793169	Zfx	MA0146.1	51.6	51.6	0	0.9495
rs1793169	Lhx3	MA0135.1	66.8	66.8	0	0.9603
rs1793169	Ddit3::Cebpa	MA0019.1	65.7	65.7	0	0.9429
rs1793169	Esrrb	MA0141.1	57.9	57.9	0	0.9557
rs1793169	FOXI1	MA0042.1	75.1	75.1	0	0.9343
rs1793169	Foxa2	MA0047.2	65.9	65.9	0	0.9479
rs1793169	Foxd3	MA0041.1	75.5	75.5	0	0.9943
rs1793169	HLF	MA0043.1	58.8	58.8	0	0.9345
rs1793169	HNF1B	MA0153.1	61.6	61.6	0	0.9055
rs1793169	INSM1	MA0155.1	63.1	63.1	0	0.9131
rs1793169	IRF1	MA0050.1	54.7	54.7	0	0.8711
rs1793169	Myf	MA0055.1	66.2	66.2	0	0.9215
rs1793169	NHLH1	MA0048.1	53	53	0	0.9503
rs1793169	PBX1	MA0070.1	71.5	71.5	0	0.9007
rs1793169	SRF	MA0083.1	63.8	63.8	0	0.9439
rs1793169	TAL1::TCF3	MA0091.1	63.6	63.6	0	0.9553
rs1793169	TEAD1	MA0090.1	70.9	70.9	0	0.8651
rs1793169	Egr1	MA0162.1	64.4	64.4	0	0.8975
rs1793169	FOXA1	MA0148.1	59.6	59.6	0	0.9923
rs1793169	Foxq1	MA0040.1	64	64	0	0.9527
rs1793169	GABPA	MA0062.2	59.4	59.4	0	0.9519
rs1793169	Gata1	MA0035.2	69.2	69.2	0	0.9851
rs1793169	MYC::MAX	MA0059.1	52.5	52.5	0	0.9073
rs1793169	NFE2L2	MA0150.1	52.2	52.2	0	0.9327
rs1793169	NFIL3	MA0025.1	61.1	61.1	0	0.9343
rs1793169	NFKB1	MA0105.1	36.8	36.8	0	0.7833
rs1793169	RUNX1	MA0002.2	62.5	62.5	0	0.9911
rs1793169	Spz1	MA0111.1	58.8	58.8	0	0.9311
rs1793169	T	MA0009.1	51.4	51.4	0	0.8531
rs1793169	EBF1	MA0154.1	72.7	72.7	0	0.8871
rs1793169	Hand1::Tcfe2a	MA0092.1	57.3	57.3	0	0.9453
rs1793169	Klf4	MA0039.2	66.1	66.1	0	0.9655
rs1793169	MAX	MA0058.1	53.9	53.9	0	0.8595
rs1793169	MEF2A	MA0052.1	72	72	0	0.9397
rs1793169	MIZF	MA0131.1	64.6	64.6	0	0.9651
rs1793169	Myc	MA0147.1	56.1	56.1	0	0.9779
rs1793169	Mycn	MA0104.2	51.6	51.6	0	0.9749
rs1793169	NF-kappaB	MA0061.1	46.3	46.3	0	0.8945
rs1793169	REL	MA0101.1	55.2	55.2	0	0.9567
rs1793169	RELA	MA0107.1	49.5	49.5	0	0.8911
rs1793169	RORA_1	MA0071.1	48.8	48.8	0	0.8809
rs1793169	SP1	MA0079.2	65.5	65.5	0	0.9063
rs1793169	Stat3	MA0144.1	58.2	58.2	0	0.9695
rs1793169	ELK4	MA0076.1	64.3	64.3	0	0.8943
rs1793169	Sox17	MA0078.1	68.6	68.6	0	0.9271
rs1793169	CREB1	MA0018.2	51.9	51.9	0	0.9473
rs1793169	E2F1	MA0024.1	50.9	50.9	0	0.8547
rs1793169	FEV	MA0156.1	58.7	58.7	0	0.8837
rs1793169	FOXD1	MA0031.1	50.9	50.9	0	0.9089
rs1793169	FOXO3	MA0157.1	50.5	50.5	0	0.9647
rs1793169	NR4A2	MA0160.1	52.4	52.4	0	0.9127
rs1793169	NKX3-1	MA0124.1	58.1	58.1	0	0.9121
rs1793169	Nr2e3	MA0164.1	46.5	46.5	0	0.7967
rs1793169	Sox5	MA0087.1	67.9	67.9	0	0.9531
rs1793169	USF1	MA0093.1	41.4	41.4	0	0.8675
rs1793169	Arnt	MA0004.1	42.6	42.6	0	0.7981
rs1805	Ar	MA0007.1	63.4	63.4	0	0.9299
rs1805	CTCF	MA0139.1	66	66	0	0.9799
rs1805	ESR1	MA0112.2	53.2	53.2	0	0.9795
rs1805	ESR2	MA0258.1	61.9	61.9	0	0.9925
rs1805	EWSR1-FLI1	MA0149.1	56.8	56.8	0	0.8543
rs1805	IRF2	MA0051.1	55.5	55.5	0	0.8575
rs1805	NFYA	MA0060.1	53.9	53.9	0	0.9635
rs1805	NR1H2::RXRA	MA0115.1	43	43	0	0.8219
rs1805	NR3C1	MA0113.1	66.8	66.8	0	0.9211
rs1805	PPARG	MA0066.1	64.2	64.2	0	0.9623
rs1805	Pax4	MA0068.1	61	61	0	0.9483
rs1805	Pax5	MA0014.1	64.1	64.1	0	0.9121
rs1805	REST	MA0138.2	53.9	53.9	0	0.9853
rs1805	RREB1	MA0073.1	52	52	0	0.9019
rs1805	RXR::RAR_DR5	MA0159.1	66.6	66.6	0	0.9193
rs1805	TP53	MA0106.1	50.2	50.2	0	0.8647
rs1805	Tal1::Gata1	MA0140.1	62.7	62.7	0	0.9941
rs1805	znf143	MA0088.1	63.1	63.1	0	0.8985
rs1805	PPARG::RXRA	MA0065.2	64.8	64.8	0	0.9611
rs1805	Pou5f1	MA0142.1	64.2	64.2	0	0.9957
rs1805	RXRA::VDR	MA0074.1	76.6	76.6	0	0.8351
rs1805	STAT1	MA0137.2	86	86	0	0.9761
rs1805	Sox2	MA0143.1	65.4	65.4	0	0.9909
rs1805	TBP	MA0108.2	78.6	78.6	0	0.9641
rs1805	Zfp423	MA0116.1	62.7	62.7	0	0.8747
rs1805	Evi1	MA0029.1	53.7	53.7	0	0.8599
rs1805	FOXF2	MA0030.1	68.7	68.7	0	0.8955
rs1805	HNF1A	MA0046.1	66.4	66.4	0	0.9711
rs1805	NR2F1	MA0017.1	70.9	70.9	0	0.9045
rs1805	PLAG1	MA0163.1	52.9	52.9	0	0.8535
rs1805	Pax6	MA0069.1	58.4	58.4	0	0.9631
rs1805	RORA_2	MA0072.1	63.4	63.4	0	0.8821
rs1805	TLX1::NFIC	MA0119.1	49.6	49.6	0	0.8571
rs1805	Tcfcp2l1	MA0145.1	68.5	68.5	0	0.9931
rs1805	Zfx	MA0146.1	55.9	55.9	0	0.9495
rs1805	Lhx3	MA0135.1	60.5	60.5	0	0.9603
rs1805	Ddit3::Cebpa	MA0019.1	57.8	57.8	0	0.9429
rs1805	Esrrb	MA0141.1	61.1	61.1	0	0.9557
rs1805	FOXI1	MA0042.1	63.9	63.9	0	0.9343
rs1805	Foxa2	MA0047.2	69.1	69.1	0	0.9479
rs1805	Foxd3	MA0041.1	69	69	0	0.9943
rs1805	HLF	MA0043.1	67.8	67.8	0	0.9345
rs1805	HNF1B	MA0153.1	57.1	57.1	0	0.9055
rs1805	INSM1	MA0155.1	63.9	63.9	0	0.9131
rs1805	IRF1	MA0050.1	54.3	54.3	0	0.8711
rs1805	Myf	MA0055.1	63.7	63.7	0	0.9215
rs1805	NHLH1	MA0048.1	49.5	49.5	0	0.9503
rs1805	PBX1	MA0070.1	64.3	64.3	0	0.9007
rs1805	SRF	MA0083.1	66.2	66.2	0	0.9439
rs1805	TAL1::TCF3	MA0091.1	54.1	54.1	0	0.9553
rs1805	TEAD1	MA0090.1	55.7	55.7	0	0.8651
rs1805	Egr1	MA0162.1	58.2	58.2	0	0.8975
rs1805	FOXA1	MA0148.1	61.6	61.6	0	0.9923
rs1805	Foxq1	MA0040.1	62.5	62.5	0	0.9527
rs1805	GABPA	MA0062.2	72	72	0	0.9519
rs1805	Gata1	MA0035.2	66.1	66.1	0	0.9851
rs1805	MYC::MAX	MA0059.1	52.9	52.9	0	0.9073
rs1805	NFE2L2	MA0150.1	51.7	51.7	0	0.9327
rs1805	NFIL3	MA0025.1	68.2	68.2	0	0.9343
rs1805	NFKB1	MA0105.1	65.5	65.5	0	0.7833
rs1805	RUNX1	MA0002.2	63.3	63.3	0	0.9911
rs1805	Spz1	MA0111.1	66.8	66.8	0	0.9311
rs1805	T	MA0009.1	50.5	50.5	0	0.8531
rs1805	EBF1	MA0154.1	62.5	62.5	0	0.8871
rs1805	Hand1::Tcfe2a	MA0092.1	65.4	65.4	0	0.9453
rs1805	Klf4	MA0039.2	53.4	53.4	0	0.9655
rs1805	MAX	MA0058.1	65.1	65.1	0	0.8595
rs1805	MEF2A	MA0052.1	56.5	56.5	0	0.9397
rs1805	MIZF	MA0131.1	61.4	61.4	0	0.9651
rs1805	Myc	MA0147.1	51.7	51.7	0	0.9779
rs1805	Mycn	MA0104.2	55	55	0	0.9749
rs1805	NF-kappaB	MA0061.1	70.7	70.7	0	0.8945
rs1805	REL	MA0101.1	70.7	70.7	0	0.9567
rs1805	RELA	MA0107.1	75.7	75.7	0	0.8911
rs1805	RORA_1	MA0071.1	70.7	70.7	0	0.8809
rs1805	SP1	MA0079.2	50.8	50.8	0	0.9063
rs1805	Stat3	MA0144.1	83.5	83.5	0	0.9695
rs1805	ELK4	MA0076.1	79.9	79.9	0	0.8943
rs1805	Sox17	MA0078.1	60.9	60.9	0	0.9271
rs1805	CREB1	MA0018.2	58.5	58.5	0	0.9473
rs1805	E2F1	MA0024.1	67.1	67.1	0	0.8547
rs1805	FEV	MA0156.1	80.7	80.7	0	0.8837
rs1805	FOXD1	MA0031.1	52.2	52.2	0	0.9089
rs1805	FOXO3	MA0157.1	61.7	61.7	0	0.9647
rs1805	NR4A2	MA0160.1	68.8	68.8	0	0.9127
rs1805	NKX3-1	MA0124.1	55	55	0	0.9121
rs1805	Nr2e3	MA0164.1	49.9	49.9	0	0.7967
rs1805	Sox5	MA0087.1	67	67	0	0.9531
rs1805	USF1	MA0093.1	39.1	39.1	0	0.8675
rs1805	Arnt	MA0004.1	46.3	46.3	0	0.7981
rs1806	Ar	MA0007.1	60.8	60.8	0	0.9299
rs1806	CTCF	MA0139.1	57.9	57.9	0	0.9799
rs1806	ESR1	MA0112.2	51.1	51.1	0	0.9795
rs1806	ESR2	MA0258.1	58.5	58.5	0	0.9925
rs1806	EWSR1-FLI1	MA0149.1	41.9	41.9	0	0.8543
rs1806	IRF2	MA0051.1	56	56	0	0.8575
rs1806	NFYA	MA0060.1	65	65	0	0.9635
rs1806	NR1H2::RXRA	MA0115.1	50.6	50.6	0	0.8219
rs1806	NR3C1	MA0113.1	64.5	64.5	0	0.9211
rs1806	PPARG	MA0066.1	50.4	50.4	0	0.9623
rs1806	Pax4	MA0068.1	55.6	55.6	0	0.9483
rs1806	Pax5	MA0014.1	58.9	58.9	0	0.9121
rs1806	REST	MA0138.2	43.4	43.4	0	0.9853
rs1806	RREB1	MA0073.1	66.8	66.8	0	0.9019
rs1806	RXR::RAR_DR5	MA0159.1	63.9	63.9	0	0.9193
rs1806	TP53	MA0106.1	58.1	58.1	0	0.8647
rs1806	Tal1::Gata1	MA0140.1	57.3	57.3	0	0.9941
rs1806	znf143	MA0088.1	55.3	55.3	0	0.8985
rs1806	PPARG::RXRA	MA0065.2	57.1	57.1	0	0.9611
rs1806	Pou5f1	MA0142.1	61.4	61.4	0	0.9957
rs1806	RXRA::VDR	MA0074.1	58.2	58.2	0	0.8351
rs1806	STAT1	MA0137.2	52.4	52.4	0	0.9761
rs1806	Sox2	MA0143.1	65.3	65.3	0	0.9909
rs1806	TBP	MA0108.2	85.4	85.4	0	0.9641
rs1806	Zfp423	MA0116.1	63.4	63.4	0	0.8747
rs1806	Evi1	MA0029.1	72.5	72.5	0	0.8599
rs1806	FOXF2	MA0030.1	66.8	66.8	0	0.8955
rs1806	HNF1A	MA0046.1	64.2	64.2	0	0.9711
rs1806	NR2F1	MA0017.1	55.2	55.2	0	0.9045
rs1806	PLAG1	MA0163.1	53.4	53.4	0	0.8535
rs1806	Pax6	MA0069.1	56.1	56.1	0	0.9631
rs1806	RORA_2	MA0072.1	66.5	66.5	0	0.8821
rs1806	TLX1::NFIC	MA0119.1	48.9	48.9	0	0.8571
rs1806	Tcfcp2l1	MA0145.1	64.5	64.5	0	0.9931
rs1806	Zfx	MA0146.1	57.9	57.9	0	0.9495
rs1806	Lhx3	MA0135.1	63.6	63.6	0	0.9603
rs1806	Ddit3::Cebpa	MA0019.1	63.8	63.8	0	0.9429
rs1806	Esrrb	MA0141.1	60.1	60.1	0	0.9557
rs1806	FOXI1	MA0042.1	87.3	87.3	0	0.9343
rs1806	Foxa2	MA0047.2	70.9	70.9	0	0.9479
rs1806	Foxd3	MA0041.1	79.8	79.8	0	0.9943
rs1806	HLF	MA0043.1	69.2	69.2	0	0.9345
rs1806	HNF1B	MA0153.1	68.8	68.8	0	0.9055
rs1806	INSM1	MA0155.1	69.4	69.4	0	0.9131
rs1806	IRF1	MA0050.1	61.1	61.1	0	0.8711
rs1806	Myf	MA0055.1	65.1	65.1	0	0.9215
rs1806	NHLH1	MA0048.1	47.3	47.3	0	0.9503
rs1806	PBX1	MA0070.1	67.9	67.9	0	0.9007
rs1806	SRF	MA0083.1	67.2	67.2	0	0.9439
rs1806	TAL1::TCF3	MA0091.1	70.5	70.5	0	0.9553
rs1806	TEAD1	MA0090.1	56	56	0	0.8651
rs1806	Egr1	MA0162.1	73.8	73.8	0	0.8975
rs1806	FOXA1	MA0148.1	69.9	69.9	0	0.9923
rs1806	Foxq1	MA0040.1	73.7	73.7	0	0.9527
rs1806	GABPA	MA0062.2	52.3	52.3	0	0.9519
rs1806	Gata1	MA0035.2	68	68	0	0.9851
rs1806	MYC::MAX	MA0059.1	51.5	51.5	0	0.9073
rs1806	NFE2L2	MA0150.1	55	55	0	0.9327
rs1806	NFIL3	MA0025.1	67.4	67.4	0	0.9343
rs1806	NFKB1	MA0105.1	42.6	42.6	0	0.7833
rs1806	RUNX1	MA0002.2	85.3	85.3	0	0.9911
rs1806	Spz1	MA0111.1	62.7	62.7	0	0.9311
rs1806	T	MA0009.1	50.5	50.5	0	0.8531
rs1806	EBF1	MA0154.1	44.9	44.9	0	0.8871
rs1806	Hand1::Tcfe2a	MA0092.1	65.7	65.7	0	0.9453
rs1806	Klf4	MA0039.2	69.2	69.2	0	0.9655
rs1806	MAX	MA0058.1	51.5	51.5	0	0.8595
rs1806	MEF2A	MA0052.1	76.1	76.1	0	0.9397
rs1806	MIZF	MA0131.1	70.9	70.9	0	0.9651
rs1806	Myc	MA0147.1	55.3	55.3	0	0.9779
rs1806	Mycn	MA0104.2	52.6	52.6	0	0.9749
rs1806	NF-kappaB	MA0061.1	52.8	52.8	0	0.8945
rs1806	REL	MA0101.1	64.9	64.9	0	0.9567
rs1806	RELA	MA0107.1	51.2	51.2	0	0.8911
rs1806	RORA_1	MA0071.1	61	61	0	0.8809
rs1806	SP1	MA0079.2	55.2	55.2	0	0.9063
rs1806	Stat3	MA0144.1	52.4	52.4	0	0.9695
rs1806	ELK4	MA0076.1	59.8	59.8	0	0.8943
rs1806	Sox17	MA0078.1	58.2	58.2	0	0.9271
rs1806	CREB1	MA0018.2	71.1	71.1	0	0.9473
rs1806	E2F1	MA0024.1	52.6	52.6	0	0.8547
rs1806	FEV	MA0156.1	63.5	63.5	0	0.8837
rs1806	FOXD1	MA0031.1	60.8	60.8	0	0.9089
rs1806	FOXO3	MA0157.1	61.8	61.8	0	0.9647
rs1806	NR4A2	MA0160.1	74	74	0	0.9127
rs1806	NKX3-1	MA0124.1	58.4	58.4	0	0.9121
rs1806	Nr2e3	MA0164.1	46.5	46.5	0	0.7967
rs1806	Sox5	MA0087.1	55.3	55.3	0	0.9531
rs1806	USF1	MA0093.1	49	49	0	0.8675
rs1806	Arnt	MA0004.1	50.7	50.7	0	0.7981
rs2735199	Ar	MA0007.1	73.3	73.3	0	0.9299
rs2735199	CTCF	MA0139.1	60	60	0	0.9799
rs2735199	ESR1	MA0112.2	58.2	58.2	0	0.9795
rs2735199	ESR2	MA0258.1	67.1	67.1	0	0.9925
rs2735199	EWSR1-FLI1	MA0149.1	53	53	0	0.8543
rs2735199	IRF2	MA0051.1	63.7	63.7	0	0.8575
rs2735199	NFYA	MA0060.1	56.9	56.9	0	0.9635
rs2735199	NR1H2::RXRA	MA0115.1	52.4	52.4	0	0.8219
rs2735199	NR3C1	MA0113.1	74.7	74.7	0	0.9211
rs2735199	PPARG	MA0066.1	61.3	61.3	0	0.9623
rs2735199	Pax4	MA0068.1	66.5	66.5	0	0.9483
rs2735199	Pax5	MA0014.1	67	67	0	0.9121
rs2735199	REST	MA0138.2	60.2	60.2	0	0.9853
rs2735199	RREB1	MA0073.1	52	52	0	0.9019
rs2735199	RXR::RAR_DR5	MA0159.1	73.9	73.9	0	0.9193
rs2735199	TP53	MA0106.1	49.8	49.8	0	0.8647
rs2735199	Tal1::Gata1	MA0140.1	62.7	62.7	0	0.9941
rs2735199	znf143	MA0088.1	58	58	0	0.8985
rs2735199	PPARG::RXRA	MA0065.2	67	67	0	0.9611
rs2735199	Pou5f1	MA0142.1	64	64	0	0.9957
rs2735199	RXRA::VDR	MA0074.1	65.6	65.6	0	0.8351
rs2735199	STAT1	MA0137.2	56.5	56.5	0	0.9761
rs2735199	Sox2	MA0143.1	61.7	61.7	0	0.9909
rs2735199	TBP	MA0108.2	65.8	65.8	0	0.9641
rs2735199	Zfp423	MA0116.1	61.1	61.1	0	0.8747
rs2735199	Evi1	MA0029.1	51.6	51.6	0	0.8599
rs2735199	FOXF2	MA0030.1	61.5	61.5	0	0.8955
rs2735199	HNF1A	MA0046.1	62.3	62.3	0	0.9711
rs2735199	NR2F1	MA0017.1	58.3	58.3	0	0.9045
rs2735199	PLAG1	MA0163.1	58.3	58.3	0	0.8535
rs2735199	Pax6	MA0069.1	63.2	63.2	0	0.9631
rs2735199	RORA_2	MA0072.1	54.8	54.8	0	0.8821
rs2735199	TLX1::NFIC	MA0119.1	54.2	54.2	0	0.8571
rs2735199	Tcfcp2l1	MA0145.1	67.6	67.6	0	0.9931
rs2735199	Zfx	MA0146.1	62.5	62.5	0	0.9495
rs2735199	Lhx3	MA0135.1	55.4	55.4	0	0.9603
rs2735199	Ddit3::Cebpa	MA0019.1	67.6	67.6	0	0.9429
rs2735199	Esrrb	MA0141.1	59.6	59.6	0	0.9557
rs2735199	FOXI1	MA0042.1	66	66	0	0.9343
rs2735199	Foxa2	MA0047.2	61.7	61.7	0	0.9479
rs2735199	Foxd3	MA0041.1	73.3	73.3	0	0.9943
rs2735199	HLF	MA0043.1	65.4	65.4	0	0.9345
rs2735199	HNF1B	MA0153.1	58.4	58.4	0	0.9055
rs2735199	INSM1	MA0155.1	53.4	53.4	0	0.9131
rs2735199	IRF1	MA0050.1	61.5	61.5	0	0.8711
rs2735199	Myf	MA0055.1	70.5	70.5	0	0.9215
rs2735199	NHLH1	MA0048.1	59.9	59.9	0	0.9503
rs2735199	PBX1	MA0070.1	50.7	50.7	0	0.9007
rs2735199	SRF	MA0083.1	46.2	46.2	0	0.9439
rs2735199	TAL1::TCF3	MA0091.1	70.1	70.1	0	0.9553
rs2735199	TEAD1	MA0090.1	72.5	72.5	0	0.8651
rs2735199	Egr1	MA0162.1	54.1	54.1	0	0.8975
rs2735199	FOXA1	MA0148.1	67.4	67.4	0	0.9923
rs2735199	Foxq1	MA0040.1	59.6	59.6	0	0.9527
rs2735199	GABPA	MA0062.2	74.1	74.1	0	0.9519
rs2735199	Gata1	MA0035.2	67.7	67.7	0	0.9851
rs2735199	MYC::MAX	MA0059.1	79.4	79.4	0	0.9073
rs2735199	NFE2L2	MA0150.1	49.4	49.4	0	0.9327
rs2735199	NFIL3	MA0025.1	68.4	68.4	0	0.9343
rs2735199	NFKB1	MA0105.1	53.5	53.5	0	0.7833
rs2735199	RUNX1	MA0002.2	72.9	72.9	0	0.9911
rs2735199	Spz1	MA0111.1	70.8	70.8	0	0.9311
rs2735199	T	MA0009.1	58.9	58.9	0	0.8531
rs2735199	EBF1	MA0154.1	43.3	43.3	0	0.8871
rs2735199	Hand1::Tcfe2a	MA0092.1	66.8	66.8	0	0.9453
rs2735199	Klf4	MA0039.2	69.9	69.9	0	0.9655
rs2735199	MAX	MA0058.1	83.7	83.7	0	0.8595
rs2735199	MEF2A	MA0052.1	55.1	55.1	0	0.9397
rs2735199	MIZF	MA0131.1	60	60	0	0.9651
rs2735199	Myc	MA0147.1	78.4	78.4	0	0.9779
rs2735199	Mycn	MA0104.2	77	77	0	0.9749
rs2735199	NF-kappaB	MA0061.1	60	60	0	0.8945
rs2735199	REL	MA0101.1	71.5	71.5	0	0.9567
rs2735199	RELA	MA0107.1	67.2	67.2	0	0.8911
rs2735199	RORA_1	MA0071.1	53	53	0	0.8809
rs2735199	SP1	MA0079.2	62	62	0	0.9063
rs2735199	Stat3	MA0144.1	49.7	49.7	0	0.9695
rs2735199	ELK4	MA0076.1	56.7	56.7	0	0.8943
rs2735199	Sox17	MA0078.1	69.5	69.5	0	0.9271
rs2735199	CREB1	MA0018.2	63.8	63.8	0	0.9473
rs2735199	E2F1	MA0024.1	49.1	49.1	0	0.8547
rs2735199	FEV	MA0156.1	58.3	58.3	0	0.8837
rs2735199	FOXD1	MA0031.1	71.5	71.5	0	0.9089
rs2735199	FOXO3	MA0157.1	80.6	80.6	0	0.9647
rs2735199	NR4A2	MA0160.1	63.9	63.9	0	0.9127
rs2735199	NKX3-1	MA0124.1	58.4	58.4	0	0.9121
rs2735199	Nr2e3	MA0164.1	69	69	0	0.7967
rs2735199	Sox5	MA0087.1	68.1	68.1	0	0.9531
rs2735199	USF1	MA0093.1	80.1	80.1	0	0.8675
rs2735199	Arnt	MA0004.1	93	93	0	0.7981
rs2846625	Ar	MA0007.1	70.3	70.3	0	0.9299
rs2846625	CTCF	MA0139.1	67.4	67.4	0	0.9799
rs2846625	ESR1	MA0112.2	60.9	60.9	0	0.9795
rs2846625	ESR2	MA0258.1	63.8	63.8	0	0.9925
rs2846625	EWSR1-FLI1	MA0149.1	48.5	48.5	0	0.8543
rs2846625	IRF2	MA0051.1	57	57	0	0.8575
rs2846625	NFYA	MA0060.1	72	72	0	0.9635
rs2846625	NR1H2::RXRA	MA0115.1	49.2	49.2	0	0.8219
rs2846625	NR3C1	MA0113.1	67.3	67.3	0	0.9211
rs2846625	PPARG	MA0066.1	59	59	0	0.9623
rs2846625	Pax4	MA0068.1	71.1	71.1	0	0.9483
rs2846625	Pax5	MA0014.1	65.8	65.8	0	0.9121
rs2846625	REST	MA0138.2	53.5	53.5	0	0.9853
rs2846625	RREB1	MA0073.1	73.9	73.9	0	0.9019
rs2846625	RXR::RAR_DR5	MA0159.1	65.2	65.2	0	0.9193
rs2846625	TP53	MA0106.1	50.2	50.2	0	0.8647
rs2846625	Tal1::Gata1	MA0140.1	64.5	64.5	0	0.9941
rs2846625	znf143	MA0088.1	67.8	67.8	0	0.8985
rs2846625	PPARG::RXRA	MA0065.2	71.9	71.9	0	0.9611
rs2846625	Pou5f1	MA0142.1	53.5	53.5	0	0.9957
rs2846625	RXRA::VDR	MA0074.1	63.9	63.9	0	0.8351
rs2846625	STAT1	MA0137.2	76.7	76.7	0	0.9761
rs2846625	Sox2	MA0143.1	56.2	56.2	0	0.9909
rs2846625	TBP	MA0108.2	64.8	64.8	0	0.9641
rs2846625	Zfp423	MA0116.1	58.1	58.1	0	0.8747
rs2846625	Evi1	MA0029.1	47.7	47.7	0	0.8599
rs2846625	FOXF2	MA0030.1	48.4	48.4	0	0.8955
rs2846625	HNF1A	MA0046.1	55	55	0	0.9711
rs2846625	NR2F1	MA0017.1	68.7	68.7	0	0.9045
rs2846625	PLAG1	MA0163.1	59.1	59.1	0	0.8535
rs2846625	Pax6	MA0069.1	56	56	0	0.9631
rs2846625	RORA_2	MA0072.1	63	63	0	0.8821
rs2846625	TLX1::NFIC	MA0119.1	59.1	59.1	0	0.8571
rs2846625	Tcfcp2l1	MA0145.1	80.1	80.1	0	0.9931
rs2846625	Zfx	MA0146.1	64.4	64.4	0	0.9495
rs2846625	Lhx3	MA0135.1	63	63	0	0.9603
rs2846625	Ddit3::Cebpa	MA0019.1	68.3	68.3	0	0.9429
rs2846625	Esrrb	MA0141.1	57.7	57.7	0	0.9557
rs2846625	FOXI1	MA0042.1	67.6	67.6	0	0.9343
rs2846625	Foxa2	MA0047.2	65.6	65.6	0	0.9479
rs2846625	Foxd3	MA0041.1	67.4	67.4	0	0.9943
rs2846625	HLF	MA0043.1	54.7	54.7	0	0.9345
rs2846625	HNF1B	MA0153.1	47	47	0	0.9055
rs2846625	INSM1	MA0155.1	78	78	0	0.9131
rs2846625	IRF1	MA0050.1	64.5	64.5	0	0.8711
rs2846625	Myf	MA0055.1	66.7	66.7	0	0.9215
rs2846625	NHLH1	MA0048.1	56.8	56.8	0	0.9503
rs2846625	PBX1	MA0070.1	66.9	66.9	0	0.9007
rs2846625	SRF	MA0083.1	46.1	46.1	0	0.9439
rs2846625	TAL1::TCF3	MA0091.1	56.9	56.9	0	0.9553
rs2846625	TEAD1	MA0090.1	62.6	62.6	0	0.8651
rs2846625	Egr1	MA0162.1	81.5	81.5	0	0.8975
rs2846625	FOXA1	MA0148.1	67.3	67.3	0	0.9923
rs2846625	Foxq1	MA0040.1	53.9	53.9	0	0.9527
rs2846625	GABPA	MA0062.2	75.6	75.6	0	0.9519
rs2846625	Gata1	MA0035.2	61	61	0	0.9851
rs2846625	MYC::MAX	MA0059.1	63.4	63.4	0	0.9073
rs2846625	NFE2L2	MA0150.1	57.7	57.7	0	0.9327
rs2846625	NFIL3	MA0025.1	51.3	51.3	0	0.9343
rs2846625	NFKB1	MA0105.1	51.9	51.9	0	0.7833
rs2846625	RUNX1	MA0002.2	75.5	75.5	0	0.9911
rs2846625	Spz1	MA0111.1	61.1	61.1	0	0.9311
rs2846625	T	MA0009.1	61.8	61.8	0	0.8531
rs2846625	EBF1	MA0154.1	64.4	64.4	0	0.8871
rs2846625	Hand1::Tcfe2a	MA0092.1	72	72	0	0.9453
rs2846625	Klf4	MA0039.2	89.4	89.4	0	0.9655
rs2846625	MAX	MA0058.1	55.7	55.7	0	0.8595
rs2846625	MEF2A	MA0052.1	51.4	51.4	0	0.9397
rs2846625	MIZF	MA0131.1	55.6	55.6	0	0.9651
rs2846625	Myc	MA0147.1	62.9	62.9	0	0.9779
rs2846625	Mycn	MA0104.2	62	62	0	0.9749
rs2846625	NF-kappaB	MA0061.1	56.4	56.4	0	0.8945
rs2846625	REL	MA0101.1	53.2	53.2	0	0.9567
rs2846625	RELA	MA0107.1	53.8	53.8	0	0.8911
rs2846625	RORA_1	MA0071.1	56.5	56.5	0	0.8809
rs2846625	SP1	MA0079.2	79	79	0	0.9063
rs2846625	Stat3	MA0144.1	70.8	70.8	0	0.9695
rs2846625	ELK4	MA0076.1	69.3	69.3	0	0.8943
rs2846625	Sox17	MA0078.1	57.8	57.8	0	0.9271
rs2846625	CREB1	MA0018.2	51.2	51.2	0	0.9473
rs2846625	E2F1	MA0024.1	52.6	52.6	0	0.8547
rs2846625	FEV	MA0156.1	73.4	73.4	0	0.8837
rs2846625	FOXD1	MA0031.1	45.2	45.2	0	0.9089
rs2846625	FOXO3	MA0157.1	59.4	59.4	0	0.9647
rs2846625	NR4A2	MA0160.1	51	51	0	0.9127
rs2846625	NKX3-1	MA0124.1	48.5	48.5	0	0.9121
rs2846625	Nr2e3	MA0164.1	41.4	41.4	0	0.7967
rs2846625	Sox5	MA0087.1	55.7	55.7	0	0.9531
rs2846625	USF1	MA0093.1	53.7	53.7	0	0.8675
rs2846625	Arnt	MA0004.1	54.4	54.4	0	0.7981
rs2846629	Ar	MA0007.1	73.4	73.4	0	0.9299
rs2846629	CTCF	MA0139.1	64	64	0	0.9799
rs2846629	ESR1	MA0112.2	65.2	65.2	0	0.9795
rs2846629	ESR2	MA0258.1	77.4	77.4	0	0.9925
rs2846629	EWSR1-FLI1	MA0149.1	49.5	49.5	0	0.8543
rs2846629	IRF2	MA0051.1	58.6	58.6	0	0.8575
rs2846629	NFYA	MA0060.1	57.7	57.7	0	0.9635
rs2846629	NR1H2::RXRA	MA0115.1	66.6	66.6	0	0.8219
rs2846629	NR3C1	MA0113.1	67.5	67.5	0	0.9211
rs2846629	PPARG	MA0066.1	66	66	0	0.9623
rs2846629	Pax4	MA0068.1	62.9	62.9	0	0.9483
rs2846629	Pax5	MA0014.1	73.7	73.7	0	0.9121
rs2846629	REST	MA0138.2	54.9	54.9	0	0.9853
rs2846629	RREB1	MA0073.1	52.2	52.2	0	0.9019
rs2846629	RXR::RAR_DR5	MA0159.1	65.1	65.1	0	0.9193
rs2846629	TP53	MA0106.1	47.2	47.2	0	0.8647
rs2846629	Tal1::Gata1	MA0140.1	71.2	71.2	0	0.9941
rs2846629	znf143	MA0088.1	65	65	0	0.8985
rs2846629	PPARG::RXRA	MA0065.2	71	71	0	0.9611
rs2846629	Pou5f1	MA0142.1	72.4	72.4	0	0.9957
rs2846629	RXRA::VDR	MA0074.1	60.5	60.5	0	0.8351
rs2846629	STAT1	MA0137.2	59.5	59.5	0	0.9761
rs2846629	Sox2	MA0143.1	74.3	74.3	0	0.9909
rs2846629	TBP	MA0108.2	66.4	66.4	0	0.9641
rs2846629	Zfp423	MA0116.1	72.2	72.2	0	0.8747
rs2846629	Evi1	MA0029.1	60.5	60.5	0	0.8599
rs2846629	FOXF2	MA0030.1	71.1	71.1	0	0.8955
rs2846629	HNF1A	MA0046.1	68.4	68.4	0	0.9711
rs2846629	NR2F1	MA0017.1	76.7	76.7	0	0.9045
rs2846629	PLAG1	MA0163.1	62.3	62.3	0	0.8535
rs2846629	Pax6	MA0069.1	64.4	64.4	0	0.9631
rs2846629	RORA_2	MA0072.1	58.2	58.2	0	0.8821
rs2846629	TLX1::NFIC	MA0119.1	55.4	55.4	0	0.8571
rs2846629	Tcfcp2l1	MA0145.1	64.1	64.1	0	0.9931
rs2846629	Zfx	MA0146.1	68.5	68.5	0	0.9495
rs2846629	Lhx3	MA0135.1	64	64	0	0.9603
rs2846629	Ddit3::Cebpa	MA0019.1	57.9	57.9	0	0.9429
rs2846629	Esrrb	MA0141.1	72.3	72.3	0	0.9557
rs2846629	FOXI1	MA0042.1	54.4	54.4	0	0.9343
rs2846629	Foxa2	MA0047.2	65.2	65.2	0	0.9479
rs2846629	Foxd3	MA0041.1	67.8	67.8	0	0.9943
rs2846629	HLF	MA0043.1	67.8	67.8	0	0.9345
rs2846629	HNF1B	MA0153.1	64.8	64.8	0	0.9055
rs2846629	INSM1	MA0155.1	67.8	67.8	0	0.9131
rs2846629	IRF1	MA0050.1	64.4	64.4	0	0.8711
rs2846629	Myf	MA0055.1	57.1	57.1	0	0.9215
rs2846629	NHLH1	MA0048.1	46.1	46.1	0	0.9503
rs2846629	PBX1	MA0070.1	61.2	61.2	0	0.9007
rs2846629	SRF	MA0083.1	48.9	48.9	0	0.9439
rs2846629	TAL1::TCF3	MA0091.1	55.3	55.3	0	0.9553
rs2846629	TEAD1	MA0090.1	46.5	46.5	0	0.8651
rs2846629	Egr1	MA0162.1	70.5	70.5	0	0.8975
rs2846629	FOXA1	MA0148.1	65.6	65.6	0	0.9923
rs2846629	Foxq1	MA0040.1	55.5	55.5	0	0.9527
rs2846629	GABPA	MA0062.2	59.3	59.3	0	0.9519
rs2846629	Gata1	MA0035.2	68.2	68.2	0	0.9851
rs2846629	MYC::MAX	MA0059.1	61.1	61.1	0	0.9073
rs2846629	NFE2L2	MA0150.1	59.9	59.9	0	0.9327
rs2846629	NFIL3	MA0025.1	59.1	59.1	0	0.9343
rs2846629	NFKB1	MA0105.1	50.3	50.3	0	0.7833
rs2846629	RUNX1	MA0002.2	71	71	0	0.9911
rs2846629	Spz1	MA0111.1	58.6	58.6	0	0.9311
rs2846629	T	MA0009.1	56.1	56.1	0	0.8531
rs2846629	EBF1	MA0154.1	59.4	59.4	0	0.8871
rs2846629	Hand1::Tcfe2a	MA0092.1	63.4	63.4	0	0.9453
rs2846629	Klf4	MA0039.2	57.6	57.6	0	0.9655
rs2846629	MAX	MA0058.1	64.2	64.2	0	0.8595
rs2846629	MEF2A	MA0052.1	52.7	52.7	0	0.9397
rs2846629	MIZF	MA0131.1	65.5	65.5	0	0.9651
rs2846629	Myc	MA0147.1	73.4	73.4	0	0.9779
rs2846629	Mycn	MA0104.2	75.1	75.1	0	0.9749
rs2846629	NF-kappaB	MA0061.1	63.2	63.2	0	0.8945
rs2846629	REL	MA0101.1	60.6	60.6	0	0.9567
rs2846629	RELA	MA0107.1	54.9	54.9	0	0.8911
rs2846629	RORA_1	MA0071.1	77	77	0	0.8809
rs2846629	SP1	MA0079.2	50.6	50.6	0	0.9063
rs2846629	Stat3	MA0144.1	57.8	57.8	0	0.9695
rs2846629	ELK4	MA0076.1	61.6	61.6	0	0.8943
rs2846629	Sox17	MA0078.1	83.1	83.1	0	0.9271
rs2846629	CREB1	MA0018.2	62.1	62.1	0	0.9473
rs2846629	E2F1	MA0024.1	61.1	61.1	0	0.8547
rs2846629	FEV	MA0156.1	62.1	62.1	0	0.8837
rs2846629	FOXD1	MA0031.1	61	61	0	0.9089
rs2846629	FOXO3	MA0157.1	52.2	52.2	0	0.9647
rs2846629	NR4A2	MA0160.1	77	77	0	0.9127
rs2846629	NKX3-1	MA0124.1	54.8	54.8	0	0.9121
rs2846629	Nr2e3	MA0164.1	65.1	65.1	0	0.7967
rs2846629	Sox5	MA0087.1	68.2	68.2	0	0.9531
rs2846629	USF1	MA0093.1	69.2	69.2	0	0.8675
rs2846629	Arnt	MA0004.1	76.4	76.4	0	0.7981
rs3018331	Ar	MA0007.1	56.2	56.5	0.3	0.8525
rs3018331	CTCF	MA0139.1	57.7	53.5	-4.2	0.1948
rs3018331	ESR1	MA0112.2	54.7	55.6	0.9	0.7435
rs3018331	ESR2	MA0258.1	65	61.8	-3.2	0.3234
rs3018331	EWSR1-FLI1	MA0149.1	48.2	47.3	-0.9	0.6491
rs3018331	IRF2	MA0051.1	73	67.3	-5.7	0.1604
rs3018331	NFYA	MA0060.1	71.2	71	-0.2	0.9507
rs3018331	NR1H2::RXRA	MA0115.1	44.3	48.2	3.9	0.3554
rs3018331	NR3C1	MA0113.1	62.4	60.8	-1.6	0.5949
rs3018331	PPARG	MA0066.1	61.9	55.7	-6.2	0.05779
rs3018331	Pax4	MA0068.1	64.3	63	-1.3	0.5365
rs3018331	Pax5	MA0014.1	59.7	58.6	-1.1	0.7195
rs3018331	REST	MA0138.2	57.4	54.1	-3.3	0.3234
rs3018331	RREB1	MA0073.1	55.4	52.7	-2.7	0.5593
rs3018331	RXR::RAR_DR5	MA0159.1	55.5	57.9	2.4	0.4684
rs3018331	TP53	MA0106.1	54.9	52.8	-2.1	0.5597
rs3018331	Tal1::Gata1	MA0140.1	69.1	68.4	-0.7	0.7179
rs3018331	znf143	MA0088.1	59	62.1	3.1	0.3022
rs3018331	PPARG::RXRA	MA0065.2	59	58	-1	0.8363
rs3018331	Pou5f1	MA0142.1	68.4	69.2	0.8	0.8745
rs3018331	RXRA::VDR	MA0074.1	50.1	52.3	2.2	0.5773
rs3018331	STAT1	MA0137.2	59.2	61	1.8	0.5111
rs3018331	Sox2	MA0143.1	69.6	70.5	0.9	0.8235
rs3018331	TBP	MA0108.2	70.6	69.6	-1	0.7811
rs3018331	Zfp423	MA0116.1	54.4	54.8	0.4	0.7803
rs3018331	Evi1	MA0029.1	59.4	61.1	1.7	0.6443
rs3018331	FOXF2	MA0030.1	68	78.1	10.1	0.0404
rs3018331	HNF1A	MA0046.1	73.1	73.1	0	0.9711
rs3018331	NR2F1	MA0017.1	60.5	60.1	-0.4	0.8681
rs3018331	PLAG1	MA0163.1	52.2	44.9	-7.3	0.1904
rs3018331	Pax6	MA0069.1	60.4	67.4	7	0.1012
rs3018331	RORA_2	MA0072.1	58	60.4	2.4	0.5403
rs3018331	TLX1::NFIC	MA0119.1	43.4	42.3	-1.1	0.7449
rs3018331	Tcfcp2l1	MA0145.1	64.9	63.5	-1.4	0.6859
rs3018331	Zfx	MA0146.1	61.9	61.9	0	0.9495
rs3018331	Lhx3	MA0135.1	67.9	70.2	2.3	0.6597
rs3018331	Ddit3::Cebpa	MA0019.1	63.8	60.8	-3	0.5433
rs3018331	Esrrb	MA0141.1	60.3	63.1	2.8	0.5147
rs3018331	FOXI1	MA0042.1	62.8	73.8	11	0.0046
rs3018331	Foxa2	MA0047.2	69.7	71.6	1.9	0.7363
rs3018331	Foxd3	MA0041.1	63.2	69	5.8	0.3262
rs3018331	HLF	MA0043.1	62.4	63	0.6	0.8831
rs3018331	HNF1B	MA0153.1	66.3	75.3	9	0.0492
rs3018331	INSM1	MA0155.1	72.5	63.4	-9.1	0.07059
rs3018331	IRF1	MA0050.1	77.6	71.5	-6.1	0.2924
rs3018331	Myf	MA0055.1	70.5	61.4	-9.1	0.09579
rs3018331	NHLH1	MA0048.1	64.8	66.2	1.4	0.7015
rs3018331	PBX1	MA0070.1	62.5	72.4	9.9	0.08939
rs3018331	SRF	MA0083.1	51.8	52.6	0.8	0.8795
rs3018331	TAL1::TCF3	MA0091.1	56.4	55.7	-0.7	0.8323
rs3018331	TEAD1	MA0090.1	52.4	58.1	5.7	0.3308
rs3018331	Egr1	MA0162.1	60.8	50.7	-10.1	0.1298
rs3018331	FOXA1	MA0148.1	62.5	73.2	10.7	0.05899
rs3018331	Foxq1	MA0040.1	59.2	67.8	8.6	0.205
rs3018331	GABPA	MA0062.2	52.6	46.9	-5.7	0.324
rs3018331	Gata1	MA0035.2	85.4	85.8	0.4	0.9215
rs3018331	MYC::MAX	MA0059.1	53.3	48.5	-4.8	0.4528
rs3018331	NFE2L2	MA0150.1	68.8	79.3	10.5	0.0472
rs3018331	NFIL3	MA0025.1	60.7	61.7	1	0.8135
rs3018331	NFKB1	MA0105.1	55.8	46.2	-9.6	0.1852
rs3018331	RUNX1	MA0002.2	92.3	84.2	-8.1	0.2028
rs3018331	Spz1	MA0111.1	70.5	73.4	2.9	0.6111
rs3018331	T	MA0009.1	59.8	59.8	0	0.8531
rs3018331	EBF1	MA0154.1	63	55.3	-7.7	0.2434
rs3018331	Hand1::Tcfe2a	MA0092.1	70.2	75.2	5	0.4088
rs3018331	Klf4	MA0039.2	76.2	70	-6.2	0.4338
rs3018331	MAX	MA0058.1	62.4	61.1	-1.3	0.7951
rs3018331	MEF2A	MA0052.1	53	63.1	10.1	0.125
rs3018331	MIZF	MA0131.1	57.8	51.9	-5.9	0.4188
rs3018331	Myc	MA0147.1	58.2	56.2	-2	0.7665
rs3018331	Mycn	MA0104.2	54.2	54.2	0	0.9749
rs3018331	NF-kappaB	MA0061.1	65.1	57.2	-7.9	0.3306
rs3018331	REL	MA0101.1	71.4	66.1	-5.3	0.3774
rs3018331	RELA	MA0107.1	64.7	57	-7.7	0.2908
rs3018331	RORA_1	MA0071.1	60.6	60.6	0	0.8809
rs3018331	SP1	MA0079.2	52.2	56.3	4.1	0.5613
rs3018331	Stat3	MA0144.1	57.3	58.3	1	0.8371
rs3018331	ELK4	MA0076.1	49.7	44.8	-4.9	0.496
rs3018331	Sox17	MA0078.1	60.2	69.6	9.4	0.3022
rs3018331	CREB1	MA0018.2	67.3	59.4	-7.9	0.366
rs3018331	E2F1	MA0024.1	61.6	49.6	-12	0.2552
rs3018331	FEV	MA0156.1	56.1	42.3	-13.8	0.06839
rs3018331	FOXD1	MA0031.1	59.4	70.1	10.7	0.283
rs3018331	FOXO3	MA0157.1	63.4	76.6	13.2	0.05639
rs3018331	NR4A2	MA0160.1	65.9	65.9	0	0.9127
rs3018331	NKX3-1	MA0124.1	55	58.4	3.4	0.6919
rs3018331	Nr2e3	MA0164.1	48.7	34.4	-14.3	0.2488
rs3018331	Sox5	MA0087.1	58.7	58.7	0	0.9531
rs3018331	USF1	MA0093.1	58.2	53.8	-4.4	0.5893
rs3018331	Arnt	MA0004.1	32.6	37.5	4.9	0.6537
rs4938489	Ar	MA0007.1	63.6	63.6	0	0.9299
rs4938489	CTCF	MA0139.1	70.4	70.4	0	0.9799
rs4938489	ESR1	MA0112.2	60.2	60.2	0	0.9795
rs4938489	ESR2	MA0258.1	70.5	70.5	0	0.9925
rs4938489	EWSR1-FLI1	MA0149.1	59.4	59.4	0	0.8543
rs4938489	IRF2	MA0051.1	57.7	57.7	0	0.8575
rs4938489	NFYA	MA0060.1	76.3	76.3	0	0.9635
rs4938489	NR1H2::RXRA	MA0115.1	45.2	45.2	0	0.8219
rs4938489	NR3C1	MA0113.1	72.7	72.7	0	0.9211
rs4938489	PPARG	MA0066.1	58.2	58.2	0	0.9623
rs4938489	Pax4	MA0068.1	51.2	51.2	0	0.9483
rs4938489	Pax5	MA0014.1	66.7	66.7	0	0.9121
rs4938489	REST	MA0138.2	47.6	47.6	0	0.9853
rs4938489	RREB1	MA0073.1	59.8	59.8	0	0.9019
rs4938489	RXR::RAR_DR5	MA0159.1	59	59	0	0.9193
rs4938489	TP53	MA0106.1	46.6	46.6	0	0.8647
rs4938489	Tal1::Gata1	MA0140.1	57.5	57.5	0	0.9941
rs4938489	znf143	MA0088.1	69.2	69.2	0	0.8985
rs4938489	PPARG::RXRA	MA0065.2	64.2	64.2	0	0.9611
rs4938489	Pou5f1	MA0142.1	65	65	0	0.9957
rs4938489	RXRA::VDR	MA0074.1	57.6	57.6	0	0.8351
rs4938489	STAT1	MA0137.2	50.5	50.5	0	0.9761
rs4938489	Sox2	MA0143.1	71.5	71.5	0	0.9909
rs4938489	TBP	MA0108.2	68.7	68.7	0	0.9641
rs4938489	Zfp423	MA0116.1	82.3	82.3	0	0.8747
rs4938489	Evi1	MA0029.1	57.5	57.5	0	0.8599
rs4938489	FOXF2	MA0030.1	62	62	0	0.8955
rs4938489	HNF1A	MA0046.1	60.7	60.7	0	0.9711
rs4938489	NR2F1	MA0017.1	59.7	59.7	0	0.9045
rs4938489	PLAG1	MA0163.1	60.7	60.7	0	0.8535
rs4938489	Pax6	MA0069.1	66.9	66.9	0	0.9631
rs4938489	RORA_2	MA0072.1	54.7	54.7	0	0.8821
rs4938489	TLX1::NFIC	MA0119.1	58.2	58.2	0	0.8571
rs4938489	Tcfcp2l1	MA0145.1	71.8	71.8	0	0.9931
rs4938489	Zfx	MA0146.1	63.4	63.4	0	0.9495
rs4938489	Lhx3	MA0135.1	63.5	63.5	0	0.9603
rs4938489	Ddit3::Cebpa	MA0019.1	65.2	65.2	0	0.9429
rs4938489	Esrrb	MA0141.1	55.2	55.2	0	0.9557
rs4938489	FOXI1	MA0042.1	58.6	58.6	0	0.9343
rs4938489	Foxa2	MA0047.2	69.1	69.1	0	0.9479
rs4938489	Foxd3	MA0041.1	66	66	0	0.9943
rs4938489	HLF	MA0043.1	72	72	0	0.9345
rs4938489	HNF1B	MA0153.1	52.3	52.3	0	0.9055
rs4938489	INSM1	MA0155.1	63.4	63.4	0	0.9131
rs4938489	IRF1	MA0050.1	62	62	0	0.8711
rs4938489	Myf	MA0055.1	53.7	53.7	0	0.9215
rs4938489	NHLH1	MA0048.1	50.7	50.7	0	0.9503
rs4938489	PBX1	MA0070.1	57	57	0	0.9007
rs4938489	SRF	MA0083.1	64	64	0	0.9439
rs4938489	TAL1::TCF3	MA0091.1	64.3	64.3	0	0.9553
rs4938489	TEAD1	MA0090.1	62.2	62.2	0	0.8651
rs4938489	Egr1	MA0162.1	63.6	63.6	0	0.8975
rs4938489	FOXA1	MA0148.1	71.4	71.4	0	0.9923
rs4938489	Foxq1	MA0040.1	58.4	58.4	0	0.9527
rs4938489	GABPA	MA0062.2	62.4	62.4	0	0.9519
rs4938489	Gata1	MA0035.2	63.2	63.2	0	0.9851
rs4938489	MYC::MAX	MA0059.1	58	58	0	0.9073
rs4938489	NFE2L2	MA0150.1	56.9	56.9	0	0.9327
rs4938489	NFIL3	MA0025.1	57.1	57.1	0	0.9343
rs4938489	NFKB1	MA0105.1	54.3	54.3	0	0.7833
rs4938489	RUNX1	MA0002.2	64.7	64.7	0	0.9911
rs4938489	Spz1	MA0111.1	64.3	64.3	0	0.9311
rs4938489	T	MA0009.1	57.4	57.4	0	0.8531
rs4938489	EBF1	MA0154.1	48.3	48.3	0	0.8871
rs4938489	Hand1::Tcfe2a	MA0092.1	63.6	63.6	0	0.9453
rs4938489	Klf4	MA0039.2	64.6	64.6	0	0.9655
rs4938489	MAX	MA0058.1	55.7	55.7	0	0.8595
rs4938489	MEF2A	MA0052.1	44.7	44.7	0	0.9397
rs4938489	MIZF	MA0131.1	62.8	62.8	0	0.9651
rs4938489	Myc	MA0147.1	68	68	0	0.9779
rs4938489	Mycn	MA0104.2	66.4	66.4	0	0.9749
rs4938489	NF-kappaB	MA0061.1	64.7	64.7	0	0.8945
rs4938489	REL	MA0101.1	61.6	61.6	0	0.9567
rs4938489	RELA	MA0107.1	60.9	60.9	0	0.8911
rs4938489	RORA_1	MA0071.1	63.1	63.1	0	0.8809
rs4938489	SP1	MA0079.2	66.2	66.2	0	0.9063
rs4938489	Stat3	MA0144.1	46.4	46.4	0	0.9695
rs4938489	ELK4	MA0076.1	62.4	62.4	0	0.8943
rs4938489	Sox17	MA0078.1	77.6	77.6	0	0.9271
rs4938489	CREB1	MA0018.2	68.7	68.7	0	0.9473
rs4938489	E2F1	MA0024.1	55.4	55.4	0	0.8547
rs4938489	FEV	MA0156.1	66.9	66.9	0	0.8837
rs4938489	FOXD1	MA0031.1	60.8	60.8	0	0.9089
rs4938489	FOXO3	MA0157.1	54.7	54.7	0	0.9647
rs4938489	NR4A2	MA0160.1	69.2	69.2	0	0.9127
rs4938489	NKX3-1	MA0124.1	55	55	0	0.9121
rs4938489	Nr2e3	MA0164.1	64.2	64.2	0	0.7967
rs4938489	Sox5	MA0087.1	59	59	0	0.9531
rs4938489	USF1	MA0093.1	45.8	45.8	0	0.8675
rs4938489	Arnt	MA0004.1	42.6	42.6	0	0.7981
rs4938490	Ar	MA0007.1	59.6	59.6	0	0.9299
rs4938490	CTCF	MA0139.1	65.4	65.4	0	0.9799
rs4938490	ESR1	MA0112.2	61.5	61.5	0	0.9795
rs4938490	ESR2	MA0258.1	69.6	69.6	0	0.9925
rs4938490	EWSR1-FLI1	MA0149.1	48.4	48.4	0	0.8543
rs4938490	IRF2	MA0051.1	57.6	57.6	0	0.8575
rs4938490	NFYA	MA0060.1	62.3	62.3	0	0.9635
rs4938490	NR1H2::RXRA	MA0115.1	54.1	54.1	0	0.8219
rs4938490	NR3C1	MA0113.1	61.1	61.1	0	0.9211
rs4938490	PPARG	MA0066.1	54.2	54.2	0	0.9623
rs4938490	Pax4	MA0068.1	67.1	67.1	0	0.9483
rs4938490	Pax5	MA0014.1	72	72	0	0.9121
rs4938490	REST	MA0138.2	46.6	46.6	0	0.9853
rs4938490	RREB1	MA0073.1	75.2	75.2	0	0.9019
rs4938490	RXR::RAR_DR5	MA0159.1	64.3	64.3	0	0.9193
rs4938490	TP53	MA0106.1	52	52	0	0.8647
rs4938490	Tal1::Gata1	MA0140.1	62.6	62.6	0	0.9941
rs4938490	znf143	MA0088.1	65.8	65.8	0	0.8985
rs4938490	PPARG::RXRA	MA0065.2	73.6	73.6	0	0.9611
rs4938490	Pou5f1	MA0142.1	71.7	71.7	0	0.9957
rs4938490	RXRA::VDR	MA0074.1	51.7	51.7	0	0.8351
rs4938490	STAT1	MA0137.2	68	68	0	0.9761
rs4938490	Sox2	MA0143.1	76.6	76.6	0	0.9909
rs4938490	TBP	MA0108.2	67.2	67.2	0	0.9641
rs4938490	Zfp423	MA0116.1	59.1	59.1	0	0.8747
rs4938490	Evi1	MA0029.1	47.2	47.2	0	0.8599
rs4938490	FOXF2	MA0030.1	56.9	56.9	0	0.8955
rs4938490	HNF1A	MA0046.1	49.7	49.7	0	0.9711
rs4938490	NR2F1	MA0017.1	62.7	62.7	0	0.9045
rs4938490	PLAG1	MA0163.1	71.2	71.2	0	0.8535
rs4938490	Pax6	MA0069.1	56.8	56.8	0	0.9631
rs4938490	RORA_2	MA0072.1	57.4	57.4	0	0.8821
rs4938490	TLX1::NFIC	MA0119.1	55.4	55.4	0	0.8571
rs4938490	Tcfcp2l1	MA0145.1	63.2	63.2	0	0.9931
rs4938490	Zfx	MA0146.1	67.4	67.4	0	0.9495
rs4938490	Lhx3	MA0135.1	49.2	49.2	0	0.9603
rs4938490	Ddit3::Cebpa	MA0019.1	56.6	56.6	0	0.9429
rs4938490	Esrrb	MA0141.1	71.6	71.6	0	0.9557
rs4938490	FOXI1	MA0042.1	60.7	60.7	0	0.9343
rs4938490	Foxa2	MA0047.2	56.5	56.5	0	0.9479
rs4938490	Foxd3	MA0041.1	57.7	57.7	0	0.9943
rs4938490	HLF	MA0043.1	62.8	62.8	0	0.9345
rs4938490	HNF1B	MA0153.1	49.8	49.8	0	0.9055
rs4938490	INSM1	MA0155.1	87.4	87.4	0	0.9131
rs4938490	IRF1	MA0050.1	60	60	0	0.8711
rs4938490	Myf	MA0055.1	59.8	59.8	0	0.9215
rs4938490	NHLH1	MA0048.1	50.5	50.5	0	0.9503
rs4938490	PBX1	MA0070.1	57.9	57.9	0	0.9007
rs4938490	SRF	MA0083.1	60.5	60.5	0	0.9439
rs4938490	TAL1::TCF3	MA0091.1	52.1	52.1	0	0.9553
rs4938490	TEAD1	MA0090.1	67.8	67.8	0	0.8651
rs4938490	Egr1	MA0162.1	71.1	71.1	0	0.8975
rs4938490	FOXA1	MA0148.1	57.5	57.5	0	0.9923
rs4938490	Foxq1	MA0040.1	56.3	56.3	0	0.9527
rs4938490	GABPA	MA0062.2	56	56	0	0.9519
rs4938490	Gata1	MA0035.2	66.8	66.8	0	0.9851
rs4938490	MYC::MAX	MA0059.1	51.3	51.3	0	0.9073
rs4938490	NFE2L2	MA0150.1	63.1	63.1	0	0.9327
rs4938490	NFIL3	MA0025.1	73.4	73.4	0	0.9343
rs4938490	NFKB1	MA0105.1	54.1	54.1	0	0.7833
rs4938490	RUNX1	MA0002.2	70.4	70.4	0	0.9911
rs4938490	Spz1	MA0111.1	67	67	0	0.9311
rs4938490	T	MA0009.1	57.9	57.9	0	0.8531
rs4938490	EBF1	MA0154.1	61.2	61.2	0	0.8871
rs4938490	Hand1::Tcfe2a	MA0092.1	60.4	60.4	0	0.9453
rs4938490	Klf4	MA0039.2	77.3	77.3	0	0.9655
rs4938490	MAX	MA0058.1	54.9	54.9	0	0.8595
rs4938490	MEF2A	MA0052.1	67.9	67.9	0	0.9397
rs4938490	MIZF	MA0131.1	56.3	56.3	0	0.9651
rs4938490	Myc	MA0147.1	52.1	52.1	0	0.9779
rs4938490	Mycn	MA0104.2	53.5	53.5	0	0.9749
rs4938490	NF-kappaB	MA0061.1	47.7	47.7	0	0.8945
rs4938490	REL	MA0101.1	53.5	53.5	0	0.9567
rs4938490	RELA	MA0107.1	45.8	45.8	0	0.8911
rs4938490	RORA_1	MA0071.1	59.9	59.9	0	0.8809
rs4938490	SP1	MA0079.2	82.4	82.4	0	0.9063
rs4938490	Stat3	MA0144.1	64.6	64.6	0	0.9695
rs4938490	ELK4	MA0076.1	69.3	69.3	0	0.8943
rs4938490	Sox17	MA0078.1	54	54	0	0.9271
rs4938490	CREB1	MA0018.2	64.9	64.9	0	0.9473
rs4938490	E2F1	MA0024.1	66.6	66.6	0	0.8547
rs4938490	FEV	MA0156.1	55.7	55.7	0	0.8837
rs4938490	FOXD1	MA0031.1	56.7	56.7	0	0.9089
rs4938490	FOXO3	MA0157.1	48.3	48.3	0	0.9647
rs4938490	NR4A2	MA0160.1	59.6	59.6	0	0.9127
rs4938490	NKX3-1	MA0124.1	48.3	48.3	0	0.9121
rs4938490	Nr2e3	MA0164.1	41.4	41.4	0	0.7967
rs4938490	Sox5	MA0087.1	39.6	39.6	0	0.9531
rs4938490	USF1	MA0093.1	56.7	56.7	0	0.8675
rs4938490	Arnt	MA0004.1	50.5	50.5	0	0.7981
rs530493	Ar	MA0007.1	69.3	72	2.7	0.2764
rs530493	CTCF	MA0139.1	59	65.7	6.7	0.0442
rs530493	ESR1	MA0112.2	53.8	60.2	6.4	0.0382
rs530493	ESR2	MA0258.1	66.2	71.5	5.3	0.1034
rs530493	EWSR1-FLI1	MA0149.1	50.4	44.7	-5.7	0.0478
rs530493	IRF2	MA0051.1	62.6	62.6	0	0.8575
rs530493	NFYA	MA0060.1	58	55.3	-2.7	0.41
rs530493	NR1H2::RXRA	MA0115.1	54.8	54.8	0	0.8219
rs530493	NR3C1	MA0113.1	75.1	76.3	1.2	0.6819
rs530493	PPARG	MA0066.1	57.9	64.1	6.2	0.04
rs530493	Pax4	MA0068.1	68.1	68.5	0.4	0.8531
rs530493	Pax5	MA0014.1	59.9	57.8	-2.1	0.4926
rs530493	REST	MA0138.2	52.8	50.5	-2.3	0.4452
rs530493	RREB1	MA0073.1	51.8	55.2	3.4	0.3812
rs530493	RXR::RAR_DR5	MA0159.1	57.1	56.6	-0.5	0.8513
rs530493	TP53	MA0106.1	48.2	49.6	1.4	0.6347
rs530493	Tal1::Gata1	MA0140.1	75.7	67.7	-8	0.09199
rs530493	znf143	MA0088.1	62.1	68.6	6.5	0.0294
rs530493	PPARG::RXRA	MA0065.2	60	62.7	2.7	0.4498
rs530493	Pou5f1	MA0142.1	69.7	71.1	1.4	0.7703
rs530493	RXRA::VDR	MA0074.1	55	58.6	3.6	0.3922
rs530493	STAT1	MA0137.2	65.8	66.1	0.3	0.8731
rs530493	Sox2	MA0143.1	67.9	69.8	1.9	0.7003
rs530493	TBP	MA0108.2	67.7	67.7	0	0.9641
rs530493	Zfp423	MA0116.1	49.3	52.8	3.5	0.4514
rs530493	Evi1	MA0029.1	75.6	75.6	0	0.8599
rs530493	FOXF2	MA0030.1	64.4	65.3	0.9	0.7865
rs530493	HNF1A	MA0046.1	73.7	73.7	0	0.9711
rs530493	NR2F1	MA0017.1	59.9	58.4	-1.5	0.7259
rs530493	PLAG1	MA0163.1	45.1	48.4	3.3	0.4862
rs530493	Pax6	MA0069.1	56.8	58.7	1.9	0.6511
rs530493	RORA_2	MA0072.1	61	70.2	9.2	0
rs530493	TLX1::NFIC	MA0119.1	53.8	62.4	8.6	0.0132
rs530493	Tcfcp2l1	MA0145.1	66.8	59.8	-7	0.1298
rs530493	Zfx	MA0146.1	45.5	38.5	-7	0.188
rs530493	Lhx3	MA0135.1	68.4	68.4	0	0.9603
rs530493	Ddit3::Cebpa	MA0019.1	71.4	76.1	4.7	0.3832
rs530493	Esrrb	MA0141.1	56.2	65.4	9.2	0.1238
rs530493	FOXI1	MA0042.1	61.2	66.9	5.7	0.34
rs530493	Foxa2	MA0047.2	68.9	73.7	4.8	0.4156
rs530493	Foxd3	MA0041.1	64.6	73.4	8.8	0.05979
rs530493	HLF	MA0043.1	62.3	71	8.7	0.06759
rs530493	HNF1B	MA0153.1	71.7	74.7	3	0.5575
rs530493	INSM1	MA0155.1	64.9	56.4	-8.5	0.1458
rs530493	IRF1	MA0050.1	66.2	67.9	1.7	0.7155
rs530493	Myf	MA0055.1	66.5	57.2	-9.3	0.07239
rs530493	NHLH1	MA0048.1	55.1	46	-9.1	0.157
rs530493	PBX1	MA0070.1	56.3	56.3	0	0.9007
rs530493	SRF	MA0083.1	55.2	55.2	0	0.9439
rs530493	TAL1::TCF3	MA0091.1	70.7	61.2	-9.5	0.1214
rs530493	TEAD1	MA0090.1	57.3	59.1	1.8	0.6583
rs530493	Egr1	MA0162.1	46.4	56.5	10.1	0.1018
rs530493	FOXA1	MA0148.1	71.1	74.3	3.2	0.6319
rs530493	Foxq1	MA0040.1	58.2	57.6	-0.6	0.8563
rs530493	GABPA	MA0062.2	65.5	53.9	-11.6	0.09359
rs530493	Gata1	MA0035.2	86.7	72	-14.7	0.005
rs530493	MYC::MAX	MA0059.1	55.4	66.1	10.7	0.06119
rs530493	NFE2L2	MA0150.1	58.5	66.9	8.4	0.171
rs530493	NFIL3	MA0025.1	64.4	69.4	5	0.3718
rs530493	NFKB1	MA0105.1	54.4	61.4	7	0.3162
rs530493	RUNX1	MA0002.2	61.1	63.4	2.3	0.6133
rs530493	Spz1	MA0111.1	71.2	64.9	-6.3	0.2258
rs530493	T	MA0009.1	58.5	68.2	9.7	0.0356
rs530493	EBF1	MA0154.1	63.4	60.8	-2.6	0.6941
rs530493	Hand1::Tcfe2a	MA0092.1	82.8	69.7	-13.1	0.06239
rs530493	Klf4	MA0039.2	55.8	52.5	-3.3	0.6109
rs530493	MAX	MA0058.1	60.9	73.3	12.4	0.1218
rs530493	MEF2A	MA0052.1	71.5	67.4	-4.1	0.6115
rs530493	MIZF	MA0131.1	63.2	57.7	-5.5	0.4378
rs530493	Myc	MA0147.1	56.9	67.7	10.8	0.09139
rs530493	Mycn	MA0104.2	56.3	67.1	10.8	0.1024
rs530493	NF-kappaB	MA0061.1	58.8	68	9.2	0.1856
rs530493	REL	MA0101.1	60.7	61.4	0.7	0.9137
rs530493	RELA	MA0107.1	60.2	63.5	3.3	0.5705
rs530493	RORA_1	MA0071.1	57.5	69.6	12.1	0.08419
rs530493	SP1	MA0079.2	45.9	47.4	1.5	0.8031
rs530493	Stat3	MA0144.1	68.8	63.7	-5.1	0.4522
rs530493	ELK4	MA0076.1	71.6	59.7	-11.9	0.1686
rs530493	Sox17	MA0078.1	68.8	72	3.2	0.6015
rs530493	CREB1	MA0018.2	60.9	67.5	6.6	0.4504
rs530493	E2F1	MA0024.1	47.9	60.8	12.9	0.1406
rs530493	FEV	MA0156.1	73.2	69.6	-3.6	0.6241
rs530493	FOXD1	MA0031.1	50.6	61.3	10.7	0.283
rs530493	FOXO3	MA0157.1	58.2	64.6	6.4	0.5391
rs530493	NR4A2	MA0160.1	71.4	77	5.6	0.4842
rs530493	NKX3-1	MA0124.1	55.3	70.3	15	0.06679
rs530493	Nr2e3	MA0164.1	53.8	38.3	-15.5	0.1336
rs530493	Sox5	MA0087.1	59	55.7	-3.3	0.6703
rs530493	USF1	MA0093.1	56.6	71.8	15.2	0.1542
rs530493	Arnt	MA0004.1	50.5	67.4	16.9	0.0226
rs544633	Ar	MA0007.1	59.3	56.1	-3.2	0.2374
rs544633	CTCF	MA0139.1	56.3	63.8	7.5	0.0184
rs544633	ESR1	MA0112.2	65.1	59.6	-5.5	0.1016
rs544633	ESR2	MA0258.1	69.2	65.1	-4.1	0.2284
rs544633	EWSR1-FLI1	MA0149.1	47.1	47.1	0	0.8543
rs544633	IRF2	MA0051.1	62.6	62.6	0	0.8575
rs544633	NFYA	MA0060.1	72.2	72.2	0	0.9635
rs544633	NR1H2::RXRA	MA0115.1	85	85	0	0.8219
rs544633	NR3C1	MA0113.1	62.9	59.6	-3.3	0.336
rs544633	PPARG	MA0066.1	68.5	67.4	-1.1	0.7619
rs544633	Pax4	MA0068.1	57.1	57.1	0	0.9483
rs544633	Pax5	MA0014.1	66.7	64.2	-2.5	0.4222
rs544633	REST	MA0138.2	59.2	62.6	3.4	0.3002
rs544633	RREB1	MA0073.1	57.3	52.3	-5	0.2354
rs544633	RXR::RAR_DR5	MA0159.1	72.5	66.9	-5.6	0.154
rs544633	TP53	MA0106.1	45.8	46.6	0.8	0.7595
rs544633	Tal1::Gata1	MA0140.1	59.6	69.9	10.3	0.0494
rs544633	znf143	MA0088.1	63.2	68.5	5.3	0.09959
rs544633	PPARG::RXRA	MA0065.2	81.9	77.1	-4.8	0.2194
rs544633	Pou5f1	MA0142.1	57.2	55.1	-2.1	0.6127
rs544633	RXRA::VDR	MA0074.1	60.9	60.1	-0.8	0.7753
rs544633	STAT1	MA0137.2	63.6	62.4	-1.2	0.7385
rs544633	Sox2	MA0143.1	68.6	71.1	2.5	0.5693
rs544633	TBP	MA0108.2	64.8	61.4	-3.4	0.3024
rs544633	Zfp423	MA0116.1	63.7	71	7.3	0.09599
rs544633	Evi1	MA0029.1	55.7	56.4	0.7	0.7897
rs544633	FOXF2	MA0030.1	63.7	53.6	-10.1	0.035
rs544633	HNF1A	MA0046.1	66.4	59.3	-7.1	0.12
rs544633	NR2F1	MA0017.1	87.9	81.6	-6.3	0.1448
rs544633	PLAG1	MA0163.1	58.3	65.5	7.2	0.1512
rs544633	Pax6	MA0069.1	67	67.4	0.4	0.9109
rs544633	RORA_2	MA0072.1	64.1	62.9	-1.2	0.6813
rs544633	TLX1::NFIC	MA0119.1	56.3	53.7	-2.6	0.5197
rs544633	Tcfcp2l1	MA0145.1	60	65.6	5.6	0.172
rs544633	Zfx	MA0146.1	67	70.4	3.4	0.3996
rs544633	Lhx3	MA0135.1	57.1	53.6	-3.5	0.4382
rs544633	Ddit3::Cebpa	MA0019.1	64.1	66.7	2.6	0.5791
rs544633	Esrrb	MA0141.1	84.2	85.2	1	0.7475
rs544633	FOXI1	MA0042.1	58.9	50.4	-8.5	0.181
rs544633	Foxa2	MA0047.2	60.3	60.3	0	0.9479
rs544633	Foxd3	MA0041.1	62	61	-1	0.8725
rs544633	HLF	MA0043.1	66	61.5	-4.5	0.3496
rs544633	HNF1B	MA0153.1	65	60.7	-4.3	0.4468
rs544633	INSM1	MA0155.1	70.6	65.5	-5.1	0.3552
rs544633	IRF1	MA0050.1	63.4	63.4	0	0.8711
rs544633	Myf	MA0055.1	52	59.8	7.8	0.182
rs544633	NHLH1	MA0048.1	46.8	56.4	9.6	0.09539
rs544633	PBX1	MA0070.1	67.3	65	-2.3	0.7345
rs544633	SRF	MA0083.1	54.6	51.9	-2.7	0.6425
rs544633	TAL1::TCF3	MA0091.1	56.3	54.9	-1.4	0.7191
rs544633	TEAD1	MA0090.1	62.9	55.8	-7.1	0.2484
rs544633	Egr1	MA0162.1	51.8	58.6	6.8	0.2802
rs544633	FOXA1	MA0148.1	57	62.6	5.6	0.384
rs544633	Foxq1	MA0040.1	69.5	58.8	-10.7	0.06039
rs544633	GABPA	MA0062.2	59.7	60.2	0.5	0.8719
rs544633	Gata1	MA0035.2	64.8	71.5	6.7	0.26
rs544633	MYC::MAX	MA0059.1	59.4	58.6	-0.8	0.8809
rs544633	NFE2L2	MA0150.1	58.5	67	8.5	0.1686
rs544633	NFIL3	MA0025.1	56.2	56.2	0	0.9343
rs544633	NFKB1	MA0105.1	45.9	53.4	7.5	0.2632
rs544633	RUNX1	MA0002.2	61.7	71.9	10.2	0.09899
rs544633	Spz1	MA0111.1	68.3	69.5	1.2	0.8419
rs544633	T	MA0009.1	57.8	60	2.2	0.6727
rs544633	EBF1	MA0154.1	73.8	80.5	6.7	0.243
rs544633	Hand1::Tcfe2a	MA0092.1	57.7	56.7	-1	0.8495
rs544633	Klf4	MA0039.2	66.4	69.1	2.7	0.6393
rs544633	MAX	MA0058.1	59.4	62.4	3	0.5619
rs544633	MEF2A	MA0052.1	64	54.2	-9.8	0.1828
rs544633	MIZF	MA0131.1	55	46.2	-8.8	0.2614
rs544633	Myc	MA0147.1	56.7	67.7	11	0.08879
rs544633	Mycn	MA0104.2	56	68.1	12.1	0.06759
rs544633	NF-kappaB	MA0061.1	51.9	56.1	4.2	0.4892
rs544633	REL	MA0101.1	56.9	62.2	5.3	0.3886
rs544633	RELA	MA0107.1	48.5	50	1.5	0.7345
rs544633	RORA_1	MA0071.1	73.3	73.3	0	0.8809
rs544633	SP1	MA0079.2	58.3	62.3	4	0.5659
rs544633	Stat3	MA0144.1	66.2	58	-8.2	0.2064
rs544633	ELK4	MA0076.1	59.6	54.1	-5.5	0.468
rs544633	Sox17	MA0078.1	78	66.6	-11.4	0.212
rs544633	CREB1	MA0018.2	62	68.5	6.5	0.466
rs544633	E2F1	MA0024.1	51.9	50.9	-1	0.8433
rs544633	FEV	MA0156.1	63.2	49.7	-13.5	0.1538
rs544633	FOXD1	MA0031.1	60.7	50.1	-10.6	0.2768
rs544633	FOXO3	MA0157.1	57.4	53.3	-4.1	0.6233
rs544633	NR4A2	MA0160.1	75.1	75.1	0	0.9127
rs544633	NKX3-1	MA0124.1	70	55	-15	0.134
rs544633	Nr2e3	MA0164.1	53.8	65.1	11.3	0.356
rs544633	Sox5	MA0087.1	79.6	67	-12.6	0.3172
rs544633	USF1	MA0093.1	44.2	56.6	12.4	0.2884
rs544633	Arnt	MA0004.1	42.6	49.5	6.9	0.6303
rs605560	Ar	MA0007.1	61.9	61.9	0	0.9299
rs605560	CTCF	MA0139.1	61.5	61.5	0	0.9799
rs605560	ESR1	MA0112.2	70.1	70.1	0	0.9795
rs605560	ESR2	MA0258.1	68.7	68.7	0	0.9925
rs605560	EWSR1-FLI1	MA0149.1	68.7	68.7	0	0.8543
rs605560	IRF2	MA0051.1	57.3	57.3	0	0.8575
rs605560	NFYA	MA0060.1	56	56	0	0.9635
rs605560	NR1H2::RXRA	MA0115.1	51.3	51.3	0	0.8219
rs605560	NR3C1	MA0113.1	65.5	65.5	0	0.9211
rs605560	PPARG	MA0066.1	59.9	59.9	0	0.9623
rs605560	Pax4	MA0068.1	61.6	61.6	0	0.9483
rs605560	Pax5	MA0014.1	71.1	71.1	0	0.9121
rs605560	REST	MA0138.2	52.4	52.4	0	0.9853
rs605560	RREB1	MA0073.1	60.6	60.6	0	0.9019
rs605560	RXR::RAR_DR5	MA0159.1	63.2	63.2	0	0.9193
rs605560	TP53	MA0106.1	51.8	51.8	0	0.8647
rs605560	Tal1::Gata1	MA0140.1	61.4	61.4	0	0.9941
rs605560	znf143	MA0088.1	70.1	70.1	0	0.8985
rs605560	PPARG::RXRA	MA0065.2	78.9	78.9	0	0.9611
rs605560	Pou5f1	MA0142.1	47.6	47.6	0	0.9957
rs605560	RXRA::VDR	MA0074.1	67.9	67.9	0	0.8351
rs605560	STAT1	MA0137.2	59.4	59.4	0	0.9761
rs605560	Sox2	MA0143.1	49.3	49.3	0	0.9909
rs605560	TBP	MA0108.2	65.7	65.7	0	0.9641
rs605560	Zfp423	MA0116.1	63.8	63.8	0	0.8747
rs605560	Evi1	MA0029.1	51.3	51.3	0	0.8599
rs605560	FOXF2	MA0030.1	48.3	48.3	0	0.8955
rs605560	HNF1A	MA0046.1	45.5	45.5	0	0.9711
rs605560	NR2F1	MA0017.1	64.6	64.6	0	0.9045
rs605560	PLAG1	MA0163.1	68.7	68.7	0	0.8535
rs605560	Pax6	MA0069.1	58.2	58.2	0	0.9631
rs605560	RORA_2	MA0072.1	53.9	53.9	0	0.8821
rs605560	TLX1::NFIC	MA0119.1	54.5	54.5	0	0.8571
rs605560	Tcfcp2l1	MA0145.1	63	63	0	0.9931
rs605560	Zfx	MA0146.1	75	75	0	0.9495
rs605560	Lhx3	MA0135.1	52.8	52.8	0	0.9603
rs605560	Ddit3::Cebpa	MA0019.1	63.7	63.7	0	0.9429
rs605560	Esrrb	MA0141.1	68.5	68.5	0	0.9557
rs605560	FOXI1	MA0042.1	53.1	53.1	0	0.9343
rs605560	Foxa2	MA0047.2	61.6	61.6	0	0.9479
rs605560	Foxd3	MA0041.1	54.5	54.5	0	0.9943
rs605560	HLF	MA0043.1	71.7	71.7	0	0.9345
rs605560	HNF1B	MA0153.1	43.5	43.5	0	0.9055
rs605560	INSM1	MA0155.1	74.6	74.6	0	0.9131
rs605560	IRF1	MA0050.1	52.6	52.6	0	0.8711
rs605560	Myf	MA0055.1	63.6	63.6	0	0.9215
rs605560	NHLH1	MA0048.1	56.3	56.3	0	0.9503
rs605560	PBX1	MA0070.1	52	52	0	0.9007
rs605560	SRF	MA0083.1	45.2	45.2	0	0.9439
rs605560	TAL1::TCF3	MA0091.1	53.1	53.1	0	0.9553
rs605560	TEAD1	MA0090.1	60.4	60.4	0	0.8651
rs605560	Egr1	MA0162.1	68.2	68.2	0	0.8975
rs605560	FOXA1	MA0148.1	61.6	61.6	0	0.9923
rs605560	Foxq1	MA0040.1	37.6	37.6	0	0.9527
rs605560	GABPA	MA0062.2	70	70	0	0.9519
rs605560	Gata1	MA0035.2	68.7	68.7	0	0.9851
rs605560	MYC::MAX	MA0059.1	70.6	70.6	0	0.9073
rs605560	NFE2L2	MA0150.1	48.5	48.5	0	0.9327
rs605560	NFIL3	MA0025.1	55.8	55.8	0	0.9343
rs605560	NFKB1	MA0105.1	60.1	60.1	0	0.7833
rs605560	RUNX1	MA0002.2	61	61	0	0.9911
rs605560	Spz1	MA0111.1	64.2	64.2	0	0.9311
rs605560	T	MA0009.1	54.8	54.8	0	0.8531
rs605560	EBF1	MA0154.1	68.6	68.6	0	0.8871
rs605560	Hand1::Tcfe2a	MA0092.1	63.7	63.7	0	0.9453
rs605560	Klf4	MA0039.2	81.9	81.9	0	0.9655
rs605560	MAX	MA0058.1	66.3	66.3	0	0.8595
rs605560	MEF2A	MA0052.1	32.8	32.8	0	0.9397
rs605560	MIZF	MA0131.1	77.5	77.5	0	0.9651
rs605560	Myc	MA0147.1	57.8	57.8	0	0.9779
rs605560	Mycn	MA0104.2	61.1	61.1	0	0.9749
rs605560	NF-kappaB	MA0061.1	61.9	61.9	0	0.8945
rs605560	REL	MA0101.1	55.7	55.7	0	0.9567
rs605560	RELA	MA0107.1	55.5	55.5	0	0.8911
rs605560	RORA_1	MA0071.1	61.1	61.1	0	0.8809
rs605560	SP1	MA0079.2	88.3	88.3	0	0.9063
rs605560	Stat3	MA0144.1	69.5	69.5	0	0.9695
rs605560	ELK4	MA0076.1	59.1	59.1	0	0.8943
rs605560	Sox17	MA0078.1	59.1	59.1	0	0.9271
rs605560	CREB1	MA0018.2	63.7	63.7	0	0.9473
rs605560	E2F1	MA0024.1	53.6	53.6	0	0.8547
rs605560	FEV	MA0156.1	77.6	77.6	0	0.8837
rs605560	FOXD1	MA0031.1	43.2	43.2	0	0.9089
rs605560	FOXO3	MA0157.1	54.4	54.4	0	0.9647
rs605560	NR4A2	MA0160.1	63.6	63.6	0	0.9127
rs605560	NKX3-1	MA0124.1	48.4	48.4	0	0.9121
rs605560	Nr2e3	MA0164.1	41.4	41.4	0	0.7967
rs605560	Sox5	MA0087.1	38.4	38.4	0	0.9531
rs605560	USF1	MA0093.1	56.7	56.7	0	0.8675
rs605560	Arnt	MA0004.1	50.7	50.7	0	0.7981
rs1049925	Ar	MA0007.1	59.9	60.7	0.8	0.7111
rs1049925	CTCF	MA0139.1	58.7	62.5	3.8	0.2454
rs1049925	ESR1	MA0112.2	50.5	50.5	0	0.9795
rs1049925	ESR2	MA0258.1	58.4	61.7	3.3	0.3128
rs1049925	EWSR1-FLI1	MA0149.1	44.2	47.7	3.5	0.471
rs1049925	IRF2	MA0051.1	60.3	63.6	3.3	0.368
rs1049925	NFYA	MA0060.1	71.5	74.4	2.9	0.3772
rs1049925	NR1H2::RXRA	MA0115.1	56.5	51.9	-4.6	0.3298
rs1049925	NR3C1	MA0113.1	62.5	69.5	7	0.0005999
rs1049925	PPARG	MA0066.1	56.8	62.9	6.1	0.0478
rs1049925	Pax4	MA0068.1	59.5	57.8	-1.7	0.4194
rs1049925	Pax5	MA0014.1	62.2	66.8	4.6	0.1062
rs1049925	REST	MA0138.2	55.8	56.8	1	0.6941
rs1049925	RREB1	MA0073.1	53.5	49.7	-3.8	0.3658
rs1049925	RXR::RAR_DR5	MA0159.1	60.6	62.2	1.6	0.5821
rs1049925	TP53	MA0106.1	49.8	55.6	5.8	2.00E-04
rs1049925	Tal1::Gata1	MA0140.1	62.1	68.5	6.4	0.1504
rs1049925	znf143	MA0088.1	63.1	61.7	-1.4	0.6707
rs1049925	PPARG::RXRA	MA0065.2	61.6	61.4	-0.2	0.9827
rs1049925	Pou5f1	MA0142.1	76.5	78.1	1.6	0.7297
rs1049925	RXRA::VDR	MA0074.1	62.8	56.6	-6.2	0.1798
rs1049925	STAT1	MA0137.2	70.5	69.3	-1.2	0.7385
rs1049925	Sox2	MA0143.1	71.6	73.8	2.2	0.6143
rs1049925	TBP	MA0108.2	64.8	65.7	0.9	0.7533
rs1049925	Zfp423	MA0116.1	63.5	68.1	4.6	0.3794
rs1049925	Evi1	MA0029.1	59.2	50.4	-8.8	0.0224
rs1049925	FOXF2	MA0030.1	60.5	67.9	7.4	0.167
rs1049925	HNF1A	MA0046.1	67.5	65.8	-1.7	0.7657
rs1049925	NR2F1	MA0017.1	65.4	68.2	2.8	0.5589
rs1049925	PLAG1	MA0163.1	49.9	53.4	3.5	0.4612
rs1049925	Pax6	MA0069.1	65.2	63.3	-1.9	0.6567
rs1049925	RORA_2	MA0072.1	49.9	52.6	2.7	0.5145
rs1049925	TLX1::NFIC	MA0119.1	65.5	64.7	-0.8	0.7911
rs1049925	Tcfcp2l1	MA0145.1	64	73.7	9.7	0.021
rs1049925	Zfx	MA0146.1	60.5	61	0.5	0.8467
rs1049925	Lhx3	MA0135.1	58.8	61.1	2.3	0.6567
rs1049925	Ddit3::Cebpa	MA0019.1	65.6	70.1	4.5	0.4044
rs1049925	Esrrb	MA0141.1	60.2	60.1	-0.1	0.9835
rs1049925	FOXI1	MA0042.1	71.2	62	-9.2	0.1406
rs1049925	Foxa2	MA0047.2	74.9	65.7	-9.2	0.1274
rs1049925	Foxd3	MA0041.1	74	76.1	2.1	0.7423
rs1049925	HLF	MA0043.1	67.6	62.3	-5.3	0.2922
rs1049925	HNF1B	MA0153.1	64.3	63.7	-0.6	0.8221
rs1049925	INSM1	MA0155.1	72.4	70	-2.4	0.6777
rs1049925	IRF1	MA0050.1	69.1	69.8	0.7	0.8213
rs1049925	Myf	MA0055.1	57	66.1	9.1	0.08939
rs1049925	NHLH1	MA0048.1	49.1	59.6	10.5	0.043
rs1049925	PBX1	MA0070.1	66.7	64.2	-2.5	0.6185
rs1049925	SRF	MA0083.1	50.1	50.1	0	0.9439
rs1049925	TAL1::TCF3	MA0091.1	50.3	59.1	8.8	0.1486
rs1049925	TEAD1	MA0090.1	63.9	61.3	-2.6	0.5979
rs1049925	Egr1	MA0162.1	55.6	60.3	4.7	0.4924
rs1049925	FOXA1	MA0148.1	79.8	68.4	-11.4	0.023
rs1049925	Foxq1	MA0040.1	72.2	70.1	-2.1	0.7065
rs1049925	GABPA	MA0062.2	55.1	53.7	-1.4	0.7421
rs1049925	Gata1	MA0035.2	73.4	73.3	-0.1	0.9541
rs1049925	MYC::MAX	MA0059.1	47.3	57.9	10.6	0.07659
rs1049925	NFE2L2	MA0150.1	65.8	65.8	0	0.9327
rs1049925	NFIL3	MA0025.1	56.7	53.9	-2.8	0.4518
rs1049925	NFKB1	MA0105.1	58.4	62.1	3.7	0.5147
rs1049925	RUNX1	MA0002.2	67.7	64.4	-3.3	0.5461
rs1049925	Spz1	MA0111.1	81.1	71.6	-9.5	0.0416
rs1049925	T	MA0009.1	58.3	51.2	-7.1	0.332
rs1049925	EBF1	MA0154.1	72.4	67.2	-5.2	0.4362
rs1049925	Hand1::Tcfe2a	MA0092.1	71.8	66.8	-5	0.4482
rs1049925	Klf4	MA0039.2	66.7	69.3	2.6	0.6435
rs1049925	MAX	MA0058.1	52.1	53.9	1.8	0.7047
rs1049925	MEF2A	MA0052.1	62.2	52.8	-9.4	0.191
rs1049925	MIZF	MA0131.1	49.3	56.1	6.8	0.376
rs1049925	Myc	MA0147.1	49.6	62.1	12.5	0.0364
rs1049925	Mycn	MA0104.2	48.6	58.9	10.3	0.14
rs1049925	NF-kappaB	MA0061.1	61.5	63.7	2.2	0.6529
rs1049925	REL	MA0101.1	66.5	63	-3.5	0.5143
rs1049925	RELA	MA0107.1	60.2	58.7	-1.5	0.7485
rs1049925	RORA_1	MA0071.1	55.1	54	-1.1	0.8339
rs1049925	SP1	MA0079.2	61.1	63	1.9	0.7491
rs1049925	Stat3	MA0144.1	70.3	70.5	0.2	0.9291
rs1049925	ELK4	MA0076.1	61.6	54.7	-6.9	0.3878
rs1049925	Sox17	MA0078.1	67.3	70.2	2.9	0.6171
rs1049925	CREB1	MA0018.2	61.5	57.1	-4.4	0.6447
rs1049925	E2F1	MA0024.1	61.6	74	12.4	0.2202
rs1049925	FEV	MA0156.1	59.6	45.8	-13.8	0.06839
rs1049925	FOXD1	MA0031.1	55.8	50.6	-5.2	0.5177
rs1049925	FOXO3	MA0157.1	65.8	53.9	-11.9	0.1708
rs1049925	NR4A2	MA0160.1	58.6	59.2	0.6	0.8797
rs1049925	NKX3-1	MA0124.1	70	54.8	-15.2	0.0368
rs1049925	Nr2e3	MA0164.1	49.9	64.2	14.3	0.2596
rs1049925	Sox5	MA0087.1	74.7	67.2	-7.5	0.4698
rs1049925	USF1	MA0093.1	39.1	51.1	12	0.2978
rs1049925	Arnt	MA0004.1	37.5	49.5	12	0.4136
rs10842537	Ar	MA0007.1	64.1	63	-1.1	0.6785
rs10842537	CTCF	MA0139.1	56.1	62.3	6.2	0.06559
rs10842537	ESR1	MA0112.2	55.9	60.8	4.9	0.1254
rs10842537	ESR2	MA0258.1	65.1	70	4.9	0.1438
rs10842537	EWSR1-FLI1	MA0149.1	54.2	52.6	-1.6	0.5737
rs10842537	IRF2	MA0051.1	60.6	59.9	-0.7	0.7799
rs10842537	NFYA	MA0060.1	68.7	72.6	3.9	0.2932
rs10842537	NR1H2::RXRA	MA0115.1	55.2	49.1	-6.1	0.2258
rs10842537	NR3C1	MA0113.1	73.2	72.1	-1.1	0.6987
rs10842537	PPARG	MA0066.1	54.7	58.5	3.8	0.2454
rs10842537	Pax4	MA0068.1	61.2	59.4	-1.8	0.3876
rs10842537	Pax5	MA0014.1	64.1	66.2	2.1	0.4358
rs10842537	REST	MA0138.2	60.3	59.5	-0.8	0.7843
rs10842537	RREB1	MA0073.1	63.3	59.3	-4	0.328
rs10842537	RXR::RAR_DR5	MA0159.1	64.5	71.4	6.9	0.0472
rs10842537	TP53	MA0106.1	47.3	46	-1.3	0.7131
rs10842537	Tal1::Gata1	MA0140.1	79.7	81	1.3	0.5695
rs10842537	znf143	MA0088.1	63.2	64.2	1	0.7249
rs10842537	PPARG::RXRA	MA0065.2	73	71.5	-1.5	0.7589
rs10842537	Pou5f1	MA0142.1	66	65.4	-0.6	0.8911
rs10842537	RXRA::VDR	MA0074.1	53.9	57.3	3.4	0.4146
rs10842537	STAT1	MA0137.2	63.5	64.1	0.6	0.8131
rs10842537	Sox2	MA0143.1	75.4	66.8	-8.6	0.0418
rs10842537	TBP	MA0108.2	68.3	65.7	-2.6	0.393
rs10842537	Zfp423	MA0116.1	63.4	57.3	-6.1	0.231
rs10842537	Evi1	MA0029.1	73.1	64.3	-8.8	0.06839
rs10842537	FOXF2	MA0030.1	66.5	66.5	0	0.8955
rs10842537	HNF1A	MA0046.1	63.4	63.4	0	0.9711
rs10842537	NR2F1	MA0017.1	67.3	62.9	-4.4	0.3544
rs10842537	PLAG1	MA0163.1	43.6	51	7.4	0.137
rs10842537	Pax6	MA0069.1	64.6	65.1	0.5	0.8989
rs10842537	RORA_2	MA0072.1	59.7	58	-1.7	0.6089
rs10842537	TLX1::NFIC	MA0119.1	62.5	53.9	-8.6	0.09299
rs10842537	Tcfcp2l1	MA0145.1	65.8	70.5	4.7	0.2506
rs10842537	Zfx	MA0146.1	58.2	61.2	3	0.4568
rs10842537	Lhx3	MA0135.1	62.8	58.5	-4.3	0.3638
rs10842537	Ddit3::Cebpa	MA0019.1	59.2	61.5	2.3	0.6089
rs10842537	Esrrb	MA0141.1	66.4	60.1	-6.3	0.2786
rs10842537	FOXI1	MA0042.1	88.1	77.2	-10.9	0.08579
rs10842537	Foxa2	MA0047.2	71.2	66.7	-4.5	0.4202
rs10842537	Foxd3	MA0041.1	86.1	76.5	-9.6	0.0326
rs10842537	HLF	MA0043.1	60	61.6	1.6	0.7089
rs10842537	HNF1B	MA0153.1	56.9	59.9	3	0.5575
rs10842537	INSM1	MA0155.1	60.1	51.7	-8.4	0.1566
rs10842537	IRF1	MA0050.1	64.3	66.5	2.2	0.5763
rs10842537	Myf	MA0055.1	58.4	60.9	2.5	0.6505
rs10842537	NHLH1	MA0048.1	54.1	64.6	10.5	0.06679
rs10842537	PBX1	MA0070.1	69	62.4	-6.6	0.3202
rs10842537	SRF	MA0083.1	57.3	53.6	-3.7	0.5337
rs10842537	TAL1::TCF3	MA0091.1	59.5	65.8	6.3	0.3134
rs10842537	TEAD1	MA0090.1	59.4	59.4	0	0.8651
rs10842537	Egr1	MA0162.1	45.6	51.8	6.2	0.3112
rs10842537	FOXA1	MA0148.1	75.3	74.2	-1.1	0.8151
rs10842537	Foxq1	MA0040.1	76.9	71.8	-5.1	0.3928
rs10842537	GABPA	MA0062.2	68.9	70	1.1	0.7839
rs10842537	Gata1	MA0035.2	89.9	91.4	1.5	0.6889
rs10842537	MYC::MAX	MA0059.1	46.4	47.3	0.9	0.8229
rs10842537	NFE2L2	MA0150.1	56.9	61.1	4.2	0.4998
rs10842537	NFIL3	MA0025.1	62.9	62.4	-0.5	0.8321
rs10842537	NFKB1	MA0105.1	43.6	50.6	7	0.3162
rs10842537	RUNX1	MA0002.2	74.8	75.6	0.8	0.8859
rs10842537	Spz1	MA0111.1	71.6	68.1	-3.5	0.5691
rs10842537	T	MA0009.1	52.2	52.2	0	0.8531
rs10842537	EBF1	MA0154.1	61.2	64.7	3.5	0.5643
rs10842537	Hand1::Tcfe2a	MA0092.1	63.8	67.2	3.4	0.5737
rs10842537	Klf4	MA0039.2	51	51.3	0.3	0.8789
rs10842537	MAX	MA0058.1	49.5	51.5	2	0.6853
rs10842537	MEF2A	MA0052.1	68	69.3	1.3	0.8481
rs10842537	MIZF	MA0131.1	55.8	60	4.2	0.5179
rs10842537	Myc	MA0147.1	53.8	50	-3.8	0.5711
rs10842537	Mycn	MA0104.2	48.6	44.7	-3.9	0.5777
rs10842537	NF-kappaB	MA0061.1	44.5	53.6	9.1	0.19
rs10842537	REL	MA0101.1	59.8	59.2	-0.6	0.9121
rs10842537	RELA	MA0107.1	54.6	55.2	0.6	0.8575
rs10842537	RORA_1	MA0071.1	65.5	62.8	-2.7	0.6661
rs10842537	SP1	MA0079.2	53.6	65.3	11.7	0.008999
rs10842537	Stat3	MA0144.1	49.8	48.4	-1.4	0.7953
rs10842537	ELK4	MA0076.1	48.7	60.5	11.8	0.1632
rs10842537	Sox17	MA0078.1	81.3	69.3	-12	0.196
rs10842537	CREB1	MA0018.2	58.9	65.6	6.7	0.4454
rs10842537	E2F1	MA0024.1	62.1	51.9	-10.2	0.356
rs10842537	FEV	MA0156.1	56.5	61.9	5.4	0.5263
rs10842537	FOXD1	MA0031.1	74.8	71.5	-3.3	0.6619
rs10842537	FOXO3	MA0157.1	62.9	62.9	0	0.9647
rs10842537	NR4A2	MA0160.1	80.6	76.5	-4.1	0.6249
rs10842537	NKX3-1	MA0124.1	61.7	58.4	-3.3	0.7085
rs10842537	Nr2e3	MA0164.1	65.4	49.9	-15.5	0.0218
rs10842537	Sox5	MA0087.1	83.8	67.9	-15.9	0.1602
rs10842537	USF1	MA0093.1	41	43.7	2.7	0.6547
rs10842537	Arnt	MA0004.1	42.6	42.6	0	0.7981
rs10842660	Ar	MA0007.1	74.3	74.3	0	0.9299
rs10842660	CTCF	MA0139.1	63.7	58.1	-5.6	0.09739
rs10842660	ESR1	MA0112.2	54.2	51.3	-2.9	0.333
rs10842660	ESR2	MA0258.1	62.2	60.2	-2	0.4948
rs10842660	EWSR1-FLI1	MA0149.1	50.8	50.8	0	0.8543
rs10842660	IRF2	MA0051.1	58.8	57	-1.8	0.6069
rs10842660	NFYA	MA0060.1	60.9	56.5	-4.4	0.2636
rs10842660	NR1H2::RXRA	MA0115.1	45.3	45.3	0	0.8219
rs10842660	NR3C1	MA0113.1	70.7	76.5	5.8	0.06279
rs10842660	PPARG	MA0066.1	57.7	55	-2.7	0.3796
rs10842660	Pax4	MA0068.1	56.1	56.1	0	0.9483
rs10842660	Pax5	MA0014.1	68.2	70.3	2.1	0.4688
rs10842660	REST	MA0138.2	57.8	51.1	-6.7	0.0208
rs10842660	RREB1	MA0073.1	56.1	54.5	-1.6	0.7751
rs10842660	RXR::RAR_DR5	MA0159.1	61.3	60.1	-1.2	0.7149
rs10842660	TP53	MA0106.1	45.2	46.3	1.1	0.7323
rs10842660	Tal1::Gata1	MA0140.1	74.2	74	-0.2	0.9069
rs10842660	znf143	MA0088.1	70.1	72.3	2.2	0.4438
rs10842660	PPARG::RXRA	MA0065.2	65.6	63.5	-2.1	0.6655
rs10842660	Pou5f1	MA0142.1	66.7	66.6	-0.1	0.9553
rs10842660	RXRA::VDR	MA0074.1	55.6	57.1	1.5	0.6909
rs10842660	STAT1	MA0137.2	59	65.3	6.3	0.1658
rs10842660	Sox2	MA0143.1	64.2	66.1	1.9	0.7003
rs10842660	TBP	MA0108.2	69.3	67.2	-2.1	0.4896
rs10842660	Zfp423	MA0116.1	69.1	64.3	-4.8	0.4082
rs10842660	Evi1	MA0029.1	60.4	65.4	5	0.3252
rs10842660	FOXF2	MA0030.1	68.5	62	-6.5	0.2072
rs10842660	HNF1A	MA0046.1	64.1	66.3	2.2	0.6745
rs10842660	NR2F1	MA0017.1	61.9	53.9	-8	0.08239
rs10842660	PLAG1	MA0163.1	52.6	56.6	4	0.428
rs10842660	Pax6	MA0069.1	66.2	70.8	4.6	0.3856
rs10842660	RORA_2	MA0072.1	59.6	59.8	0.2	0.8659
rs10842660	TLX1::NFIC	MA0119.1	45.2	43	-2.2	0.5393
rs10842660	Tcfcp2l1	MA0145.1	60.4	59.8	-0.6	0.9051
rs10842660	Zfx	MA0146.1	50.7	46.6	-4.1	0.3636
rs10842660	Lhx3	MA0135.1	62.9	71.6	8.7	0.05359
rs10842660	Ddit3::Cebpa	MA0019.1	69.1	69.7	0.6	0.8269
rs10842660	Esrrb	MA0141.1	60	60.8	0.8	0.7865
rs10842660	FOXI1	MA0042.1	65.3	63.7	-1.6	0.6985
rs10842660	Foxa2	MA0047.2	77.3	75.1	-2.2	0.6629
rs10842660	Foxd3	MA0041.1	69.1	74.3	5.2	0.3782
rs10842660	HLF	MA0043.1	73.4	73.4	0	0.9345
rs10842660	HNF1B	MA0153.1	70.3	73	2.7	0.6469
rs10842660	INSM1	MA0155.1	56.9	53.7	-3.2	0.5561
rs10842660	IRF1	MA0050.1	65.1	62.4	-2.7	0.5159
rs10842660	Myf	MA0055.1	51.3	53.1	1.8	0.7265
rs10842660	NHLH1	MA0048.1	47.4	51.4	4	0.4902
rs10842660	PBX1	MA0070.1	65.9	71.5	5.6	0.3644
rs10842660	SRF	MA0083.1	49.3	56.2	6.9	0.2272
rs10842660	TAL1::TCF3	MA0091.1	66.6	66.6	0	0.9553
rs10842660	TEAD1	MA0090.1	57.2	65.9	8.7	0.1516
rs10842660	Egr1	MA0162.1	57.2	51.9	-5.3	0.4148
rs10842660	FOXA1	MA0148.1	80	75.3	-4.7	0.4564
rs10842660	Foxq1	MA0040.1	75.4	64.8	-10.6	0.08939
rs10842660	GABPA	MA0062.2	52.3	54.5	2.2	0.6523
rs10842660	Gata1	MA0035.2	74.9	74.1	-0.8	0.8187
rs10842660	MYC::MAX	MA0059.1	57.2	62.2	5	0.4222
rs10842660	NFE2L2	MA0150.1	52.1	52.3	0.2	0.9237
rs10842660	NFIL3	MA0025.1	65.3	76.2	10.9	0.06119
rs10842660	NFKB1	MA0105.1	47.7	39.9	-7.8	0.2684
rs10842660	RUNX1	MA0002.2	67.5	66.1	-1.4	0.7999
rs10842660	Spz1	MA0111.1	62.6	62.6	0	0.9311
rs10842660	T	MA0009.1	63.6	57.3	-6.3	0.3702
rs10842660	EBF1	MA0154.1	77.3	71	-6.3	0.3434
rs10842660	Hand1::Tcfe2a	MA0092.1	65.3	71.2	5.9	0.3344
rs10842660	Klf4	MA0039.2	57.2	52.8	-4.4	0.5469
rs10842660	MAX	MA0058.1	53.9	59.3	5.4	0.4126
rs10842660	MEF2A	MA0052.1	74.8	69.2	-5.6	0.4794
rs10842660	MIZF	MA0131.1	57.4	68.9	11.5	0.0024
rs10842660	Myc	MA0147.1	60	59.6	-0.4	0.9597
rs10842660	Mycn	MA0104.2	58.6	59.6	1	0.8571
rs10842660	NF-kappaB	MA0061.1	52.4	55.6	3.2	0.5517
rs10842660	REL	MA0101.1	51.3	51.1	-0.2	0.9383
rs10842660	RELA	MA0107.1	50.3	53.3	3	0.6003
rs10842660	RORA_1	MA0071.1	58.1	63.3	5.2	0.4462
rs10842660	SP1	MA0079.2	46.9	44.4	-2.5	0.7681
rs10842660	Stat3	MA0144.1	53.4	61.6	8.2	0.187
rs10842660	ELK4	MA0076.1	52.4	51	-1.4	0.7929
rs10842660	Sox17	MA0078.1	81.8	81.8	0	0.9271
rs10842660	CREB1	MA0018.2	56	60.5	4.5	0.6091
rs10842660	E2F1	MA0024.1	38.4	38.9	0.5	0.8359
rs10842660	FEV	MA0156.1	50.6	64.4	13.8	0.0146
rs10842660	FOXD1	MA0031.1	70.9	60.2	-10.7	0.249
rs10842660	FOXO3	MA0157.1	70.3	61.1	-9.2	0.3306
rs10842660	NR4A2	MA0160.1	76.2	64.7	-11.5	0.143
rs10842660	NKX3-1	MA0124.1	61.7	67	5.3	0.6087
rs10842660	Nr2e3	MA0164.1	49.9	49.9	0	0.7967
rs10842660	Sox5	MA0087.1	70.7	68.6	-2.1	0.7803
rs10842660	USF1	MA0093.1	53.8	54.3	0.5	0.8303
rs10842660	Arnt	MA0004.1	59.5	59.2	-0.3	0.8267
rs10842662	Ar	MA0007.1	60	61.3	1.3	0.6029
rs10842662	CTCF	MA0139.1	63.3	60.2	-3.1	0.352
rs10842662	ESR1	MA0112.2	61.9	62.2	0.3	0.9083
rs10842662	ESR2	MA0258.1	71.3	69.7	-1.6	0.6063
rs10842662	EWSR1-FLI1	MA0149.1	37.5	37.7	0.2	0.8365
rs10842662	IRF2	MA0051.1	59	65.9	6.9	0.0228
rs10842662	NFYA	MA0060.1	64.7	64.9	0.2	0.9239
rs10842662	NR1H2::RXRA	MA0115.1	55	54.4	-0.6	0.7729
rs10842662	NR3C1	MA0113.1	62.9	63	0.1	0.9137
rs10842662	PPARG	MA0066.1	56.4	55.2	-1.2	0.7299
rs10842662	Pax4	MA0068.1	54.7	56.4	1.7	0.4092
rs10842662	Pax5	MA0014.1	57.8	62.2	4.4	0.1344
rs10842662	REST	MA0138.2	49.7	49.7	0	0.9853
rs10842662	RREB1	MA0073.1	61.3	63.5	2.2	0.5639
rs10842662	RXR::RAR_DR5	MA0159.1	67.2	63.9	-3.3	0.3856
rs10842662	TP53	MA0106.1	55.1	55.1	0	0.8647
rs10842662	Tal1::Gata1	MA0140.1	70.6	70.4	-0.2	0.9201
rs10842662	znf143	MA0088.1	58.4	61.5	3.1	0.3022
rs10842662	PPARG::RXRA	MA0065.2	61.8	67	5.2	0.1378
rs10842662	Pou5f1	MA0142.1	71.3	77	5.7	0.1984
rs10842662	RXRA::VDR	MA0074.1	50	55	5	0.2368
rs10842662	STAT1	MA0137.2	58.6	59.7	1.1	0.7391
rs10842662	Sox2	MA0143.1	66.9	75	8.1	0.07459
rs10842662	TBP	MA0108.2	64.5	63.1	-1.4	0.6409
rs10842662	Zfp423	MA0116.1	65.5	57.9	-7.6	0.09219
rs10842662	Evi1	MA0029.1	61.4	61.4	0	0.8599
rs10842662	FOXF2	MA0030.1	57.1	52.9	-4.2	0.3382
rs10842662	HNF1A	MA0046.1	75.6	72	-3.6	0.4442
rs10842662	NR2F1	MA0017.1	63.7	63.7	0	0.9045
rs10842662	PLAG1	MA0163.1	51.4	50.7	-0.7	0.8781
rs10842662	Pax6	MA0069.1	67.3	72.2	4.9	0.289
rs10842662	RORA_2	MA0072.1	68.6	68.6	0	0.8821
rs10842662	TLX1::NFIC	MA0119.1	40.2	44.4	4.2	0.4158
rs10842662	Tcfcp2l1	MA0145.1	67.4	68.3	0.9	0.8097
rs10842662	Zfx	MA0146.1	52.3	52.8	0.5	0.8467
rs10842662	Lhx3	MA0135.1	62.2	70.8	8.6	0.08339
rs10842662	Ddit3::Cebpa	MA0019.1	72	77.4	5.4	0.3056
rs10842662	Esrrb	MA0141.1	84.6	86.6	2	0.5971
rs10842662	FOXI1	MA0042.1	66.7	65.7	-1	0.8141
rs10842662	Foxa2	MA0047.2	65.5	63.8	-1.7	0.7473
rs10842662	Foxd3	MA0041.1	73.9	76.3	2.4	0.6927
rs10842662	HLF	MA0043.1	62	64.1	2.1	0.6693
rs10842662	HNF1B	MA0153.1	76.6	71	-5.6	0.348
rs10842662	INSM1	MA0155.1	58.9	62.1	3.2	0.5263
rs10842662	IRF1	MA0050.1	62.2	67.6	5.4	0.339
rs10842662	Myf	MA0055.1	64.8	55.7	-9.1	0.115
rs10842662	NHLH1	MA0048.1	63.3	62.9	-0.4	0.9467
rs10842662	PBX1	MA0070.1	66.7	69.7	3	0.5391
rs10842662	SRF	MA0083.1	63	65	2	0.6839
rs10842662	TAL1::TCF3	MA0091.1	67.2	58.6	-8.6	0.16
rs10842662	TEAD1	MA0090.1	72.4	71.6	-0.8	0.8029
rs10842662	Egr1	MA0162.1	60.4	54.8	-5.6	0.3768
rs10842662	FOXA1	MA0148.1	63.9	68.5	4.6	0.5061
rs10842662	Foxq1	MA0040.1	62.5	62.6	0.1	0.9483
rs10842662	GABPA	MA0062.2	60.3	55	-5.3	0.3716
rs10842662	Gata1	MA0035.2	58.9	68.2	9.3	0.1626
rs10842662	MYC::MAX	MA0059.1	58.6	50.2	-8.4	0.1806
rs10842662	NFE2L2	MA0150.1	68.4	72.7	4.3	0.4888
rs10842662	NFIL3	MA0025.1	62.4	64.1	1.7	0.7135
rs10842662	NFKB1	MA0105.1	48.2	39.7	-8.5	0.2402
rs10842662	RUNX1	MA0002.2	71.4	63.7	-7.7	0.213
rs10842662	Spz1	MA0111.1	55.3	57.2	1.9	0.7319
rs10842662	T	MA0009.1	57.6	57.6	0	0.8531
rs10842662	EBF1	MA0154.1	55	55	0	0.8871
rs10842662	Hand1::Tcfe2a	MA0092.1	76.7	82.6	5.9	0.3542
rs10842662	Klf4	MA0039.2	53.5	47.5	-6	0.4458
rs10842662	MAX	MA0058.1	62.7	56.4	-6.3	0.3748
rs10842662	MEF2A	MA0052.1	61.3	61.3	0	0.9397
rs10842662	MIZF	MA0131.1	82.4	71.5	-10.9	0.1528
rs10842662	Myc	MA0147.1	68.9	62	-6.9	0.2936
rs10842662	Mycn	MA0104.2	68.8	61.3	-7.5	0.2816
rs10842662	NF-kappaB	MA0061.1	51.8	49.7	-2.1	0.7053
rs10842662	REL	MA0101.1	57.1	61.9	4.8	0.4344
rs10842662	RELA	MA0107.1	52.4	56.4	4	0.5067
rs10842662	RORA_1	MA0071.1	85.2	85.2	0	0.8809
rs10842662	SP1	MA0079.2	52.4	47.4	-5	0.5493
rs10842662	Stat3	MA0144.1	54.8	56.8	2	0.6667
rs10842662	ELK4	MA0076.1	65.2	60.5	-4.7	0.5267
rs10842662	Sox17	MA0078.1	70.8	85.5	14.7	0
rs10842662	CREB1	MA0018.2	84	74.6	-9.4	0.2144
rs10842662	E2F1	MA0024.1	62.6	49.6	-13	0.1254
rs10842662	FEV	MA0156.1	59.1	59.7	0.6	0.8519
rs10842662	FOXD1	MA0031.1	64.4	53.7	-10.7	0.249
rs10842662	FOXO3	MA0157.1	54.1	51.3	-2.8	0.7539
rs10842662	NR4A2	MA0160.1	80.6	84.3	3.7	0.6291
rs10842662	NKX3-1	MA0124.1	48.7	61.7	13	0.2218
rs10842662	Nr2e3	MA0164.1	56.9	53.8	-3.1	0.6587
rs10842662	Sox5	MA0087.1	55.5	71.6	16.1	0.06919
rs10842662	USF1	MA0093.1	68.9	56.2	-12.7	0.24
rs10842662	Arnt	MA0004.1	76.1	59.2	-16.9	0.226
rs10849605	Ar	MA0007.1	61.9	61.9	0	0.9299
rs10849605	CTCF	MA0139.1	60.5	60.5	0	0.9799
rs10849605	ESR1	MA0112.2	61.8	61.8	0	0.9795
rs10849605	ESR2	MA0258.1	63.5	63.5	0	0.9925
rs10849605	EWSR1-FLI1	MA0149.1	67.6	67.6	0	0.8543
rs10849605	IRF2	MA0051.1	63.5	63.5	0	0.8575
rs10849605	NFYA	MA0060.1	59.8	59.8	0	0.9635
rs10849605	NR1H2::RXRA	MA0115.1	64.8	64.8	0	0.8219
rs10849605	NR3C1	MA0113.1	61.2	61.2	0	0.9211
rs10849605	PPARG	MA0066.1	53.6	53.6	0	0.9623
rs10849605	Pax4	MA0068.1	54.3	54.3	0	0.9483
rs10849605	Pax5	MA0014.1	68.9	68.9	0	0.9121
rs10849605	REST	MA0138.2	56.6	56.6	0	0.9853
rs10849605	RREB1	MA0073.1	49.2	49.2	0	0.9019
rs10849605	RXR::RAR_DR5	MA0159.1	65.3	65.3	0	0.9193
rs10849605	TP53	MA0106.1	65.2	65.2	0	0.8647
rs10849605	Tal1::Gata1	MA0140.1	59.6	59.6	0	0.9941
rs10849605	znf143	MA0088.1	64	64	0	0.8985
rs10849605	PPARG::RXRA	MA0065.2	74.7	74.7	0	0.9611
rs10849605	Pou5f1	MA0142.1	66.3	66.3	0	0.9957
rs10849605	RXRA::VDR	MA0074.1	49.2	49.2	0	0.8351
rs10849605	STAT1	MA0137.2	62.1	62.1	0	0.9761
rs10849605	Sox2	MA0143.1	72	72	0	0.9909
rs10849605	TBP	MA0108.2	78.2	78.2	0	0.9641
rs10849605	Zfp423	MA0116.1	67.9	67.9	0	0.8747
rs10849605	Evi1	MA0029.1	61.5	61.5	0	0.8599
rs10849605	FOXF2	MA0030.1	67.9	67.9	0	0.8955
rs10849605	HNF1A	MA0046.1	58.6	58.6	0	0.9711
rs10849605	NR2F1	MA0017.1	73	73	0	0.9045
rs10849605	PLAG1	MA0163.1	54.4	54.4	0	0.8535
rs10849605	Pax6	MA0069.1	65.4	65.4	0	0.9631
rs10849605	RORA_2	MA0072.1	63.2	63.2	0	0.8821
rs10849605	TLX1::NFIC	MA0119.1	55.1	55.1	0	0.8571
rs10849605	Tcfcp2l1	MA0145.1	67.1	67.1	0	0.9931
rs10849605	Zfx	MA0146.1	62.1	62.1	0	0.9495
rs10849605	Lhx3	MA0135.1	67	67	0	0.9603
rs10849605	Ddit3::Cebpa	MA0019.1	80.8	80.8	0	0.9429
rs10849605	Esrrb	MA0141.1	87.9	87.9	0	0.9557
rs10849605	FOXI1	MA0042.1	68.3	68.3	0	0.9343
rs10849605	Foxa2	MA0047.2	62.8	62.8	0	0.9479
rs10849605	Foxd3	MA0041.1	71.7	71.7	0	0.9943
rs10849605	HLF	MA0043.1	60.2	60.2	0	0.9345
rs10849605	HNF1B	MA0153.1	57.4	57.4	0	0.9055
rs10849605	INSM1	MA0155.1	74.8	74.8	0	0.9131
rs10849605	IRF1	MA0050.1	69.3	69.3	0	0.8711
rs10849605	Myf	MA0055.1	65.8	65.8	0	0.9215
rs10849605	NHLH1	MA0048.1	51.8	51.8	0	0.9503
rs10849605	PBX1	MA0070.1	58.8	58.8	0	0.9007
rs10849605	SRF	MA0083.1	63.5	63.5	0	0.9439
rs10849605	TAL1::TCF3	MA0091.1	49.8	49.8	0	0.9553
rs10849605	TEAD1	MA0090.1	79	79	0	0.8651
rs10849605	Egr1	MA0162.1	65.1	65.1	0	0.8975
rs10849605	FOXA1	MA0148.1	69.4	69.4	0	0.9923
rs10849605	Foxq1	MA0040.1	66.4	66.4	0	0.9527
rs10849605	GABPA	MA0062.2	60.4	60.4	0	0.9519
rs10849605	Gata1	MA0035.2	66.3	66.3	0	0.9851
rs10849605	MYC::MAX	MA0059.1	58.1	58.1	0	0.9073
rs10849605	NFE2L2	MA0150.1	71.4	71.4	0	0.9327
rs10849605	NFIL3	MA0025.1	60.4	60.4	0	0.9343
rs10849605	NFKB1	MA0105.1	46.2	46.2	0	0.7833
rs10849605	RUNX1	MA0002.2	63.6	63.6	0	0.9911
rs10849605	Spz1	MA0111.1	62.3	62.3	0	0.9311
rs10849605	T	MA0009.1	57.8	57.8	0	0.8531
rs10849605	EBF1	MA0154.1	73.9	73.9	0	0.8871
rs10849605	Hand1::Tcfe2a	MA0092.1	67.5	67.5	0	0.9453
rs10849605	Klf4	MA0039.2	59.5	59.5	0	0.9655
rs10849605	MAX	MA0058.1	55.4	55.4	0	0.8595
rs10849605	MEF2A	MA0052.1	58.2	58.2	0	0.9397
rs10849605	MIZF	MA0131.1	55.5	55.5	0	0.9651
rs10849605	Myc	MA0147.1	65.5	65.5	0	0.9779
rs10849605	Mycn	MA0104.2	61.9	61.9	0	0.9749
rs10849605	NF-kappaB	MA0061.1	50.3	50.3	0	0.8945
rs10849605	REL	MA0101.1	64.2	64.2	0	0.9567
rs10849605	RELA	MA0107.1	54.9	54.9	0	0.8911
rs10849605	RORA_1	MA0071.1	75	75	0	0.8809
rs10849605	SP1	MA0079.2	63.7	63.7	0	0.9063
rs10849605	Stat3	MA0144.1	62.9	62.9	0	0.9695
rs10849605	ELK4	MA0076.1	54.1	54.1	0	0.8943
rs10849605	Sox17	MA0078.1	75.7	75.7	0	0.9271
rs10849605	CREB1	MA0018.2	54.7	54.7	0	0.9473
rs10849605	E2F1	MA0024.1	47.4	47.4	0	0.8547
rs10849605	FEV	MA0156.1	55.9	55.9	0	0.8837
rs10849605	FOXD1	MA0031.1	78.6	78.6	0	0.9089
rs10849605	FOXO3	MA0157.1	58.2	58.2	0	0.9647
rs10849605	NR4A2	MA0160.1	63.9	63.9	0	0.9127
rs10849605	NKX3-1	MA0124.1	84.8	84.8	0	0.9121
rs10849605	Nr2e3	MA0164.1	69.2	69.2	0	0.7967
rs10849605	Sox5	MA0087.1	84.1	84.1	0	0.9531
rs10849605	USF1	MA0093.1	43.7	43.7	0	0.8675
rs10849605	Arnt	MA0004.1	46.3	46.3	0	0.7981
rs11048190	Ar	MA0007.1	61.2	58	-3.2	0.2352
rs11048190	CTCF	MA0139.1	65.2	61.5	-3.7	0.2676
rs11048190	ESR1	MA0112.2	78.4	72.7	-5.7	0.08799
rs11048190	ESR2	MA0258.1	77.1	78.9	1.8	0.5303
rs11048190	EWSR1-FLI1	MA0149.1	49.3	48.5	-0.8	0.7069
rs11048190	IRF2	MA0051.1	66.1	66.1	0	0.8575
rs11048190	NFYA	MA0060.1	64.7	61.7	-3	0.3766
rs11048190	NR1H2::RXRA	MA0115.1	50.1	52.7	2.6	0.4756
rs11048190	NR3C1	MA0113.1	68.5	62.3	-6.2	0.05119
rs11048190	PPARG	MA0066.1	68.2	62.1	-6.1	0.06179
rs11048190	Pax4	MA0068.1	52.5	51.6	-0.9	0.6863
rs11048190	Pax5	MA0014.1	72.4	73.6	1.2	0.6903
rs11048190	REST	MA0138.2	66	63.6	-2.4	0.4258
rs11048190	RREB1	MA0073.1	67.5	64.3	-3.2	0.4576
rs11048190	RXR::RAR_DR5	MA0159.1	61	58.7	-2.3	0.4966
rs11048190	TP53	MA0106.1	52	52	0	0.8647
rs11048190	Tal1::Gata1	MA0140.1	58.6	67.7	9.1	0.06759
rs11048190	znf143	MA0088.1	74.8	68.3	-6.5	0.0274
rs11048190	PPARG::RXRA	MA0065.2	69.6	64.4	-5.2	0.1804
rs11048190	Pou5f1	MA0142.1	58.5	60.6	2.1	0.6391
rs11048190	RXRA::VDR	MA0074.1	57	52.1	-4.9	0.3146
rs11048190	STAT1	MA0137.2	46.2	53.6	7.4	0.1342
rs11048190	Sox2	MA0143.1	52.7	52.3	-0.4	0.8811
rs11048190	TBP	MA0108.2	51.5	56.4	4.9	0.207
rs11048190	Zfp423	MA0116.1	69.2	68.7	-0.5	0.8311
rs11048190	Evi1	MA0029.1	53.4	58.5	5.1	0.3092
rs11048190	FOXF2	MA0030.1	59	59	0	0.8955
rs11048190	HNF1A	MA0046.1	48.8	53.8	5	0.2808
rs11048190	NR2F1	MA0017.1	64.1	70.4	6.3	0.149
rs11048190	PLAG1	MA0163.1	62.4	54.9	-7.5	0.1672
rs11048190	Pax6	MA0069.1	57.5	59.3	1.8	0.6613
rs11048190	RORA_2	MA0072.1	48.3	50.2	1.9	0.5927
rs11048190	TLX1::NFIC	MA0119.1	74.3	65.7	-8.6	0.132
rs11048190	Tcfcp2l1	MA0145.1	80.7	80.7	0	0.9931
rs11048190	Zfx	MA0146.1	83	81.1	-1.9	0.6949
rs11048190	Lhx3	MA0135.1	48.4	52.7	4.3	0.3864
rs11048190	Ddit3::Cebpa	MA0019.1	68.1	69.6	1.5	0.7281
rs11048190	Esrrb	MA0141.1	70.2	65.2	-5	0.3728
rs11048190	FOXI1	MA0042.1	66.7	66.7	0	0.9343
rs11048190	Foxa2	MA0047.2	70	62.8	-7.2	0.2226
rs11048190	Foxd3	MA0041.1	77.1	75.5	-1.6	0.7713
rs11048190	HLF	MA0043.1	67.2	60.9	-6.3	0.1956
rs11048190	HNF1B	MA0153.1	47	47.7	0.7	0.8297
rs11048190	INSM1	MA0155.1	76.8	67.7	-9.1	0.09699
rs11048190	IRF1	MA0050.1	58.2	56.1	-2.1	0.6367
rs11048190	Myf	MA0055.1	62.7	64.3	1.6	0.7537
rs11048190	NHLH1	MA0048.1	51.2	56.5	5.3	0.3714
rs11048190	PBX1	MA0070.1	62.3	59.9	-2.4	0.6947
rs11048190	SRF	MA0083.1	49.5	53.2	3.7	0.5153
rs11048190	TAL1::TCF3	MA0091.1	57.4	55.2	-2.2	0.5749
rs11048190	TEAD1	MA0090.1	67	60.2	-6.8	0.29
rs11048190	Egr1	MA0162.1	64.6	67.2	2.6	0.6669
rs11048190	FOXA1	MA0148.1	73	68.3	-4.7	0.4564
rs11048190	Foxq1	MA0040.1	56.3	58.5	2.2	0.7639
rs11048190	GABPA	MA0062.2	77.7	76.9	-0.8	0.8577
rs11048190	Gata1	MA0035.2	51.4	63.2	11.8	0.09359
rs11048190	MYC::MAX	MA0059.1	63	59	-4	0.5427
rs11048190	NFE2L2	MA0150.1	59.8	62	2.2	0.7111
rs11048190	NFIL3	MA0025.1	53.7	55.9	2.2	0.6063
rs11048190	NFKB1	MA0105.1	65.2	56.1	-9.1	0.2102
rs11048190	RUNX1	MA0002.2	77.8	63.2	-14.6	0.0144
rs11048190	Spz1	MA0111.1	64.3	72.1	7.8	0.147
rs11048190	T	MA0009.1	53.9	56.4	2.5	0.6403
rs11048190	EBF1	MA0154.1	63.1	63.1	0	0.8871
rs11048190	Hand1::Tcfe2a	MA0092.1	67	69.5	2.5	0.6567
rs11048190	Klf4	MA0039.2	68.2	60.1	-8.1	0.279
rs11048190	MAX	MA0058.1	58.7	58.2	-0.5	0.8627
rs11048190	MEF2A	MA0052.1	37.7	48	10.3	0.0428
rs11048190	MIZF	MA0131.1	58.4	68.3	9.9	0.1872
rs11048190	Myc	MA0147.1	66.3	68	1.7	0.8045
rs11048190	Mycn	MA0104.2	68.5	68.9	0.4	0.9217
rs11048190	NF-kappaB	MA0061.1	65.1	61.9	-3.2	0.5645
rs11048190	REL	MA0101.1	68.8	66.5	-2.3	0.6809
rs11048190	RELA	MA0107.1	65.1	64.8	-0.3	0.8779
rs11048190	RORA_1	MA0071.1	52.5	53.8	1.3	0.7801
rs11048190	SP1	MA0079.2	67	61.9	-5.1	0.5223
rs11048190	Stat3	MA0144.1	53.9	64.5	10.6	0.05399
rs11048190	ELK4	MA0076.1	48.2	53.1	4.9	0.5123
rs11048190	Sox17	MA0078.1	77.6	67.8	-9.8	0.2764
rs11048190	CREB1	MA0018.2	64.2	56.6	-7.6	0.4042
rs11048190	E2F1	MA0024.1	52.6	49.1	-3.5	0.6991
rs11048190	FEV	MA0156.1	48.3	53.4	5.1	0.5381
rs11048190	FOXD1	MA0031.1	64.1	61	-3.1	0.7149
rs11048190	FOXO3	MA0157.1	60.9	56.2	-4.7	0.5883
rs11048190	NR4A2	MA0160.1	71.8	61.8	-10	0.2336
rs11048190	NKX3-1	MA0124.1	51.7	51.7	0	0.9121
rs11048190	Nr2e3	MA0164.1	69	84.5	15.5	0.0238
rs11048190	Sox5	MA0087.1	65.1	68.3	3.2	0.7475
rs11048190	USF1	MA0093.1	61.2	59.3	-1.9	0.8051
rs11048190	Arnt	MA0004.1	59.5	63.2	3.7	0.6983
rs11048195	Ar	MA0007.1	77.8	71.1	-6.7	0.05319
rs11048195	CTCF	MA0139.1	58.1	61.2	3.1	0.3302
rs11048195	ESR1	MA0112.2	60.2	62.2	2	0.49
rs11048195	ESR2	MA0258.1	66.4	67.3	0.9	0.7759
rs11048195	EWSR1-FLI1	MA0149.1	57.7	52.2	-5.5	0.1964
rs11048195	IRF2	MA0051.1	72.4	65.5	-6.9	0.048
rs11048195	NFYA	MA0060.1	66.5	66.2	-0.3	0.9251
rs11048195	NR1H2::RXRA	MA0115.1	47.4	47.1	-0.3	0.7965
rs11048195	NR3C1	MA0113.1	73	68.7	-4.3	0.2052
rs11048195	PPARG	MA0066.1	56	58.9	2.9	0.332
rs11048195	Pax4	MA0068.1	56.4	57.4	1	0.6233
rs11048195	Pax5	MA0014.1	60.4	63.1	2.7	0.349
rs11048195	REST	MA0138.2	54	53.2	-0.8	0.7843
rs11048195	RREB1	MA0073.1	60.6	65.7	5.1	0.1762
rs11048195	RXR::RAR_DR5	MA0159.1	56	58.6	2.6	0.4474
rs11048195	TP53	MA0106.1	52	52	0	0.8647
rs11048195	Tal1::Gata1	MA0140.1	61.3	62.2	0.9	0.6539
rs11048195	znf143	MA0088.1	76.6	79.1	2.5	0.4004
rs11048195	PPARG::RXRA	MA0065.2	67.2	69	1.8	0.6421
rs11048195	Pou5f1	MA0142.1	66.8	67.3	0.5	0.9183
rs11048195	RXRA::VDR	MA0074.1	52.1	51.8	-0.3	0.8109
rs11048195	STAT1	MA0137.2	62.7	68	5.3	0.208
rs11048195	Sox2	MA0143.1	61.1	63.6	2.5	0.5693
rs11048195	TBP	MA0108.2	62.5	62.8	0.3	0.8929
rs11048195	Zfp423	MA0116.1	61.5	60.9	-0.6	0.8115
rs11048195	Evi1	MA0029.1	57.4	52.3	-5.1	0.3154
rs11048195	FOXF2	MA0030.1	59.4	56.9	-2.5	0.5279
rs11048195	HNF1A	MA0046.1	61.9	59.6	-2.3	0.6591
rs11048195	NR2F1	MA0017.1	62.8	65.3	2.5	0.5775
rs11048195	PLAG1	MA0163.1	60	62.2	2.2	0.6187
rs11048195	Pax6	MA0069.1	59.5	60.7	1.2	0.7707
rs11048195	RORA_2	MA0072.1	63.2	59.5	-3.7	0.4194
rs11048195	TLX1::NFIC	MA0119.1	52.6	52.6	0	0.8571
rs11048195	Tcfcp2l1	MA0145.1	65.8	68.8	3	0.453
rs11048195	Zfx	MA0146.1	59.7	62.2	2.5	0.5285
rs11048195	Lhx3	MA0135.1	58.6	58.6	0	0.9603
rs11048195	Ddit3::Cebpa	MA0019.1	63.7	62.4	-1.3	0.7483
rs11048195	Esrrb	MA0141.1	62	65.9	3.9	0.4136
rs11048195	FOXI1	MA0042.1	62.2	65.4	3.2	0.5093
rs11048195	Foxa2	MA0047.2	63.5	56.4	-7.1	0.2274
rs11048195	Foxd3	MA0041.1	73.9	65.5	-8.4	0.09319
rs11048195	HLF	MA0043.1	57.2	63.3	6.1	0.2462
rs11048195	HNF1B	MA0153.1	63.1	61	-2.1	0.6819
rs11048195	INSM1	MA0155.1	64.8	68.5	3.7	0.4814
rs11048195	IRF1	MA0050.1	73.4	64	-9.4	0.0432
rs11048195	Myf	MA0055.1	56.7	59.3	2.6	0.6371
rs11048195	NHLH1	MA0048.1	60.7	59.4	-1.3	0.7661
rs11048195	PBX1	MA0070.1	56.8	59.2	2.4	0.6121
rs11048195	SRF	MA0083.1	52.3	52.3	0	0.9439
rs11048195	TAL1::TCF3	MA0091.1	60.5	53.6	-6.9	0.258
rs11048195	TEAD1	MA0090.1	75.8	69.1	-6.7	0.2924
rs11048195	Egr1	MA0162.1	61.1	62.7	1.6	0.7761
rs11048195	FOXA1	MA0148.1	68	57.1	-10.9	0.0468
rs11048195	Foxq1	MA0040.1	67.7	63.1	-4.6	0.4828
rs11048195	GABPA	MA0062.2	63.1	72	8.9	0.1972
rs11048195	Gata1	MA0035.2	71.6	71.5	-0.1	0.9687
rs11048195	MYC::MAX	MA0059.1	57.2	55.1	-2.1	0.7425
rs11048195	NFE2L2	MA0150.1	53.7	50.9	-2.8	0.5991
rs11048195	NFIL3	MA0025.1	58.6	50.7	-7.9	0.1992
rs11048195	NFKB1	MA0105.1	48.3	56.1	7.8	0.2512
rs11048195	RUNX1	MA0002.2	65	66.9	1.9	0.6529
rs11048195	Spz1	MA0111.1	64.3	64.3	0	0.9311
rs11048195	T	MA0009.1	60.1	58.6	-1.5	0.7411
rs11048195	EBF1	MA0154.1	64.6	66.8	2.2	0.6901
rs11048195	Hand1::Tcfe2a	MA0092.1	69.1	62.8	-6.3	0.3378
rs11048195	Klf4	MA0039.2	66.4	72.7	6.3	0.3876
rs11048195	MAX	MA0058.1	63.5	63.5	0	0.8595
rs11048195	MEF2A	MA0052.1	53.6	49.8	-3.8	0.6241
rs11048195	MIZF	MA0131.1	65.6	62.7	-2.9	0.6423
rs11048195	Myc	MA0147.1	69.3	70.7	1.4	0.8357
rs11048195	Mycn	MA0104.2	68.8	70	1.2	0.8387
rs11048195	NF-kappaB	MA0061.1	64.9	64.5	-0.4	0.8417
rs11048195	REL	MA0101.1	71	58.9	-12.1	0.06339
rs11048195	RELA	MA0107.1	71.3	64.8	-6.5	0.3508
rs11048195	RORA_1	MA0071.1	51.7	51.7	0	0.8809
rs11048195	SP1	MA0079.2	66.3	71.2	4.9	0.4872
rs11048195	Stat3	MA0144.1	67.5	69.8	2.3	0.6389
rs11048195	ELK4	MA0076.1	64.3	76.2	11.9	0
rs11048195	Sox17	MA0078.1	81.8	81.8	0	0.9271
rs11048195	CREB1	MA0018.2	50.8	64.4	13.6	0.0152
rs11048195	E2F1	MA0024.1	54.1	54.1	0	0.8547
rs11048195	FEV	MA0156.1	68.9	82.7	13.8	0.06739
rs11048195	FOXD1	MA0031.1	53.8	50.6	-3.2	0.6647
rs11048195	FOXO3	MA0157.1	69.8	56.6	-13.2	0.06239
rs11048195	NR4A2	MA0160.1	60.2	59.6	-0.6	0.8981
rs11048195	NKX3-1	MA0124.1	73.3	73.3	0	0.9121
rs11048195	Nr2e3	MA0164.1	64.2	61.7	-2.5	0.6915
rs11048195	Sox5	MA0087.1	55.7	55.5	-0.2	0.8505
rs11048195	USF1	MA0093.1	64.9	64.9	0	0.8675
rs11048195	Arnt	MA0004.1	76.1	67.4	-8.7	0.5165
rs11048241	Ar	MA0007.1	67.3	66.1	-1.2	0.6487
rs11048241	CTCF	MA0139.1	67.9	62.7	-5.2	0.1174
rs11048241	ESR1	MA0112.2	65.8	63.3	-2.5	0.4174
rs11048241	ESR2	MA0258.1	71.1	67.9	-3.2	0.3308
rs11048241	EWSR1-FLI1	MA0149.1	52.6	47.9	-4.7	0.3316
rs11048241	IRF2	MA0051.1	60.6	59	-1.6	0.6221
rs11048241	NFYA	MA0060.1	63.3	60.4	-2.9	0.3946
rs11048241	NR1H2::RXRA	MA0115.1	52.4	53.5	1.1	0.6859
rs11048241	NR3C1	MA0113.1	65.1	66.6	1.5	0.6239
rs11048241	PPARG	MA0066.1	64.6	60.1	-4.5	0.209
rs11048241	Pax4	MA0068.1	65.6	64.1	-1.5	0.489
rs11048241	Pax5	MA0014.1	66.1	66.1	0	0.9121
rs11048241	REST	MA0138.2	50.4	55.3	4.9	0.143
rs11048241	RREB1	MA0073.1	61.5	58.8	-2.7	0.5521
rs11048241	RXR::RAR_DR5	MA0159.1	73	71.7	-1.3	0.7025
rs11048241	TP53	MA0106.1	49.4	51.4	2	0.5457
rs11048241	Tal1::Gata1	MA0140.1	71.9	85	13.1	0.0014
rs11048241	znf143	MA0088.1	63.8	57.3	-6.5	0.0274
rs11048241	PPARG::RXRA	MA0065.2	69.6	68.6	-1	0.8363
rs11048241	Pou5f1	MA0142.1	59.6	63.2	3.6	0.4508
rs11048241	RXRA::VDR	MA0074.1	57.5	55.4	-2.1	0.5985
rs11048241	STAT1	MA0137.2	55.8	54.3	-1.5	0.6257
rs11048241	Sox2	MA0143.1	63.4	66.2	2.8	0.5303
rs11048241	TBP	MA0108.2	71.4	69.5	-1.9	0.5267
rs11048241	Zfp423	MA0116.1	68.9	66.4	-2.5	0.6165
rs11048241	Evi1	MA0029.1	66.8	75.5	8.7	0.07239
rs11048241	FOXF2	MA0030.1	64.6	57.3	-7.3	0.1678
rs11048241	HNF1A	MA0046.1	57.1	58.8	1.7	0.7983
rs11048241	NR2F1	MA0017.1	59.1	59.1	0	0.9045
rs11048241	PLAG1	MA0163.1	59.9	52.1	-7.8	0.07039
rs11048241	Pax6	MA0069.1	67.1	62.2	-4.9	0.3428
rs11048241	RORA_2	MA0072.1	59.5	59.5	0	0.8821
rs11048241	TLX1::NFIC	MA0119.1	52.9	50.7	-2.2	0.5415
rs11048241	Tcfcp2l1	MA0145.1	63.9	64.6	0.7	0.8765
rs11048241	Zfx	MA0146.1	65.2	60.3	-4.9	0.3082
rs11048241	Lhx3	MA0135.1	68.4	65.3	-3.1	0.4652
rs11048241	Ddit3::Cebpa	MA0019.1	73.3	78.8	5.5	0.2892
rs11048241	Esrrb	MA0141.1	62.3	63.4	1.1	0.7407
rs11048241	FOXI1	MA0042.1	66.4	66.3	-0.1	0.9167
rs11048241	Foxa2	MA0047.2	66.7	74.9	8.2	0.1776
rs11048241	Foxd3	MA0041.1	69.9	67.7	-2.2	0.6927
rs11048241	HLF	MA0043.1	69	63.1	-5.9	0.2384
rs11048241	HNF1B	MA0153.1	55.2	55.9	0.7	0.8505
rs11048241	INSM1	MA0155.1	65.8	56.7	-9.1	0.09699
rs11048241	IRF1	MA0050.1	60.2	56.6	-3.6	0.4298
rs11048241	Myf	MA0055.1	55.8	56.8	1	0.8103
rs11048241	NHLH1	MA0048.1	63	62.5	-0.5	0.9211
rs11048241	PBX1	MA0070.1	68.7	65.4	-3.3	0.5099
rs11048241	SRF	MA0083.1	54.6	56.6	2	0.6839
rs11048241	TAL1::TCF3	MA0091.1	53.5	53.1	-0.4	0.8705
rs11048241	TEAD1	MA0090.1	61.6	63.4	1.8	0.6645
rs11048241	Egr1	MA0162.1	59.2	49	-10.2	0.06459
rs11048241	FOXA1	MA0148.1	67.4	72.5	5.1	0.4402
rs11048241	Foxq1	MA0040.1	77	79.1	2.1	0.7777
rs11048241	GABPA	MA0062.2	70.2	58.2	-12	0.06119
rs11048241	Gata1	MA0035.2	72.6	87.2	14.6	0.007199
rs11048241	MYC::MAX	MA0059.1	51.9	43.5	-8.4	0.1806
rs11048241	NFE2L2	MA0150.1	75	79.4	4.4	0.4712
rs11048241	NFIL3	MA0025.1	72.4	65.2	-7.2	0.233
rs11048241	NFKB1	MA0105.1	57.8	55.3	-2.5	0.6323
rs11048241	RUNX1	MA0002.2	76.7	73.3	-3.4	0.5129
rs11048241	Spz1	MA0111.1	69.1	59.3	-9.8	0.0196
rs11048241	T	MA0009.1	63.7	69.2	5.5	0.4146
rs11048241	EBF1	MA0154.1	58.2	58	-0.2	0.9165
rs11048241	Hand1::Tcfe2a	MA0092.1	60.2	58.7	-1.5	0.8103
rs11048241	Klf4	MA0039.2	67.3	59.2	-8.1	0.2928
rs11048241	MAX	MA0058.1	57.9	48.6	-9.3	0.276
rs11048241	MEF2A	MA0052.1	56	63.1	7.1	0.419
rs11048241	MIZF	MA0131.1	63	52.1	-10.9	0.1642
rs11048241	Myc	MA0147.1	53.3	50.3	-3	0.6467
rs11048241	Mycn	MA0104.2	54	51.3	-2.7	0.7159
rs11048241	NF-kappaB	MA0061.1	61.9	64	2.1	0.6805
rs11048241	REL	MA0101.1	63.5	61.4	-2.1	0.6963
rs11048241	RELA	MA0107.1	52.9	56.9	4	0.5067
rs11048241	RORA_1	MA0071.1	62.1	61.3	-0.8	0.8567
rs11048241	SP1	MA0079.2	60.7	55.7	-5	0.5493
rs11048241	Stat3	MA0144.1	60	49.7	-10.3	0.07179
rs11048241	ELK4	MA0076.1	68	56.1	-11.9	0.1416
rs11048241	Sox17	MA0078.1	40.5	54.9	14.4	0.1138
rs11048241	CREB1	MA0018.2	79.7	70.3	-9.4	0.2144
rs11048241	E2F1	MA0024.1	50.4	50.4	0	0.8547
rs11048241	FEV	MA0156.1	63.4	52.4	-11	0.2292
rs11048241	FOXD1	MA0031.1	55.8	57.9	2.1	0.8005
rs11048241	FOXO3	MA0157.1	59.9	71	11.1	0.2316
rs11048241	NR4A2	MA0160.1	68	67.7	-0.3	0.9135
rs11048241	NKX3-1	MA0124.1	60.2	52	-8.2	0.4264
rs11048241	Nr2e3	MA0164.1	56.9	53.8	-3.1	0.6587
rs11048241	Sox5	MA0087.1	49.2	54.5	5.3	0.5653
rs11048241	USF1	MA0093.1	53.7	41	-12.7	0.24
rs11048241	Arnt	MA0004.1	50.5	33.5	-17	0.0222
rs11048264	Ar	MA0007.1	72.5	65.8	-6.7	0.05319
rs11048264	CTCF	MA0139.1	52	58.9	6.9	0.0322
rs11048264	ESR1	MA0112.2	57.7	59.7	2	0.49
rs11048264	ESR2	MA0258.1	67	68	1	0.7235
rs11048264	EWSR1-FLI1	MA0149.1	53.5	48.8	-4.7	0.3316
rs11048264	IRF2	MA0051.1	55.8	59.9	4.1	0.2778
rs11048264	NFYA	MA0060.1	64.5	63.4	-1.1	0.6821
rs11048264	NR1H2::RXRA	MA0115.1	55.3	49.1	-6.2	0.2094
rs11048264	NR3C1	MA0113.1	76.7	72.9	-3.8	0.2662
rs11048264	PPARG	MA0066.1	53.7	53.5	-0.2	0.9365
rs11048264	Pax4	MA0068.1	70.4	68.7	-1.7	0.4194
rs11048264	Pax5	MA0014.1	69.2	71.9	2.7	0.349
rs11048264	REST	MA0138.2	54.3	53.5	-0.8	0.7843
rs11048264	RREB1	MA0073.1	55.3	51.2	-4.1	0.2952
rs11048264	RXR::RAR_DR5	MA0159.1	68.1	64.3	-3.8	0.3362
rs11048264	TP53	MA0106.1	57.6	53.4	-4.2	0.2364
rs11048264	Tal1::Gata1	MA0140.1	58	58.2	0.2	0.8905
rs11048264	znf143	MA0088.1	65	62.8	-2.2	0.4936
rs11048264	PPARG::RXRA	MA0065.2	60.5	66.8	6.3	0.06679
rs11048264	Pou5f1	MA0142.1	57	56.7	-0.3	0.9301
rs11048264	RXRA::VDR	MA0074.1	64.9	67	2.1	0.5989
rs11048264	STAT1	MA0137.2	72.9	63.3	-9.6	0.0372
rs11048264	Sox2	MA0143.1	61.2	64.5	3.3	0.4504
rs11048264	TBP	MA0108.2	62.8	63.1	0.3	0.8893
rs11048264	Zfp423	MA0116.1	66	73.7	7.7	0
rs11048264	Evi1	MA0029.1	62.9	62.9	0	0.8599
rs11048264	FOXF2	MA0030.1	49.6	49	-0.6	0.7763
rs11048264	HNF1A	MA0046.1	61.2	59.4	-1.8	0.7353
rs11048264	NR2F1	MA0017.1	52.4	57.8	5.4	0.2346
rs11048264	PLAG1	MA0163.1	51.4	59.2	7.8	0.0012
rs11048264	Pax6	MA0069.1	61.1	65.9	4.8	0.334
rs11048264	RORA_2	MA0072.1	66.5	63.3	-3.2	0.4726
rs11048264	TLX1::NFIC	MA0119.1	46.5	49.6	3.1	0.5013
rs11048264	Tcfcp2l1	MA0145.1	59.2	58.9	-0.3	0.9595
rs11048264	Zfx	MA0146.1	55.6	55.2	-0.4	0.9529
rs11048264	Lhx3	MA0135.1	60.9	53.9	-7	0.142
rs11048264	Ddit3::Cebpa	MA0019.1	74.7	74.1	-0.6	0.8399
rs11048264	Esrrb	MA0141.1	76.9	67.4	-9.5	0.1282
rs11048264	FOXI1	MA0042.1	66.7	64.8	-1.9	0.6391
rs11048264	Foxa2	MA0047.2	69.1	68	-1.1	0.8065
rs11048264	Foxd3	MA0041.1	77.4	69.6	-7.8	0.1148
rs11048264	HLF	MA0043.1	70.2	70.2	0	0.9345
rs11048264	HNF1B	MA0153.1	55.8	55.1	-0.7	0.8109
rs11048264	INSM1	MA0155.1	63.3	56.9	-6.4	0.2722
rs11048264	IRF1	MA0050.1	64.1	71.2	7.1	0.225
rs11048264	Myf	MA0055.1	56.5	65.9	9.4	0
rs11048264	NHLH1	MA0048.1	52.3	59.6	7.3	0.2386
rs11048264	PBX1	MA0070.1	63.9	56.8	-7.1	0.2902
rs11048264	SRF	MA0083.1	60.2	51.4	-8.8	0.08479
rs11048264	TAL1::TCF3	MA0091.1	65.3	63.9	-1.4	0.7191
rs11048264	TEAD1	MA0090.1	81.6	71.6	-10	0.05699
rs11048264	Egr1	MA0162.1	49.8	60	10.2	0
rs11048264	FOXA1	MA0148.1	68.8	68.5	-0.3	0.9525
rs11048264	Foxq1	MA0040.1	67.5	62.4	-5.1	0.406
rs11048264	GABPA	MA0062.2	57	59.3	2.3	0.6465
rs11048264	Gata1	MA0035.2	79.6	80.5	0.9	0.7913
rs11048264	MYC::MAX	MA0059.1	63.7	66.1	2.4	0.6701
rs11048264	NFE2L2	MA0150.1	63.5	63.6	0.1	0.9267
rs11048264	NFIL3	MA0025.1	65.1	58.1	-7	0.2538
rs11048264	NFKB1	MA0105.1	59.5	66.6	7.1	0.3092
rs11048264	RUNX1	MA0002.2	66.5	67.9	1.4	0.7631
rs11048264	Spz1	MA0111.1	70.5	80.3	9.8	0.008199
rs11048264	T	MA0009.1	58.9	59.3	0.4	0.8317
rs11048264	EBF1	MA0154.1	70.2	76.9	6.7	0.243
rs11048264	Hand1::Tcfe2a	MA0092.1	70.8	71.3	0.5	0.8929
rs11048264	Klf4	MA0039.2	54.2	66.3	12.1	0.0484
rs11048264	MAX	MA0058.1	60.9	70.8	9.9	0.209
rs11048264	MEF2A	MA0052.1	61.3	64.2	2.9	0.6995
rs11048264	MIZF	MA0131.1	68	56.5	-11.5	0.0124
rs11048264	Myc	MA0147.1	58.1	70.8	12.7	0.0102
rs11048264	Mycn	MA0104.2	56	67.2	11.2	0.08399
rs11048264	NF-kappaB	MA0061.1	63.7	63.6	-0.1	0.8725
rs11048264	REL	MA0101.1	63.2	62.7	-0.5	0.9197
rs11048264	RELA	MA0107.1	61.5	55.4	-6.1	0.3664
rs11048264	RORA_1	MA0071.1	82.4	76.6	-5.8	0.372
rs11048264	SP1	MA0079.2	52.1	52.2	0.1	0.8991
rs11048264	Stat3	MA0144.1	73.7	64	-9.7	0.1146
rs11048264	ELK4	MA0076.1	59.7	64.3	4.6	0.5689
rs11048264	Sox17	MA0078.1	76.7	73.4	-3.3	0.5823
rs11048264	CREB1	MA0018.2	70.4	66	-4.4	0.6313
rs11048264	E2F1	MA0024.1	51.9	49.1	-2.8	0.7339
rs11048264	FEV	MA0156.1	69.7	55.9	-13.8	0.06839
rs11048264	FOXD1	MA0031.1	57.4	52.2	-5.2	0.5177
rs11048264	FOXO3	MA0157.1	46.8	50.3	3.5	0.7513
rs11048264	NR4A2	MA0160.1	78.5	79.1	0.6	0.8835
rs11048264	NKX3-1	MA0124.1	73.1	61.4	-11.7	0.273
rs11048264	Nr2e3	MA0164.1	69.2	69.2	0	0.7967
rs11048264	Sox5	MA0087.1	81	74.9	-6.1	0.5001
rs11048264	USF1	MA0093.1	56.2	69.1	12.9	0.2062
rs11048264	Arnt	MA0004.1	59.2	66.4	7.2	0.6023
rs11048337	Ar	MA0007.1	57	56.9	-0.1	0.9525
rs11048337	CTCF	MA0139.1	55.9	53.2	-2.7	0.4094
rs11048337	ESR1	MA0112.2	48.2	49	0.8	0.7817
rs11048337	ESR2	MA0258.1	58.2	56.9	-1.3	0.6619
rs11048337	EWSR1-FLI1	MA0149.1	46.9	47.8	0.9	0.6477
rs11048337	IRF2	MA0051.1	52.3	57.4	5.1	0.2254
rs11048337	NFYA	MA0060.1	57.2	54.9	-2.3	0.4384
rs11048337	NR1H2::RXRA	MA0115.1	50.5	56.8	6.3	0.0244
rs11048337	NR3C1	MA0113.1	60.7	65.2	4.5	0.164
rs11048337	PPARG	MA0066.1	53	50.4	-2.6	0.4222
rs11048337	Pax4	MA0068.1	57.7	56.6	-1.1	0.6139
rs11048337	Pax5	MA0014.1	60.7	63	2.3	0.4106
rs11048337	REST	MA0138.2	59	59.3	0.3	0.9139
rs11048337	RREB1	MA0073.1	49.8	52.5	2.7	0.5051
rs11048337	RXR::RAR_DR5	MA0159.1	61.8	58.8	-3	0.431
rs11048337	TP53	MA0106.1	52.1	46.5	-5.6	0.08039
rs11048337	Tal1::Gata1	MA0140.1	66.9	67	0.1	0.9687
rs11048337	znf143	MA0088.1	66.4	60	-6.4	0.0408
rs11048337	PPARG::RXRA	MA0065.2	72	69.3	-2.7	0.5143
rs11048337	Pou5f1	MA0142.1	68.8	74.2	5.4	0.2496
rs11048337	RXRA::VDR	MA0074.1	56.1	53.9	-2.2	0.5719
rs11048337	STAT1	MA0137.2	77.7	68.3	-9.4	0.06119
rs11048337	Sox2	MA0143.1	65	73.7	8.7	0.0352
rs11048337	TBP	MA0108.2	74.5	86	11.5	0.0044
rs11048337	Zfp423	MA0116.1	51.3	57.2	5.9	0.277
rs11048337	Evi1	MA0029.1	53	56.5	3.5	0.4656
rs11048337	FOXF2	MA0030.1	66.1	56.2	-9.9	0.08839
rs11048337	HNF1A	MA0046.1	73.8	65.3	-8.5	0.06859
rs11048337	NR2F1	MA0017.1	59	67.2	8.2	0.0264
rs11048337	PLAG1	MA0163.1	40.6	42.4	1.8	0.6715
rs11048337	Pax6	MA0069.1	57	56	-1	0.8263
rs11048337	RORA_2	MA0072.1	63	63.9	0.9	0.7159
rs11048337	TLX1::NFIC	MA0119.1	51.7	43.5	-8.2	0.1918
rs11048337	Tcfcp2l1	MA0145.1	61.1	64	2.9	0.4716
rs11048337	Zfx	MA0146.1	64.7	56	-8.7	0.1356
rs11048337	Lhx3	MA0135.1	74	70.8	-3.2	0.4566
rs11048337	Ddit3::Cebpa	MA0019.1	63.2	60.4	-2.8	0.5567
rs11048337	Esrrb	MA0141.1	74.8	69.6	-5.2	0.3548
rs11048337	FOXI1	MA0042.1	70.9	70.9	0	0.9343
rs11048337	Foxa2	MA0047.2	74.1	63.9	-10.2	0.07819
rs11048337	Foxd3	MA0041.1	68.8	66.1	-2.7	0.6357
rs11048337	HLF	MA0043.1	64.2	64.2	0	0.9345
rs11048337	HNF1B	MA0153.1	57.6	61.9	4.3	0.4686
rs11048337	INSM1	MA0155.1	62.7	62.9	0.2	0.9039
rs11048337	IRF1	MA0050.1	55.4	58.8	3.4	0.47
rs11048337	Myf	MA0055.1	61.9	61.5	-0.4	0.9003
rs11048337	NHLH1	MA0048.1	48.3	47.5	-0.8	0.8471
rs11048337	PBX1	MA0070.1	59.5	60.6	1.1	0.8025
rs11048337	SRF	MA0083.1	65.5	65.5	0	0.9439
rs11048337	TAL1::TCF3	MA0091.1	60.4	56.7	-3.7	0.4512
rs11048337	TEAD1	MA0090.1	66.7	70.8	4.1	0.4676
rs11048337	Egr1	MA0162.1	57.7	50.5	-7.2	0.277
rs11048337	FOXA1	MA0148.1	70.5	61.4	-9.1	0.15
rs11048337	Foxq1	MA0040.1	66.4	63.8	-2.6	0.6307
rs11048337	GABPA	MA0062.2	60.4	53	-7.4	0.2432
rs11048337	Gata1	MA0035.2	67.7	67.6	-0.1	0.9541
rs11048337	MYC::MAX	MA0059.1	52.9	50.4	-2.5	0.6771
rs11048337	NFE2L2	MA0150.1	57.1	56.8	-0.3	0.8729
rs11048337	NFIL3	MA0025.1	59	59	0	0.9343
rs11048337	NFKB1	MA0105.1	41	37.2	-3.8	0.5401
rs11048337	RUNX1	MA0002.2	61.6	65.2	3.6	0.4598
rs11048337	Spz1	MA0111.1	67.8	61.6	-6.2	0.2476
rs11048337	T	MA0009.1	72.4	66.2	-6.2	0.3846
rs11048337	EBF1	MA0154.1	66.1	66.8	0.7	0.8185
rs11048337	Hand1::Tcfe2a	MA0092.1	65.4	55.1	-10.3	0.1396
rs11048337	Klf4	MA0039.2	53.2	45.1	-8.1	0.279
rs11048337	MAX	MA0058.1	51.8	50.3	-1.5	0.7689
rs11048337	MEF2A	MA0052.1	66.3	70.6	4.3	0.6155
rs11048337	MIZF	MA0131.1	62.7	59.5	-3.2	0.6193
rs11048337	Myc	MA0147.1	59.1	49.1	-10	0.1236
rs11048337	Mycn	MA0104.2	59.1	46.5	-12.6	0.06579
rs11048337	NF-kappaB	MA0061.1	54.8	45.8	-9	0.2272
rs11048337	REL	MA0101.1	54.4	56.7	2.3	0.6969
rs11048337	RELA	MA0107.1	51.6	45.1	-6.5	0.3508
rs11048337	RORA_1	MA0071.1	71.2	68.8	-2.4	0.7063
rs11048337	SP1	MA0079.2	53	56.8	3.8	0.5925
rs11048337	Stat3	MA0144.1	72.2	60.1	-12.1	0.0108
rs11048337	ELK4	MA0076.1	56.1	44.2	-11.9	0.1416
rs11048337	Sox17	MA0078.1	71.9	66.5	-5.4	0.4542
rs11048337	CREB1	MA0018.2	52.4	50.3	-2.1	0.8265
rs11048337	E2F1	MA0024.1	51.9	43	-8.9	0.4188
rs11048337	FEV	MA0156.1	65.8	55.3	-10.5	0.2436
rs11048337	FOXD1	MA0031.1	75.1	64.6	-10.5	0.2936
rs11048337	FOXO3	MA0157.1	77.8	65.7	-12.1	0.1678
rs11048337	NR4A2	MA0160.1	52.4	54.4	2	0.7789
rs11048337	NKX3-1	MA0124.1	66.7	63.4	-3.3	0.7085
rs11048337	Nr2e3	MA0164.1	53.5	48.7	-4.8	0.4594
rs11048337	Sox5	MA0087.1	71.4	55.7	-15.7	0.1764
rs11048337	USF1	MA0093.1	56.6	56.4	-0.2	0.9055
rs11048337	Arnt	MA0004.1	50.7	42.3	-8.4	0.5455
rs11048338	Ar	MA0007.1	58	54.2	-3.8	0.1928
rs11048338	CTCF	MA0139.1	59.6	54.1	-5.5	0.106
rs11048338	ESR1	MA0112.2	61.9	54.5	-7.4	0.0132
rs11048338	ESR2	MA0258.1	71.4	62.9	-8.5	0.0196
rs11048338	EWSR1-FLI1	MA0149.1	42.5	43.2	0.7	0.7051
rs11048338	IRF2	MA0051.1	56.3	56	-0.3	0.8179
rs11048338	NFYA	MA0060.1	69.6	64.9	-4.7	0.2378
rs11048338	NR1H2::RXRA	MA0115.1	56.6	52.2	-4.4	0.3432
rs11048338	NR3C1	MA0113.1	67.1	65.8	-1.3	0.6629
rs11048338	PPARG	MA0066.1	68.2	62	-6.2	0.0476
rs11048338	Pax4	MA0068.1	59.6	60	0.4	0.8683
rs11048338	Pax5	MA0014.1	67	63	-4	0.1814
rs11048338	REST	MA0138.2	51.5	51.3	-0.2	0.9387
rs11048338	RREB1	MA0073.1	53.2	48.3	-4.9	0.2378
rs11048338	RXR::RAR_DR5	MA0159.1	63.8	61.8	-2	0.5395
rs11048338	TP53	MA0106.1	51.4	48.2	-3.2	0.3962
rs11048338	Tal1::Gata1	MA0140.1	73.1	72.5	-0.6	0.7683
rs11048338	znf143	MA0088.1	60	53.5	-6.5	0.0274
rs11048338	PPARG::RXRA	MA0065.2	71.6	71	-0.6	0.9213
rs11048338	Pou5f1	MA0142.1	71.7	67.6	-4.1	0.3674
rs11048338	RXRA::VDR	MA0074.1	50.6	55	4.4	0.3334
rs11048338	STAT1	MA0137.2	64.3	69	4.7	0.2298
rs11048338	Sox2	MA0143.1	70	67.9	-2.1	0.6269
rs11048338	TBP	MA0108.2	78.6	78.6	0	0.9641
rs11048338	Zfp423	MA0116.1	57.9	58	0.1	0.8501
rs11048338	Evi1	MA0029.1	60.8	66.8	6	0.2542
rs11048338	FOXF2	MA0030.1	66.5	75.7	9.2	0.1174
rs11048338	HNF1A	MA0046.1	63.9	58.4	-5.5	0.2268
rs11048338	NR2F1	MA0017.1	63.3	59.7	-3.6	0.4682
rs11048338	PLAG1	MA0163.1	52.8	47.3	-5.5	0.3256
rs11048338	Pax6	MA0069.1	58.6	54.7	-3.9	0.4566
rs11048338	RORA_2	MA0072.1	75.3	66.1	-9.2	0.05319
rs11048338	TLX1::NFIC	MA0119.1	51.5	49.4	-2.1	0.5991
rs11048338	Tcfcp2l1	MA0145.1	70.5	68.5	-2	0.5935
rs11048338	Zfx	MA0146.1	54.4	49.1	-5.3	0.2816
rs11048338	Lhx3	MA0135.1	68.1	69.6	1.5	0.7733
rs11048338	Ddit3::Cebpa	MA0019.1	61.6	59.9	-1.7	0.7053
rs11048338	Esrrb	MA0141.1	68.3	60.3	-8	0.1912
rs11048338	FOXI1	MA0042.1	77.3	74.5	-2.8	0.5387
rs11048338	Foxa2	MA0047.2	72.7	69.4	-3.3	0.5391
rs11048338	Foxd3	MA0041.1	81.2	77.1	-4.1	0.4554
rs11048338	HLF	MA0043.1	71	75.4	4.4	0.3756
rs11048338	HNF1B	MA0153.1	56.2	53	-3.2	0.5083
rs11048338	INSM1	MA0155.1	65.9	58.7	-7.2	0.2316
rs11048338	IRF1	MA0050.1	67.9	70.4	2.5	0.5477
rs11048338	Myf	MA0055.1	59.8	66.7	6.9	0.2562
rs11048338	NHLH1	MA0048.1	51.6	46.6	-5	0.4068
rs11048338	PBX1	MA0070.1	65.4	68.7	3.3	0.4974
rs11048338	SRF	MA0083.1	66	57.5	-8.5	0.1106
rs11048338	TAL1::TCF3	MA0091.1	54.8	52.9	-1.9	0.6061
rs11048338	TEAD1	MA0090.1	59.5	58.7	-0.8	0.8239
rs11048338	Egr1	MA0162.1	55.8	58	2.2	0.7239
rs11048338	FOXA1	MA0148.1	75.7	72.5	-3.2	0.5981
rs11048338	Foxq1	MA0040.1	70.1	66.8	-3.3	0.5971
rs11048338	GABPA	MA0062.2	60.5	68.8	8.3	0.212
rs11048338	Gata1	MA0035.2	63.6	70.8	7.2	0.25
rs11048338	MYC::MAX	MA0059.1	47.9	49.6	1.7	0.7461
rs11048338	NFE2L2	MA0150.1	57.8	56.4	-1.4	0.7751
rs11048338	NFIL3	MA0025.1	66.2	69.6	3.4	0.4858
rs11048338	NFKB1	MA0105.1	40.2	43.6	3.4	0.5421
rs11048338	RUNX1	MA0002.2	81.8	72.2	-9.6	0.1228
rs11048338	Spz1	MA0111.1	65.2	74.7	9.5	0.024
rs11048338	T	MA0009.1	54.1	54.1	0	0.8531
rs11048338	EBF1	MA0154.1	63.9	52.4	-11.5	0.09099
rs11048338	Hand1::Tcfe2a	MA0092.1	65.6	63.6	-2	0.7111
rs11048338	Klf4	MA0039.2	58.7	51.1	-7.6	0.3196
rs11048338	MAX	MA0058.1	57.8	52.4	-5.4	0.4196
rs11048338	MEF2A	MA0052.1	64	64	0	0.9397
rs11048338	MIZF	MA0131.1	49	57.4	8.4	0.2856
rs11048338	Myc	MA0147.1	49.5	52.1	2.6	0.6559
rs11048338	Mycn	MA0104.2	45.8	46.2	0.4	0.9217
rs11048338	NF-kappaB	MA0061.1	49.1	48.8	-0.3	0.8537
rs11048338	REL	MA0101.1	55.2	64.3	9.1	0.2048
rs11048338	RELA	MA0107.1	44.6	55.5	10.9	0.0444
rs11048338	RORA_1	MA0071.1	76	63.9	-12.1	0.09099
rs11048338	SP1	MA0079.2	51.3	57.9	6.6	0.2348
rs11048338	Stat3	MA0144.1	64.7	65.7	1	0.8371
rs11048338	ELK4	MA0076.1	60.3	61.9	1.6	0.7885
rs11048338	Sox17	MA0078.1	68.8	68.8	0	0.9271
rs11048338	CREB1	MA0018.2	68.5	82.1	13.6	0.0302
rs11048338	E2F1	MA0024.1	63.4	75.5	12.1	0.2284
rs11048338	FEV	MA0156.1	55.7	64.1	8.4	0.3294
rs11048338	FOXD1	MA0031.1	71.5	81.9	10.4	0.331
rs11048338	FOXO3	MA0157.1	78	84.4	6.4	0.5247
rs11048338	NR4A2	MA0160.1	74.3	64.1	-10.2	0.1734
rs11048338	NKX3-1	MA0124.1	52	52	0	0.9121
rs11048338	Nr2e3	MA0164.1	38.3	34.4	-3.9	0.5437
rs11048338	Sox5	MA0087.1	63.7	55.3	-8.4	0.4508
rs11048338	USF1	MA0093.1	42.8	51.7	8.9	0.4082
rs11048338	Arnt	MA0004.1	33.8	50.7	16.9	0.0226
rs11048344	Ar	MA0007.1	66.3	64	-2.3	0.3904
rs11048344	CTCF	MA0139.1	65.7	61.8	-3.9	0.2364
rs11048344	ESR1	MA0112.2	54.4	52.4	-2	0.5071
rs11048344	ESR2	MA0258.1	62.8	59.7	-3.1	0.3396
rs11048344	EWSR1-FLI1	MA0149.1	57.7	57.2	-0.5	0.7983
rs11048344	IRF2	MA0051.1	49.9	49.9	0	0.8575
rs11048344	NFYA	MA0060.1	68.9	69.4	0.5	0.8593
rs11048344	NR1H2::RXRA	MA0115.1	45.9	51	5.1	0.272
rs11048344	NR3C1	MA0113.1	56.5	59	2.5	0.396
rs11048344	PPARG	MA0066.1	46.2	51.6	5.4	0.1022
rs11048344	Pax4	MA0068.1	40.6	39.3	-1.3	0.5165
rs11048344	Pax5	MA0014.1	70.2	74.4	4.2	0.1468
rs11048344	REST	MA0138.2	61.5	61.9	0.4	0.8845
rs11048344	RREB1	MA0073.1	69.5	64	-5.5	0.1174
rs11048344	RXR::RAR_DR5	MA0159.1	58.6	64.7	6.1	0.08059
rs11048344	TP53	MA0106.1	49.6	46.4	-3.2	0.3848
rs11048344	Tal1::Gata1	MA0140.1	71	71.6	0.6	0.7597
rs11048344	znf143	MA0088.1	65.2	65.2	0	0.8985
rs11048344	PPARG::RXRA	MA0065.2	70.6	62.5	-8.1	0.039
rs11048344	Pou5f1	MA0142.1	55	56.7	1.7	0.6831
rs11048344	RXRA::VDR	MA0074.1	52.4	59.7	7.3	0.08539
rs11048344	STAT1	MA0137.2	58.3	55.3	-3	0.358
rs11048344	Sox2	MA0143.1	52.4	51.6	-0.8	0.8267
rs11048344	TBP	MA0108.2	55.8	54.3	-1.5	0.6361
rs11048344	Zfp423	MA0116.1	75.8	79.5	3.7	0.436
rs11048344	Evi1	MA0029.1	55.5	56.2	0.7	0.7881
rs11048344	FOXF2	MA0030.1	51.5	60.6	9.1	0.1246
rs11048344	HNF1A	MA0046.1	52.1	54.5	2.4	0.6413
rs11048344	NR2F1	MA0017.1	64.4	69	4.6	0.306
rs11048344	PLAG1	MA0163.1	76.1	68.3	-7.8	0.07039
rs11048344	Pax6	MA0069.1	61.7	67	5.3	0.2516
rs11048344	RORA_2	MA0072.1	49	51.9	2.9	0.5043
rs11048344	TLX1::NFIC	MA0119.1	46.8	46.8	0	0.8571
rs11048344	Tcfcp2l1	MA0145.1	67.6	60.3	-7.3	0.1134
rs11048344	Zfx	MA0146.1	84.6	73.3	-11.3	0.0186
rs11048344	Lhx3	MA0135.1	45.5	43.6	-1.9	0.6975
rs11048344	Ddit3::Cebpa	MA0019.1	55	53.3	-1.7	0.7053
rs11048344	Esrrb	MA0141.1	69	67.8	-1.2	0.7509
rs11048344	FOXI1	MA0042.1	58.6	58.6	0	0.9343
rs11048344	Foxa2	MA0047.2	65.9	69	3.1	0.5749
rs11048344	Foxd3	MA0041.1	54.1	57.5	3.4	0.5593
rs11048344	HLF	MA0043.1	54	54	0	0.9345
rs11048344	HNF1B	MA0153.1	61	55.3	-5.7	0.3038
rs11048344	INSM1	MA0155.1	69.4	61	-8.4	0.1558
rs11048344	IRF1	MA0050.1	50.4	50.4	0	0.8711
rs11048344	Myf	MA0055.1	63	63.7	0.7	0.8455
rs11048344	NHLH1	MA0048.1	63.8	63.7	-0.1	0.9775
rs11048344	PBX1	MA0070.1	57.2	54.9	-2.3	0.7137
rs11048344	SRF	MA0083.1	53.8	61	7.2	0.2168
rs11048344	TAL1::TCF3	MA0091.1	55.7	59.1	3.4	0.4846
rs11048344	TEAD1	MA0090.1	65.3	65.3	0	0.8651
rs11048344	Egr1	MA0162.1	72.4	75.8	3.4	0.6303
rs11048344	FOXA1	MA0148.1	67.5	66.5	-1	0.8289
rs11048344	Foxq1	MA0040.1	55.6	52.7	-2.9	0.6167
rs11048344	GABPA	MA0062.2	68.9	69.4	0.5	0.8719
rs11048344	Gata1	MA0035.2	54.2	55.8	1.6	0.6819
rs11048344	MYC::MAX	MA0059.1	59.6	59.6	0	0.9073
rs11048344	NFE2L2	MA0150.1	56.7	56.7	0	0.9327
rs11048344	NFIL3	MA0025.1	54.2	51.9	-2.3	0.4836
rs11048344	NFKB1	MA0105.1	46.3	42.6	-3.7	0.5493
rs11048344	RUNX1	MA0002.2	79.3	78.4	-0.9	0.8823
rs11048344	Spz1	MA0111.1	66	58.3	-7.7	0.1372
rs11048344	T	MA0009.1	49	57.4	8.4	0.2416
rs11048344	EBF1	MA0154.1	76.8	69.9	-6.9	0.28
rs11048344	Hand1::Tcfe2a	MA0092.1	73.6	68.6	-5	0.4482
rs11048344	Klf4	MA0039.2	77.1	66	-11.1	0.1222
rs11048344	MAX	MA0058.1	59.6	52.4	-7.2	0.3446
rs11048344	MEF2A	MA0052.1	46.2	42.9	-3.3	0.6481
rs11048344	MIZF	MA0131.1	57.9	69.2	11.3	0.0388
rs11048344	Myc	MA0147.1	62.1	68.3	6.2	0.343
rs11048344	Mycn	MA0104.2	65.4	67.7	2.3	0.7617
rs11048344	NF-kappaB	MA0061.1	49	50.9	1.9	0.7163
rs11048344	REL	MA0101.1	52.3	53	0.7	0.9055
rs11048344	RELA	MA0107.1	53.3	53.3	0	0.8911
rs11048344	RORA_1	MA0071.1	53.4	62.1	8.7	0.2098
rs11048344	SP1	MA0079.2	84.1	72.8	-11.3	0.0452
rs11048344	Stat3	MA0144.1	61.1	60	-1.1	0.8263
rs11048344	ELK4	MA0076.1	65.8	65.8	0	0.8943
rs11048344	Sox17	MA0078.1	56.1	70.8	14.7	0.0298
rs11048344	CREB1	MA0018.2	64.1	70.7	6.6	0.4484
rs11048344	E2F1	MA0024.1	65.6	62.1	-3.5	0.6995
rs11048344	FEV	MA0156.1	60	60	0	0.8837
rs11048344	FOXD1	MA0031.1	53.7	57.2	3.5	0.6725
rs11048344	FOXO3	MA0157.1	56.6	60.2	3.6	0.7089
rs11048344	NR4A2	MA0160.1	60.9	58	-2.9	0.7445
rs11048344	NKX3-1	MA0124.1	54.8	58.1	3.3	0.7259
rs11048344	Nr2e3	MA0164.1	65.1	65.1	0	0.7967
rs11048344	Sox5	MA0087.1	39.6	54.5	14.9	0.2136
rs11048344	USF1	MA0093.1	54	56.4	2.4	0.7057
rs11048344	Arnt	MA0004.1	49.5	63.2	13.7	0.3232
rs11048345	Ar	MA0007.1	53.1	51	-2.1	0.4256
rs11048345	CTCF	MA0139.1	68	62	-6	0.07739
rs11048345	ESR1	MA0112.2	51.4	52.7	1.3	0.6369
rs11048345	ESR2	MA0258.1	54.6	61.1	6.5	0.05659
rs11048345	EWSR1-FLI1	MA0149.1	43.5	46.5	3	0.4928
rs11048345	IRF2	MA0051.1	52.9	52.9	0	0.8575
rs11048345	NFYA	MA0060.1	74.4	70.3	-4.1	0.2808
rs11048345	NR1H2::RXRA	MA0115.1	55.6	58.6	3	0.4448
rs11048345	NR3C1	MA0113.1	75.1	76.4	1.3	0.6503
rs11048345	PPARG	MA0066.1	41.8	44.4	2.6	0.3896
rs11048345	Pax4	MA0068.1	48.5	49.8	1.3	0.5027
rs11048345	Pax5	MA0014.1	65.4	61.9	-3.5	0.2182
rs11048345	REST	MA0138.2	56.7	61.8	5.1	0.1122
rs11048345	RREB1	MA0073.1	68	68	0	0.9019
rs11048345	RXR::RAR_DR5	MA0159.1	56.9	57.6	0.7	0.7633
rs11048345	TP53	MA0106.1	50.8	56.4	5.6	0.06739
rs11048345	Tal1::Gata1	MA0140.1	73.7	73.4	-0.3	0.8681
rs11048345	znf143	MA0088.1	59.3	59.3	0	0.8985
rs11048345	PPARG::RXRA	MA0065.2	75.2	71.4	-3.8	0.3452
rs11048345	Pou5f1	MA0142.1	64.9	67.5	2.6	0.5845
rs11048345	RXRA::VDR	MA0074.1	63.4	59.1	-4.3	0.3562
rs11048345	STAT1	MA0137.2	65.6	72.2	6.6	0.1482
rs11048345	Sox2	MA0143.1	64	64.2	0.2	0.9377
rs11048345	TBP	MA0108.2	65.3	67.9	2.6	0.383
rs11048345	Zfp423	MA0116.1	53.2	56.7	3.5	0.4514
rs11048345	Evi1	MA0029.1	66.6	65.2	-1.4	0.7161
rs11048345	FOXF2	MA0030.1	65.7	74.7	9	0.1294
rs11048345	HNF1A	MA0046.1	72.2	74.7	2.5	0.6207
rs11048345	NR2F1	MA0017.1	63.4	61.9	-1.5	0.7259
rs11048345	PLAG1	MA0163.1	66.1	62.5	-3.6	0.5445
rs11048345	Pax6	MA0069.1	61.2	65.9	4.7	0.3562
rs11048345	RORA_2	MA0072.1	62.6	57.6	-5	0.3338
rs11048345	TLX1::NFIC	MA0119.1	44.4	49.1	4.7	0.379
rs11048345	Tcfcp2l1	MA0145.1	64	63.3	-0.7	0.8801
rs11048345	Zfx	MA0146.1	48.6	51.9	3.3	0.4222
rs11048345	Lhx3	MA0135.1	65.8	59.5	-6.3	0.219
rs11048345	Ddit3::Cebpa	MA0019.1	64	52.3	-11.7	0.0042
rs11048345	Esrrb	MA0141.1	58.4	63.8	5.4	0.3314
rs11048345	FOXI1	MA0042.1	65.3	60.8	-4.5	0.4076
rs11048345	Foxa2	MA0047.2	75.4	72.1	-3.3	0.5207
rs11048345	Foxd3	MA0041.1	72.5	72.9	0.4	0.9507
rs11048345	HLF	MA0043.1	59.8	61.3	1.5	0.7213
rs11048345	HNF1B	MA0153.1	64.3	73	8.7	0.08559
rs11048345	INSM1	MA0155.1	75.2	67.2	-8	0.1864
rs11048345	IRF1	MA0050.1	58.4	55.5	-2.9	0.4888
rs11048345	Myf	MA0055.1	56.2	61.6	5.4	0.421
rs11048345	NHLH1	MA0048.1	54.6	52.8	-1.8	0.6625
rs11048345	PBX1	MA0070.1	58.6	58.6	0	0.9007
rs11048345	SRF	MA0083.1	50.5	59.3	8.8	0.09219
rs11048345	TAL1::TCF3	MA0091.1	60.7	60.4	-0.3	0.8817
rs11048345	TEAD1	MA0090.1	69.2	69.2	0	0.8651
rs11048345	Egr1	MA0162.1	59.4	69.1	9.7	0.1416
rs11048345	FOXA1	MA0148.1	78.8	76.4	-2.4	0.6537
rs11048345	Foxq1	MA0040.1	66.1	66.6	0.5	0.9297
rs11048345	GABPA	MA0062.2	63.8	75.5	11.7	0.06559
rs11048345	Gata1	MA0035.2	80.7	70.6	-10.1	0.1372
rs11048345	MYC::MAX	MA0059.1	47.9	58.6	10.7	0.0474
rs11048345	NFE2L2	MA0150.1	51.7	45.8	-5.9	0.3252
rs11048345	NFIL3	MA0025.1	61	54.8	-6.2	0.2744
rs11048345	NFKB1	MA0105.1	41.5	42.4	0.9	0.7377
rs11048345	RUNX1	MA0002.2	76	70.9	-5.1	0.3876
rs11048345	Spz1	MA0111.1	67.1	64.7	-2.4	0.6983
rs11048345	T	MA0009.1	48	47.7	-0.3	0.8487
rs11048345	EBF1	MA0154.1	70.2	73.3	3.1	0.6023
rs11048345	Hand1::Tcfe2a	MA0092.1	61.4	58.6	-2.8	0.6253
rs11048345	Klf4	MA0039.2	56.9	57.9	1	0.7931
rs11048345	MAX	MA0058.1	62.1	63.9	1.8	0.7047
rs11048345	MEF2A	MA0052.1	69.2	61.8	-7.4	0.3842
rs11048345	MIZF	MA0131.1	51	62.1	11.1	0.1102
rs11048345	Myc	MA0147.1	51.2	63.7	12.5	0.0364
rs11048345	Mycn	MA0104.2	46.9	60.4	13.5	0.0422
rs11048345	NF-kappaB	MA0061.1	42.1	53.5	11.4	0.0102
rs11048345	REL	MA0101.1	52	61.4	9.4	0.1592
rs11048345	RELA	MA0107.1	42.8	53.7	10.9	0.007399
rs11048345	RORA_1	MA0071.1	56.3	58.3	2	0.7157
rs11048345	SP1	MA0079.2	65	65	0	0.9063
rs11048345	Stat3	MA0144.1	61.5	72.6	11.1	0.0462
rs11048345	ELK4	MA0076.1	63.9	67.3	3.4	0.6451
rs11048345	Sox17	MA0078.1	63.2	56.2	-7	0.3666
rs11048345	CREB1	MA0018.2	59.7	63.8	4.1	0.6951
rs11048345	E2F1	MA0024.1	58.2	71.1	12.9	0.1798
rs11048345	FEV	MA0156.1	61.5	75.3	13.8	0.06739
rs11048345	FOXD1	MA0031.1	64.3	74.5	10.2	0.3776
rs11048345	FOXO3	MA0157.1	82.6	80.6	-2	0.8229
rs11048345	NR4A2	MA0160.1	51.7	61.7	10	0.1964
rs11048345	NKX3-1	MA0124.1	63.5	51.7	-11.8	0.205
rs11048345	Nr2e3	MA0164.1	34.4	38.1	3.7	0.5759
rs11048345	Sox5	MA0087.1	59	51.3	-7.7	0.467
rs11048345	USF1	MA0093.1	54.9	70	15.1	0.1622
rs11048345	Arnt	MA0004.1	50.7	67.7	17	0
rs11062386	Ar	MA0007.1	70.6	70	-0.6	0.8043
rs11062386	CTCF	MA0139.1	65.7	66.9	1.2	0.6241
rs11062386	ESR1	MA0112.2	65.9	71.1	5.2	0.111
rs11062386	ESR2	MA0258.1	76.1	80.2	4.1	0.2424
rs11062386	EWSR1-FLI1	MA0149.1	60	65.2	5.2	0.1958
rs11062386	IRF2	MA0051.1	65.2	59.9	-5.3	0.195
rs11062386	NFYA	MA0060.1	69.1	67.4	-1.7	0.5591
rs11062386	NR1H2::RXRA	MA0115.1	47.1	51.3	4.2	0.3402
rs11062386	NR3C1	MA0113.1	67.1	69	1.9	0.5677
rs11062386	PPARG	MA0066.1	66.6	72.8	6.2	0.0258
rs11062386	Pax4	MA0068.1	58.5	57.6	-0.9	0.6863
rs11062386	Pax5	MA0014.1	70.5	67.8	-2.7	0.3878
rs11062386	REST	MA0138.2	60.2	56.4	-3.8	0.2602
rs11062386	RREB1	MA0073.1	61.9	57.9	-4	0.328
rs11062386	RXR::RAR_DR5	MA0159.1	63.4	66.5	3.1	0.406
rs11062386	TP53	MA0106.1	47.8	47.8	0	0.8647
rs11062386	Tal1::Gata1	MA0140.1	64.1	63.1	-1	0.6373
rs11062386	znf143	MA0088.1	60.7	64.3	3.6	0.2404
rs11062386	PPARG::RXRA	MA0065.2	72.5	81	8.5	0.0246
rs11062386	Pou5f1	MA0142.1	57.1	55.5	-1.6	0.6949
rs11062386	RXRA::VDR	MA0074.1	60.9	58	-2.9	0.4908
rs11062386	STAT1	MA0137.2	46.8	48.6	1.8	0.5077
rs11062386	Sox2	MA0143.1	62.9	60.7	-2.2	0.6111
rs11062386	TBP	MA0108.2	59.1	57.9	-1.2	0.7123
rs11062386	Zfp423	MA0116.1	62.5	69	6.5	0.1354
rs11062386	Evi1	MA0029.1	53.9	60.8	6.9	0.2024
rs11062386	FOXF2	MA0030.1	49.4	59.5	10.1	0.0118
rs11062386	HNF1A	MA0046.1	52.8	51.1	-1.7	0.7707
rs11062386	NR2F1	MA0017.1	66.2	74.4	8.2	0.0264
rs11062386	PLAG1	MA0163.1	59.5	61.6	2.1	0.6247
rs11062386	Pax6	MA0069.1	56.2	51.5	-4.7	0.3686
rs11062386	RORA_2	MA0072.1	57.4	64.3	6.9	0.2274
rs11062386	TLX1::NFIC	MA0119.1	58.6	60.7	2.1	0.5689
rs11062386	Tcfcp2l1	MA0145.1	60.3	61.6	1.3	0.6889
rs11062386	Zfx	MA0146.1	68.7	63.6	-5.1	0.3014
rs11062386	Lhx3	MA0135.1	54.2	56.9	2.7	0.5873
rs11062386	Ddit3::Cebpa	MA0019.1	72.7	66.6	-6.1	0.2106
rs11062386	Esrrb	MA0141.1	58.6	65.6	7	0.2336
rs11062386	FOXI1	MA0042.1	44.8	47.7	2.9	0.5385
rs11062386	Foxa2	MA0047.2	50.9	59.4	8.5	0.1646
rs11062386	Foxd3	MA0041.1	50	55.9	5.9	0.3046
rs11062386	HLF	MA0043.1	57.5	55.5	-2	0.6499
rs11062386	HNF1B	MA0153.1	54	54	0	0.9055
rs11062386	INSM1	MA0155.1	59.9	59.4	-0.5	0.9209
rs11062386	IRF1	MA0050.1	57.6	56	-1.6	0.7089
rs11062386	Myf	MA0055.1	62.1	65.8	3.7	0.5483
rs11062386	NHLH1	MA0048.1	59.2	60	0.8	0.8299
rs11062386	PBX1	MA0070.1	50.5	48.1	-2.4	0.6947
rs11062386	SRF	MA0083.1	37.1	42.2	5.1	0.4306
rs11062386	TAL1::TCF3	MA0091.1	56.7	67.2	10.5	0.0042
rs11062386	TEAD1	MA0090.1	68.6	65.1	-3.5	0.5299
rs11062386	Egr1	MA0162.1	65.6	55.4	-10.2	0.09559
rs11062386	FOXA1	MA0148.1	55.3	66.2	10.9	0.0488
rs11062386	Foxq1	MA0040.1	47.4	47.4	0	0.9527
rs11062386	GABPA	MA0062.2	65.3	61.4	-3.9	0.5
rs11062386	Gata1	MA0035.2	68.7	74.5	5.8	0.2974
rs11062386	MYC::MAX	MA0059.1	62.2	62.2	0	0.9073
rs11062386	NFE2L2	MA0150.1	61.7	65.4	3.7	0.5377
rs11062386	NFIL3	MA0025.1	57	59.1	2.1	0.6385
rs11062386	NFKB1	MA0105.1	69.4	59.5	-9.9	0.06939
rs11062386	RUNX1	MA0002.2	67	74.1	7.1	0.2406
rs11062386	Spz1	MA0111.1	71.1	76.1	5	0.3162
rs11062386	T	MA0009.1	50.5	59.5	9	0.215
rs11062386	EBF1	MA0154.1	48.1	49.3	1.2	0.7789
rs11062386	Hand1::Tcfe2a	MA0092.1	63.8	63.9	0.1	0.9389
rs11062386	Klf4	MA0039.2	78	66.4	-11.6	0.1028
rs11062386	MAX	MA0058.1	56.9	56.9	0	0.8595
rs11062386	MEF2A	MA0052.1	33.5	41	7.5	0.3798
rs11062386	MIZF	MA0131.1	59.2	54.4	-4.8	0.4672
rs11062386	Myc	MA0147.1	70.6	73.1	2.5	0.6723
rs11062386	Mycn	MA0104.2	67.1	72.8	5.7	0.3658
rs11062386	NF-kappaB	MA0061.1	73.2	68.5	-4.7	0.4782
rs11062386	REL	MA0101.1	72.1	66	-6.1	0.3488
rs11062386	RELA	MA0107.1	66.8	63.5	-3.3	0.5789
rs11062386	RORA_1	MA0071.1	55.4	67.5	12.1	0.05179
rs11062386	SP1	MA0079.2	80.7	74.7	-6	0.425
rs11062386	Stat3	MA0144.1	45.3	48.9	3.6	0.5329
rs11062386	ELK4	MA0076.1	56	49.8	-6.2	0.4196
rs11062386	Sox17	MA0078.1	57.5	65.6	8.1	0.3434
rs11062386	CREB1	MA0018.2	55.4	62.6	7.2	0.423
rs11062386	E2F1	MA0024.1	59.3	50.4	-8.9	0.4188
rs11062386	FEV	MA0156.1	57.2	50.6	-6.6	0.4524
rs11062386	FOXD1	MA0031.1	42.9	57.2	14.3	0.006199
rs11062386	FOXO3	MA0157.1	54.1	67	12.9	0.111
rs11062386	NR4A2	MA0160.1	58	72	14	0.0322
rs11062386	NKX3-1	MA0124.1	52	52	0	0.9121
rs11062386	Nr2e3	MA0164.1	49.7	53.8	4.1	0.4876
rs11062386	Sox5	MA0087.1	39.8	51.3	11.5	0.433
rs11062386	USF1	MA0093.1	56.6	56.6	0	0.8675
rs11062386	Arnt	MA0004.1	54.4	63.2	8.8	0.4468
rs11494570	Ar	MA0007.1	63.7	59.9	-3.8	0.1902
rs11494570	CTCF	MA0139.1	59.1	63	3.9	0.2272
rs11494570	ESR1	MA0112.2	58.3	56.1	-2.2	0.4634
rs11494570	ESR2	MA0258.1	66.3	62.1	-4.2	0.2226
rs11494570	EWSR1-FLI1	MA0149.1	53.3	49.6	-3.7	0.4768
rs11494570	IRF2	MA0051.1	65.6	58.7	-6.9	0.09399
rs11494570	NFYA	MA0060.1	73.1	73.8	0.7	0.7671
rs11494570	NR1H2::RXRA	MA0115.1	54.3	54.3	0	0.8219
rs11494570	NR3C1	MA0113.1	60.8	63.9	3.1	0.3458
rs11494570	PPARG	MA0066.1	52.9	51.2	-1.7	0.5941
rs11494570	Pax4	MA0068.1	59.5	60.4	0.9	0.6657
rs11494570	Pax5	MA0014.1	63.6	71.3	7.7	0.0114
rs11494570	REST	MA0138.2	50.1	48.4	-1.7	0.5533
rs11494570	RREB1	MA0073.1	52.7	54.8	2.1	0.6151
rs11494570	RXR::RAR_DR5	MA0159.1	68.2	69.8	1.6	0.5969
rs11494570	TP53	MA0106.1	48.5	52.6	4.1	0.2314
rs11494570	Tal1::Gata1	MA0140.1	71.9	72.5	0.6	0.7597
rs11494570	znf143	MA0088.1	60.3	66.7	6.4	0.0324
rs11494570	PPARG::RXRA	MA0065.2	66.8	69.1	2.3	0.5387
rs11494570	Pou5f1	MA0142.1	64.7	60.1	-4.6	0.3278
rs11494570	RXRA::VDR	MA0074.1	57	55.2	-1.8	0.6345
rs11494570	STAT1	MA0137.2	59.2	59.4	0.2	0.9261
rs11494570	Sox2	MA0143.1	63.5	60.5	-3	0.4866
rs11494570	TBP	MA0108.2	77.4	73.2	-4.2	0.2332
rs11494570	Zfp423	MA0116.1	64.3	70.3	6	0.2208
rs11494570	Evi1	MA0029.1	56.1	58.3	2.2	0.5851
rs11494570	FOXF2	MA0030.1	60.8	55.8	-5	0.2996
rs11494570	HNF1A	MA0046.1	57.6	54.1	-3.5	0.4522
rs11494570	NR2F1	MA0017.1	59.7	64.9	5.2	0.261
rs11494570	PLAG1	MA0163.1	60.6	58.1	-2.5	0.6831
rs11494570	Pax6	MA0069.1	66.9	68.9	2	0.6345
rs11494570	RORA_2	MA0072.1	73.4	73.4	0	0.8821
rs11494570	TLX1::NFIC	MA0119.1	56.3	54.2	-2.1	0.6173
rs11494570	Tcfcp2l1	MA0145.1	58.7	59.4	0.7	0.8765
rs11494570	Zfx	MA0146.1	48.7	52.4	3.7	0.375
rs11494570	Lhx3	MA0135.1	61.1	63.2	2.1	0.6767
rs11494570	Ddit3::Cebpa	MA0019.1	58.1	56.2	-1.9	0.6701
rs11494570	Esrrb	MA0141.1	60.3	57.4	-2.9	0.5199
rs11494570	FOXI1	MA0042.1	64.2	65.1	0.9	0.8383
rs11494570	Foxa2	MA0047.2	71.4	67.5	-3.9	0.4604
rs11494570	Foxd3	MA0041.1	66.5	68.7	2.2	0.7111
rs11494570	HLF	MA0043.1	64.4	57.1	-7.3	0.1288
rs11494570	HNF1B	MA0153.1	59.1	50.5	-8.6	0.1206
rs11494570	INSM1	MA0155.1	57.3	61	3.7	0.4814
rs11494570	IRF1	MA0050.1	59.9	63.3	3.4	0.47
rs11494570	Myf	MA0055.1	59.4	68.7	9.3	0.009399
rs11494570	NHLH1	MA0048.1	43.3	47.5	4.2	0.4614
rs11494570	PBX1	MA0070.1	59.3	62.6	3.3	0.4908
rs11494570	SRF	MA0083.1	53.9	48	-5.9	0.3866
rs11494570	TAL1::TCF3	MA0091.1	68.1	69.3	1.2	0.7749
rs11494570	TEAD1	MA0090.1	51.4	56	4.6	0.4146
rs11494570	Egr1	MA0162.1	58.4	68.5	10.1	0.1018
rs11494570	FOXA1	MA0148.1	72.8	68.6	-4.2	0.4932
rs11494570	Foxq1	MA0040.1	73	65	-8	0.2196
rs11494570	GABPA	MA0062.2	48.3	54.1	5.8	0.3166
rs11494570	Gata1	MA0035.2	76.5	76.1	-0.4	0.9057
rs11494570	MYC::MAX	MA0059.1	55.1	50.4	-4.7	0.459
rs11494570	NFE2L2	MA0150.1	52.4	54.2	1.8	0.7561
rs11494570	NFIL3	MA0025.1	56.8	51.5	-5.3	0.3176
rs11494570	NFKB1	MA0105.1	46.5	44.7	-1.8	0.7203
rs11494570	RUNX1	MA0002.2	57.8	64.9	7.1	0.2228
rs11494570	Spz1	MA0111.1	71.8	71.8	0	0.9311
rs11494570	T	MA0009.1	57.3	67	9.7	0.0356
rs11494570	EBF1	MA0154.1	62.4	58.6	-3.8	0.5803
rs11494570	Hand1::Tcfe2a	MA0092.1	61.8	61.8	0	0.9453
rs11494570	Klf4	MA0039.2	76	87.6	11.6	0.07879
rs11494570	MAX	MA0058.1	54.1	58.7	4.6	0.458
rs11494570	MEF2A	MA0052.1	71.2	61	-10.2	0.1002
rs11494570	MIZF	MA0131.1	50.4	61.3	10.9	0.1488
rs11494570	Myc	MA0147.1	58.6	62.2	3.6	0.5665
rs11494570	Mycn	MA0104.2	53.3	56	2.7	0.6883
rs11494570	NF-kappaB	MA0061.1	52.6	47.8	-4.8	0.4742
rs11494570	REL	MA0101.1	63.4	58.5	-4.9	0.4106
rs11494570	RELA	MA0107.1	51.1	45.4	-5.7	0.3944
rs11494570	RORA_1	MA0071.1	64.2	64.2	0	0.8809
rs11494570	SP1	MA0079.2	67.7	72.7	5	0.4648
rs11494570	Stat3	MA0144.1	59.9	57	-2.9	0.5899
rs11494570	ELK4	MA0076.1	54.8	59.4	4.6	0.5561
rs11494570	Sox17	MA0078.1	60.4	48.2	-12.2	0.1576
rs11494570	CREB1	MA0018.2	45.6	52.7	7.1	0.429
rs11494570	E2F1	MA0024.1	50.9	50.9	0	0.8547
rs11494570	FEV	MA0156.1	58.3	57.6	-0.7	0.8261
rs11494570	FOXD1	MA0031.1	68.1	68.1	0	0.9089
rs11494570	FOXO3	MA0157.1	72.2	74.2	2	0.8425
rs11494570	NR4A2	MA0160.1	52.3	50.2	-2.1	0.7937
rs11494570	NKX3-1	MA0124.1	70	58.4	-11.6	0.3004
rs11494570	Nr2e3	MA0164.1	53	56.9	3.9	0.5127
rs11494570	Sox5	MA0087.1	67.9	64.8	-3.1	0.7289
rs11494570	USF1	MA0093.1	36.7	52.2	15.5	0.05619
rs11494570	Arnt	MA0004.1	42.6	54.4	11.8	0.4172
rs11611106	Ar	MA0007.1	70.1	63.1	-7	0.032
rs11611106	CTCF	MA0139.1	56.2	50.3	-5.9	0.07999
rs11611106	ESR1	MA0112.2	59.9	54.5	-5.4	0.1034
rs11611106	ESR2	MA0258.1	64.9	63.1	-1.8	0.5191
rs11611106	EWSR1-FLI1	MA0149.1	38.1	40.3	2.2	0.5337
rs11611106	IRF2	MA0051.1	54.8	61.7	6.9	0.0228
rs11611106	NFYA	MA0060.1	60	63.3	3.3	0.3328
rs11611106	NR1H2::RXRA	MA0115.1	45.7	49.5	3.8	0.3728
rs11611106	NR3C1	MA0113.1	75.4	70.9	-4.5	0.1944
rs11611106	PPARG	MA0066.1	69	63.9	-5.1	0.1546
rs11611106	Pax4	MA0068.1	50.6	49.4	-1.2	0.5775
rs11611106	Pax5	MA0014.1	67.6	63.1	-4.5	0.1436
rs11611106	REST	MA0138.2	58.2	53.8	-4.4	0.1964
rs11611106	RREB1	MA0073.1	57.7	60.4	2.7	0.5147
rs11611106	RXR::RAR_DR5	MA0159.1	56.6	57.3	0.7	0.7889
rs11611106	TP53	MA0106.1	56.4	52.3	-4.1	0.2548
rs11611106	Tal1::Gata1	MA0140.1	56.6	56.1	-0.5	0.8043
rs11611106	znf143	MA0088.1	61.1	59.9	-1.2	0.7033
rs11611106	PPARG::RXRA	MA0065.2	72.3	67.7	-4.6	0.2632
rs11611106	Pou5f1	MA0142.1	68.2	64.1	-4.1	0.3674
rs11611106	RXRA::VDR	MA0074.1	66	67.6	1.6	0.6773
rs11611106	STAT1	MA0137.2	55.7	56.4	0.7	0.7977
rs11611106	Sox2	MA0143.1	66	64.4	-1.6	0.7075
rs11611106	TBP	MA0108.2	72.2	77.2	5	0.2034
rs11611106	Zfp423	MA0116.1	59.7	59.7	0	0.8747
rs11611106	Evi1	MA0029.1	55.1	55.1	0	0.8599
rs11611106	FOXF2	MA0030.1	57.9	68	10.1	0.0118
rs11611106	HNF1A	MA0046.1	63.8	68.8	5	0.2808
rs11611106	NR2F1	MA0017.1	63	62.6	-0.4	0.8681
rs11611106	PLAG1	MA0163.1	44.2	45.6	1.4	0.7387
rs11611106	Pax6	MA0069.1	56.6	59	2.4	0.5643
rs11611106	RORA_2	MA0072.1	69.8	60.6	-9.2	0.07419
rs11611106	TLX1::NFIC	MA0119.1	64	55.4	-8.6	0.09299
rs11611106	Tcfcp2l1	MA0145.1	68	61.7	-6.3	0.1458
rs11611106	Zfx	MA0146.1	66.8	64.8	-2	0.6823
rs11611106	Lhx3	MA0135.1	61.6	69.8	8.2	0.1072
rs11611106	Ddit3::Cebpa	MA0019.1	69	59.7	-9.3	0.1144
rs11611106	Esrrb	MA0141.1	53.3	56.2	2.9	0.5055
rs11611106	FOXI1	MA0042.1	62.3	66.3	4	0.456
rs11611106	Foxa2	MA0047.2	63.3	63.6	0.3	0.8925
rs11611106	Foxd3	MA0041.1	70.7	73.5	2.8	0.6317
rs11611106	HLF	MA0043.1	79.9	69.7	-10.2	0.025
rs11611106	HNF1B	MA0153.1	66.4	72	5.6	0.3612
rs11611106	INSM1	MA0155.1	63	61.3	-1.7	0.7755
rs11611106	IRF1	MA0050.1	60.8	61.3	0.5	0.8337
rs11611106	Myf	MA0055.1	60.2	56.1	-4.1	0.5127
rs11611106	NHLH1	MA0048.1	56.5	53.9	-2.6	0.5913
rs11611106	PBX1	MA0070.1	51.1	54.5	3.4	0.4874
rs11611106	SRF	MA0083.1	57.8	62.7	4.9	0.4386
rs11611106	TAL1::TCF3	MA0091.1	70.4	69	-1.4	0.7055
rs11611106	TEAD1	MA0090.1	51.6	49.8	-1.8	0.6569
rs11611106	Egr1	MA0162.1	60.9	58.4	-2.5	0.7249
rs11611106	FOXA1	MA0148.1	62	63	1	0.8525
rs11611106	Foxq1	MA0040.1	65.3	69.5	4.2	0.5661
rs11611106	GABPA	MA0062.2	57	51.2	-5.8	0.3208
rs11611106	Gata1	MA0035.2	66.5	80.2	13.7	0.043
rs11611106	MYC::MAX	MA0059.1	56.8	50.2	-6.6	0.3402
rs11611106	NFE2L2	MA0150.1	69.4	61.5	-7.9	0.1836
rs11611106	NFIL3	MA0025.1	74.5	63.7	-10.8	0.09219
rs11611106	NFKB1	MA0105.1	53.1	52.1	-1	0.7635
rs11611106	RUNX1	MA0002.2	70.2	64.3	-5.9	0.3202
rs11611106	Spz1	MA0111.1	79.4	73.1	-6.3	0.214
rs11611106	T	MA0009.1	53	53	0	0.8531
rs11611106	EBF1	MA0154.1	57.8	58.5	0.7	0.8185
rs11611106	Hand1::Tcfe2a	MA0092.1	69.2	62.5	-6.7	0.3084
rs11611106	Klf4	MA0039.2	52.8	56.2	3.4	0.5671
rs11611106	MAX	MA0058.1	52.8	61.4	8.6	0.2782
rs11611106	MEF2A	MA0052.1	57.2	67	9.8	0.1954
rs11611106	MIZF	MA0131.1	62.9	54.1	-8.8	0.2614
rs11611106	Myc	MA0147.1	59.6	54	-5.6	0.3912
rs11611106	Mycn	MA0104.2	55.7	53.8	-1.9	0.8083
rs11611106	NF-kappaB	MA0061.1	54.7	52.5	-2.2	0.6753
rs11611106	REL	MA0101.1	61.6	53.8	-7.8	0.246
rs11611106	RELA	MA0107.1	61.3	55.4	-5.9	0.385
rs11611106	RORA_1	MA0071.1	60.9	56.7	-4.2	0.5243
rs11611106	SP1	MA0079.2	56.4	55.9	-0.5	0.9459
rs11611106	Stat3	MA0144.1	54.9	52.8	-2.1	0.6623
rs11611106	ELK4	MA0076.1	51.9	52	0.1	0.8901
rs11611106	Sox17	MA0078.1	63.8	64.2	0.4	0.9065
rs11611106	CREB1	MA0018.2	50.8	47.2	-3.6	0.7219
rs11611106	E2F1	MA0024.1	49.1	56	6.9	0.4714
rs11611106	FEV	MA0156.1	51.8	55.6	3.8	0.6095
rs11611106	FOXD1	MA0031.1	64.4	71.9	7.5	0.4468
rs11611106	FOXO3	MA0157.1	63.8	73	9.2	0.3408
rs11611106	NR4A2	MA0160.1	66.2	62	-4.2	0.5933
rs11611106	NKX3-1	MA0124.1	67	63.3	-3.7	0.5817
rs11611106	Nr2e3	MA0164.1	53.8	64.4	10.6	0.3716
rs11611106	Sox5	MA0087.1	55.5	68.1	12.6	0.319
rs11611106	USF1	MA0093.1	43.7	51.6	7.9	0.432
rs11611106	Arnt	MA0004.1	42.6	59.2	16.6	0.2392
rs11829757	Ar	MA0007.1	61.9	63.5	1.6	0.4954
rs11829757	CTCF	MA0139.1	69.1	63.5	-5.6	0.1032
rs11829757	ESR1	MA0112.2	52	52.4	0.4	0.8933
rs11829757	ESR2	MA0258.1	59.4	58.4	-1	0.7365
rs11829757	EWSR1-FLI1	MA0149.1	64.4	63.6	-0.8	0.6907
rs11829757	IRF2	MA0051.1	64.2	64.2	0	0.8575
rs11829757	NFYA	MA0060.1	68.3	77.8	9.5	0.05259
rs11829757	NR1H2::RXRA	MA0115.1	46.1	45.2	-0.9	0.7023
rs11829757	NR3C1	MA0113.1	70.8	70.8	0	0.9211
rs11829757	PPARG	MA0066.1	55.8	53.2	-2.6	0.4322
rs11829757	Pax4	MA0068.1	49.6	49.6	0	0.9483
rs11829757	Pax5	MA0014.1	68	68.4	0.4	0.8509
rs11829757	REST	MA0138.2	56.1	51.9	-4.2	0.2146
rs11829757	RREB1	MA0073.1	54.1	57.7	3.6	0.3538
rs11829757	RXR::RAR_DR5	MA0159.1	59.7	57.8	-1.9	0.5459
rs11829757	TP53	MA0106.1	62.3	58	-4.3	0.2194
rs11829757	Tal1::Gata1	MA0140.1	60.1	67.7	7.6	0.1052
rs11829757	znf143	MA0088.1	66.3	67.7	1.4	0.6139
rs11829757	PPARG::RXRA	MA0065.2	68.8	69.5	0.7	0.8201
rs11829757	Pou5f1	MA0142.1	61.5	66.7	5.2	0.2632
rs11829757	RXRA::VDR	MA0074.1	54.9	59.2	4.3	0.3368
rs11829757	STAT1	MA0137.2	60	62.6	2.6	0.3882
rs11829757	Sox2	MA0143.1	65.2	73.3	8.1	0.07459
rs11829757	TBP	MA0108.2	63.1	61.7	-1.4	0.6409
rs11829757	Zfp423	MA0116.1	73	68.6	-4.4	0.4394
rs11829757	Evi1	MA0029.1	56	56	0	0.8599
rs11829757	FOXF2	MA0030.1	68.7	71.2	2.5	0.5283
rs11829757	HNF1A	MA0046.1	58.2	58.1	-0.1	0.9335
rs11829757	NR2F1	MA0017.1	55.5	55.5	0	0.9045
rs11829757	PLAG1	MA0163.1	61.9	60	-1.9	0.7421
rs11829757	Pax6	MA0069.1	55.9	60.1	4.2	0.421
rs11829757	RORA_2	MA0072.1	50.5	52.6	2.1	0.5769
rs11829757	TLX1::NFIC	MA0119.1	58.8	56.3	-2.5	0.5269
rs11829757	Tcfcp2l1	MA0145.1	68.5	70.1	1.6	0.6337
rs11829757	Zfx	MA0146.1	54.1	49.9	-4.2	0.3522
rs11829757	Lhx3	MA0135.1	55.8	62.3	6.5	0.2062
rs11829757	Ddit3::Cebpa	MA0019.1	67.9	73.4	5.5	0.2892
rs11829757	Esrrb	MA0141.1	62	60	-2	0.6303
rs11829757	FOXI1	MA0042.1	64.6	64.6	0	0.9343
rs11829757	Foxa2	MA0047.2	68.3	68.3	0	0.9479
rs11829757	Foxd3	MA0041.1	72.2	69.4	-2.8	0.6239
rs11829757	HLF	MA0043.1	61.3	65.8	4.5	0.3706
rs11829757	HNF1B	MA0153.1	61.1	64.1	3	0.6273
rs11829757	INSM1	MA0155.1	62.7	62.7	0	0.9131
rs11829757	IRF1	MA0050.1	64	62	-2	0.6869
rs11829757	Myf	MA0055.1	63	57.3	-5.7	0.393
rs11829757	NHLH1	MA0048.1	59.3	50.1	-9.2	0.1416
rs11829757	PBX1	MA0070.1	57.3	65.4	8.1	0.1512
rs11829757	SRF	MA0083.1	46	49.3	3.3	0.5383
rs11829757	TAL1::TCF3	MA0091.1	56.9	58.3	1.4	0.7217
rs11829757	TEAD1	MA0090.1	67	67.9	0.9	0.7717
rs11829757	Egr1	MA0162.1	68.8	63.2	-5.6	0.3886
rs11829757	FOXA1	MA0148.1	75.5	74.5	-1	0.8289
rs11829757	Foxq1	MA0040.1	59.9	61.6	1.7	0.8187
rs11829757	GABPA	MA0062.2	59.5	57.8	-1.7	0.7203
rs11829757	Gata1	MA0035.2	56.8	64.3	7.5	0.2406
rs11829757	MYC::MAX	MA0059.1	71.6	63.2	-8.4	0.1892
rs11829757	NFE2L2	MA0150.1	61.6	67.3	5.7	0.3912
rs11829757	NFIL3	MA0025.1	55.4	54.4	-1	0.7767
rs11829757	NFKB1	MA0105.1	64.1	54.2	-9.9	0.1554
rs11829757	RUNX1	MA0002.2	66.4	70.1	3.7	0.4548
rs11829757	Spz1	MA0111.1	62	64.3	2.3	0.6915
rs11829757	T	MA0009.1	54.1	51.2	-2.9	0.6381
rs11829757	EBF1	MA0154.1	62.6	61.9	-0.7	0.8785
rs11829757	Hand1::Tcfe2a	MA0092.1	59.6	60.4	0.8	0.8535
rs11829757	Klf4	MA0039.2	55.1	55.1	0	0.9655
rs11829757	MAX	MA0058.1	71.1	58.4	-12.7	0.013
rs11829757	MEF2A	MA0052.1	44.1	53.2	9.1	0.222
rs11829757	MIZF	MA0131.1	56.7	52.7	-4	0.5571
rs11829757	Myc	MA0147.1	74.6	66.5	-8.1	0.2312
rs11829757	Mycn	MA0104.2	77.7	70.1	-7.6	0.2384
rs11829757	NF-kappaB	MA0061.1	74.1	62.8	-11.3	0.1034
rs11829757	REL	MA0101.1	81	71.4	-9.6	0.1412
rs11829757	RELA	MA0107.1	75.6	66.4	-9.2	0.225
rs11829757	RORA_1	MA0071.1	59.1	59.7	0.6	0.8477
rs11829757	SP1	MA0079.2	64	64	0	0.9063
rs11829757	Stat3	MA0144.1	60.2	55.8	-4.4	0.4852
rs11829757	ELK4	MA0076.1	62.9	62.9	0	0.8943
rs11829757	Sox17	MA0078.1	65.4	79.9	14.5	0.07519
rs11829757	CREB1	MA0018.2	56	64.9	8.9	0.264
rs11829757	E2F1	MA0024.1	49.1	42.9	-6.2	0.5477
rs11829757	FEV	MA0156.1	55.3	66.2	10.9	0.235
rs11829757	FOXD1	MA0031.1	57.4	54.3	-3.1	0.6903
rs11829757	FOXO3	MA0157.1	51.1	51.1	0	0.9647
rs11829757	NR4A2	MA0160.1	65.9	54.4	-11.5	0.129
rs11829757	NKX3-1	MA0124.1	58.1	69.8	11.7	0.2874
rs11829757	Nr2e3	MA0164.1	61.7	64.2	2.5	0.6829
rs11829757	Sox5	MA0087.1	71.2	87.3	16.1	0.06919
rs11829757	USF1	MA0093.1	69.2	58.5	-10.7	0.3768
rs11829757	Arnt	MA0004.1	76.1	59.2	-16.9	0.226
rs12301299	Ar	MA0007.1	63.1	62.4	-0.7	0.7795
rs12301299	CTCF	MA0139.1	53.5	57.7	4.2	0.1808
rs12301299	ESR1	MA0112.2	51.8	47.6	-4.2	0.1914
rs12301299	ESR2	MA0258.1	62.5	56.9	-5.6	0.08059
rs12301299	EWSR1-FLI1	MA0149.1	41.1	46.8	5.7	0.0246
rs12301299	IRF2	MA0051.1	62.9	56	-6.9	0.08019
rs12301299	NFYA	MA0060.1	60.2	58.8	-1.4	0.6065
rs12301299	NR1H2::RXRA	MA0115.1	57.8	51.5	-6.3	0.05719
rs12301299	NR3C1	MA0113.1	65.1	66.8	1.7	0.5821
rs12301299	PPARG	MA0066.1	56.2	53.3	-2.9	0.3396
rs12301299	Pax4	MA0068.1	50	50.9	0.9	0.6657
rs12301299	Pax5	MA0014.1	55.2	55.2	0	0.9121
rs12301299	REST	MA0138.2	46.7	47.6	0.9	0.7285
rs12301299	RREB1	MA0073.1	49.5	54	4.5	0.2514
rs12301299	RXR::RAR_DR5	MA0159.1	68.4	62.3	-6.1	0.08139
rs12301299	TP53	MA0106.1	48.8	46.8	-2	0.5917
rs12301299	Tal1::Gata1	MA0140.1	72.7	61	-11.7	0.023
rs12301299	znf143	MA0088.1	59.7	59.4	-0.3	0.8989
rs12301299	PPARG::RXRA	MA0065.2	64.1	65.1	1	0.7785
rs12301299	Pou5f1	MA0142.1	72.5	67.6	-4.9	0.2974
rs12301299	RXRA::VDR	MA0074.1	56	59.1	3.1	0.4458
rs12301299	STAT1	MA0137.2	63	64.5	1.5	0.5563
rs12301299	Sox2	MA0143.1	63.2	62.9	-0.3	0.9007
rs12301299	TBP	MA0108.2	81.2	83.7	2.5	0.3946
rs12301299	Zfp423	MA0116.1	50	55.3	5.3	0.3106
rs12301299	Evi1	MA0029.1	61.8	56.3	-5.5	0.2734
rs12301299	FOXF2	MA0030.1	70.5	69.9	-0.6	0.7839
rs12301299	HNF1A	MA0046.1	75.5	67.1	-8.4	0.07199
rs12301299	NR2F1	MA0017.1	64.4	63.6	-0.8	0.7981
rs12301299	PLAG1	MA0163.1	40.3	46.4	6.1	0.222
rs12301299	Pax6	MA0069.1	61.5	59.7	-1.8	0.6733
rs12301299	RORA_2	MA0072.1	87.6	85.4	-2.2	0.5797
rs12301299	TLX1::NFIC	MA0119.1	47.2	50.3	3.1	0.5059
rs12301299	Tcfcp2l1	MA0145.1	57.6	61	3.4	0.3954
rs12301299	Zfx	MA0146.1	47.7	50.2	2.5	0.5285
rs12301299	Lhx3	MA0135.1	79.2	73	-6.2	0.239
rs12301299	Ddit3::Cebpa	MA0019.1	70.4	76.5	6.1	0.2346
rs12301299	Esrrb	MA0141.1	70.6	66.5	-4.1	0.4242
rs12301299	FOXI1	MA0042.1	83.1	82.2	-0.9	0.8307
rs12301299	Foxa2	MA0047.2	62.1	65	2.9	0.6055
rs12301299	Foxd3	MA0041.1	77.7	79.3	1.6	0.8017
rs12301299	HLF	MA0043.1	67.6	67.1	-0.5	0.8703
rs12301299	HNF1B	MA0153.1	74.9	69.6	-5.3	0.3586
rs12301299	INSM1	MA0155.1	48.3	53	4.7	0.353
rs12301299	IRF1	MA0050.1	69	61.8	-7.2	0.2058
rs12301299	Myf	MA0055.1	56.3	62.7	6.4	0.3214
rs12301299	NHLH1	MA0048.1	56.7	55.3	-1.4	0.7215
rs12301299	PBX1	MA0070.1	59.2	55.9	-3.3	0.497
rs12301299	SRF	MA0083.1	64.1	62	-2.1	0.7051
rs12301299	TAL1::TCF3	MA0091.1	67.9	76.3	8.4	0.1762
rs12301299	TEAD1	MA0090.1	61.7	71.6	9.9	0.09859
rs12301299	Egr1	MA0162.1	54	61.4	7.4	0.2414
rs12301299	FOXA1	MA0148.1	61.4	66	4.6	0.5061
rs12301299	Foxq1	MA0040.1	69.2	62.8	-6.4	0.3256
rs12301299	GABPA	MA0062.2	55.3	59.2	3.9	0.477
rs12301299	Gata1	MA0035.2	75.5	61.9	-13.6	0.05399
rs12301299	MYC::MAX	MA0059.1	70.2	78.2	8	0.251
rs12301299	NFE2L2	MA0150.1	61.5	60.8	-0.7	0.8245
rs12301299	NFIL3	MA0025.1	73.5	71.3	-2.2	0.5351
rs12301299	NFKB1	MA0105.1	46.1	52	5.9	0.3868
rs12301299	RUNX1	MA0002.2	70.2	82	11.8	0.06899
rs12301299	Spz1	MA0111.1	63.7	60.2	-3.5	0.5691
rs12301299	T	MA0009.1	60.9	56.1	-4.8	0.4742
rs12301299	EBF1	MA0154.1	55.8	50.2	-5.6	0.3972
rs12301299	Hand1::Tcfe2a	MA0092.1	65.8	78.4	12.6	0.07019
rs12301299	Klf4	MA0039.2	55.2	63.3	8.1	0.251
rs12301299	MAX	MA0058.1	73.5	74.1	0.6	0.8317
rs12301299	MEF2A	MA0052.1	72.5	66.2	-6.3	0.433
rs12301299	MIZF	MA0131.1	52.8	61.6	8.8	0.2294
rs12301299	Myc	MA0147.1	68.4	75.5	7.1	0.261
rs12301299	Mycn	MA0104.2	69.1	73.8	4.7	0.4494
rs12301299	NF-kappaB	MA0061.1	60	59.4	-0.6	0.8301
rs12301299	REL	MA0101.1	66.7	70.6	3.9	0.5077
rs12301299	RELA	MA0107.1	57.2	64.9	7.7	0.297
rs12301299	RORA_1	MA0071.1	71.5	59.4	-12.1	0.09099
rs12301299	SP1	MA0079.2	46.4	54.6	8.2	0.1408
rs12301299	Stat3	MA0144.1	49.4	46.5	-2.9	0.5899
rs12301299	ELK4	MA0076.1	54.8	60.5	5.7	0.473
rs12301299	Sox17	MA0078.1	63.9	53.6	-10.3	0.2416
rs12301299	CREB1	MA0018.2	67.5	68	0.5	0.9207
rs12301299	E2F1	MA0024.1	47.9	48.6	0.7	0.8301
rs12301299	FEV	MA0156.1	59.9	54.8	-5.1	0.5223
rs12301299	FOXD1	MA0031.1	78.9	73.7	-5.2	0.5077
rs12301299	FOXO3	MA0157.1	54.1	62.6	8.5	0.4024
rs12301299	NR4A2	MA0160.1	84.3	77.7	-6.6	0.4092
rs12301299	NKX3-1	MA0124.1	88.3	81.9	-6.4	0.5257
rs12301299	Nr2e3	MA0164.1	53	56.9	3.9	0.5127
rs12301299	Sox5	MA0087.1	68.4	65.3	-3.1	0.7289
rs12301299	USF1	MA0093.1	71.8	73.7	1.9	0.7571
rs12301299	Arnt	MA0004.1	42.3	33.8	-8.5	0.5359
rs12301330	Ar	MA0007.1	55	55.2	0.2	0.8931
rs12301330	CTCF	MA0139.1	72.6	67.7	-4.9	0.1504
rs12301330	ESR1	MA0112.2	47.4	50.4	3	0.2966
rs12301330	ESR2	MA0258.1	53	57.2	4.2	0.2104
rs12301330	EWSR1-FLI1	MA0149.1	48.3	48.3	0	0.8543
rs12301330	IRF2	MA0051.1	52.6	52.6	0	0.8575
rs12301330	NFYA	MA0060.1	67.2	67	-0.2	0.9507
rs12301330	NR1H2::RXRA	MA0115.1	44.9	50.9	6	0.214
rs12301330	NR3C1	MA0113.1	57.4	57.4	0	0.9211
rs12301330	PPARG	MA0066.1	49.1	54.9	5.8	0.08119
rs12301330	Pax4	MA0068.1	42.7	42.7	0	0.9483
rs12301330	Pax5	MA0014.1	61.6	58.7	-2.9	0.3376
rs12301330	REST	MA0138.2	46.6	47.9	1.3	0.6311
rs12301330	RREB1	MA0073.1	56.8	59	2.2	0.5639
rs12301330	RXR::RAR_DR5	MA0159.1	53.8	61.4	7.6	0.0284
rs12301330	TP53	MA0106.1	55.7	51.6	-4.1	0.2548
rs12301330	Tal1::Gata1	MA0140.1	79.1	78.2	-0.9	0.6571
rs12301330	znf143	MA0088.1	57.2	60	2.8	0.3772
rs12301330	PPARG::RXRA	MA0065.2	64.6	67	2.4	0.5061
rs12301330	Pou5f1	MA0142.1	72.5	69.1	-3.4	0.457
rs12301330	RXRA::VDR	MA0074.1	54.4	62	7.6	0.014
rs12301330	STAT1	MA0137.2	64.3	65.8	1.5	0.5563
rs12301330	Sox2	MA0143.1	70.6	67.8	-2.8	0.5169
rs12301330	TBP	MA0108.2	79.4	78.7	-0.7	0.8657
rs12301330	Zfp423	MA0116.1	65.1	61.9	-3.2	0.5443
rs12301330	Evi1	MA0029.1	65.9	71.2	5.3	0.2912
rs12301330	FOXF2	MA0030.1	64.1	71.4	7.3	0.1772
rs12301330	HNF1A	MA0046.1	63.1	66.9	3.8	0.3854
rs12301330	NR2F1	MA0017.1	61.1	65.1	4	0.4222
rs12301330	PLAG1	MA0163.1	62.6	58.6	-4	0.5089
rs12301330	Pax6	MA0069.1	59.6	63	3.4	0.4792
rs12301330	RORA_2	MA0072.1	56.1	65.2	9.1	0.08199
rs12301330	TLX1::NFIC	MA0119.1	53	52.5	-0.5	0.8185
rs12301330	Tcfcp2l1	MA0145.1	65.9	66.6	0.7	0.8813
rs12301330	Zfx	MA0146.1	48.5	48.5	0	0.9495
rs12301330	Lhx3	MA0135.1	61.3	64	2.7	0.5479
rs12301330	Ddit3::Cebpa	MA0019.1	66.9	67.4	0.5	0.8703
rs12301330	Esrrb	MA0141.1	63.5	63.9	0.4	0.8893
rs12301330	FOXI1	MA0042.1	69.7	71.3	1.6	0.7055
rs12301330	Foxa2	MA0047.2	79.5	84.9	5.4	0.3392
rs12301330	Foxd3	MA0041.1	66.8	70.9	4.1	0.4822
rs12301330	HLF	MA0043.1	63.1	67.1	4	0.4354
rs12301330	HNF1B	MA0153.1	65.7	70.9	5.2	0.4034
rs12301330	INSM1	MA0155.1	62.3	63.6	1.3	0.7723
rs12301330	IRF1	MA0050.1	58.2	58.2	0	0.8711
rs12301330	Myf	MA0055.1	77.2	73.6	-3.6	0.5407
rs12301330	NHLH1	MA0048.1	58	53	-5	0.4068
rs12301330	PBX1	MA0070.1	52.2	58.3	6.1	0.3468
rs12301330	SRF	MA0083.1	69.8	68.6	-1.2	0.8375
rs12301330	TAL1::TCF3	MA0091.1	79.6	78.4	-1.2	0.7857
rs12301330	TEAD1	MA0090.1	54.2	50.7	-3.5	0.5299
rs12301330	Egr1	MA0162.1	61	62.7	1.7	0.7587
rs12301330	FOXA1	MA0148.1	84.6	85.2	0.6	0.9095
rs12301330	Foxq1	MA0040.1	60.1	67.2	7.1	0.301
rs12301330	GABPA	MA0062.2	55.1	51.3	-3.8	0.5107
rs12301330	Gata1	MA0035.2	79	79.4	0.4	0.9055
rs12301330	MYC::MAX	MA0059.1	54.7	55.4	0.7	0.8645
rs12301330	NFE2L2	MA0150.1	53.7	60.1	6.4	0.258
rs12301330	NFIL3	MA0025.1	67.9	70.2	2.3	0.5537
rs12301330	NFKB1	MA0105.1	42	42	0	0.7833
rs12301330	RUNX1	MA0002.2	64.1	63.3	-0.8	0.9063
rs12301330	Spz1	MA0111.1	73.1	76	2.9	0.6111
rs12301330	T	MA0009.1	67.1	74.3	7.2	0.3092
rs12301330	EBF1	MA0154.1	57.6	57.6	0	0.8871
rs12301330	Hand1::Tcfe2a	MA0092.1	64.1	61.5	-2.6	0.6479
rs12301330	Klf4	MA0039.2	51.6	52.5	0.9	0.8071
rs12301330	MAX	MA0058.1	59.4	62.7	3.3	0.5293
rs12301330	MEF2A	MA0052.1	57.1	67.3	10.2	0.1094
rs12301330	MIZF	MA0131.1	57.8	48.9	-8.9	0.2214
rs12301330	Myc	MA0147.1	62.1	61.7	-0.4	0.9597
rs12301330	Mycn	MA0104.2	57.8	60.3	2.5	0.7419
rs12301330	NF-kappaB	MA0061.1	46.7	42.7	-4	0.5269
rs12301330	REL	MA0101.1	50.2	48.3	-1.9	0.7069
rs12301330	RELA	MA0107.1	43.3	39.7	-3.6	0.5387
rs12301330	RORA_1	MA0071.1	56.9	69.1	12.2	0.0208
rs12301330	SP1	MA0079.2	62	65.9	3.9	0.5855
rs12301330	Stat3	MA0144.1	57.9	57.9	0	0.9695
rs12301330	ELK4	MA0076.1	58.2	55.4	-2.8	0.6665
rs12301330	Sox17	MA0078.1	56.5	64.3	7.8	0.351
rs12301330	CREB1	MA0018.2	57.5	69.8	12.3	0.1372
rs12301330	E2F1	MA0024.1	59.8	47.9	-11.9	0.2684
rs12301330	FEV	MA0156.1	63.5	49.7	-13.8	0.1492
rs12301330	FOXD1	MA0031.1	67.9	82.1	14.2	0.1188
rs12301330	FOXO3	MA0157.1	75.1	86.7	11.6	0.205
rs12301330	NR4A2	MA0160.1	64.1	65.5	1.4	0.8345
rs12301330	NKX3-1	MA0124.1	58.6	70.3	11.7	0.2874
rs12301330	Nr2e3	MA0164.1	49.7	38.3	-11.4	0.3266
rs12301330	Sox5	MA0087.1	42.6	52.2	9.6	0.4536
rs12301330	USF1	MA0093.1	59.3	71.8	12.5	0.2538
rs12301330	Arnt	MA0004.1	53.2	67.4	14.2	0.3192
rs12309274	Ar	MA0007.1	58.8	60.4	1.6	0.4954
rs12309274	CTCF	MA0139.1	60.4	64.4	4	0.202
rs12309274	ESR1	MA0112.2	54.1	57	2.9	0.3226
rs12309274	ESR2	MA0258.1	61.6	66.5	4.9	0.1518
rs12309274	EWSR1-FLI1	MA0149.1	47.9	46.4	-1.5	0.5813
rs12309274	IRF2	MA0051.1	69.3	74.9	5.6	0.1726
rs12309274	NFYA	MA0060.1	59.8	61.7	1.9	0.479
rs12309274	NR1H2::RXRA	MA0115.1	54.1	54.1	0	0.8219
rs12309274	NR3C1	MA0113.1	65.2	67.1	1.9	0.5735
rs12309274	PPARG	MA0066.1	59.6	58.5	-1.1	0.7539
rs12309274	Pax4	MA0068.1	54.1	55.4	1.3	0.5027
rs12309274	Pax5	MA0014.1	61.8	62.7	0.9	0.7139
rs12309274	REST	MA0138.2	56.2	49.7	-6.5	0.0414
rs12309274	RREB1	MA0073.1	48.2	48.6	0.4	0.8747
rs12309274	RXR::RAR_DR5	MA0159.1	76.3	77.3	1	0.7019
rs12309274	TP53	MA0106.1	47.3	46.6	-0.7	0.8169
rs12309274	Tal1::Gata1	MA0140.1	65.3	71.5	6.2	0.156
rs12309274	znf143	MA0088.1	59.9	59.9	0	0.8985
rs12309274	PPARG::RXRA	MA0065.2	66.8	66.5	-0.3	0.9705
rs12309274	Pou5f1	MA0142.1	68.6	71	2.4	0.5939
rs12309274	RXRA::VDR	MA0074.1	61.5	64.6	3.1	0.4492
rs12309274	STAT1	MA0137.2	62.1	57	-5.1	0.214
rs12309274	Sox2	MA0143.1	62.8	64.4	1.6	0.7279
rs12309274	TBP	MA0108.2	90.3	78.1	-12.2	0.0034
rs12309274	Zfp423	MA0116.1	53.2	60.8	7.6	0.07499
rs12309274	Evi1	MA0029.1	72.9	64.1	-8.8	0.0022
rs12309274	FOXF2	MA0030.1	67.3	70	2.7	0.4946
rs12309274	HNF1A	MA0046.1	65.1	68.9	3.8	0.385
rs12309274	NR2F1	MA0017.1	60.1	64.1	4	0.4222
rs12309274	PLAG1	MA0163.1	46.1	48.1	2	0.6355
rs12309274	Pax6	MA0069.1	58	55.4	-2.6	0.5517
rs12309274	RORA_2	MA0072.1	65.5	67.6	2.1	0.5819
rs12309274	TLX1::NFIC	MA0119.1	51.9	54.3	2.4	0.5525
rs12309274	Tcfcp2l1	MA0145.1	57.9	59.8	1.9	0.5911
rs12309274	Zfx	MA0146.1	45.9	49.5	3.6	0.3774
rs12309274	Lhx3	MA0135.1	70.9	68.8	-2.1	0.6471
rs12309274	Ddit3::Cebpa	MA0019.1	61.8	62.5	0.7	0.8085
rs12309274	Esrrb	MA0141.1	73.3	75.9	2.6	0.5213
rs12309274	FOXI1	MA0042.1	83.3	79.4	-3.9	0.4458
rs12309274	Foxa2	MA0047.2	77.6	72.4	-5.2	0.3486
rs12309274	Foxd3	MA0041.1	70.5	67.8	-2.7	0.6357
rs12309274	HLF	MA0043.1	75.7	72.2	-3.5	0.4426
rs12309274	HNF1B	MA0153.1	64.5	55.5	-9	0.06839
rs12309274	INSM1	MA0155.1	52.4	55	2.6	0.5985
rs12309274	IRF1	MA0050.1	77.6	76.6	-1	0.7899
rs12309274	Myf	MA0055.1	47.3	49.5	2.2	0.6959
rs12309274	NHLH1	MA0048.1	46.1	47.2	1.1	0.7919
rs12309274	PBX1	MA0070.1	68.3	64.5	-3.8	0.4738
rs12309274	SRF	MA0083.1	60.2	59.7	-0.5	0.9195
rs12309274	TAL1::TCF3	MA0091.1	55.2	55	-0.2	0.9169
rs12309274	TEAD1	MA0090.1	65.7	65.7	0	0.8651
rs12309274	Egr1	MA0162.1	45.9	50.7	4.8	0.4754
rs12309274	FOXA1	MA0148.1	73	73	0	0.9923
rs12309274	Foxq1	MA0040.1	73.3	69.5	-3.8	0.5495
rs12309274	GABPA	MA0062.2	55.2	54.9	-0.3	0.9123
rs12309274	Gata1	MA0035.2	74.2	79.9	5.7	0.3144
rs12309274	MYC::MAX	MA0059.1	46.9	53.4	6.5	0.3382
rs12309274	NFE2L2	MA0150.1	51.9	62.4	10.5	0.0472
rs12309274	NFIL3	MA0025.1	78.5	68.9	-9.6	0.1218
rs12309274	NFKB1	MA0105.1	54.8	63.6	8.8	0.2024
rs12309274	RUNX1	MA0002.2	50.6	62.9	12.3	0.06119
rs12309274	Spz1	MA0111.1	82	72.5	-9.5	0.0416
rs12309274	T	MA0009.1	52	58.3	6.3	0.3674
rs12309274	EBF1	MA0154.1	55.2	63.3	8.1	0.1602
rs12309274	Hand1::Tcfe2a	MA0092.1	59.9	70.2	10.3	0.1298
rs12309274	Klf4	MA0039.2	60.1	60.3	0.2	0.9337
rs12309274	MAX	MA0058.1	53.4	55.2	1.8	0.6993
rs12309274	MEF2A	MA0052.1	76.6	66.4	-10.2	0.1126
rs12309274	MIZF	MA0131.1	50.1	50.1	0	0.9651
rs12309274	Myc	MA0147.1	50	55.6	5.6	0.3652
rs12309274	Mycn	MA0104.2	50.4	54.7	4.3	0.5091
rs12309274	NF-kappaB	MA0061.1	60.3	65	4.7	0.46
rs12309274	REL	MA0101.1	67.9	71.8	3.9	0.5077
rs12309274	RELA	MA0107.1	57.1	64.8	7.7	0.3032
rs12309274	RORA_1	MA0071.1	73.3	69.6	-3.7	0.5751
rs12309274	SP1	MA0079.2	48.2	48.2	0	0.9063
rs12309274	Stat3	MA0144.1	52.2	54.6	2.4	0.6321
rs12309274	ELK4	MA0076.1	47.8	50.8	3	0.6655
rs12309274	Sox17	MA0078.1	66.8	67.1	0.3	0.9117
rs12309274	CREB1	MA0018.2	58.6	62.8	4.2	0.6731
rs12309274	E2F1	MA0024.1	51.4	50.9	-0.5	0.8713
rs12309274	FEV	MA0156.1	54.1	54.1	0	0.8837
rs12309274	FOXD1	MA0031.1	64.6	71.4	6.8	0.4876
rs12309274	FOXO3	MA0157.1	69.4	75.5	6.1	0.5529
rs12309274	NR4A2	MA0160.1	66.5	76.6	10.1	0.189
rs12309274	NKX3-1	MA0124.1	65	58.1	-6.9	0.4452
rs12309274	Nr2e3	MA0164.1	49.9	65.4	15.5	0
rs12309274	Sox5	MA0087.1	68.1	55.7	-12.4	0.3738
rs12309274	USF1	MA0093.1	53.9	58.3	4.4	0.5607
rs12309274	Arnt	MA0004.1	42.3	42.3	0	0.7981
rs12312603	Ar	MA0007.1	70.4	63.4	-7	0.0108
rs12312603	CTCF	MA0139.1	68.6	61	-7.6	0.019
rs12312603	ESR1	MA0112.2	66.4	60.7	-5.7	0.08799
rs12312603	ESR2	MA0258.1	75.5	72.7	-2.8	0.375
rs12312603	EWSR1-FLI1	MA0149.1	50.7	45	-5.7	0.0296
rs12312603	IRF2	MA0051.1	54.7	59.1	4.4	0.2622
rs12312603	NFYA	MA0060.1	60.1	61.5	1.4	0.6013
rs12312603	NR1H2::RXRA	MA0115.1	59.9	59.9	0	0.8219
rs12312603	NR3C1	MA0113.1	71.3	65	-6.3	0.0432
rs12312603	PPARG	MA0066.1	67	61	-6	0.07239
rs12312603	Pax4	MA0068.1	65.4	63.9	-1.5	0.4488
rs12312603	Pax5	MA0014.1	61.7	67	5.3	0.07399
rs12312603	REST	MA0138.2	51.2	46.7	-4.5	0.1952
rs12312603	RREB1	MA0073.1	51.9	47.7	-4.2	0.289
rs12312603	RXR::RAR_DR5	MA0159.1	64.6	64.6	0	0.9193
rs12312603	TP53	MA0106.1	50.1	50.1	0	0.8647
rs12312603	Tal1::Gata1	MA0140.1	59.3	63.6	4.3	0.246
rs12312603	znf143	MA0088.1	64.1	63.3	-0.8	0.8111
rs12312603	PPARG::RXRA	MA0065.2	63.3	65.5	2.2	0.5645
rs12312603	Pou5f1	MA0142.1	65.6	66.2	0.6	0.9003
rs12312603	RXRA::VDR	MA0074.1	58.5	60	1.5	0.6909
rs12312603	STAT1	MA0137.2	59	54.2	-4.8	0.2294
rs12312603	Sox2	MA0143.1	64.4	64.6	0.2	0.9635
rs12312603	TBP	MA0108.2	65.9	67.9	2	0.4764
rs12312603	Zfp423	MA0116.1	66.4	65.1	-1.3	0.7301
rs12312603	Evi1	MA0029.1	54.9	63.4	8.5	0.09739
rs12312603	FOXF2	MA0030.1	62.8	62.8	0	0.8955
rs12312603	HNF1A	MA0046.1	60.6	64.3	3.7	0.4132
rs12312603	NR2F1	MA0017.1	75.2	69.3	-5.9	0.1826
rs12312603	PLAG1	MA0163.1	60.4	55	-5.4	0.3314
rs12312603	Pax6	MA0069.1	66.5	66.5	0	0.9631
rs12312603	RORA_2	MA0072.1	69.6	73	3.4	0.4376
rs12312603	TLX1::NFIC	MA0119.1	48.8	51.4	2.6	0.5395
rs12312603	Tcfcp2l1	MA0145.1	65.4	65.5	0.1	0.9891
rs12312603	Zfx	MA0146.1	63.5	64.6	1.1	0.7641
rs12312603	Lhx3	MA0135.1	62	64.7	2.7	0.5479
rs12312603	Ddit3::Cebpa	MA0019.1	70.2	62	-8.2	0.1436
rs12312603	Esrrb	MA0141.1	67.5	63.7	-3.8	0.4436
rs12312603	FOXI1	MA0042.1	63.9	63.9	0	0.9343
rs12312603	Foxa2	MA0047.2	72.8	65.5	-7.3	0.2156
rs12312603	Foxd3	MA0041.1	74.3	72.7	-1.6	0.7713
rs12312603	HLF	MA0043.1	61.2	66.9	5.7	0.2708
rs12312603	HNF1B	MA0153.1	69.1	70.8	1.7	0.7703
rs12312603	INSM1	MA0155.1	56.1	62.5	6.4	0.2418
rs12312603	IRF1	MA0050.1	60.7	60.7	0	0.8711
rs12312603	Myf	MA0055.1	53	50.2	-2.8	0.5955
rs12312603	NHLH1	MA0048.1	52.7	53.7	1	0.8003
rs12312603	PBX1	MA0070.1	64.1	61.7	-2.4	0.7041
rs12312603	SRF	MA0083.1	58	64.1	6.1	0.3426
rs12312603	TAL1::TCF3	MA0091.1	63.7	59.6	-4.1	0.4214
rs12312603	TEAD1	MA0090.1	54.9	54.4	-0.5	0.8453
rs12312603	Egr1	MA0162.1	63	55.6	-7.4	0.2616
rs12312603	FOXA1	MA0148.1	75.7	71.1	-4.6	0.4632
rs12312603	Foxq1	MA0040.1	54.8	59.4	4.6	0.5215
rs12312603	GABPA	MA0062.2	59.5	55.6	-3.9	0.5
rs12312603	Gata1	MA0035.2	69.7	70	0.3	0.9329
rs12312603	MYC::MAX	MA0059.1	70.4	64.8	-5.6	0.3976
rs12312603	NFE2L2	MA0150.1	57.4	65.6	8.2	0.1806
rs12312603	NFIL3	MA0025.1	63.7	66	2.3	0.5537
rs12312603	NFKB1	MA0105.1	46.2	40.3	-5.9	0.4056
rs12312603	RUNX1	MA0002.2	63.3	64.1	0.8	0.8859
rs12312603	Spz1	MA0111.1	62.3	71.8	9.5	0.024
rs12312603	T	MA0009.1	62.5	62.3	-0.2	0.8515
rs12312603	EBF1	MA0154.1	59.8	59.3	-0.5	0.8987
rs12312603	Hand1::Tcfe2a	MA0092.1	60.3	70.9	10.6	0.1188
rs12312603	Klf4	MA0039.2	57.6	52	-5.6	0.4792
rs12312603	MAX	MA0058.1	71.1	71.7	0.6	0.8265
rs12312603	MEF2A	MA0052.1	54.3	62.7	8.4	0.3072
rs12312603	MIZF	MA0131.1	73.2	62	-11.2	0.1076
rs12312603	Myc	MA0147.1	81.3	76.9	-4.4	0.4666
rs12312603	Mycn	MA0104.2	80.9	76.2	-4.7	0.4846
rs12312603	NF-kappaB	MA0061.1	62	50.7	-11.3	0.1034
rs12312603	REL	MA0101.1	62.6	50.4	-12.2	0.0434
rs12312603	RELA	MA0107.1	59.8	49.1	-10.7	0.141
rs12312603	RORA_1	MA0071.1	63.3	60.2	-3.1	0.6249
rs12312603	SP1	MA0079.2	51.6	53.1	1.5	0.8031
rs12312603	Stat3	MA0144.1	59.3	53.9	-5.4	0.4206
rs12312603	ELK4	MA0076.1	47.5	41.8	-5.7	0.4596
rs12312603	Sox17	MA0078.1	65.6	55.8	-9.8	0.2764
rs12312603	CREB1	MA0018.2	72.2	68	-4.2	0.6729
rs12312603	E2F1	MA0024.1	50.4	49.6	-0.8	0.8459
rs12312603	FEV	MA0156.1	55.2	48.9	-6.3	0.462
rs12312603	FOXD1	MA0031.1	64.4	61.3	-3.1	0.6711
rs12312603	FOXO3	MA0157.1	61.1	63.8	2.7	0.8081
rs12312603	NR4A2	MA0160.1	76.2	66.5	-9.7	0.2454
rs12312603	NKX3-1	MA0124.1	78.6	85	6.4	0.5191
rs12312603	Nr2e3	MA0164.1	56.9	65.4	8.5	0.3816
rs12312603	Sox5	MA0087.1	64.8	67.9	3.1	0.7891
rs12312603	USF1	MA0093.1	73.7	71.8	-1.9	0.8051
rs12312603	Arnt	MA0004.1	42.6	29.3	-13.3	0.3282
rs12423746	Ar	MA0007.1	53.6	52.8	-0.8	0.7335
rs12423746	CTCF	MA0139.1	67.2	70.2	3	0.3386
rs12423746	ESR1	MA0112.2	51.8	49	-2.8	0.3608
rs12423746	ESR2	MA0258.1	62.8	59.6	-3.2	0.3266
rs12423746	EWSR1-FLI1	MA0149.1	49.9	49	-0.9	0.6807
rs12423746	IRF2	MA0051.1	67	60.5	-6.5	0.131
rs12423746	NFYA	MA0060.1	60.2	58.7	-1.5	0.5983
rs12423746	NR1H2::RXRA	MA0115.1	62	55.8	-6.2	0.1516
rs12423746	NR3C1	MA0113.1	65.8	60.5	-5.3	0.1058
rs12423746	PPARG	MA0066.1	58.2	52	-6.2	0.0476
rs12423746	Pax4	MA0068.1	58.5	57.3	-1.2	0.5775
rs12423746	Pax5	MA0014.1	65.8	67.2	1.4	0.6053
rs12423746	REST	MA0138.2	58.3	59.6	1.3	0.6251
rs12423746	RREB1	MA0073.1	56.5	54.7	-1.8	0.7335
rs12423746	RXR::RAR_DR5	MA0159.1	57.2	63.3	6.1	0.08679
rs12423746	TP53	MA0106.1	49.9	44.3	-5.6	0.08039
rs12423746	Tal1::Gata1	MA0140.1	63.7	62.4	-1.3	0.5489
rs12423746	znf143	MA0088.1	69.4	67.4	-2	0.5577
rs12423746	PPARG::RXRA	MA0065.2	68.2	66	-2.2	0.6229
rs12423746	Pou5f1	MA0142.1	60.9	63.8	2.9	0.5473
rs12423746	RXRA::VDR	MA0074.1	58.2	52.5	-5.7	0.2118
rs12423746	STAT1	MA0137.2	75	75.2	0.2	0.8927
rs12423746	Sox2	MA0143.1	72.5	66.4	-6.1	0.1556
rs12423746	TBP	MA0108.2	73.2	69.1	-4.1	0.2436
rs12423746	Zfp423	MA0116.1	62.1	59.6	-2.5	0.6165
rs12423746	Evi1	MA0029.1	59.9	54.8	-5.1	0.3154
rs12423746	FOXF2	MA0030.1	56.5	56.5	0	0.8955
rs12423746	HNF1A	MA0046.1	59.4	62.5	3.1	0.4962
rs12423746	NR2F1	MA0017.1	67	66.6	-0.4	0.8599
rs12423746	PLAG1	MA0163.1	50.7	45.2	-5.5	0.3256
rs12423746	Pax6	MA0069.1	61.2	57.2	-4	0.4492
rs12423746	RORA_2	MA0072.1	58.8	58.8	0	0.8821
rs12423746	TLX1::NFIC	MA0119.1	49.6	49.6	0	0.8571
rs12423746	Tcfcp2l1	MA0145.1	76.7	82.8	6.1	0.147
rs12423746	Zfx	MA0146.1	68.7	57.8	-10.9	0.0396
rs12423746	Lhx3	MA0135.1	54.2	59	4.8	0.3664
rs12423746	Ddit3::Cebpa	MA0019.1	56.3	59.3	3	0.5331
rs12423746	Esrrb	MA0141.1	66.2	67.2	1	0.7475
rs12423746	FOXI1	MA0042.1	64.1	64.1	0	0.9343
rs12423746	Foxa2	MA0047.2	66.2	62.6	-3.6	0.493
rs12423746	Foxd3	MA0041.1	61.2	65.5	4.3	0.4574
rs12423746	HLF	MA0043.1	66	64.5	-1.5	0.7575
rs12423746	HNF1B	MA0153.1	55.5	59.1	3.6	0.5141
rs12423746	INSM1	MA0155.1	70.1	61	-9.1	0.09699
rs12423746	IRF1	MA0050.1	60.6	63.4	2.8	0.5123
rs12423746	Myf	MA0055.1	63.5	61.2	-2.3	0.6857
rs12423746	NHLH1	MA0048.1	53.1	53.1	0	0.9503
rs12423746	PBX1	MA0070.1	55.2	57.6	2.4	0.6415
rs12423746	SRF	MA0083.1	63.2	54.5	-8.7	0.1036
rs12423746	TAL1::TCF3	MA0091.1	55.4	54.2	-1.2	0.7837
rs12423746	TEAD1	MA0090.1	62.1	65.5	3.4	0.5427
rs12423746	Egr1	MA0162.1	70.7	63.2	-7.5	0.2442
rs12423746	FOXA1	MA0148.1	68.7	64.1	-4.6	0.4632
rs12423746	Foxq1	MA0040.1	57.9	59	1.1	0.8691
rs12423746	GABPA	MA0062.2	59.9	58.1	-1.8	0.7049
rs12423746	Gata1	MA0035.2	65.6	61.7	-3.9	0.3876
rs12423746	MYC::MAX	MA0059.1	55.1	61	5.9	0.3636
rs12423746	NFE2L2	MA0150.1	73.5	65.4	-8.1	0.1752
rs12423746	NFIL3	MA0025.1	50.1	55.3	5.2	0.3658
rs12423746	NFKB1	MA0105.1	48.8	38.8	-10	0.0368
rs12423746	RUNX1	MA0002.2	57.3	61.1	3.8	0.4408
rs12423746	Spz1	MA0111.1	63	69.2	6.2	0.2434
rs12423746	T	MA0009.1	49.9	55	5.1	0.4356
rs12423746	EBF1	MA0154.1	77.7	65.7	-12	0.0484
rs12423746	Hand1::Tcfe2a	MA0092.1	59.4	60.4	1	0.8375
rs12423746	Klf4	MA0039.2	73.4	61.4	-12	0.06899
rs12423746	MAX	MA0058.1	55.7	60.3	4.6	0.461
rs12423746	MEF2A	MA0052.1	64.6	73.6	9	0.2372
rs12423746	MIZF	MA0131.1	55.2	59.4	4.2	0.5203
rs12423746	Myc	MA0147.1	59.8	61.1	1.3	0.8447
rs12423746	Mycn	MA0104.2	55.3	60.4	5.1	0.4238
rs12423746	NF-kappaB	MA0061.1	52.1	44.6	-7.5	0.3498
rs12423746	REL	MA0101.1	60.7	48.5	-12.2	0.0434
rs12423746	RELA	MA0107.1	55.6	44.7	-10.9	0.09819
rs12423746	RORA_1	MA0071.1	51	60.9	9.9	0.184
rs12423746	SP1	MA0079.2	67.6	63	-4.6	0.6017
rs12423746	Stat3	MA0144.1	71.1	71.5	0.4	0.9081
rs12423746	ELK4	MA0076.1	46.7	45.1	-1.6	0.7761
rs12423746	Sox17	MA0078.1	60.3	65.9	5.6	0.4622
rs12423746	CREB1	MA0018.2	53.5	50.8	-2.7	0.7633
rs12423746	E2F1	MA0024.1	43	40.7	-2.3	0.7561
rs12423746	FEV	MA0156.1	65.5	65.5	0	0.8837
rs12423746	FOXD1	MA0031.1	49.9	53.7	3.8	0.6407
rs12423746	FOXO3	MA0157.1	62.9	66.5	3.6	0.7089
rs12423746	NR4A2	MA0160.1	61.3	48.4	-12.9	0.1012
rs12423746	NKX3-1	MA0124.1	60.2	75.2	15	0.06679
rs12423746	Nr2e3	MA0164.1	52.1	56.9	4.8	0.4564
rs12423746	Sox5	MA0087.1	55.5	58.7	3.2	0.7475
rs12423746	USF1	MA0093.1	57.7	53.7	-4	0.6199
rs12423746	Arnt	MA0004.1	59.2	59.2	0	0.7981
rs12424026	Ar	MA0007.1	69.2	68	-1.2	0.6487
rs12424026	CTCF	MA0139.1	57.5	59.4	1.9	0.5115
rs12424026	ESR1	MA0112.2	52.7	50.1	-2.6	0.3918
rs12424026	ESR2	MA0258.1	61.8	61.4	-0.4	0.8985
rs12424026	EWSR1-FLI1	MA0149.1	49.9	54.6	4.7	0.2974
rs12424026	IRF2	MA0051.1	61.9	63.3	1.4	0.6693
rs12424026	NFYA	MA0060.1	61.5	62.7	1.2	0.6195
rs12424026	NR1H2::RXRA	MA0115.1	56.6	62.7	6.1	0.1974
rs12424026	NR3C1	MA0113.1	69.1	69.1	0	0.9211
rs12424026	PPARG	MA0066.1	50	55.1	5.1	0.123
rs12424026	Pax4	MA0068.1	58.9	58.9	0	0.9483
rs12424026	Pax5	MA0014.1	60	59.7	-0.3	0.9123
rs12424026	REST	MA0138.2	55.7	50.7	-5	0.1474
rs12424026	RREB1	MA0073.1	65.1	60.1	-5	0.2368
rs12424026	RXR::RAR_DR5	MA0159.1	60.3	61	0.7	0.7633
rs12424026	TP53	MA0106.1	46.8	44.9	-1.9	0.6013
rs12424026	Tal1::Gata1	MA0140.1	79	66	-13	0.005
rs12424026	znf143	MA0088.1	57	60.3	3.3	0.267
rs12424026	PPARG::RXRA	MA0065.2	63	69.1	6.1	0.08319
rs12424026	Pou5f1	MA0142.1	68.9	63.4	-5.5	0.209
rs12424026	RXRA::VDR	MA0074.1	54.5	54.5	0	0.8351
rs12424026	STAT1	MA0137.2	67.3	69.7	2.4	0.4158
rs12424026	Sox2	MA0143.1	75.5	78.8	3.3	0.4504
rs12424026	TBP	MA0108.2	72.7	72.8	0.1	0.9517
rs12424026	Zfp423	MA0116.1	50.3	57	6.7	0.1212
rs12424026	Evi1	MA0029.1	66	59.5	-6.5	0.2184
rs12424026	FOXF2	MA0030.1	76.4	66.3	-10.1	0.0108
rs12424026	HNF1A	MA0046.1	72.3	73.7	1.4	0.8233
rs12424026	NR2F1	MA0017.1	57.2	62.8	5.6	0.2202
rs12424026	PLAG1	MA0163.1	36.8	44.5	7.7	0.05459
rs12424026	Pax6	MA0069.1	58.2	66.3	8.1	0.0206
rs12424026	RORA_2	MA0072.1	68	64.7	-3.3	0.4588
rs12424026	TLX1::NFIC	MA0119.1	46.3	51.2	4.9	0.3686
rs12424026	Tcfcp2l1	MA0145.1	59.7	68.8	9.1	0.0442
rs12424026	Zfx	MA0146.1	49	60.3	11.3	0.008199
rs12424026	Lhx3	MA0135.1	74.2	75.8	1.6	0.7687
rs12424026	Ddit3::Cebpa	MA0019.1	66.3	60.8	-5.5	0.2876
rs12424026	Esrrb	MA0141.1	58.1	66.9	8.8	0.1412
rs12424026	FOXI1	MA0042.1	79.4	68.5	-10.9	0.06819
rs12424026	Foxa2	MA0047.2	75.9	68.1	-7.8	0.1788
rs12424026	Foxd3	MA0041.1	77.3	71.8	-5.5	0.3386
rs12424026	HLF	MA0043.1	66.6	66.6	0	0.9345
rs12424026	HNF1B	MA0153.1	65.6	65.6	0	0.9055
rs12424026	INSM1	MA0155.1	48.8	57.8	9	0.08679
rs12424026	IRF1	MA0050.1	64.3	67.7	3.4	0.4642
rs12424026	Myf	MA0055.1	59.5	62.1	2.6	0.6205
rs12424026	NHLH1	MA0048.1	42.5	45.4	2.9	0.5681
rs12424026	PBX1	MA0070.1	75.7	73.3	-2.4	0.6525
rs12424026	SRF	MA0083.1	51	57	6	0.3472
rs12424026	TAL1::TCF3	MA0091.1	62.6	57.8	-4.8	0.3886
rs12424026	TEAD1	MA0090.1	54.8	54.9	0.1	0.8561
rs12424026	Egr1	MA0162.1	47.4	48.7	1.3	0.8035
rs12424026	FOXA1	MA0148.1	77.2	67.3	-9.9	0.1182
rs12424026	Foxq1	MA0040.1	77.9	69.7	-8.2	0.1914
rs12424026	GABPA	MA0062.2	52	56.3	4.3	0.4432
rs12424026	Gata1	MA0035.2	84.6	77.3	-7.3	0.2358
rs12424026	MYC::MAX	MA0059.1	45.8	46.8	1	0.8145
rs12424026	NFE2L2	MA0150.1	61.5	61.5	0	0.9327
rs12424026	NFIL3	MA0025.1	67.5	65.3	-2.2	0.5351
rs12424026	NFKB1	MA0105.1	51.9	54.8	2.9	0.5671
rs12424026	RUNX1	MA0002.2	59.5	57.6	-1.9	0.6989
rs12424026	Spz1	MA0111.1	70.6	80.5	9.9	0
rs12424026	T	MA0009.1	64.2	72.2	8	0.2726
rs12424026	EBF1	MA0154.1	58.3	66.2	7.9	0.1824
rs12424026	Hand1::Tcfe2a	MA0092.1	70.1	61.5	-8.6	0.234
rs12424026	Klf4	MA0039.2	51.1	54.7	3.6	0.5541
rs12424026	MAX	MA0058.1	51.5	54.2	2.7	0.6261
rs12424026	MEF2A	MA0052.1	72.2	64.3	-7.9	0.343
rs12424026	MIZF	MA0131.1	53	53	0	0.9651
rs12424026	Myc	MA0147.1	47.5	54.4	6.9	0.2796
rs12424026	Mycn	MA0104.2	43.5	50.8	7.3	0.2852
rs12424026	NF-kappaB	MA0061.1	57.9	57.6	-0.3	0.8603
rs12424026	REL	MA0101.1	59.9	63.5	3.6	0.5205
rs12424026	RELA	MA0107.1	57.6	51.1	-6.5	0.3508
rs12424026	RORA_1	MA0071.1	68.8	73.3	4.5	0.4858
rs12424026	SP1	MA0079.2	45.6	52	6.4	0.2908
rs12424026	Stat3	MA0144.1	45.2	55.1	9.9	0.1116
rs12424026	ELK4	MA0076.1	54.8	53.5	-1.3	0.7995
rs12424026	Sox17	MA0078.1	66.6	65.3	-1.3	0.8213
rs12424026	CREB1	MA0018.2	71.5	67.1	-4.4	0.6313
rs12424026	E2F1	MA0024.1	38.4	49.1	10.7	0.2968
rs12424026	FEV	MA0156.1	70.3	56.5	-13.8	0.1492
rs12424026	FOXD1	MA0031.1	75.8	61.5	-14.3	0.06999
rs12424026	FOXO3	MA0157.1	67.5	59.7	-7.8	0.4238
rs12424026	NR4A2	MA0160.1	76	72.2	-3.8	0.6407
rs12424026	NKX3-1	MA0124.1	73.1	70	-3.1	0.7835
rs12424026	Nr2e3	MA0164.1	64.4	67.6	3.2	0.6329
rs12424026	Sox5	MA0087.1	67.9	55.5	-12.4	0.355
rs12424026	USF1	MA0093.1	43.5	49.3	5.8	0.4912
rs12424026	Arnt	MA0004.1	42.6	59.2	16.6	0.2392
rs12812913	Ar	MA0007.1	67.3	69.5	2.2	0.3746
rs12812913	CTCF	MA0139.1	63.5	56.7	-6.8	0.049
rs12812913	ESR1	MA0112.2	65.8	64.2	-1.6	0.5973
rs12812913	ESR2	MA0258.1	71.1	69.4	-1.7	0.5677
rs12812913	EWSR1-FLI1	MA0149.1	52.6	57.3	4.7	0.33
rs12812913	IRF2	MA0051.1	60.6	60.6	0	0.8575
rs12812913	NFYA	MA0060.1	63.3	56.9	-6.4	0.1468
rs12812913	NR1H2::RXRA	MA0115.1	52.4	58.6	6.2	0.05659
rs12812913	NR3C1	MA0113.1	66.1	71.4	5.3	0.09819
rs12812913	PPARG	MA0066.1	64.6	65.4	0.8	0.7989
rs12812913	Pax4	MA0068.1	68	68.4	0.4	0.8531
rs12812913	Pax5	MA0014.1	64.2	66.2	2	0.5019
rs12812913	REST	MA0138.2	55.6	54	-1.6	0.5671
rs12812913	RREB1	MA0073.1	61.5	66.2	4.7	0.227
rs12812913	RXR::RAR_DR5	MA0159.1	73	73	0	0.9193
rs12812913	TP53	MA0106.1	52.8	55.1	2.3	0.4578
rs12812913	Tal1::Gata1	MA0140.1	60.7	57.3	-3.4	0.2758
rs12812913	znf143	MA0088.1	63.8	65.1	1.3	0.6443
rs12812913	PPARG::RXRA	MA0065.2	69.6	77.6	8	0.0356
rs12812913	Pou5f1	MA0142.1	59.6	60.7	1.1	0.8013
rs12812913	RXRA::VDR	MA0074.1	57.5	54.6	-2.9	0.4908
rs12812913	STAT1	MA0137.2	55.8	58.9	3.1	0.344
rs12812913	Sox2	MA0143.1	60.2	59.6	-0.6	0.8453
rs12812913	TBP	MA0108.2	61.8	62.5	0.7	0.8171
rs12812913	Zfp423	MA0116.1	75.6	69.5	-6.1	0.2524
rs12812913	Evi1	MA0029.1	66.8	66.8	0	0.8599
rs12812913	FOXF2	MA0030.1	64.6	65.6	1	0.7165
rs12812913	HNF1A	MA0046.1	57.1	59.1	2	0.6941
rs12812913	NR2F1	MA0017.1	68.4	73.7	5.3	0.2554
rs12812913	PLAG1	MA0163.1	59.9	55.4	-4.5	0.4338
rs12812913	Pax6	MA0069.1	67.1	68.7	1.6	0.6823
rs12812913	RORA_2	MA0072.1	59.5	67.2	7.7	0.185
rs12812913	TLX1::NFIC	MA0119.1	52.9	45.6	-7.3	0.2242
rs12812913	Tcfcp2l1	MA0145.1	63.9	69.5	5.6	0.1692
rs12812913	Zfx	MA0146.1	65.2	74.4	9.2	0.09599
rs12812913	Lhx3	MA0135.1	55.8	53	-2.8	0.5243
rs12812913	Ddit3::Cebpa	MA0019.1	73.3	61.7	-11.6	0.0334
rs12812913	Esrrb	MA0141.1	61.7	63.8	2.1	0.5925
rs12812913	FOXI1	MA0042.1	52.4	52.4	0	0.9343
rs12812913	Foxa2	MA0047.2	66.7	67.6	0.9	0.8437
rs12812913	Foxd3	MA0041.1	62.6	61.4	-1.2	0.8323
rs12812913	HLF	MA0043.1	69	62.9	-6.1	0.2252
rs12812913	HNF1B	MA0153.1	55.2	58.2	3	0.5575
rs12812913	INSM1	MA0155.1	65.1	64.7	-0.4	0.9301
rs12812913	IRF1	MA0050.1	60.2	61.3	1.1	0.7881
rs12812913	Myf	MA0055.1	54.2	54.2	0	0.9215
rs12812913	NHLH1	MA0048.1	55.3	52.6	-2.7	0.5801
rs12812913	PBX1	MA0070.1	61.1	71.4	10.3	0.009799
rs12812913	SRF	MA0083.1	48.2	44.6	-3.6	0.5373
rs12812913	TAL1::TCF3	MA0091.1	69.9	71.2	1.3	0.7509
rs12812913	TEAD1	MA0090.1	61.6	71.6	10	0.05279
rs12812913	Egr1	MA0162.1	53.8	60.6	6.8	0.2802
rs12812913	FOXA1	MA0148.1	67.4	56.9	-10.5	0.06279
rs12812913	Foxq1	MA0040.1	50.2	44.2	-6	0.3438
rs12812913	GABPA	MA0062.2	70.2	65.7	-4.5	0.4262
rs12812913	Gata1	MA0035.2	72.6	75.8	3.2	0.475
rs12812913	MYC::MAX	MA0059.1	56.9	56.9	0	0.9073
rs12812913	NFE2L2	MA0150.1	75	65.7	-9.3	0.1396
rs12812913	NFIL3	MA0025.1	72.4	69.2	-3.2	0.4272
rs12812913	NFKB1	MA0105.1	57.8	49	-8.8	0.2306
rs12812913	RUNX1	MA0002.2	82.4	83.3	0.9	0.8769
rs12812913	Spz1	MA0111.1	69.1	64.5	-4.6	0.4188
rs12812913	T	MA0009.1	63.7	68.2	4.5	0.4834
rs12812913	EBF1	MA0154.1	69.9	57.9	-12	0.006399
rs12812913	Hand1::Tcfe2a	MA0092.1	57.4	64.9	7.5	0.261
rs12812913	Klf4	MA0039.2	59.8	69.9	10.1	0.1392
rs12812913	MAX	MA0058.1	57.9	53.1	-4.8	0.4572
rs12812913	MEF2A	MA0052.1	45.2	45.2	0	0.9397
rs12812913	MIZF	MA0131.1	55.7	63.6	7.9	0.3064
rs12812913	Myc	MA0147.1	58.9	59.1	0.2	0.9651
rs12812913	Mycn	MA0104.2	61	55.4	-5.6	0.395
rs12812913	NF-kappaB	MA0061.1	61.9	53.2	-8.7	0.2384
rs12812913	REL	MA0101.1	63.5	65.2	1.7	0.7841
rs12812913	RELA	MA0107.1	52.9	52.1	-0.8	0.8477
rs12812913	RORA_1	MA0071.1	61.3	63.6	2.3	0.6931
rs12812913	SP1	MA0079.2	60.7	70.4	9.7	0.08579
rs12812913	Stat3	MA0144.1	50.9	58.7	7.8	0.2424
rs12812913	ELK4	MA0076.1	56.7	58.3	1.6	0.7945
rs12812913	Sox17	MA0078.1	66.5	59	-7.5	0.351
rs12812913	CREB1	MA0018.2	53.1	60	6.9	0.4382
rs12812913	E2F1	MA0024.1	50.4	44.7	-5.7	0.5839
rs12812913	FEV	MA0156.1	63.4	63.4	0	0.8837
rs12812913	FOXD1	MA0031.1	55.8	50.1	-5.7	0.476
rs12812913	FOXO3	MA0157.1	54.4	46.2	-8.2	0.4016
rs12812913	NR4A2	MA0160.1	68	65.8	-2.2	0.7833
rs12812913	NKX3-1	MA0124.1	67	63.6	-3.4	0.6571
rs12812913	Nr2e3	MA0164.1	48.7	53.8	5.1	0.451
rs12812913	Sox5	MA0087.1	74.7	58.7	-16	0.1044
rs12812913	USF1	MA0093.1	56.6	41	-15.6	0.0264
rs12812913	Arnt	MA0004.1	50.7	37.5	-13.2	0.3408
rs12820395	Ar	MA0007.1	68	63.4	-4.6	0.1386
rs12820395	CTCF	MA0139.1	67.4	69.8	2.4	0.435
rs12820395	ESR1	MA0112.2	63.8	59	-4.8	0.1424
rs12820395	ESR2	MA0258.1	74.6	66.2	-8.4	0.0264
rs12820395	EWSR1-FLI1	MA0149.1	53.5	53.5	0	0.8543
rs12820395	IRF2	MA0051.1	56	54.1	-1.9	0.5751
rs12820395	NFYA	MA0060.1	58.7	63.5	4.8	0.2262
rs12820395	NR1H2::RXRA	MA0115.1	46.9	50.2	3.3	0.412
rs12820395	NR3C1	MA0113.1	57.2	56.6	-0.6	0.8191
rs12820395	PPARG	MA0066.1	59.7	61.7	2	0.5261
rs12820395	Pax4	MA0068.1	72.4	73.5	1.1	0.6027
rs12820395	Pax5	MA0014.1	64.7	60.3	-4.4	0.1466
rs12820395	REST	MA0138.2	57.6	51.8	-5.8	0.08959
rs12820395	RREB1	MA0073.1	73.3	73.3	0	0.9019
rs12820395	RXR::RAR_DR5	MA0159.1	66.4	62.6	-3.8	0.3164
rs12820395	TP53	MA0106.1	56.9	54.6	-2.3	0.4838
rs12820395	Tal1::Gata1	MA0140.1	78.9	78.8	-0.1	0.9351
rs12820395	znf143	MA0088.1	70.8	73.9	3.1	0.294
rs12820395	PPARG::RXRA	MA0065.2	74.8	69.5	-5.3	0.153
rs12820395	Pou5f1	MA0142.1	54.6	51.8	-2.8	0.5313
rs12820395	RXRA::VDR	MA0074.1	65.8	61.2	-4.6	0.3382
rs12820395	STAT1	MA0137.2	51.4	52.2	0.8	0.7803
rs12820395	Sox2	MA0143.1	57.8	54.9	-2.9	0.4984
rs12820395	TBP	MA0108.2	63.3	64.9	1.6	0.5745
rs12820395	Zfp423	MA0116.1	56.9	60.2	3.3	0.4702
rs12820395	Evi1	MA0029.1	49.8	48.8	-1	0.7823
rs12820395	FOXF2	MA0030.1	65.2	62.5	-2.7	0.4828
rs12820395	HNF1A	MA0046.1	56.5	55.8	-0.7	0.8795
rs12820395	NR2F1	MA0017.1	60.9	61.3	0.4	0.8661
rs12820395	PLAG1	MA0163.1	67.8	67.5	-0.3	0.9155
rs12820395	Pax6	MA0069.1	55.6	55.6	0	0.9631
rs12820395	RORA_2	MA0072.1	57.6	49.9	-7.7	0.1972
rs12820395	TLX1::NFIC	MA0119.1	66.2	60.1	-6.1	0.2876
rs12820395	Tcfcp2l1	MA0145.1	79.1	80.7	1.6	0.6205
rs12820395	Zfx	MA0146.1	82.7	86.7	4	0.344
rs12820395	Lhx3	MA0135.1	71.3	69.6	-1.7	0.7155
rs12820395	Ddit3::Cebpa	MA0019.1	65.8	62.9	-2.9	0.5525
rs12820395	Esrrb	MA0141.1	73	62.9	-10.1	0.09659
rs12820395	FOXI1	MA0042.1	64.2	60.3	-3.9	0.4376
rs12820395	Foxa2	MA0047.2	62	57.6	-4.4	0.4316
rs12820395	Foxd3	MA0041.1	64.5	55.7	-8.8	0.06819
rs12820395	HLF	MA0043.1	67.9	71.3	3.4	0.493
rs12820395	HNF1B	MA0153.1	57	62.7	5.7	0.2816
rs12820395	INSM1	MA0155.1	74.6	76.6	2	0.6763
rs12820395	IRF1	MA0050.1	51	47.6	-3.4	0.4616
rs12820395	Myf	MA0055.1	80.2	73.8	-6.4	0.3302
rs12820395	NHLH1	MA0048.1	73.8	63.2	-10.6	0.031
rs12820395	PBX1	MA0070.1	60.3	57.9	-2.4	0.6947
rs12820395	SRF	MA0083.1	44.2	51.8	7.6	0.1778
rs12820395	TAL1::TCF3	MA0091.1	70.2	59.7	-10.5	0.0254
rs12820395	TEAD1	MA0090.1	72	64.3	-7.7	0.2262
rs12820395	Egr1	MA0162.1	80.4	80.4	0	0.8975
rs12820395	FOXA1	MA0148.1	60.3	56	-4.3	0.4894
rs12820395	Foxq1	MA0040.1	55	53.7	-1.3	0.7971
rs12820395	GABPA	MA0062.2	66.3	66	-0.3	0.9357
rs12820395	Gata1	MA0035.2	58.9	48.1	-10.8	0.124
rs12820395	MYC::MAX	MA0059.1	80.7	69.9	-10.8	0.0462
rs12820395	NFE2L2	MA0150.1	63	64.3	1.3	0.8137
rs12820395	NFIL3	MA0025.1	61.9	63.6	1.7	0.7037
rs12820395	NFKB1	MA0105.1	53.5	62.9	9.4	0.1766
rs12820395	RUNX1	MA0002.2	65.8	71.7	5.9	0.307
rs12820395	Spz1	MA0111.1	69	59.5	-9.5	0.0416
rs12820395	T	MA0009.1	62	52.3	-9.7	0.1246
rs12820395	EBF1	MA0154.1	53.8	61.9	8.1	0.1586
rs12820395	Hand1::Tcfe2a	MA0092.1	66.7	62	-4.7	0.4738
rs12820395	Klf4	MA0039.2	75.1	74.6	-0.5	0.8807
rs12820395	MAX	MA0058.1	77.6	68.2	-9.4	0.262
rs12820395	MEF2A	MA0052.1	46.6	54.4	7.8	0.3624
rs12820395	MIZF	MA0131.1	65.1	65.3	0.2	0.9497
rs12820395	Myc	MA0147.1	83.8	73.4	-10.4	0.1098
rs12820395	Mycn	MA0104.2	82.1	68.5	-13.6	0.043
rs12820395	NF-kappaB	MA0061.1	55	55.9	0.9	0.8215
rs12820395	REL	MA0101.1	53.6	53.4	-0.2	0.9369
rs12820395	RELA	MA0107.1	49.5	52.7	3.2	0.5843
rs12820395	RORA_1	MA0071.1	62.8	50.7	-12.1	0.1286
rs12820395	SP1	MA0079.2	82.7	79.9	-2.8	0.7483
rs12820395	Stat3	MA0144.1	56.9	55.4	-1.5	0.7801
rs12820395	ELK4	MA0076.1	54.2	66.1	11.9	0.1288
rs12820395	Sox17	MA0078.1	50.9	61.8	10.9	0.227
rs12820395	CREB1	MA0018.2	59.7	57.8	-1.9	0.8357
rs12820395	E2F1	MA0024.1	55.4	49.2	-6.2	0.5573
rs12820395	FEV	MA0156.1	58.3	53.6	-4.7	0.5519
rs12820395	FOXD1	MA0031.1	50.1	46.3	-3.8	0.5831
rs12820395	FOXO3	MA0157.1	41.7	37.7	-4	0.6283
rs12820395	NR4A2	MA0160.1	67.7	59.4	-8.3	0.2874
rs12820395	NKX3-1	MA0124.1	51.8	36.8	-15	0.134
rs12820395	Nr2e3	MA0164.1	56.9	41.4	-15.5	0.1336
rs12820395	Sox5	MA0087.1	38.6	35.3	-3.3	0.6297
rs12820395	USF1	MA0093.1	84.8	69.2	-15.6	0.0482
rs12820395	Arnt	MA0004.1	83.1	66.4	-16.7	0.2456
rs12821842	Ar	MA0007.1	63.2	63.2	0	0.9299
rs12821842	CTCF	MA0139.1	65.3	64.2	-1.1	0.6931
rs12821842	ESR1	MA0112.2	58.2	56.5	-1.7	0.5667
rs12821842	ESR2	MA0258.1	64.2	59.7	-4.5	0.184
rs12821842	EWSR1-FLI1	MA0149.1	43.1	43.1	0	0.8543
rs12821842	IRF2	MA0051.1	54.6	56.7	2.1	0.5549
rs12821842	NFYA	MA0060.1	58.4	58.4	0	0.9635
rs12821842	NR1H2::RXRA	MA0115.1	52.5	54.5	2	0.5817
rs12821842	NR3C1	MA0113.1	62.2	63.7	1.5	0.6239
rs12821842	PPARG	MA0066.1	58.8	52.8	-6	0.07239
rs12821842	Pax4	MA0068.1	54.1	53.2	-0.9	0.6863
rs12821842	Pax5	MA0014.1	60.8	60.8	0	0.9121
rs12821842	REST	MA0138.2	61.6	57.7	-3.9	0.2558
rs12821842	RREB1	MA0073.1	59.4	56.7	-2.7	0.5593
rs12821842	RXR::RAR_DR5	MA0159.1	73.3	68.8	-4.5	0.2596
rs12821842	TP53	MA0106.1	58.9	58.9	0	0.8647
rs12821842	Tal1::Gata1	MA0140.1	62.8	61.7	-1.1	0.6091
rs12821842	znf143	MA0088.1	61.6	67.8	6.2	0.06679
rs12821842	PPARG::RXRA	MA0065.2	69.3	65.6	-3.7	0.3584
rs12821842	Pou5f1	MA0142.1	69.1	71.2	2.1	0.6325
rs12821842	RXRA::VDR	MA0074.1	61.2	63.3	2.1	0.5989
rs12821842	STAT1	MA0137.2	60.9	58.5	-2.4	0.439
rs12821842	Sox2	MA0143.1	67.2	69.1	1.9	0.7003
rs12821842	TBP	MA0108.2	52.1	61.3	9.2	0.07519
rs12821842	Zfp423	MA0116.1	73.4	75.6	2.2	0.6027
rs12821842	Evi1	MA0029.1	44	46.8	2.8	0.5161
rs12821842	FOXF2	MA0030.1	55.9	55.9	0	0.8955
rs12821842	HNF1A	MA0046.1	46.9	48.6	1.7	0.7841
rs12821842	NR2F1	MA0017.1	69.3	73.7	4.4	0.346
rs12821842	PLAG1	MA0163.1	59.6	59	-0.6	0.8879
rs12821842	Pax6	MA0069.1	53.6	56	2.4	0.5643
rs12821842	RORA_2	MA0072.1	64.4	55.2	-9.2	0.05319
rs12821842	TLX1::NFIC	MA0119.1	56.3	59.4	3.1	0.5013
rs12821842	Tcfcp2l1	MA0145.1	66.8	69.3	2.5	0.5069
rs12821842	Zfx	MA0146.1	74.9	65.3	-9.6	0.1002
rs12821842	Lhx3	MA0135.1	45.5	48.2	2.7	0.5479
rs12821842	Ddit3::Cebpa	MA0019.1	73.9	83.6	9.7	0.1036
rs12821842	Esrrb	MA0141.1	80.8	72.1	-8.7	0.1632
rs12821842	FOXI1	MA0042.1	50.7	61.7	11	0.0046
rs12821842	Foxa2	MA0047.2	64	68.6	4.6	0.435
rs12821842	Foxd3	MA0041.1	53.6	62.4	8.8	0.06479
rs12821842	HLF	MA0043.1	58.1	64.4	6.3	0.2122
rs12821842	HNF1B	MA0153.1	48.7	54	5.3	0.3844
rs12821842	INSM1	MA0155.1	63.9	60.8	-3.1	0.5677
rs12821842	IRF1	MA0050.1	51.5	56	4.5	0.3848
rs12821842	Myf	MA0055.1	62.2	60	-2.2	0.6941
rs12821842	NHLH1	MA0048.1	59.9	61.3	1.4	0.7137
rs12821842	PBX1	MA0070.1	45.1	49.6	4.5	0.4068
rs12821842	SRF	MA0083.1	51.1	53.8	2.7	0.6213
rs12821842	TAL1::TCF3	MA0091.1	63.6	70.4	6.8	0.2724
rs12821842	TEAD1	MA0090.1	74.5	74.5	0	0.8651
rs12821842	Egr1	MA0162.1	61.7	60.5	-1.2	0.8217
rs12821842	FOXA1	MA0148.1	64.5	74.7	10.2	0.1168
rs12821842	Foxq1	MA0040.1	53.9	64.6	10.7	0.06999
rs12821842	GABPA	MA0062.2	66.3	65.5	-0.8	0.8577
rs12821842	Gata1	MA0035.2	59.2	63.4	4.2	0.388
rs12821842	MYC::MAX	MA0059.1	70.6	69.8	-0.8	0.8809
rs12821842	NFE2L2	MA0150.1	51.9	51.9	0	0.9327
rs12821842	NFIL3	MA0025.1	52.9	55.1	2.2	0.5663
rs12821842	NFKB1	MA0105.1	61	62.9	1.9	0.6611
rs12821842	RUNX1	MA0002.2	72.3	75.2	2.9	0.5471
rs12821842	Spz1	MA0111.1	74.5	81.3	6.8	0.1798
rs12821842	T	MA0009.1	71	71	0	0.8531
rs12821842	EBF1	MA0154.1	72.6	77.8	5.2	0.3812
rs12821842	Hand1::Tcfe2a	MA0092.1	74.8	64.1	-10.7	0.1194
rs12821842	Klf4	MA0039.2	78.8	70.7	-8.1	0.2928
rs12821842	MAX	MA0058.1	75	75	0	0.8595
rs12821842	MEF2A	MA0052.1	42.6	50.1	7.5	0.3798
rs12821842	MIZF	MA0131.1	70	70.4	0.4	0.9363
rs12821842	Myc	MA0147.1	59.9	60.2	0.3	0.9569
rs12821842	Mycn	MA0104.2	55.5	55.3	-0.2	0.9665
rs12821842	NF-kappaB	MA0061.1	67.1	66	-1.1	0.8033
rs12821842	REL	MA0101.1	67.7	74.5	6.8	0.3278
rs12821842	RELA	MA0107.1	59.5	70.4	10.9	0.007399
rs12821842	RORA_1	MA0071.1	69.4	57.3	-12.1	0.05979
rs12821842	SP1	MA0079.2	69.8	61.5	-8.3	0.1812
rs12821842	Stat3	MA0144.1	49.5	52.4	2.9	0.5869
rs12821842	ELK4	MA0076.1	48.5	50	1.5	0.8019
rs12821842	Sox17	MA0078.1	55.5	56.1	0.6	0.8869
rs12821842	CREB1	MA0018.2	78.5	70.8	-7.7	0.3888
rs12821842	E2F1	MA0024.1	55.4	68.4	13	0
rs12821842	FEV	MA0156.1	48.8	52	3.2	0.6777
rs12821842	FOXD1	MA0031.1	58.9	71.5	12.6	0.182
rs12821842	FOXO3	MA0157.1	62.6	75.5	12.9	0.111
rs12821842	NR4A2	MA0160.1	76.1	66.1	-10	0.2336
rs12821842	NKX3-1	MA0124.1	55	55	0	0.9121
rs12821842	Nr2e3	MA0164.1	53.8	69.2	15.4	0.1404
rs12821842	Sox5	MA0087.1	43	54.5	11.5	0.433
rs12821842	USF1	MA0093.1	53.5	53.5	0	0.8675
rs12821842	Arnt	MA0004.1	50.5	59.2	8.7	0.477
rs12823100	Ar	MA0007.1	62	63.4	1.4	0.5777
rs12823100	CTCF	MA0139.1	71.8	65	-6.8	0.049
rs12823100	ESR1	MA0112.2	64.7	65.3	0.6	0.8395
rs12823100	ESR2	MA0258.1	70	67.6	-2.4	0.4078
rs12823100	EWSR1-FLI1	MA0149.1	49.6	47.9	-1.7	0.5623
rs12823100	IRF2	MA0051.1	53.9	60.9	7	0.0022
rs12823100	NFYA	MA0060.1	69.1	68.4	-0.7	0.8073
rs12823100	NR1H2::RXRA	MA0115.1	57	52.1	-4.9	0.3126
rs12823100	NR3C1	MA0113.1	71.8	69.4	-2.4	0.4634
rs12823100	PPARG	MA0066.1	60.2	61.4	1.2	0.7035
rs12823100	Pax4	MA0068.1	52	50.7	-1.3	0.5365
rs12823100	Pax5	MA0014.1	69.9	71.4	1.5	0.5865
rs12823100	REST	MA0138.2	57.9	51.5	-6.4	0.0452
rs12823100	RREB1	MA0073.1	52.9	54	1.1	0.7909
rs12823100	RXR::RAR_DR5	MA0159.1	61.9	66.7	4.8	0.1968
rs12823100	TP53	MA0106.1	68.6	63	-5.6	0.08339
rs12823100	Tal1::Gata1	MA0140.1	53.5	53.5	0	0.9941
rs12823100	znf143	MA0088.1	64.7	65.8	1.1	0.7017
rs12823100	PPARG::RXRA	MA0065.2	65.3	61.1	-4.2	0.2958
rs12823100	Pou5f1	MA0142.1	62.1	67.5	5.4	0.254
rs12823100	RXRA::VDR	MA0074.1	56.2	63.8	7.6	0.0442
rs12823100	STAT1	MA0137.2	55.8	55.9	0.1	0.9457
rs12823100	Sox2	MA0143.1	63.7	61.6	-2.1	0.6207
rs12823100	TBP	MA0108.2	56.1	59.5	3.4	0.3054
rs12823100	Zfp423	MA0116.1	67.3	67.1	-0.2	0.8889
rs12823100	Evi1	MA0029.1	49.8	46.4	-3.4	0.4824
rs12823100	FOXF2	MA0030.1	53.1	53.1	0	0.8955
rs12823100	HNF1A	MA0046.1	57.4	58.8	1.4	0.8275
rs12823100	NR2F1	MA0017.1	64.1	64.6	0.5	0.8429
rs12823100	PLAG1	MA0163.1	69.8	65.2	-4.6	0.4184
rs12823100	Pax6	MA0069.1	61.4	67.2	5.8	0.1732
rs12823100	RORA_2	MA0072.1	65.9	56.7	-9.2	0.05319
rs12823100	TLX1::NFIC	MA0119.1	60.7	52.1	-8.6	0.09299
rs12823100	Tcfcp2l1	MA0145.1	63.9	63.4	-0.5	0.9465
rs12823100	Zfx	MA0146.1	72.5	61.7	-10.8	0.07019
rs12823100	Lhx3	MA0135.1	47.1	55.8	8.7	0.05359
rs12823100	Ddit3::Cebpa	MA0019.1	66.8	76.7	9.9	0.06759
rs12823100	Esrrb	MA0141.1	70.4	63.9	-6.5	0.2678
rs12823100	FOXI1	MA0042.1	50.6	61.6	11	0.0046
rs12823100	Foxa2	MA0047.2	58	57.1	-0.9	0.8383
rs12823100	Foxd3	MA0041.1	60	63	3	0.5853
rs12823100	HLF	MA0043.1	62	63.3	1.3	0.8033
rs12823100	HNF1B	MA0153.1	51.4	50.8	-0.6	0.8193
rs12823100	INSM1	MA0155.1	73.2	64	-9.2	0.0282
rs12823100	IRF1	MA0050.1	55	62.2	7.2	0.2042
rs12823100	Myf	MA0055.1	61.5	66.3	4.8	0.4614
rs12823100	NHLH1	MA0048.1	58.7	65.2	6.5	0.2896
rs12823100	PBX1	MA0070.1	46.5	56.2	9.7	0.1102
rs12823100	SRF	MA0083.1	64.1	55.2	-8.9	0.07479
rs12823100	TAL1::TCF3	MA0091.1	55.2	65.7	10.5	0.0042
rs12823100	TEAD1	MA0090.1	77.1	67.5	-9.6	0.1348
rs12823100	Egr1	MA0162.1	77.6	67.7	-9.9	0.1402
rs12823100	FOXA1	MA0148.1	53.2	58.9	5.7	0.3706
rs12823100	Foxq1	MA0040.1	45.1	47.3	2.2	0.7677
rs12823100	GABPA	MA0062.2	69.2	68.6	-0.6	0.8741
rs12823100	Gata1	MA0035.2	60.8	62.3	1.5	0.6889
rs12823100	MYC::MAX	MA0059.1	65.7	64.9	-0.8	0.8809
rs12823100	NFE2L2	MA0150.1	61.9	51.4	-10.5	0.08459
rs12823100	NFIL3	MA0025.1	47.4	53.9	6.5	0.3014
rs12823100	NFKB1	MA0105.1	82.8	72.9	-9.9	0.1554
rs12823100	RUNX1	MA0002.2	62.8	53.5	-9.3	0.1404
rs12823100	Spz1	MA0111.1	67.9	74.4	6.5	0.2018
rs12823100	T	MA0009.1	49.8	59.4	9.6	0.1854
rs12823100	EBF1	MA0154.1	70.2	64.5	-5.7	0.3758
rs12823100	Hand1::Tcfe2a	MA0092.1	57.7	62	4.3	0.4892
rs12823100	Klf4	MA0039.2	80.5	68.3	-12.2	0.033
rs12823100	MAX	MA0058.1	67.7	71.3	3.6	0.5221
rs12823100	MEF2A	MA0052.1	42	40	-2	0.7613
rs12823100	MIZF	MA0131.1	69.1	65.1	-4	0.5571
rs12823100	Myc	MA0147.1	74.6	73.4	-1.2	0.8765
rs12823100	Mycn	MA0104.2	71.6	70.5	-1.1	0.8803
rs12823100	NF-kappaB	MA0061.1	85.5	74.4	-11.1	0.1362
rs12823100	REL	MA0101.1	82.3	72.9	-9.4	0.1608
rs12823100	RELA	MA0107.1	79.9	71.7	-8.2	0.266
rs12823100	RORA_1	MA0071.1	77.6	65.5	-12.1	0.1286
rs12823100	SP1	MA0079.2	71	61.7	-9.3	0.1356
rs12823100	Stat3	MA0144.1	46.8	54.3	7.5	0.272
rs12823100	ELK4	MA0076.1	62.4	68.6	6.2	0.4366
rs12823100	Sox17	MA0078.1	55.7	59.6	3.9	0.5561
rs12823100	CREB1	MA0018.2	59.7	51.3	-8.4	0.305
rs12823100	E2F1	MA0024.1	55.4	48.1	-7.3	0.4908
rs12823100	FEV	MA0156.1	59.2	55.4	-3.8	0.5921
rs12823100	FOXD1	MA0031.1	46.8	46.8	0	0.9089
rs12823100	FOXO3	MA0157.1	45.3	53.3	8	0.4424
rs12823100	NR4A2	MA0160.1	61.8	52.6	-9.2	0.2624
rs12823100	NKX3-1	MA0124.1	40	55	15	0.06679
rs12823100	Nr2e3	MA0164.1	53.5	56.9	3.4	0.5927
rs12823100	Sox5	MA0087.1	38.6	48.9	10.3	0.4442
rs12823100	USF1	MA0093.1	72	67.7	-4.3	0.6129
rs12823100	Arnt	MA0004.1	54.4	70.1	15.7	0.3068
rs12824380	Ar	MA0007.1	67.4	65.9	-1.5	0.5683
rs12824380	CTCF	MA0139.1	59	64.2	5.2	0.1046
rs12824380	ESR1	MA0112.2	47	47.7	0.7	0.8023
rs12824380	ESR2	MA0258.1	55.7	57.4	1.7	0.5719
rs12824380	EWSR1-FLI1	MA0149.1	46.8	46.8	0	0.8543
rs12824380	IRF2	MA0051.1	61.9	57.5	-4.4	0.2642
rs12824380	NFYA	MA0060.1	72.4	74.5	2.1	0.4614
rs12824380	NR1H2::RXRA	MA0115.1	58.5	64.7	6.2	0.05659
rs12824380	NR3C1	MA0113.1	75.6	74.1	-1.5	0.6277
rs12824380	PPARG	MA0066.1	45.3	45.9	0.6	0.8299
rs12824380	Pax4	MA0068.1	45.5	47	1.5	0.435
rs12824380	Pax5	MA0014.1	63.5	65.6	2.1	0.4688
rs12824380	REST	MA0138.2	52.7	56.6	3.9	0.231
rs12824380	RREB1	MA0073.1	54.4	59.1	4.7	0.227
rs12824380	RXR::RAR_DR5	MA0159.1	55.9	54.4	-1.5	0.6563
rs12824380	TP53	MA0106.1	50.3	50.3	0	0.8647
rs12824380	Tal1::Gata1	MA0140.1	74.6	68.5	-6.1	0.1488
rs12824380	znf143	MA0088.1	55.3	56	0.7	0.7823
rs12824380	PPARG::RXRA	MA0065.2	63.1	63.5	0.4	0.8981
rs12824380	Pou5f1	MA0142.1	62.2	64.3	2.1	0.6479
rs12824380	RXRA::VDR	MA0074.1	66	66	0	0.8351
rs12824380	STAT1	MA0137.2	61.4	63.8	2.4	0.4262
rs12824380	Sox2	MA0143.1	58.2	57.6	-0.6	0.8453
rs12824380	TBP	MA0108.2	81.4	73.8	-7.6	0.1052
rs12824380	Zfp423	MA0116.1	82.6	75.6	-7	0.1224
rs12824380	Evi1	MA0029.1	61.9	57.8	-4.1	0.4058
rs12824380	FOXF2	MA0030.1	69.5	67	-2.5	0.5279
rs12824380	HNF1A	MA0046.1	55.6	53.8	-1.8	0.7353
rs12824380	NR2F1	MA0017.1	62.9	67.3	4.4	0.3586
rs12824380	PLAG1	MA0163.1	53	58.7	5.7	0.2426
rs12824380	Pax6	MA0069.1	61.1	58.3	-2.8	0.5297
rs12824380	RORA_2	MA0072.1	54.3	55.2	0.9	0.7101
rs12824380	TLX1::NFIC	MA0119.1	51.2	51.2	0	0.8571
rs12824380	Tcfcp2l1	MA0145.1	72.3	75.2	2.9	0.4644
rs12824380	Zfx	MA0146.1	63.9	65.7	1.8	0.6805
rs12824380	Lhx3	MA0135.1	60	60	0	0.9603
rs12824380	Ddit3::Cebpa	MA0019.1	60.8	65	4.2	0.4218
rs12824380	Esrrb	MA0141.1	63.6	62.9	-0.7	0.8487
rs12824380	FOXI1	MA0042.1	71.9	71.9	0	0.9343
rs12824380	Foxa2	MA0047.2	66.6	68.4	1.8	0.7385
rs12824380	Foxd3	MA0041.1	71.4	69.4	-2	0.7245
rs12824380	HLF	MA0043.1	63.3	62.8	-0.5	0.8703
rs12824380	HNF1B	MA0153.1	57.6	60.2	2.6	0.6643
rs12824380	INSM1	MA0155.1	63.7	59.6	-4.1	0.4622
rs12824380	IRF1	MA0050.1	59.7	59.7	0	0.8711
rs12824380	Myf	MA0055.1	54.3	62.2	7.9	0.1302
rs12824380	NHLH1	MA0048.1	53.5	64	10.5	0.043
rs12824380	PBX1	MA0070.1	56.3	57.7	1.4	0.7803
rs12824380	SRF	MA0083.1	80.6	73.1	-7.5	0.1924
rs12824380	TAL1::TCF3	MA0091.1	66.7	65.5	-1.2	0.7751
rs12824380	TEAD1	MA0090.1	66.5	67.8	1.3	0.7101
rs12824380	Egr1	MA0162.1	55.6	65.7	10.1	0.1018
rs12824380	FOXA1	MA0148.1	68.1	62.7	-5.4	0.367
rs12824380	Foxq1	MA0040.1	73.5	68.9	-4.6	0.4978
rs12824380	GABPA	MA0062.2	66.8	68.5	1.7	0.7007
rs12824380	Gata1	MA0035.2	82.5	68.8	-13.7	0.05019
rs12824380	MYC::MAX	MA0059.1	53	59.5	6.5	0.3382
rs12824380	NFE2L2	MA0150.1	58.3	59.3	1	0.8307
rs12824380	NFIL3	MA0025.1	68	57.7	-10.3	0.1056
rs12824380	NFKB1	MA0105.1	54.4	64.3	9.9	0.06719
rs12824380	RUNX1	MA0002.2	69.2	83.6	14.4	0.0356
rs12824380	Spz1	MA0111.1	77.8	74.3	-3.5	0.5691
rs12824380	T	MA0009.1	54.5	52	-2.5	0.6673
rs12824380	EBF1	MA0154.1	55.6	61.3	5.7	0.3348
rs12824380	Hand1::Tcfe2a	MA0092.1	71.4	71.9	0.5	0.8929
rs12824380	Klf4	MA0039.2	57.5	56.8	-0.7	0.8599
rs12824380	MAX	MA0058.1	58.1	67.4	9.3	0.2538
rs12824380	MEF2A	MA0052.1	59	49.9	-9.1	0.2098
rs12824380	MIZF	MA0131.1	56.3	59	2.7	0.6607
rs12824380	Myc	MA0147.1	58.4	71.1	12.7	0.0102
rs12824380	Mycn	MA0104.2	58.6	71.2	12.6	0.06319
rs12824380	NF-kappaB	MA0061.1	55.1	61.7	6.6	0.368
rs12824380	REL	MA0101.1	61.6	73.4	11.8	0.08639
rs12824380	RELA	MA0107.1	58.9	69.6	10.7	0.1324
rs12824380	RORA_1	MA0071.1	69.1	64	-5.1	0.4604
rs12824380	SP1	MA0079.2	51.2	62.8	11.6	0.0218
rs12824380	Stat3	MA0144.1	57.5	48.6	-8.9	0.154
rs12824380	ELK4	MA0076.1	66.7	66.7	0	0.8943
rs12824380	Sox17	MA0078.1	60.9	60.4	-0.5	0.8923
rs12824380	CREB1	MA0018.2	66.1	79.7	13.6	0.0152
rs12824380	E2F1	MA0024.1	51.4	49.6	-1.8	0.7895
rs12824380	FEV	MA0156.1	58	63.8	5.8	0.5115
rs12824380	FOXD1	MA0031.1	60.8	55.6	-5.2	0.5177
rs12824380	FOXO3	MA0157.1	64.2	51.3	-12.9	0.09919
rs12824380	NR4A2	MA0160.1	75.9	71.7	-4.2	0.5933
rs12824380	NKX3-1	MA0124.1	69.8	55	-14.8	0.1714
rs12824380	Nr2e3	MA0164.1	83.1	67.6	-15.5	0.1336
rs12824380	Sox5	MA0087.1	67.9	51.8	-16.1	0.05799
rs12824380	USF1	MA0093.1	59.1	74.6	15.5	0.09339
rs12824380	Arnt	MA0004.1	59.2	66.2	7	0.6177
rs12827055	Ar	MA0007.1	56.4	55.6	-0.8	0.7665
rs12827055	CTCF	MA0139.1	63.6	68.5	4.9	0.1344
rs12827055	ESR1	MA0112.2	59.4	59.4	0	0.9795
rs12827055	ESR2	MA0258.1	64.5	64.6	0.1	0.9867
rs12827055	EWSR1-FLI1	MA0149.1	55.6	50.5	-5.1	0.2518
rs12827055	IRF2	MA0051.1	49	54.3	5.3	0.1994
rs12827055	NFYA	MA0060.1	58.3	64	5.7	0.1702
rs12827055	NR1H2::RXRA	MA0115.1	45.9	49.2	3.3	0.412
rs12827055	NR3C1	MA0113.1	67.6	63.1	-4.5	0.1958
rs12827055	PPARG	MA0066.1	52	51.4	-0.6	0.8469
rs12827055	Pax4	MA0068.1	55.3	56.7	1.4	0.4762
rs12827055	Pax5	MA0014.1	60.8	62.3	1.5	0.5865
rs12827055	REST	MA0138.2	49.1	55.6	6.5	0.017
rs12827055	RREB1	MA0073.1	64.2	61.4	-2.8	0.5203
rs12827055	RXR::RAR_DR5	MA0159.1	62.2	61.9	-0.3	0.8783
rs12827055	TP53	MA0106.1	59.3	56.1	-3.2	0.3962
rs12827055	Tal1::Gata1	MA0140.1	69.1	69.2	0.1	0.9357
rs12827055	znf143	MA0088.1	65.3	61.6	-3.7	0.245
rs12827055	PPARG::RXRA	MA0065.2	66.1	65.2	-0.9	0.8593
rs12827055	Pou5f1	MA0142.1	75.4	70.5	-4.9	0.2974
rs12827055	RXRA::VDR	MA0074.1	50.3	52.9	2.6	0.4952
rs12827055	STAT1	MA0137.2	76.9	79.1	2.2	0.4762
rs12827055	Sox2	MA0143.1	73.1	70.1	-3	0.4866
rs12827055	TBP	MA0108.2	69.7	67.4	-2.3	0.4666
rs12827055	Zfp423	MA0116.1	60.8	59.2	-1.6	0.7025
rs12827055	Evi1	MA0029.1	59.5	59.5	0	0.8599
rs12827055	FOXF2	MA0030.1	52.6	55.6	3	0.4694
rs12827055	HNF1A	MA0046.1	47.7	56.2	8.5	0.05339
rs12827055	NR2F1	MA0017.1	54.7	57.7	3	0.5377
rs12827055	PLAG1	MA0163.1	60.9	53.1	-7.8	0.07039
rs12827055	Pax6	MA0069.1	60	63.1	3.1	0.4986
rs12827055	RORA_2	MA0072.1	71.1	70.2	-0.9	0.7293
rs12827055	TLX1::NFIC	MA0119.1	45.6	42.3	-3.3	0.4532
rs12827055	Tcfcp2l1	MA0145.1	69.3	75	5.7	0.163
rs12827055	Zfx	MA0146.1	66.6	73.5	6.9	0.176
rs12827055	Lhx3	MA0135.1	49.2	57.9	8.7	0.05359
rs12827055	Ddit3::Cebpa	MA0019.1	60.4	55.9	-4.5	0.39
rs12827055	Esrrb	MA0141.1	67.1	73.3	6.2	0.2732
rs12827055	FOXI1	MA0042.1	67.4	66.3	-1.1	0.7507
rs12827055	Foxa2	MA0047.2	55.5	62.2	6.7	0.274
rs12827055	Foxd3	MA0041.1	59.5	64.4	4.9	0.401
rs12827055	HLF	MA0043.1	65.8	59.9	-5.9	0.2384
rs12827055	HNF1B	MA0153.1	50.9	59.5	8.6	0.132
rs12827055	INSM1	MA0155.1	67	68.1	1.1	0.8077
rs12827055	IRF1	MA0050.1	49.3	56.7	7.4	0.1632
rs12827055	Myf	MA0055.1	73.4	65.5	-7.9	0.1598
rs12827055	NHLH1	MA0048.1	60.4	56.4	-4	0.4902
rs12827055	PBX1	MA0070.1	49.9	57.7	7.8	0.1586
rs12827055	SRF	MA0083.1	72.9	64.1	-8.8	0.07539
rs12827055	TAL1::TCF3	MA0091.1	62	59.2	-2.8	0.5175
rs12827055	TEAD1	MA0090.1	61	60.8	-0.2	0.8603
rs12827055	Egr1	MA0162.1	59.8	53.8	-6	0.3352
rs12827055	FOXA1	MA0148.1	55	60.8	5.8	0.3534
rs12827055	Foxq1	MA0040.1	63.2	65.8	2.6	0.6995
rs12827055	GABPA	MA0062.2	61	59.7	-1.3	0.7491
rs12827055	Gata1	MA0035.2	68.2	70.6	2.4	0.6059
rs12827055	MYC::MAX	MA0059.1	61.1	55.5	-5.6	0.4042
rs12827055	NFE2L2	MA0150.1	59.7	70.2	10.5	0.0472
rs12827055	NFIL3	MA0025.1	75.2	73.5	-1.7	0.6377
rs12827055	NFKB1	MA0105.1	53.2	43.6	-9.6	0.1824
rs12827055	RUNX1	MA0002.2	58.1	69.1	11	0.08979
rs12827055	Spz1	MA0111.1	57.2	60.4	3.2	0.5909
rs12827055	T	MA0009.1	56.6	66.1	9.5	0.2038
rs12827055	EBF1	MA0154.1	62.8	62.8	0	0.8871
rs12827055	Hand1::Tcfe2a	MA0092.1	80.4	75.4	-5	0.4482
rs12827055	Klf4	MA0039.2	72.5	60.5	-12	0.07679
rs12827055	MAX	MA0058.1	63.2	67.2	4	0.4806
rs12827055	MEF2A	MA0052.1	50.7	59.6	8.9	0.2728
rs12827055	MIZF	MA0131.1	60.4	70.7	10.3	0.1758
rs12827055	Myc	MA0147.1	66.9	59.8	-7.1	0.2646
rs12827055	Mycn	MA0104.2	62.2	58.6	-3.6	0.6089
rs12827055	NF-kappaB	MA0061.1	58.6	58.8	0.2	0.8841
rs12827055	REL	MA0101.1	64.5	69.4	4.9	0.4142
rs12827055	RELA	MA0107.1	60.4	63.4	3	0.6003
rs12827055	RORA_1	MA0071.1	68.7	79.9	11.2	0.1534
rs12827055	SP1	MA0079.2	66.8	56.6	-10.2	0.09559
rs12827055	Stat3	MA0144.1	69.7	60.6	-9.1	0.1398
rs12827055	ELK4	MA0076.1	54.4	66.3	11.9	0.0498
rs12827055	Sox17	MA0078.1	47.3	49.2	1.9	0.7629
rs12827055	CREB1	MA0018.2	69.1	78	8.9	0.264
rs12827055	E2F1	MA0024.1	52.6	40.7	-11.9	0.2684
rs12827055	FEV	MA0156.1	65.5	65.1	-0.4	0.8463
rs12827055	FOXD1	MA0031.1	60.7	63.8	3.1	0.7513
rs12827055	FOXO3	MA0157.1	60.9	64.6	3.7	0.6965
rs12827055	NR4A2	MA0160.1	60.3	72.8	12.5	0.1098
rs12827055	NKX3-1	MA0124.1	63.4	78.6	15.2	0.0442
rs12827055	Nr2e3	MA0164.1	56.9	53.8	-3.1	0.6587
rs12827055	Sox5	MA0087.1	42.8	42.4	-0.4	0.8269
rs12827055	USF1	MA0093.1	61.5	67.1	5.6	0.5023
rs12827055	Arnt	MA0004.1	42.3	50.5	8.2	0.5437
rs12827988	Ar	MA0007.1	64.3	65.1	0.8	0.7165
rs12827988	CTCF	MA0139.1	56.8	61.6	4.8	0.1486
rs12827988	ESR1	MA0112.2	54	51.9	-2.1	0.4822
rs12827988	ESR2	MA0258.1	60.5	55.2	-5.3	0.1122
rs12827988	EWSR1-FLI1	MA0149.1	44.4	43.9	-0.5	0.7983
rs12827988	IRF2	MA0051.1	58.7	59.2	0.5	0.8085
rs12827988	NFYA	MA0060.1	75.4	74.8	-0.6	0.8215
rs12827988	NR1H2::RXRA	MA0115.1	52.8	51.7	-1.1	0.6873
rs12827988	NR3C1	MA0113.1	69.6	69.6	0	0.9211
rs12827988	PPARG	MA0066.1	55.3	49.1	-6.2	0.05779
rs12827988	Pax4	MA0068.1	60.5	61.4	0.9	0.6657
rs12827988	Pax5	MA0014.1	57.9	60.8	2.9	0.3126
rs12827988	REST	MA0138.2	52.3	53.3	1	0.6941
rs12827988	RREB1	MA0073.1	65.1	68	2.9	0.462
rs12827988	RXR::RAR_DR5	MA0159.1	53.7	55.1	1.4	0.6395
rs12827988	TP53	MA0106.1	45.4	43.8	-1.6	0.6283
rs12827988	Tal1::Gata1	MA0140.1	68.6	65.1	-3.5	0.2728
rs12827988	znf143	MA0088.1	59.3	60.6	1.3	0.6401
rs12827988	PPARG::RXRA	MA0065.2	60.7	59.5	-1.2	0.8089
rs12827988	Pou5f1	MA0142.1	73.6	68.1	-5.5	0.2258
rs12827988	RXRA::VDR	MA0074.1	59.8	59.6	-0.2	0.8231
rs12827988	STAT1	MA0137.2	63.7	63.9	0.2	0.9261
rs12827988	Sox2	MA0143.1	69.9	65.2	-4.7	0.277
rs12827988	TBP	MA0108.2	91.2	94	2.8	0.3534
rs12827988	Zfp423	MA0116.1	52.3	53.8	1.5	0.6517
rs12827988	Evi1	MA0029.1	71.1	68.8	-2.3	0.5685
rs12827988	FOXF2	MA0030.1	72	69.4	-2.6	0.5003
rs12827988	HNF1A	MA0046.1	71.9	65.8	-6.1	0.1756
rs12827988	NR2F1	MA0017.1	65.6	61.5	-4.1	0.3968
rs12827988	PLAG1	MA0163.1	46.1	53.9	7.8	0.0206
rs12827988	Pax6	MA0069.1	67.8	63.2	-4.6	0.3952
rs12827988	RORA_2	MA0072.1	59.2	57.7	-1.5	0.6417
rs12827988	TLX1::NFIC	MA0119.1	44.9	48.2	3.3	0.4666
rs12827988	Tcfcp2l1	MA0145.1	63.2	61.2	-2	0.5935
rs12827988	Zfx	MA0146.1	46	45.6	-0.4	0.9529
rs12827988	Lhx3	MA0135.1	74.4	67.2	-7.2	0.1366
rs12827988	Ddit3::Cebpa	MA0019.1	60.8	61.2	0.4	0.9025
rs12827988	Esrrb	MA0141.1	68.2	63.7	-4.5	0.397
rs12827988	FOXI1	MA0042.1	81.6	80.7	-0.9	0.8307
rs12827988	Foxa2	MA0047.2	76.5	73.1	-3.4	0.5125
rs12827988	Foxd3	MA0041.1	81.9	83	1.1	0.8881
rs12827988	HLF	MA0043.1	73.1	66.9	-6.2	0.2228
rs12827988	HNF1B	MA0153.1	65.7	63	-2.7	0.6137
rs12827988	INSM1	MA0155.1	53	59.9	6.9	0.214
rs12827988	IRF1	MA0050.1	60.7	63.4	2.7	0.5319
rs12827988	Myf	MA0055.1	58.8	59.8	1	0.8103
rs12827988	NHLH1	MA0048.1	52.4	54.6	2.2	0.6231
rs12827988	PBX1	MA0070.1	79	80.9	1.9	0.7505
rs12827988	SRF	MA0083.1	55.7	57.2	1.5	0.7439
rs12827988	TAL1::TCF3	MA0091.1	59.9	68.5	8.6	0.1606
rs12827988	TEAD1	MA0090.1	55.1	51.1	-4	0.4642
rs12827988	Egr1	MA0162.1	42.3	52.5	10.2	0
rs12827988	FOXA1	MA0148.1	77.5	75.3	-2.2	0.6761
rs12827988	Foxq1	MA0040.1	80.8	75.6	-5.2	0.3854
rs12827988	GABPA	MA0062.2	45.4	49	3.6	0.5213
rs12827988	Gata1	MA0035.2	66.6	63.1	-3.5	0.4382
rs12827988	MYC::MAX	MA0059.1	45.1	51.4	6.3	0.3468
rs12827988	NFE2L2	MA0150.1	58.6	53.7	-4.9	0.415
rs12827988	NFIL3	MA0025.1	74.9	73.5	-1.4	0.6815
rs12827988	NFKB1	MA0105.1	52.8	51	-1.8	0.7203
rs12827988	RUNX1	MA0002.2	64	71.1	7.1	0.2406
rs12827988	Spz1	MA0111.1	57.4	62.4	5	0.3162
rs12827988	T	MA0009.1	50	54.4	4.4	0.4896
rs12827988	EBF1	MA0154.1	48.8	52.3	3.5	0.5643
rs12827988	Hand1::Tcfe2a	MA0092.1	59.9	65.2	5.3	0.3946
rs12827988	Klf4	MA0039.2	49.1	58	8.9	0.1994
rs12827988	MAX	MA0058.1	51.8	54.8	3	0.5619
rs12827988	MEF2A	MA0052.1	81.1	79.8	-1.3	0.8267
rs12827988	MIZF	MA0131.1	58.1	55.1	-3	0.6363
rs12827988	Myc	MA0147.1	43.7	48.3	4.6	0.4214
rs12827988	Mycn	MA0104.2	42.3	47.6	5.3	0.4108
rs12827988	NF-kappaB	MA0061.1	57.8	58.3	0.5	0.8477
rs12827988	REL	MA0101.1	59.8	65.1	5.3	0.3918
rs12827988	RELA	MA0107.1	55.1	58.6	3.5	0.5537
rs12827988	RORA_1	MA0071.1	73.3	61.2	-12.1	0.1286
rs12827988	SP1	MA0079.2	45	51.3	6.3	0.3082
rs12827988	Stat3	MA0144.1	51.5	58.1	6.6	0.3154
rs12827988	ELK4	MA0076.1	51.8	52	0.2	0.8845
rs12827988	Sox17	MA0078.1	68.9	69.9	1	0.8509
rs12827988	CREB1	MA0018.2	60.7	60.7	0	0.9473
rs12827988	E2F1	MA0024.1	62.6	66.6	4	0.6387
rs12827988	FEV	MA0156.1	57.3	47.3	-10	0.267
rs12827988	FOXD1	MA0031.1	78.9	73.7	-5.2	0.5077
rs12827988	FOXO3	MA0157.1	64.8	74.1	9.3	0.3086
rs12827988	NR4A2	MA0160.1	69.2	62.7	-6.5	0.4124
rs12827988	NKX3-1	MA0124.1	73.1	66.7	-6.4	0.5257
rs12827988	Nr2e3	MA0164.1	64.4	67.6	3.2	0.6329
rs12827988	Sox5	MA0087.1	84.1	83.8	-0.3	0.8339
rs12827988	USF1	MA0093.1	39.1	41.3	2.2	0.7197
rs12827988	Arnt	MA0004.1	42.6	42.6	0	0.7981
rs12828902	Ar	MA0007.1	60	59.2	-0.8	0.7665
rs12828902	CTCF	MA0139.1	53.4	52.5	-0.9	0.7271
rs12828902	ESR1	MA0112.2	53.8	49.4	-4.4	0.1764
rs12828902	ESR2	MA0258.1	65.7	62.8	-2.9	0.354
rs12828902	EWSR1-FLI1	MA0149.1	57.7	52.1	-5.6	0.1536
rs12828902	IRF2	MA0051.1	61.3	60	-1.3	0.6763
rs12828902	NFYA	MA0060.1	61.1	61.1	0	0.9635
rs12828902	NR1H2::RXRA	MA0115.1	56.5	50.6	-5.9	0.2394
rs12828902	NR3C1	MA0113.1	63.6	65.6	2	0.5671
rs12828902	PPARG	MA0066.1	60.3	56.5	-3.8	0.2682
rs12828902	Pax4	MA0068.1	64.2	64.2	0	0.9483
rs12828902	Pax5	MA0014.1	59.4	58.5	-0.9	0.7637
rs12828902	REST	MA0138.2	48.1	42.5	-5.6	0.1078
rs12828902	RREB1	MA0073.1	54.9	58.9	4	0.2804
rs12828902	RXR::RAR_DR5	MA0159.1	56.8	54.8	-2	0.5395
rs12828902	TP53	MA0106.1	44.2	48.6	4.4	0.1896
rs12828902	Tal1::Gata1	MA0140.1	73	71.7	-1.3	0.5683
rs12828902	znf143	MA0088.1	63.9	61	-2.9	0.3832
rs12828902	PPARG::RXRA	MA0065.2	67.1	63.5	-3.6	0.4052
rs12828902	Pou5f1	MA0142.1	68.6	72.7	4.1	0.3858
rs12828902	RXRA::VDR	MA0074.1	57.6	49.9	-7.7	0.004
rs12828902	STAT1	MA0137.2	61.1	59.7	-1.4	0.6749
rs12828902	Sox2	MA0143.1	70.7	75.7	5	0.265
rs12828902	TBP	MA0108.2	73.6	72	-1.6	0.6227
rs12828902	Zfp423	MA0116.1	52.1	51.8	-0.3	0.8523
rs12828902	Evi1	MA0029.1	66.5	75.3	8.8	0.0252
rs12828902	FOXF2	MA0030.1	67.3	67.7	0.4	0.8415
rs12828902	HNF1A	MA0046.1	76	77.8	1.8	0.7615
rs12828902	NR2F1	MA0017.1	60.1	56.6	-3.5	0.492
rs12828902	PLAG1	MA0163.1	42.5	40.9	-1.6	0.8029
rs12828902	Pax6	MA0069.1	72.1	71.3	-0.8	0.8661
rs12828902	RORA_2	MA0072.1	67.4	61.1	-6.3	0.2778
rs12828902	TLX1::NFIC	MA0119.1	54.9	50.5	-4.4	0.3828
rs12828902	Tcfcp2l1	MA0145.1	58.9	62.1	3.2	0.4146
rs12828902	Zfx	MA0146.1	45	38.5	-6.5	0.2036
rs12828902	Lhx3	MA0135.1	79.6	79.6	0	0.9603
rs12828902	Ddit3::Cebpa	MA0019.1	67.1	58.4	-8.7	0.1252
rs12828902	Esrrb	MA0141.1	68.6	57.3	-11.3	0.05079
rs12828902	FOXI1	MA0042.1	72.5	81.1	8.6	0.1784
rs12828902	Foxa2	MA0047.2	78.5	73.6	-4.9	0.3708
rs12828902	Foxd3	MA0041.1	82.7	88.7	6	0.2708
rs12828902	HLF	MA0043.1	69.7	77.4	7.7	0.1224
rs12828902	HNF1B	MA0153.1	76.4	76.4	0	0.9055
rs12828902	INSM1	MA0155.1	57.5	51.2	-6.3	0.2754
rs12828902	IRF1	MA0050.1	72.3	70.1	-2.2	0.5873
rs12828902	Myf	MA0055.1	62	59.4	-2.6	0.6235
rs12828902	NHLH1	MA0048.1	46	44.2	-1.8	0.6657
rs12828902	PBX1	MA0070.1	62	64.3	2.3	0.7119
rs12828902	SRF	MA0083.1	50.6	59.5	8.9	0.0388
rs12828902	TAL1::TCF3	MA0091.1	50.8	57.5	6.7	0.2868
rs12828902	TEAD1	MA0090.1	58.1	52.7	-5.4	0.3564
rs12828902	Egr1	MA0162.1	45.6	37.7	-7.9	0.224
rs12828902	FOXA1	MA0148.1	78.5	75.1	-3.4	0.5775
rs12828902	Foxq1	MA0040.1	67.3	75	7.7	0.267
rs12828902	GABPA	MA0062.2	56.4	51.1	-5.3	0.3716
rs12828902	Gata1	MA0035.2	71.7	74.8	3.1	0.4934
rs12828902	MYC::MAX	MA0059.1	61.4	53.1	-8.3	0.249
rs12828902	NFE2L2	MA0150.1	74.7	64.2	-10.5	0.08459
rs12828902	NFIL3	MA0025.1	69.3	80.2	10.9	0.06119
rs12828902	NFKB1	MA0105.1	34.8	33.3	-1.5	0.7369
rs12828902	RUNX1	MA0002.2	66.7	69.3	2.6	0.5855
rs12828902	Spz1	MA0111.1	58.9	57.5	-1.4	0.8373
rs12828902	T	MA0009.1	57.9	48.2	-9.7	0.175
rs12828902	EBF1	MA0154.1	57.4	45.4	-12	0.0484
rs12828902	Hand1::Tcfe2a	MA0092.1	56.4	63.3	6.9	0.282
rs12828902	Klf4	MA0039.2	46.4	46.1	-0.3	0.9391
rs12828902	MAX	MA0058.1	62.2	52.8	-9.4	0.2428
rs12828902	MEF2A	MA0052.1	72.4	74.6	2.2	0.7649
rs12828902	MIZF	MA0131.1	59.8	48.8	-11	0.1416
rs12828902	Myc	MA0147.1	57	48.9	-8.1	0.218
rs12828902	Mycn	MA0104.2	56.2	47	-9.2	0.1736
rs12828902	NF-kappaB	MA0061.1	45.6	42.8	-2.8	0.6137
rs12828902	REL	MA0101.1	55.4	54.6	-0.8	0.8885
rs12828902	RELA	MA0107.1	46.1	43.6	-2.5	0.6737
rs12828902	RORA_1	MA0071.1	73.9	61.8	-12.1	0.05979
rs12828902	SP1	MA0079.2	46.9	39.8	-7.1	0.2636
rs12828902	Stat3	MA0144.1	55.4	53.5	-1.9	0.7373
rs12828902	ELK4	MA0076.1	45.9	47.1	1.2	0.8179
rs12828902	Sox17	MA0078.1	81	79.2	-1.8	0.7565
rs12828902	CREB1	MA0018.2	59.1	59.2	0.1	0.9437
rs12828902	E2F1	MA0024.1	39	50.9	11.9	0.2484
rs12828902	FEV	MA0156.1	66.2	66.2	0	0.8837
rs12828902	FOXD1	MA0031.1	75.5	65.1	-10.4	0.3128
rs12828902	FOXO3	MA0157.1	62.7	68.7	6	0.5545
rs12828902	NR4A2	MA0160.1	61	63.5	2.5	0.7517
rs12828902	NKX3-1	MA0124.1	78.6	73.3	-5.3	0.5649
rs12828902	Nr2e3	MA0164.1	53.8	53.8	0	0.7967
rs12828902	Sox5	MA0087.1	74.7	87.3	12.6	0.319
rs12828902	USF1	MA0093.1	53.5	42.8	-10.7	0.3768
rs12828902	Arnt	MA0004.1	59.2	42.6	-16.6	0.266
rs12833375	Ar	MA0007.1	65.3	65.3	0	0.9299
rs12833375	CTCF	MA0139.1	57	56.7	-0.3	0.9745
rs12833375	ESR1	MA0112.2	63.3	62.9	-0.4	0.9057
rs12833375	ESR2	MA0258.1	67.9	67.9	0	0.9925
rs12833375	EWSR1-FLI1	MA0149.1	38.4	43.1	4.7	0.2974
rs12833375	IRF2	MA0051.1	61.5	62.7	1.2	0.6939
rs12833375	NFYA	MA0060.1	58.3	57.4	-0.9	0.7417
rs12833375	NR1H2::RXRA	MA0115.1	48.1	48.1	0	0.8219
rs12833375	NR3C1	MA0113.1	68.6	67.9	-0.7	0.8005
rs12833375	PPARG	MA0066.1	55.6	55.3	-0.3	0.9009
rs12833375	Pax4	MA0068.1	55.6	57.9	2.3	0.2662
rs12833375	Pax5	MA0014.1	63.5	57.8	-5.7	0.05839
rs12833375	REST	MA0138.2	49.6	51.1	1.5	0.5697
rs12833375	RREB1	MA0073.1	63.3	65.4	2.1	0.6033
rs12833375	RXR::RAR_DR5	MA0159.1	63.6	61	-2.6	0.465
rs12833375	TP53	MA0106.1	53.7	53.7	0	0.8647
rs12833375	Tal1::Gata1	MA0140.1	65.4	59.9	-5.5	0.1664
rs12833375	znf143	MA0088.1	64.3	61.7	-2.6	0.4256
rs12833375	PPARG::RXRA	MA0065.2	72.7	63.9	-8.8	0.0192
rs12833375	Pou5f1	MA0142.1	62.5	65.3	2.8	0.5599
rs12833375	RXRA::VDR	MA0074.1	63.3	56	-7.3	0.1292
rs12833375	STAT1	MA0137.2	67.9	58	-9.9	0.0332
rs12833375	Sox2	MA0143.1	72.8	65.4	-7.4	0.09199
rs12833375	TBP	MA0108.2	74.5	75.3	0.8	0.7981
rs12833375	Zfp423	MA0116.1	54.8	54.8	0	0.8747
rs12833375	Evi1	MA0029.1	52.3	55.8	3.5	0.4656
rs12833375	FOXF2	MA0030.1	59.3	64	4.7	0.3304
rs12833375	HNF1A	MA0046.1	65.9	59.2	-6.7	0.1482
rs12833375	NR2F1	MA0017.1	57.2	57.2	0	0.9045
rs12833375	PLAG1	MA0163.1	60.2	58.5	-1.7	0.7883
rs12833375	Pax6	MA0069.1	56.8	53.2	-3.6	0.4754
rs12833375	RORA_2	MA0072.1	62.6	61.1	-1.5	0.6417
rs12833375	TLX1::NFIC	MA0119.1	71.3	62.8	-8.5	0.1764
rs12833375	Tcfcp2l1	MA0145.1	73.7	71.7	-2	0.5935
rs12833375	Zfx	MA0146.1	55.3	54.5	-0.8	0.8555
rs12833375	Lhx3	MA0135.1	65.2	60.4	-4.8	0.3372
rs12833375	Ddit3::Cebpa	MA0019.1	66.3	58.4	-7.9	0.155
rs12833375	Esrrb	MA0141.1	61.8	61.8	0	0.9557
rs12833375	FOXI1	MA0042.1	66.6	73.5	6.9	0.2798
rs12833375	Foxa2	MA0047.2	78	85.3	7.3	0.24
rs12833375	Foxd3	MA0041.1	75.2	83.2	8	0.1154
rs12833375	HLF	MA0043.1	67.5	64.6	-2.9	0.4864
rs12833375	HNF1B	MA0153.1	54	57.7	3.7	0.5085
rs12833375	INSM1	MA0155.1	62	60.1	-1.9	0.7373
rs12833375	IRF1	MA0050.1	60.7	64.2	3.5	0.4478
rs12833375	Myf	MA0055.1	58.6	58.6	0	0.9215
rs12833375	NHLH1	MA0048.1	56.1	54.7	-1.4	0.7529
rs12833375	PBX1	MA0070.1	57.8	58.7	0.9	0.8139
rs12833375	SRF	MA0083.1	55.8	63.4	7.6	0.1702
rs12833375	TAL1::TCF3	MA0091.1	68.4	75	6.6	0.2988
rs12833375	TEAD1	MA0090.1	54	58.4	4.4	0.431
rs12833375	Egr1	MA0162.1	61.9	63	1.1	0.8151
rs12833375	FOXA1	MA0148.1	77.1	82.1	5	0.4428
rs12833375	Foxq1	MA0040.1	73.2	66.5	-6.7	0.3038
rs12833375	GABPA	MA0062.2	66	54.6	-11.4	0.1244
rs12833375	Gata1	MA0035.2	76.7	67.5	-9.2	0.1592
rs12833375	MYC::MAX	MA0059.1	65.3	67.6	2.3	0.6875
rs12833375	NFE2L2	MA0150.1	61.7	63.6	1.9	0.7477
rs12833375	NFIL3	MA0025.1	56.3	54.6	-1.7	0.6419
rs12833375	NFKB1	MA0105.1	43.8	46.2	2.4	0.5947
rs12833375	RUNX1	MA0002.2	66.9	76.3	9.4	0.1324
rs12833375	Spz1	MA0111.1	61.6	62.6	1	0.8545
rs12833375	T	MA0009.1	63.7	54	-9.7	0.1246
rs12833375	EBF1	MA0154.1	48.7	54.3	5.6	0.3518
rs12833375	Hand1::Tcfe2a	MA0092.1	68	76.6	8.6	0.2052
rs12833375	Klf4	MA0039.2	58.5	61.3	2.8	0.6087
rs12833375	MAX	MA0058.1	60	62.9	2.9	0.6173
rs12833375	MEF2A	MA0052.1	67.9	63.3	-4.6	0.5649
rs12833375	MIZF	MA0131.1	52.2	49.7	-2.5	0.7337
rs12833375	Myc	MA0147.1	65.7	70.1	4.4	0.4398
rs12833375	Mycn	MA0104.2	61.1	64.2	3.1	0.6433
rs12833375	NF-kappaB	MA0061.1	53.1	57.3	4.2	0.4982
rs12833375	REL	MA0101.1	55	58.5	3.5	0.5263
rs12833375	RELA	MA0107.1	52.6	59.1	6.5	0.3502
rs12833375	RORA_1	MA0071.1	60	57.9	-2.1	0.7361
rs12833375	SP1	MA0079.2	65.1	59.9	-5.2	0.5181
rs12833375	Stat3	MA0144.1	61.8	54.8	-7	0.2998
rs12833375	ELK4	MA0076.1	51.2	57.8	6.6	0.4116
rs12833375	Sox17	MA0078.1	83	74.4	-8.6	0.3154
rs12833375	CREB1	MA0018.2	52.1	52.1	0	0.9473
rs12833375	E2F1	MA0024.1	73.3	60.4	-12.9	0.1868
rs12833375	FEV	MA0156.1	65.8	56.5	-9.3	0.2932
rs12833375	FOXD1	MA0031.1	75.3	75.3	0	0.9089
rs12833375	FOXO3	MA0157.1	73.8	77.5	3.7	0.6833
rs12833375	NR4A2	MA0160.1	63.3	59.6	-3.7	0.6841
rs12833375	NKX3-1	MA0124.1	58.1	73.3	15.2	0.0442
rs12833375	Nr2e3	MA0164.1	64.2	65.1	0.9	0.7407
rs12833375	Sox5	MA0087.1	71.6	55.7	-15.9	0.1602
rs12833375	USF1	MA0093.1	56.6	61	4.4	0.5607
rs12833375	Arnt	MA0004.1	59.2	59.2	0	0.7981
rs1476911	Ar	MA0007.1	68.9	68.9	0	0.9299
rs1476911	CTCF	MA0139.1	57.6	62.8	5.2	0.11
rs1476911	ESR1	MA0112.2	55.5	57.2	1.7	0.5593
rs1476911	ESR2	MA0258.1	68.3	63.4	-4.9	0.1486
rs1476911	EWSR1-FLI1	MA0149.1	49.2	48.3	-0.9	0.6491
rs1476911	IRF2	MA0051.1	65.6	60.2	-5.4	0.1832
rs1476911	NFYA	MA0060.1	66.8	60.7	-6.1	0.1634
rs1476911	NR1H2::RXRA	MA0115.1	52.1	45.8	-6.3	0.0216
rs1476911	NR3C1	MA0113.1	65.6	72.6	7	0.0005999
rs1476911	PPARG	MA0066.1	55.2	51.4	-3.8	0.259
rs1476911	Pax4	MA0068.1	68.2	70	1.8	0.3794
rs1476911	Pax5	MA0014.1	64.1	61.1	-3	0.322
rs1476911	REST	MA0138.2	56.4	56.1	-0.3	0.9215
rs1476911	RREB1	MA0073.1	56.9	51.6	-5.3	0.183
rs1476911	RXR::RAR_DR5	MA0159.1	61.7	61.2	-0.5	0.8513
rs1476911	TP53	MA0106.1	52.2	51.2	-1	0.7689
rs1476911	Tal1::Gata1	MA0140.1	62.9	62.5	-0.4	0.8275
rs1476911	znf143	MA0088.1	61.9	64.1	2.2	0.467
rs1476911	PPARG::RXRA	MA0065.2	60.8	58.7	-2.1	0.6655
rs1476911	Pou5f1	MA0142.1	67.8	66.1	-1.7	0.6651
rs1476911	RXRA::VDR	MA0074.1	63.5	56.6	-6.9	0.1482
rs1476911	STAT1	MA0137.2	61.8	72	10.2	0.0138
rs1476911	Sox2	MA0143.1	65.2	65.1	-0.1	0.9441
rs1476911	TBP	MA0108.2	68.1	69.8	1.7	0.5463
rs1476911	Zfp423	MA0116.1	65.6	59.6	-6	0.3178
rs1476911	Evi1	MA0029.1	62.6	62.6	0	0.8599
rs1476911	FOXF2	MA0030.1	66.9	60.1	-6.8	0.1848
rs1476911	HNF1A	MA0046.1	68.1	68.5	0.4	0.9407
rs1476911	NR2F1	MA0017.1	64.5	60	-4.5	0.3314
rs1476911	PLAG1	MA0163.1	44.4	43.2	-1.2	0.8341
rs1476911	Pax6	MA0069.1	60.6	58.4	-2.2	0.6037
rs1476911	RORA_2	MA0072.1	58.6	61.9	3.3	0.454
rs1476911	TLX1::NFIC	MA0119.1	49.6	46.5	-3.1	0.487
rs1476911	Tcfcp2l1	MA0145.1	60	59.6	-0.4	0.9515
rs1476911	Zfx	MA0146.1	52.3	51.7	-0.6	0.8881
rs1476911	Lhx3	MA0135.1	68.7	74.2	5.5	0.294
rs1476911	Ddit3::Cebpa	MA0019.1	70.2	75.7	5.5	0.2892
rs1476911	Esrrb	MA0141.1	60.3	60.5	0.2	0.9141
rs1476911	FOXI1	MA0042.1	79.3	78.2	-1.1	0.7663
rs1476911	Foxa2	MA0047.2	73.7	70.8	-2.9	0.5747
rs1476911	Foxd3	MA0041.1	82.7	79.9	-2.8	0.6239
rs1476911	HLF	MA0043.1	68.5	70	1.5	0.7213
rs1476911	HNF1B	MA0153.1	72.9	73.5	0.6	0.8701
rs1476911	INSM1	MA0155.1	64.5	55.3	-9.2	0.0282
rs1476911	IRF1	MA0050.1	75.3	67.2	-8.1	0.1418
rs1476911	Myf	MA0055.1	64.7	72.6	7.9	0.1658
rs1476911	NHLH1	MA0048.1	50.2	59.4	9.2	0.1346
rs1476911	PBX1	MA0070.1	73.8	63.4	-10.4	0.011
rs1476911	SRF	MA0083.1	54.2	63.1	8.9	0.0388
rs1476911	TAL1::TCF3	MA0091.1	60.2	61.1	0.9	0.8317
rs1476911	TEAD1	MA0090.1	61.6	54.4	-7.2	0.239
rs1476911	Egr1	MA0162.1	57.5	47.7	-9.8	0.141
rs1476911	FOXA1	MA0148.1	78.7	73.9	-4.8	0.4462
rs1476911	Foxq1	MA0040.1	71.6	67.2	-4.4	0.5065
rs1476911	GABPA	MA0062.2	49.2	55.9	6.7	0.2704
rs1476911	Gata1	MA0035.2	58.4	61.5	3.1	0.4918
rs1476911	MYC::MAX	MA0059.1	50.4	56.7	6.3	0.345
rs1476911	NFE2L2	MA0150.1	56.7	62.6	5.9	0.3544
rs1476911	NFIL3	MA0025.1	63.3	69.7	6.4	0.3052
rs1476911	NFKB1	MA0105.1	53.6	46.2	-7.4	0.3022
rs1476911	RUNX1	MA0002.2	74.7	67.7	-7	0.2734
rs1476911	Spz1	MA0111.1	69	66.2	-2.8	0.6697
rs1476911	T	MA0009.1	57.5	49.2	-8.3	0.239
rs1476911	EBF1	MA0154.1	55.1	48.3	-6.8	0.2806
rs1476911	Hand1::Tcfe2a	MA0092.1	64.8	67.2	2.4	0.6605
rs1476911	Klf4	MA0039.2	65.5	53.3	-12.2	0.033
rs1476911	MAX	MA0058.1	61.1	60.9	-0.2	0.8765
rs1476911	MEF2A	MA0052.1	57.1	59.4	2.3	0.7325
rs1476911	MIZF	MA0131.1	54.8	57.3	2.5	0.6881
rs1476911	Myc	MA0147.1	64.9	56.8	-8.1	0.2092
rs1476911	Mycn	MA0104.2	61.3	51.5	-9.8	0.1598
rs1476911	NF-kappaB	MA0061.1	47.7	48	0.3	0.8717
rs1476911	REL	MA0101.1	58.9	59.2	0.3	0.9379
rs1476911	RELA	MA0107.1	52.1	55	2.9	0.6165
rs1476911	RORA_1	MA0071.1	62.4	57.9	-4.5	0.5063
rs1476911	SP1	MA0079.2	47	44.4	-2.6	0.7619
rs1476911	Stat3	MA0144.1	62.8	71.7	8.9	0.1472
rs1476911	ELK4	MA0076.1	48.7	60.5	11.8	0.1632
rs1476911	Sox17	MA0078.1	78.5	70.8	-7.7	0.3428
rs1476911	CREB1	MA0018.2	48.5	56.9	8.4	0.319
rs1476911	E2F1	MA0024.1	39	37.9	-1.1	0.8295
rs1476911	FEV	MA0156.1	52.4	66.2	13.8	0.0146
rs1476911	FOXD1	MA0031.1	70.1	59.4	-10.7	0.2638
rs1476911	FOXO3	MA0157.1	65.2	55.9	-9.3	0.282
rs1476911	NR4A2	MA0160.1	56.6	46.9	-9.7	0.2454
rs1476911	NKX3-1	MA0124.1	58.4	70.3	11.9	0.2344
rs1476911	Nr2e3	MA0164.1	53.8	53.8	0	0.7967
rs1476911	Sox5	MA0087.1	87.3	74.7	-12.6	0.3172
rs1476911	USF1	MA0093.1	54.6	56.4	1.8	0.7841
rs1476911	Arnt	MA0004.1	59.5	50.5	-9	0.4488
rs17223420	Ar	MA0007.1	62.1	62.1	0	0.9299
rs17223420	CTCF	MA0139.1	59.4	56.9	-2.5	0.4314
rs17223420	ESR1	MA0112.2	56	51.1	-4.9	0.1352
rs17223420	ESR2	MA0258.1	60.2	65.2	5	0.1322
rs17223420	EWSR1-FLI1	MA0149.1	46.3	51.9	5.6	0.0452
rs17223420	IRF2	MA0051.1	58.9	56.9	-2	0.5489
rs17223420	NFYA	MA0060.1	66.3	66.9	0.6	0.8129
rs17223420	NR1H2::RXRA	MA0115.1	55.8	55.8	0	0.8219
rs17223420	NR3C1	MA0113.1	58.6	60.4	1.8	0.5773
rs17223420	PPARG	MA0066.1	54.7	52.8	-1.9	0.5571
rs17223420	Pax4	MA0068.1	49.9	50.3	0.4	0.8683
rs17223420	Pax5	MA0014.1	58.5	57.3	-1.2	0.7029
rs17223420	REST	MA0138.2	54.3	51.9	-2.4	0.4258
rs17223420	RREB1	MA0073.1	54.3	57.2	2.9	0.462
rs17223420	RXR::RAR_DR5	MA0159.1	64.6	60.7	-3.9	0.3066
rs17223420	TP53	MA0106.1	44.7	45.9	1.2	0.7021
rs17223420	Tal1::Gata1	MA0140.1	69.5	68.8	-0.7	0.7093
rs17223420	znf143	MA0088.1	64	64	0	0.8985
rs17223420	PPARG::RXRA	MA0065.2	61.7	57.9	-3.8	0.3286
rs17223420	Pou5f1	MA0142.1	66.7	68.4	1.7	0.6831
rs17223420	RXRA::VDR	MA0074.1	69.5	62.2	-7.3	0.1292
rs17223420	STAT1	MA0137.2	60.6	60.5	-0.1	0.9777
rs17223420	Sox2	MA0143.1	62.9	63.5	0.6	0.8759
rs17223420	TBP	MA0108.2	68.3	65.1	-3.2	0.3198
rs17223420	Zfp423	MA0116.1	61.9	61.7	-0.2	0.8947
rs17223420	Evi1	MA0029.1	68.2	68.2	0	0.8599
rs17223420	FOXF2	MA0030.1	58.3	56.8	-1.5	0.6383
rs17223420	HNF1A	MA0046.1	62.6	61.1	-1.5	0.7919
rs17223420	NR2F1	MA0017.1	65.2	61.6	-3.6	0.455
rs17223420	PLAG1	MA0163.1	52.6	49.6	-3	0.5923
rs17223420	Pax6	MA0069.1	54.9	62.5	7.6	0.08199
rs17223420	RORA_2	MA0072.1	75.6	71.9	-3.7	0.425
rs17223420	TLX1::NFIC	MA0119.1	46.9	52.6	5.7	0.3382
rs17223420	Tcfcp2l1	MA0145.1	71.8	64.3	-7.5	0.1094
rs17223420	Zfx	MA0146.1	53.1	47	-6.1	0.2156
rs17223420	Lhx3	MA0135.1	65.7	69.5	3.8	0.434
rs17223420	Ddit3::Cebpa	MA0019.1	64	71.7	7.7	0.1694
rs17223420	Esrrb	MA0141.1	68.1	61	-7.1	0.246
rs17223420	FOXI1	MA0042.1	67.8	67.8	0	0.9343
rs17223420	Foxa2	MA0047.2	68.6	70	1.4	0.7699
rs17223420	Foxd3	MA0041.1	67.2	67.2	0	0.9943
rs17223420	HLF	MA0043.1	58.7	64.5	5.8	0.2628
rs17223420	HNF1B	MA0153.1	69.6	66.7	-2.9	0.6031
rs17223420	INSM1	MA0155.1	59	53	-6	0.3036
rs17223420	IRF1	MA0050.1	60.2	57.2	-3	0.484
rs17223420	Myf	MA0055.1	71.5	66.5	-5	0.4382
rs17223420	NHLH1	MA0048.1	62.8	61.5	-1.3	0.7847
rs17223420	PBX1	MA0070.1	58.2	60.6	2.4	0.6415
rs17223420	SRF	MA0083.1	60.9	52	-8.9	0.06619
rs17223420	TAL1::TCF3	MA0091.1	63.8	53.4	-10.4	0.06899
rs17223420	TEAD1	MA0090.1	57.9	53.1	-4.8	0.403
rs17223420	Egr1	MA0162.1	50.3	53.5	3.2	0.6369
rs17223420	FOXA1	MA0148.1	69.3	69.3	0	0.9923
rs17223420	Foxq1	MA0040.1	63	63	0	0.9527
rs17223420	GABPA	MA0062.2	63.9	57.1	-6.8	0.2682
rs17223420	Gata1	MA0035.2	78.6	77.9	-0.7	0.8787
rs17223420	MYC::MAX	MA0059.1	52.3	47.1	-5.2	0.4244
rs17223420	NFE2L2	MA0150.1	58.7	64.3	5.6	0.4004
rs17223420	NFIL3	MA0025.1	63.2	64.7	1.5	0.7297
rs17223420	NFKB1	MA0105.1	45.7	48.4	2.7	0.5849
rs17223420	RUNX1	MA0002.2	71.6	67	-4.6	0.4234
rs17223420	Spz1	MA0111.1	66.2	63.3	-2.9	0.6377
rs17223420	T	MA0009.1	53	59.6	6.6	0.3518
rs17223420	EBF1	MA0154.1	58.6	57.2	-1.4	0.8063
rs17223420	Hand1::Tcfe2a	MA0092.1	72	59.7	-12.3	0.08139
rs17223420	Klf4	MA0039.2	57.1	64.7	7.6	0.2852
rs17223420	MAX	MA0058.1	50.9	51	0.1	0.8553
rs17223420	MEF2A	MA0052.1	54.7	54.7	0	0.9397
rs17223420	MIZF	MA0131.1	55.8	51.5	-4.3	0.5031
rs17223420	Myc	MA0147.1	52.9	50	-2.9	0.6537
rs17223420	Mycn	MA0104.2	51	48.6	-2.4	0.7743
rs17223420	NF-kappaB	MA0061.1	50.4	51.6	1.2	0.7709
rs17223420	REL	MA0101.1	55.2	61.1	5.9	0.3612
rs17223420	RELA	MA0107.1	56.4	56.9	0.5	0.8623
rs17223420	RORA_1	MA0071.1	80.7	68.5	-12.2	0.0268
rs17223420	SP1	MA0079.2	52	63.6	11.6	0.0156
rs17223420	Stat3	MA0144.1	53.7	51.4	-2.3	0.6355
rs17223420	ELK4	MA0076.1	68	56.1	-11.9	0.1416
rs17223420	Sox17	MA0078.1	57.4	58.1	0.7	0.8777
rs17223420	CREB1	MA0018.2	79.8	72.2	-7.6	0.4084
rs17223420	E2F1	MA0024.1	50.4	47.9	-2.5	0.7427
rs17223420	FEV	MA0156.1	62.2	53.1	-9.1	0.2978
rs17223420	FOXD1	MA0031.1	57.9	59.2	1.3	0.8255
rs17223420	FOXO3	MA0157.1	72.9	71	-1.9	0.8253
rs17223420	NR4A2	MA0160.1	77.2	65.1	-12.1	0.1186
rs17223420	NKX3-1	MA0124.1	63.6	60.2	-3.4	0.6571
rs17223420	Nr2e3	MA0164.1	49.9	49.9	0	0.7967
rs17223420	Sox5	MA0087.1	50.8	52.2	1.4	0.8675
rs17223420	USF1	MA0093.1	56.4	51.9	-4.5	0.5787
rs17223420	Arnt	MA0004.1	50.5	50.5	0	0.7981
rs17797090	Ar	MA0007.1	66.8	68.3	1.5	0.5217
rs17797090	CTCF	MA0139.1	60.7	57.6	-3.1	0.3486
rs17797090	ESR1	MA0112.2	59.8	56.9	-2.9	0.349
rs17797090	ESR2	MA0258.1	71.1	70.2	-0.9	0.7769
rs17797090	EWSR1-FLI1	MA0149.1	48.2	42.6	-5.6	0.1536
rs17797090	IRF2	MA0051.1	59.5	55	-4.5	0.256
rs17797090	NFYA	MA0060.1	65.1	64.3	-0.8	0.7711
rs17797090	NR1H2::RXRA	MA0115.1	57.3	53.6	-3.7	0.3998
rs17797090	NR3C1	MA0113.1	65.1	67.2	2.1	0.5083
rs17797090	PPARG	MA0066.1	59.5	55.7	-3.8	0.2682
rs17797090	Pax4	MA0068.1	50.5	52.3	1.8	0.3794
rs17797090	Pax5	MA0014.1	59.6	61.7	2.1	0.4578
rs17797090	REST	MA0138.2	53.5	54.2	0.7	0.7801
rs17797090	RREB1	MA0073.1	56.3	51.2	-5.1	0.2064
rs17797090	RXR::RAR_DR5	MA0159.1	65.1	63.3	-1.8	0.5711
rs17797090	TP53	MA0106.1	49.2	53.6	4.4	0.1896
rs17797090	Tal1::Gata1	MA0140.1	59	65.3	6.3	0.1542
rs17797090	znf143	MA0088.1	62.9	64.7	1.8	0.5557
rs17797090	PPARG::RXRA	MA0065.2	70.7	66.8	-3.9	0.3218
rs17797090	Pou5f1	MA0142.1	59.3	57.7	-1.6	0.7115
rs17797090	RXRA::VDR	MA0074.1	64.9	62.8	-2.1	0.5773
rs17797090	STAT1	MA0137.2	55.1	55.9	0.8	0.7833
rs17797090	Sox2	MA0143.1	60.1	57.9	-2.2	0.6039
rs17797090	TBP	MA0108.2	64.4	61.8	-2.6	0.3856
rs17797090	Zfp423	MA0116.1	73.3	65.6	-7.7	0.046
rs17797090	Evi1	MA0029.1	54.8	57.8	3	0.5043
rs17797090	FOXF2	MA0030.1	46.9	52.9	6	0.2444
rs17797090	HNF1A	MA0046.1	55.3	52.2	-3.1	0.4976
rs17797090	NR2F1	MA0017.1	71.8	68.1	-3.7	0.4356
rs17797090	PLAG1	MA0163.1	69	61.3	-7.7	0.107
rs17797090	Pax6	MA0069.1	57.5	57.8	0.3	0.9421
rs17797090	RORA_2	MA0072.1	51	52	1	0.6891
rs17797090	TLX1::NFIC	MA0119.1	50.3	45.1	-5.2	0.335
rs17797090	Tcfcp2l1	MA0145.1	68.3	67.6	-0.7	0.8801
rs17797090	Zfx	MA0146.1	71	68	-3	0.5109
rs17797090	Lhx3	MA0135.1	50.3	52.8	2.5	0.6241
rs17797090	Ddit3::Cebpa	MA0019.1	66	66	0	0.9429
rs17797090	Esrrb	MA0141.1	79.6	68.3	-11.3	0.05079
rs17797090	FOXI1	MA0042.1	54.5	56.3	1.8	0.6821
rs17797090	Foxa2	MA0047.2	59.9	59.9	0	0.9479
rs17797090	Foxd3	MA0041.1	53.6	59.5	5.9	0.3046
rs17797090	HLF	MA0043.1	60.4	58.1	-2.3	0.6149
rs17797090	HNF1B	MA0153.1	47.6	53.7	6.1	0.2672
rs17797090	INSM1	MA0155.1	73	64	-9	0.1136
rs17797090	IRF1	MA0050.1	58.1	54.2	-3.9	0.4138
rs17797090	Myf	MA0055.1	69.7	67.1	-2.6	0.6097
rs17797090	NHLH1	MA0048.1	57.8	64.7	6.9	0.269
rs17797090	PBX1	MA0070.1	61	60.5	-0.5	0.8633
rs17797090	SRF	MA0083.1	63.8	54.9	-8.9	0.06619
rs17797090	TAL1::TCF3	MA0091.1	50.8	58.6	7.8	0.2216
rs17797090	TEAD1	MA0090.1	62.2	64.8	2.6	0.6069
rs17797090	Egr1	MA0162.1	60.4	54.9	-5.5	0.392
rs17797090	FOXA1	MA0148.1	55.1	57.8	2.7	0.6739
rs17797090	Foxq1	MA0040.1	52.2	53	0.8	0.8979
rs17797090	GABPA	MA0062.2	61.5	65.1	3.6	0.5287
rs17797090	Gata1	MA0035.2	57.6	65.2	7.6	0.2362
rs17797090	MYC::MAX	MA0059.1	57.4	61.6	4.2	0.4936
rs17797090	NFE2L2	MA0150.1	59.2	59.5	0.3	0.9007
rs17797090	NFIL3	MA0025.1	56.6	55.5	-1.1	0.7287
rs17797090	NFKB1	MA0105.1	62	52.1	-9.9	0.1502
rs17797090	RUNX1	MA0002.2	62.8	64.2	1.4	0.7631
rs17797090	Spz1	MA0111.1	64.8	68.3	3.5	0.5297
rs17797090	T	MA0009.1	50.6	50	-0.6	0.8107
rs17797090	EBF1	MA0154.1	76.4	68.5	-7.9	0.2234
rs17797090	Hand1::Tcfe2a	MA0092.1	52.1	59.7	7.6	0.2542
rs17797090	Klf4	MA0039.2	67.7	62.4	-5.3	0.4914
rs17797090	MAX	MA0058.1	65.9	69	3.1	0.5535
rs17797090	MEF2A	MA0052.1	53.6	50.3	-3.3	0.6481
rs17797090	MIZF	MA0131.1	74.3	76.8	2.5	0.6881
rs17797090	Myc	MA0147.1	62.2	60	-2.2	0.7411
rs17797090	Mycn	MA0104.2	62	60.4	-1.6	0.8401
rs17797090	NF-kappaB	MA0061.1	70.4	59.1	-11.3	0.05899
rs17797090	REL	MA0101.1	71	58.8	-12.2	0.0434
rs17797090	RELA	MA0107.1	66.2	55.5	-10.7	0.1332
rs17797090	RORA_1	MA0071.1	61.5	62.4	0.9	0.8305
rs17797090	SP1	MA0079.2	77	66.3	-10.7	0.07479
rs17797090	Stat3	MA0144.1	51.9	59.9	8	0.226
rs17797090	ELK4	MA0076.1	56.1	54.4	-1.7	0.7671
rs17797090	Sox17	MA0078.1	52	54.6	2.6	0.6659
rs17797090	CREB1	MA0018.2	50.8	61.8	11	0.1622
rs17797090	E2F1	MA0024.1	41.2	38.9	-2.3	0.7459
rs17797090	FEV	MA0156.1	60.7	67.3	6.6	0.4728
rs17797090	FOXD1	MA0031.1	49.9	46.8	-3.1	0.6903
rs17797090	FOXO3	MA0157.1	46.5	49	2.5	0.8155
rs17797090	NR4A2	MA0160.1	73.8	68.1	-5.7	0.473
rs17797090	NKX3-1	MA0124.1	48.3	48.4	0.1	0.9071
rs17797090	Nr2e3	MA0164.1	53	49.9	-3.1	0.6587
rs17797090	Sox5	MA0087.1	42.1	54.5	12.4	0.3874
rs17797090	USF1	MA0093.1	56.7	54	-2.7	0.7093
rs17797090	Arnt	MA0004.1	59.2	50.5	-8.7	0.5121
rs1805721	Ar	MA0007.1	68.8	71	2.2	0.3746
rs1805721	CTCF	MA0139.1	64.2	64.8	0.6	0.8261
rs1805721	ESR1	MA0112.2	57.9	55.9	-2	0.5071
rs1805721	ESR2	MA0258.1	64.6	61.8	-2.8	0.375
rs1805721	EWSR1-FLI1	MA0149.1	45.2	44.4	-0.8	0.6907
rs1805721	IRF2	MA0051.1	64.4	67.8	3.4	0.3618
rs1805721	NFYA	MA0060.1	69.1	67.4	-1.7	0.5591
rs1805721	NR1H2::RXRA	MA0115.1	52	58.2	6.2	0.05659
rs1805721	NR3C1	MA0113.1	69.8	71	1.2	0.6819
rs1805721	PPARG	MA0066.1	54.1	51.2	-2.9	0.3452
rs1805721	Pax4	MA0068.1	62.8	64.6	1.8	0.3794
rs1805721	Pax5	MA0014.1	73.5	69	-4.5	0.1422
rs1805721	REST	MA0138.2	62.8	57.9	-4.9	0.1642
rs1805721	RREB1	MA0073.1	61.1	65	3.9	0.3164
rs1805721	RXR::RAR_DR5	MA0159.1	60.6	60.6	0	0.9193
rs1805721	TP53	MA0106.1	56	58.1	2.1	0.5039
rs1805721	Tal1::Gata1	MA0140.1	55.1	62.7	7.6	0.1052
rs1805721	znf143	MA0088.1	67.2	63.2	-4	0.2046
rs1805721	PPARG::RXRA	MA0065.2	64.5	65.4	0.9	0.7907
rs1805721	Pou5f1	MA0142.1	58.6	67	8.4	0.0308
rs1805721	RXRA::VDR	MA0074.1	50.8	57.5	6.7	0.1428
rs1805721	STAT1	MA0137.2	55.5	54	-1.5	0.6257
rs1805721	Sox2	MA0143.1	75.8	73.3	-2.5	0.5609
rs1805721	TBP	MA0108.2	72.6	70.1	-2.5	0.4154
rs1805721	Zfp423	MA0116.1	73.1	73.1	0	0.8747
rs1805721	Evi1	MA0029.1	49.4	57.2	7.8	0.1508
rs1805721	FOXF2	MA0030.1	49.2	59.1	9.9	0.09639
rs1805721	HNF1A	MA0046.1	54.6	57.2	2.6	0.5979
rs1805721	NR2F1	MA0017.1	61.5	63.2	1.7	0.7055
rs1805721	PLAG1	MA0163.1	54.9	54.9	0	0.8535
rs1805721	Pax6	MA0069.1	68.2	62.6	-5.6	0.223
rs1805721	RORA_2	MA0072.1	55.9	59.9	4	0.389
rs1805721	TLX1::NFIC	MA0119.1	66.1	57.5	-8.6	0.132
rs1805721	Tcfcp2l1	MA0145.1	57.8	61.6	3.8	0.356
rs1805721	Zfx	MA0146.1	60.3	57.4	-2.9	0.5365
rs1805721	Lhx3	MA0135.1	58.3	58.6	0.3	0.9365
rs1805721	Ddit3::Cebpa	MA0019.1	60.5	58	-2.5	0.5853
rs1805721	Esrrb	MA0141.1	64.1	62.9	-1.2	0.7549
rs1805721	FOXI1	MA0042.1	59.2	70.1	10.9	0.08259
rs1805721	Foxa2	MA0047.2	55.5	66.2	10.7	0.0134
rs1805721	Foxd3	MA0041.1	61.1	67.8	6.7	0.2098
rs1805721	HLF	MA0043.1	71.3	71.9	0.6	0.8813
rs1805721	HNF1B	MA0153.1	63.5	63.5	0	0.9055
rs1805721	INSM1	MA0155.1	76.7	78	1.3	0.7765
rs1805721	IRF1	MA0050.1	50.6	57.8	7.2	0.2182
rs1805721	Myf	MA0055.1	63.1	63.1	0	0.9215
rs1805721	NHLH1	MA0048.1	50.7	58.5	7.8	0.2118
rs1805721	PBX1	MA0070.1	70.3	68	-2.3	0.7345
rs1805721	SRF	MA0083.1	56.1	65	8.9	0.0388
rs1805721	TAL1::TCF3	MA0091.1	59.7	69.5	9.8	0.1044
rs1805721	TEAD1	MA0090.1	65.9	69.3	3.4	0.5509
rs1805721	Egr1	MA0162.1	63.2	57.5	-5.7	0.351
rs1805721	FOXA1	MA0148.1	62.8	73.1	10.3	0.09439
rs1805721	Foxq1	MA0040.1	62.5	73.2	10.7	0.009399
rs1805721	GABPA	MA0062.2	51.8	53.1	1.3	0.7431
rs1805721	Gata1	MA0035.2	61.4	60.5	-0.9	0.8019
rs1805721	MYC::MAX	MA0059.1	68.6	65.4	-3.2	0.6067
rs1805721	NFE2L2	MA0150.1	73.3	69.5	-3.8	0.5027
rs1805721	NFIL3	MA0025.1	59.2	59.5	0.3	0.9157
rs1805721	NFKB1	MA0105.1	53.7	53.7	0	0.7833
rs1805721	RUNX1	MA0002.2	70.2	84.7	14.5	0.0182
rs1805721	Spz1	MA0111.1	52.4	53.8	1.4	0.8229
rs1805721	T	MA0009.1	77	70.7	-6.3	0.3806
rs1805721	EBF1	MA0154.1	67.3	59.3	-8	0.213
rs1805721	Hand1::Tcfe2a	MA0092.1	67.4	76	8.6	0.2052
rs1805721	Klf4	MA0039.2	76.9	76.9	0	0.9655
rs1805721	MAX	MA0058.1	67.6	72.3	4.7	0.4542
rs1805721	MEF2A	MA0052.1	58.2	62.7	4.5	0.5995
rs1805721	MIZF	MA0131.1	51.2	58.7	7.5	0.3208
rs1805721	Myc	MA0147.1	71.8	78.2	6.4	0.3292
rs1805721	Mycn	MA0104.2	72.1	75.9	3.8	0.5721
rs1805721	NF-kappaB	MA0061.1	53.6	50.1	-3.5	0.5461
rs1805721	REL	MA0101.1	64.8	64	-0.8	0.8885
rs1805721	RELA	MA0107.1	59.5	58.7	-0.8	0.8477
rs1805721	RORA_1	MA0071.1	56.8	62	5.2	0.434
rs1805721	SP1	MA0079.2	63.1	62.7	-0.4	0.9541
rs1805721	Stat3	MA0144.1	55.1	52.8	-2.3	0.6355
rs1805721	ELK4	MA0076.1	52.6	60.5	7.9	0.332
rs1805721	Sox17	MA0078.1	90.4	93	2.6	0.6769
rs1805721	CREB1	MA0018.2	65.9	65.7	-0.2	0.9371
rs1805721	E2F1	MA0024.1	50.9	61.6	10.7	0.2968
rs1805721	FEV	MA0156.1	61.4	55.9	-5.5	0.5107
rs1805721	FOXD1	MA0031.1	50.4	61.1	10.7	0.2376
rs1805721	FOXO3	MA0157.1	48.3	61.6	13.3	0.0005999
rs1805721	NR4A2	MA0160.1	49.8	58.9	9.1	0.2538
rs1805721	NKX3-1	MA0124.1	58.1	61.7	3.6	0.6389
rs1805721	Nr2e3	MA0164.1	69	53.8	-15.2	0.2256
rs1805721	Sox5	MA0087.1	55.7	68.4	12.7	0.2442
rs1805721	USF1	MA0093.1	68.9	71.8	2.9	0.6425
rs1805721	Arnt	MA0004.1	71.3	76.1	4.8	0.6609
rs1805722	Ar	MA0007.1	61.6	60.8	-0.8	0.7335
rs1805722	CTCF	MA0139.1	63.4	63.9	0.5	0.8389
rs1805722	ESR1	MA0112.2	59.5	62.1	2.6	0.3674
rs1805722	ESR2	MA0258.1	68.3	69.9	1.6	0.5787
rs1805722	EWSR1-FLI1	MA0149.1	41	40.2	-0.8	0.7069
rs1805722	IRF2	MA0051.1	62	65.2	3.2	0.3844
rs1805722	NFYA	MA0060.1	69.6	70.3	0.7	0.7671
rs1805722	NR1H2::RXRA	MA0115.1	70.5	68.3	-2.2	0.5593
rs1805722	NR3C1	MA0113.1	64.2	62.4	-1.8	0.5577
rs1805722	PPARG	MA0066.1	59.5	60.8	1.3	0.6563
rs1805722	Pax4	MA0068.1	52	52.9	0.9	0.6657
rs1805722	Pax5	MA0014.1	59.8	60.8	1	0.7043
rs1805722	REST	MA0138.2	54.9	53.7	-1.2	0.6867
rs1805722	RREB1	MA0073.1	52.7	54.6	1.9	0.6369
rs1805722	RXR::RAR_DR5	MA0159.1	57.7	57.7	0	0.9193
rs1805722	TP53	MA0106.1	55.9	51.8	-4.1	0.2548
rs1805722	Tal1::Gata1	MA0140.1	57.8	58.3	0.5	0.7825
rs1805722	znf143	MA0088.1	61.2	63.5	2.3	0.4392
rs1805722	PPARG::RXRA	MA0065.2	84	84.5	0.5	0.8705
rs1805722	Pou5f1	MA0142.1	67.2	61.7	-5.5	0.2258
rs1805722	RXRA::VDR	MA0074.1	60.5	62.2	1.7	0.6315
rs1805722	STAT1	MA0137.2	56.1	51.4	-4.7	0.2378
rs1805722	Sox2	MA0143.1	69.3	68.4	-0.9	0.8103
rs1805722	TBP	MA0108.2	68.9	70.1	1.2	0.6985
rs1805722	Zfp423	MA0116.1	60.9	56.3	-4.6	0.4212
rs1805722	Evi1	MA0029.1	65.2	61.4	-3.8	0.4382
rs1805722	FOXF2	MA0030.1	67.6	62.5	-5.1	0.2956
rs1805722	HNF1A	MA0046.1	57.9	51.8	-6.1	0.1828
rs1805722	NR2F1	MA0017.1	85.9	83.8	-2.1	0.6429
rs1805722	PLAG1	MA0163.1	60.7	68.5	7.8	0.0206
rs1805722	Pax6	MA0069.1	58.2	56.5	-1.7	0.6813
rs1805722	RORA_2	MA0072.1	68.2	68.2	0	0.8821
rs1805722	TLX1::NFIC	MA0119.1	65.9	67.4	1.5	0.6937
rs1805722	Tcfcp2l1	MA0145.1	63.2	68.3	5.1	0.2216
rs1805722	Zfx	MA0146.1	63.1	66.1	3	0.48
rs1805722	Lhx3	MA0135.1	53	54.3	1.3	0.7877
rs1805722	Ddit3::Cebpa	MA0019.1	76.5	76.5	0	0.9429
rs1805722	Esrrb	MA0141.1	83.9	77.7	-6.2	0.2984
rs1805722	FOXI1	MA0042.1	60	55.1	-4.9	0.3818
rs1805722	Foxa2	MA0047.2	74.2	64.5	-9.7	0.1064
rs1805722	Foxd3	MA0041.1	65.5	59.6	-5.9	0.2864
rs1805722	HLF	MA0043.1	67.1	62.7	-4.4	0.3656
rs1805722	HNF1B	MA0153.1	61.9	56.6	-5.3	0.379
rs1805722	INSM1	MA0155.1	66.9	76.1	9.2	0.0352
rs1805722	IRF1	MA0050.1	65.4	65.5	0.1	0.8693
rs1805722	Myf	MA0055.1	65.6	69	3.4	0.5721
rs1805722	NHLH1	MA0048.1	65.9	67.3	1.4	0.7441
rs1805722	PBX1	MA0070.1	52.8	48.8	-4	0.4402
rs1805722	SRF	MA0083.1	58.2	50.7	-7.5	0.1924
rs1805722	TAL1::TCF3	MA0091.1	78.5	70.5	-8	0.2102
rs1805722	TEAD1	MA0090.1	53.3	53.3	0	0.8651
rs1805722	Egr1	MA0162.1	57.3	67.5	10.2	0
rs1805722	FOXA1	MA0148.1	72	61.7	-10.3	0.09819
rs1805722	Foxq1	MA0040.1	60.1	51.6	-8.5	0.172
rs1805722	GABPA	MA0062.2	54.6	59.9	5.3	0.355
rs1805722	Gata1	MA0035.2	60.4	61.9	1.5	0.6889
rs1805722	MYC::MAX	MA0059.1	84.3	92.6	8.3	0.2162
rs1805722	NFE2L2	MA0150.1	62.2	58.5	-3.7	0.5171
rs1805722	NFIL3	MA0025.1	52	52.4	0.4	0.9083
rs1805722	NFKB1	MA0105.1	46.2	42	-4.2	0.5173
rs1805722	RUNX1	MA0002.2	67.2	73.2	6	0.3038
rs1805722	Spz1	MA0111.1	74.5	71	-3.5	0.5691
rs1805722	T	MA0009.1	52.8	59	6.2	0.379
rs1805722	EBF1	MA0154.1	61.9	63.9	2	0.6997
rs1805722	Hand1::Tcfe2a	MA0092.1	64.3	57	-7.3	0.2874
rs1805722	Klf4	MA0039.2	61	72.5	11.5	0.08719
rs1805722	MAX	MA0058.1	84.9	97.5	12.6	0.07559
rs1805722	MEF2A	MA0052.1	52.8	51.5	-1.3	0.8267
rs1805722	MIZF	MA0131.1	58.5	69.4	10.9	0.1406
rs1805722	Myc	MA0147.1	87.4	94.3	6.9	0.2892
rs1805722	Mycn	MA0104.2	85.9	93.4	7.5	0.251
rs1805722	NF-kappaB	MA0061.1	48.5	41.5	-7	0.3732
rs1805722	REL	MA0101.1	52.7	53.5	0.8	0.8697
rs1805722	RELA	MA0107.1	47.4	41.3	-6.1	0.3664
rs1805722	RORA_1	MA0071.1	78.8	76.1	-2.7	0.6661
rs1805722	SP1	MA0079.2	61.6	67.6	6	0.3692
rs1805722	Stat3	MA0144.1	49.8	48	-1.8	0.7617
rs1805722	ELK4	MA0076.1	56.7	56.7	0	0.8943
rs1805722	Sox17	MA0078.1	84	69.5	-14.5	0.09119
rs1805722	CREB1	MA0018.2	57.9	70.5	12.6	0.1128
rs1805722	E2F1	MA0024.1	50.4	57.7	7.3	0.4592
rs1805722	FEV	MA0156.1	53.7	58.3	4.6	0.5747
rs1805722	FOXD1	MA0031.1	71.7	59.7	-12	0.1716
rs1805722	FOXO3	MA0157.1	68.2	60.1	-8.1	0.4046
rs1805722	NR4A2	MA0160.1	82.1	77.9	-4.2	0.6049
rs1805722	NKX3-1	MA0124.1	58.6	55.3	-3.3	0.7085
rs1805722	Nr2e3	MA0164.1	53.5	41.4	-12.1	0.2888
rs1805722	Sox5	MA0087.1	71.4	55.3	-16.1	0.05799
rs1805722	USF1	MA0093.1	87.3	100	12.7	0.2106
rs1805722	Arnt	MA0004.1	83.1	100	16.9	0.0226
rs1805723	Ar	MA0007.1	64.2	62	-2.2	0.4082
rs1805723	CTCF	MA0139.1	58.5	59	0.5	0.8389
rs1805723	ESR1	MA0112.2	72	69.9	-2.1	0.4898
rs1805723	ESR2	MA0258.1	65.7	64.3	-1.4	0.6397
rs1805723	EWSR1-FLI1	MA0149.1	49.1	49.1	0	0.8543
rs1805723	IRF2	MA0051.1	56	57.8	1.8	0.6169
rs1805723	NFYA	MA0060.1	66.6	67.8	1.2	0.6195
rs1805723	NR1H2::RXRA	MA0115.1	64.2	58	-6.2	0.1516
rs1805723	NR3C1	MA0113.1	72.8	71.6	-1.2	0.6883
rs1805723	PPARG	MA0066.1	62	55.8	-6.2	0.0476
rs1805723	Pax4	MA0068.1	51.5	52.4	0.9	0.6657
rs1805723	Pax5	MA0014.1	65.8	68.5	2.7	0.349
rs1805723	REST	MA0138.2	65.7	64.5	-1.2	0.6725
rs1805723	RREB1	MA0073.1	57.5	62.2	4.7	0.227
rs1805723	RXR::RAR_DR5	MA0159.1	60.5	59.8	-0.7	0.8045
rs1805723	TP53	MA0106.1	52.3	50.1	-2.2	0.5261
rs1805723	Tal1::Gata1	MA0140.1	63.5	63.6	0.1	0.9565
rs1805723	znf143	MA0088.1	64.7	61.8	-2.9	0.3736
rs1805723	PPARG::RXRA	MA0065.2	67.8	66.3	-1.5	0.7589
rs1805723	Pou5f1	MA0142.1	74	68.3	-5.7	0.1956
rs1805723	RXRA::VDR	MA0074.1	55.6	50.7	-4.9	0.3146
rs1805723	STAT1	MA0137.2	55.1	51.7	-3.4	0.3324
rs1805723	Sox2	MA0143.1	78.7	70.5	-8.2	0.05779
rs1805723	TBP	MA0108.2	63	65.8	2.8	0.3534
rs1805723	Zfp423	MA0116.1	63.1	63.1	0	0.8747
rs1805723	Evi1	MA0029.1	57.7	55.8	-1.9	0.6105
rs1805723	FOXF2	MA0030.1	63.8	66.9	3.1	0.444
rs1805723	HNF1A	MA0046.1	66.6	60.5	-6.1	0.189
rs1805723	NR2F1	MA0017.1	71.2	66.9	-4.3	0.3852
rs1805723	PLAG1	MA0163.1	56.9	54.6	-2.3	0.7055
rs1805723	Pax6	MA0069.1	57.9	62.8	4.9	0.3042
rs1805723	RORA_2	MA0072.1	61.1	52.9	-8.2	0.1662
rs1805723	TLX1::NFIC	MA0119.1	67.8	65.4	-2.4	0.5313
rs1805723	Tcfcp2l1	MA0145.1	71.8	67.1	-4.7	0.2594
rs1805723	Zfx	MA0146.1	59.2	61.5	2.3	0.5667
rs1805723	Lhx3	MA0135.1	62.6	61.5	-1.1	0.7673
rs1805723	Ddit3::Cebpa	MA0019.1	59.7	58.1	-1.6	0.7167
rs1805723	Esrrb	MA0141.1	76.5	70.3	-6.2	0.2984
rs1805723	FOXI1	MA0042.1	64.8	59.9	-4.9	0.3818
rs1805723	Foxa2	MA0047.2	68.7	69	0.3	0.8949
rs1805723	Foxd3	MA0041.1	65.2	61.2	-4	0.4864
rs1805723	HLF	MA0043.1	70.5	72.8	2.3	0.6101
rs1805723	HNF1B	MA0153.1	64.3	59	-5.3	0.379
rs1805723	INSM1	MA0155.1	62.8	66.6	3.8	0.4684
rs1805723	IRF1	MA0050.1	61.8	63.2	1.4	0.7415
rs1805723	Myf	MA0055.1	49.4	56.1	6.7	0.3098
rs1805723	NHLH1	MA0048.1	49.7	56.9	7.2	0.2576
rs1805723	PBX1	MA0070.1	60.2	57.8	-2.4	0.6525
rs1805723	SRF	MA0083.1	56.9	49.4	-7.5	0.1924
rs1805723	TAL1::TCF3	MA0091.1	57.9	51.5	-6.4	0.2936
rs1805723	TEAD1	MA0090.1	58.1	65.8	7.7	0.22
rs1805723	Egr1	MA0162.1	58.3	68.5	10.2	0
rs1805723	FOXA1	MA0148.1	67.3	68.3	1	0.8525
rs1805723	Foxq1	MA0040.1	70.1	63	-7.1	0.2866
rs1805723	GABPA	MA0062.2	55.1	62	6.9	0.2642
rs1805723	Gata1	MA0035.2	67.8	70.6	2.8	0.5189
rs1805723	MYC::MAX	MA0059.1	52.8	61.1	8.3	0.2006
rs1805723	NFE2L2	MA0150.1	81.2	77.5	-3.7	0.5171
rs1805723	NFIL3	MA0025.1	64.9	63.1	-1.8	0.6207
rs1805723	NFKB1	MA0105.1	52.4	52.4	0	0.7833
rs1805723	RUNX1	MA0002.2	62.4	65.9	3.5	0.4684
rs1805723	Spz1	MA0111.1	62.8	63	0.2	0.9143
rs1805723	T	MA0009.1	55.3	55.3	0	0.8531
rs1805723	EBF1	MA0154.1	62.1	61.6	-0.5	0.8987
rs1805723	Hand1::Tcfe2a	MA0092.1	55.7	68.9	13.2	0.0244
rs1805723	Klf4	MA0039.2	59.6	66.1	6.5	0.3736
rs1805723	MAX	MA0058.1	47.1	59.7	12.6	0.0316
rs1805723	MEF2A	MA0052.1	55.4	49.7	-5.7	0.4626
rs1805723	MIZF	MA0131.1	57.4	66.2	8.8	0.2294
rs1805723	Myc	MA0147.1	59.3	59.2	-0.1	0.9869
rs1805723	Mycn	MA0104.2	50.1	54.8	4.7	0.4698
rs1805723	NF-kappaB	MA0061.1	50.2	50.2	0	0.8945
rs1805723	REL	MA0101.1	52.3	55	2.7	0.6315
rs1805723	RELA	MA0107.1	48.5	48.5	0	0.8911
rs1805723	RORA_1	MA0071.1	65.8	63.2	-2.6	0.6955
rs1805723	SP1	MA0079.2	53.2	57.8	4.6	0.5309
rs1805723	Stat3	MA0144.1	48.5	51	2.5	0.6199
rs1805723	ELK4	MA0076.1	45.6	57.4	11.8	0.1632
rs1805723	Sox17	MA0078.1	84	69.5	-14.5	0.09119
rs1805723	CREB1	MA0018.2	57.9	65.6	7.7	0.392
rs1805723	E2F1	MA0024.1	61.1	48.1	-13	0.1254
rs1805723	FEV	MA0156.1	44.9	58.7	13.8	0.0146
rs1805723	FOXD1	MA0031.1	61.5	72	10.5	0.3208
rs1805723	FOXO3	MA0157.1	66.2	62.7	-3.5	0.7235
rs1805723	NR4A2	MA0160.1	69.9	69.9	0	0.9127
rs1805723	NKX3-1	MA0124.1	70	63.6	-6.4	0.5199
rs1805723	Nr2e3	MA0164.1	38.3	34.2	-4.1	0.4806
rs1805723	Sox5	MA0087.1	71.4	55.3	-16.1	0.05799
rs1805723	USF1	MA0093.1	45.5	53.4	7.9	0.432
rs1805723	Arnt	MA0004.1	42.6	50.7	8.1	0.5717
rs1805724	Ar	MA0007.1	57.9	64.9	7	0.005599
rs1805724	CTCF	MA0139.1	60.8	61.3	0.5	0.8389
rs1805724	ESR1	MA0112.2	56.2	59.2	3	0.2966
rs1805724	ESR2	MA0258.1	66.5	65.2	-1.3	0.6719
rs1805724	EWSR1-FLI1	MA0149.1	47.2	42.1	-5.1	0.2518
rs1805724	IRF2	MA0051.1	58	63.2	5.2	0.2224
rs1805724	NFYA	MA0060.1	54.8	58.2	3.4	0.3238
rs1805724	NR1H2::RXRA	MA0115.1	61.5	67.7	6.2	0.05659
rs1805724	NR3C1	MA0113.1	65.1	72.1	7	0.0005999
rs1805724	PPARG	MA0066.1	60.2	54	-6.2	0.0476
rs1805724	Pax4	MA0068.1	44.9	45.8	0.9	0.6657
rs1805724	Pax5	MA0014.1	65	60.8	-4.2	0.1678
rs1805724	REST	MA0138.2	47	49.2	2.2	0.455
rs1805724	RREB1	MA0073.1	54	50.1	-3.9	0.3572
rs1805724	RXR::RAR_DR5	MA0159.1	61.2	63	1.8	0.5419
rs1805724	TP53	MA0106.1	45.1	45.9	0.8	0.7751
rs1805724	Tal1::Gata1	MA0140.1	61.6	60.6	-1	0.6371
rs1805724	znf143	MA0088.1	63.7	57.4	-6.3	0.0496
rs1805724	PPARG::RXRA	MA0065.2	74.7	79.8	5.1	0.1704
rs1805724	Pou5f1	MA0142.1	67.6	64.5	-3.1	0.4992
rs1805724	RXRA::VDR	MA0074.1	56.3	56.3	0	0.8351
rs1805724	STAT1	MA0137.2	65.7	65.3	-0.4	0.8615
rs1805724	Sox2	MA0143.1	67.6	64.8	-2.8	0.5169
rs1805724	TBP	MA0108.2	62.7	65.5	2.8	0.3534
rs1805724	Zfp423	MA0116.1	50	53.8	3.8	0.4316
rs1805724	Evi1	MA0029.1	61.7	59.6	-2.1	0.5953
rs1805724	FOXF2	MA0030.1	60.2	50.8	-9.4	0.1044
rs1805724	HNF1A	MA0046.1	71.2	65.8	-5.4	0.2322
rs1805724	NR2F1	MA0017.1	67.1	75.6	8.5	0.0016
rs1805724	PLAG1	MA0163.1	43	50.7	7.7	0.05459
rs1805724	Pax6	MA0069.1	61.8	59.7	-2.1	0.6345
rs1805724	RORA_2	MA0072.1	59.5	55.8	-3.7	0.4194
rs1805724	TLX1::NFIC	MA0119.1	52.6	51.7	-0.9	0.7757
rs1805724	Tcfcp2l1	MA0145.1	62.7	61.1	-1.6	0.6391
rs1805724	Zfx	MA0146.1	56.1	65.4	9.3	0.09459
rs1805724	Lhx3	MA0135.1	55.9	51.7	-4.2	0.3698
rs1805724	Ddit3::Cebpa	MA0019.1	60.8	60.2	-0.6	0.8763
rs1805724	Esrrb	MA0141.1	58.1	61.8	3.7	0.4342
rs1805724	FOXI1	MA0042.1	67.3	59.1	-8.2	0.2082
rs1805724	Foxa2	MA0047.2	67.7	66.6	-1.1	0.7917
rs1805724	Foxd3	MA0041.1	68.3	65.5	-2.8	0.6239
rs1805724	HLF	MA0043.1	70.5	66.1	-4.4	0.3572
rs1805724	HNF1B	MA0153.1	55.3	50.9	-4.4	0.4406
rs1805724	INSM1	MA0155.1	61.7	63	1.3	0.7765
rs1805724	IRF1	MA0050.1	63.8	67.7	3.9	0.4134
rs1805724	Myf	MA0055.1	46.4	54.2	7.8	0.179
rs1805724	NHLH1	MA0048.1	39.6	40.9	1.3	0.7607
rs1805724	PBX1	MA0070.1	60.6	57	-3.6	0.4804
rs1805724	SRF	MA0083.1	48.2	54.6	6.4	0.306
rs1805724	TAL1::TCF3	MA0091.1	50.8	52.1	1.3	0.7417
rs1805724	TEAD1	MA0090.1	62.8	60.3	-2.5	0.6077
rs1805724	Egr1	MA0162.1	62.7	67.8	5.1	0.4452
rs1805724	FOXA1	MA0148.1	74.3	74	-0.3	0.9525
rs1805724	Foxq1	MA0040.1	54.4	51.2	-3.2	0.6017
rs1805724	GABPA	MA0062.2	48.8	54.1	5.3	0.3486
rs1805724	Gata1	MA0035.2	76.2	70.8	-5.4	0.3212
rs1805724	MYC::MAX	MA0059.1	41.1	46.9	5.8	0.3676
rs1805724	NFE2L2	MA0150.1	64	60.2	-3.8	0.5027
rs1805724	NFIL3	MA0025.1	61	62.5	1.5	0.7297
rs1805724	NFKB1	MA0105.1	59.7	57.9	-1.8	0.7099
rs1805724	RUNX1	MA0002.2	59.1	66.2	7.1	0.235
rs1805724	Spz1	MA0111.1	64	66.7	2.7	0.6569
rs1805724	T	MA0009.1	74.6	65.6	-9	0.211
rs1805724	EBF1	MA0154.1	41.1	45.8	4.7	0.4482
rs1805724	Hand1::Tcfe2a	MA0092.1	61.2	64.4	3.2	0.5855
rs1805724	Klf4	MA0039.2	66.8	67	0.2	0.9119
rs1805724	MAX	MA0058.1	41.6	46.3	4.7	0.4558
rs1805724	MEF2A	MA0052.1	58.3	56.2	-2.1	0.7567
rs1805724	MIZF	MA0131.1	52.6	61.1	8.5	0.2792
rs1805724	Myc	MA0147.1	49.6	56.3	6.7	0.3172
rs1805724	Mycn	MA0104.2	49.9	54.3	4.4	0.4984
rs1805724	NF-kappaB	MA0061.1	67.8	62.4	-5.4	0.4524
rs1805724	REL	MA0101.1	73.2	68.4	-4.8	0.4454
rs1805724	RELA	MA0107.1	67.8	62.1	-5.7	0.395
rs1805724	RORA_1	MA0071.1	55.8	57.8	2	0.7157
rs1805724	SP1	MA0079.2	59.4	67.7	8.3	0.132
rs1805724	Stat3	MA0144.1	57.1	57.2	0.1	0.9449
rs1805724	ELK4	MA0076.1	46.6	49.2	2.6	0.7131
rs1805724	Sox17	MA0078.1	73.5	61.5	-12	0.196
rs1805724	CREB1	MA0018.2	57.8	60.8	3	0.7493
rs1805724	E2F1	MA0024.1	60.4	50.4	-10	0.3648
rs1805724	FEV	MA0156.1	58.6	54.8	-3.8	0.5921
rs1805724	FOXD1	MA0031.1	64.6	59.4	-5.2	0.5177
rs1805724	FOXO3	MA0157.1	63.7	60.9	-2.8	0.7539
rs1805724	NR4A2	MA0160.1	63.3	65.8	2.5	0.7517
rs1805724	NKX3-1	MA0124.1	73.1	66.7	-6.4	0.5257
rs1805724	Nr2e3	MA0164.1	49.9	49.7	-0.2	0.7701
rs1805724	Sox5	MA0087.1	71.6	67	-4.6	0.5161
rs1805724	USF1	MA0093.1	33.9	34.1	0.2	0.8457
rs1805724	Arnt	MA0004.1	33.5	46.3	12.8	0.3914
rs1805726	Ar	MA0007.1	58.5	58.3	-0.2	0.9387
rs1805726	CTCF	MA0139.1	55.6	63.3	7.7	0.0126
rs1805726	ESR1	MA0112.2	46.3	49.4	3.1	0.2846
rs1805726	ESR2	MA0258.1	55.5	61	5.5	0.07979
rs1805726	EWSR1-FLI1	MA0149.1	49.5	49.5	0	0.8543
rs1805726	IRF2	MA0051.1	70.1	70.1	0	0.8575
rs1805726	NFYA	MA0060.1	60.3	61.2	0.9	0.7101
rs1805726	NR1H2::RXRA	MA0115.1	51.1	50.4	-0.7	0.7515
rs1805726	NR3C1	MA0113.1	68.3	67.5	-0.8	0.7669
rs1805726	PPARG	MA0066.1	54	57.1	3.1	0.3162
rs1805726	Pax4	MA0068.1	56.8	58.4	1.6	0.42
rs1805726	Pax5	MA0014.1	71.7	66.6	-5.1	0.08219
rs1805726	REST	MA0138.2	51.9	50.3	-1.6	0.5671
rs1805726	RREB1	MA0073.1	52.4	57.4	5	0.1878
rs1805726	RXR::RAR_DR5	MA0159.1	59.7	59.7	0	0.9193
rs1805726	TP53	MA0106.1	49.4	47.4	-2	0.5917
rs1805726	Tal1::Gata1	MA0140.1	63.8	63	-0.8	0.6879
rs1805726	znf143	MA0088.1	70.3	64.1	-6.2	0.07039
rs1805726	PPARG::RXRA	MA0065.2	69.8	68.4	-1.4	0.7893
rs1805726	Pou5f1	MA0142.1	74.9	68	-6.9	0.1062
rs1805726	RXRA::VDR	MA0074.1	51.9	54.3	2.4	0.5213
rs1805726	STAT1	MA0137.2	72.7	74.1	1.4	0.6657
rs1805726	Sox2	MA0143.1	73.5	68	-5.5	0.2114
rs1805726	TBP	MA0108.2	68.6	64.7	-3.9	0.2664
rs1805726	Zfp423	MA0116.1	54.5	53.2	-1.3	0.7463
rs1805726	Evi1	MA0029.1	61	61	0	0.8599
rs1805726	FOXF2	MA0030.1	64.5	64.5	0	0.8955
rs1805726	HNF1A	MA0046.1	68.1	71.5	3.4	0.468
rs1805726	NR2F1	MA0017.1	59.8	58.5	-1.3	0.7417
rs1805726	PLAG1	MA0163.1	52.1	52.1	0	0.8535
rs1805726	Pax6	MA0069.1	72.9	67.6	-5.3	0.2464
rs1805726	RORA_2	MA0072.1	70.2	68	-2.2	0.5729
rs1805726	TLX1::NFIC	MA0119.1	50.5	50.5	0	0.8571
rs1805726	Tcfcp2l1	MA0145.1	64.8	59.9	-4.9	0.2434
rs1805726	Zfx	MA0146.1	50.1	50.4	0.3	0.9261
rs1805726	Lhx3	MA0135.1	70.2	64.5	-5.7	0.2642
rs1805726	Ddit3::Cebpa	MA0019.1	72.8	62.9	-9.9	0.07239
rs1805726	Esrrb	MA0141.1	64.3	65.3	1	0.7475
rs1805726	FOXI1	MA0042.1	67	66	-1	0.8141
rs1805726	Foxa2	MA0047.2	71.2	63	-8.2	0.1622
rs1805726	Foxd3	MA0041.1	70.7	72.9	2.2	0.7111
rs1805726	HLF	MA0043.1	74	79.5	5.5	0.2988
rs1805726	HNF1B	MA0153.1	63.7	64.3	0.6	0.8701
rs1805726	INSM1	MA0155.1	57.1	54.5	-2.6	0.6423
rs1805726	IRF1	MA0050.1	66.1	66.1	0	0.8711
rs1805726	Myf	MA0055.1	65.4	66.7	1.3	0.7937
rs1805726	NHLH1	MA0048.1	55.3	56.1	0.8	0.8245
rs1805726	PBX1	MA0070.1	62.8	60.4	-2.4	0.6947
rs1805726	SRF	MA0083.1	57.8	55.8	-2	0.7269
rs1805726	TAL1::TCF3	MA0091.1	72.9	62.5	-10.4	0.05099
rs1805726	TEAD1	MA0090.1	58.7	59.8	1.1	0.7541
rs1805726	Egr1	MA0162.1	64.3	74.5	10.2	0
rs1805726	FOXA1	MA0148.1	74.3	66.3	-8	0.2104
rs1805726	Foxq1	MA0040.1	65.8	63.8	-2	0.7333
rs1805726	GABPA	MA0062.2	61.5	73.5	12	0.009999
rs1805726	Gata1	MA0035.2	61.6	55	-6.6	0.2536
rs1805726	MYC::MAX	MA0059.1	55	52.6	-2.4	0.6845
rs1805726	NFE2L2	MA0150.1	66.2	60.3	-5.9	0.3252
rs1805726	NFIL3	MA0025.1	80.3	82.1	1.8	0.6985
rs1805726	NFKB1	MA0105.1	42.2	52.1	9.9	0.06719
rs1805726	RUNX1	MA0002.2	62.1	68.1	6	0.3066
rs1805726	Spz1	MA0111.1	57.4	59	1.6	0.7727
rs1805726	T	MA0009.1	54.8	57.8	3	0.5939
rs1805726	EBF1	MA0154.1	61.5	59	-2.5	0.7159
rs1805726	Hand1::Tcfe2a	MA0092.1	73.6	67.8	-5.8	0.385
rs1805726	Klf4	MA0039.2	46.3	58.4	12.1	0.0418
rs1805726	MAX	MA0058.1	61.9	58.7	-3.2	0.5475
rs1805726	MEF2A	MA0052.1	61.1	62.3	1.2	0.8777
rs1805726	MIZF	MA0131.1	65	76.1	11.1	0.1244
rs1805726	Myc	MA0147.1	65.5	61	-4.5	0.4504
rs1805726	Mycn	MA0104.2	61.6	59.1	-2.5	0.7631
rs1805726	NF-kappaB	MA0061.1	43	54.3	11.3	0.05199
rs1805726	REL	MA0101.1	49.8	59.6	9.8	0.1196
rs1805726	RELA	MA0107.1	47	56.1	9.1	0.2416
rs1805726	RORA_1	MA0071.1	50.7	61.2	10.5	0.1674
rs1805726	SP1	MA0079.2	48.6	48.6	0	0.9063
rs1805726	Stat3	MA0144.1	61.5	66.9	5.4	0.3894
rs1805726	ELK4	MA0076.1	56.7	67.8	11.1	0.1958
rs1805726	Sox17	MA0078.1	59.4	67.2	7.8	0.3502
rs1805726	CREB1	MA0018.2	63.6	76.6	13	0.1048
rs1805726	E2F1	MA0024.1	63.9	76.8	12.9	0.1406
rs1805726	FEV	MA0156.1	58.7	72.5	13.8	0.06739
rs1805726	FOXD1	MA0031.1	64.1	64.4	0.3	0.8795
rs1805726	FOXO3	MA0157.1	66.2	57.1	-9.1	0.344
rs1805726	NR4A2	MA0160.1	57.6	63.3	5.7	0.4592
rs1805726	NKX3-1	MA0124.1	66.7	63.6	-3.1	0.7801
rs1805726	Nr2e3	MA0164.1	49.7	49.7	0	0.7967
rs1805726	Sox5	MA0087.1	58.7	55.5	-3.2	0.7035
rs1805726	USF1	MA0093.1	57	54.5	-2.5	0.7387
rs1805726	Arnt	MA0004.1	49.5	54.4	4.9	0.6537
rs1805728	Ar	MA0007.1	68.9	70.3	1.4	0.5877
rs1805728	CTCF	MA0139.1	66.9	66.2	-0.7	0.8129
rs1805728	ESR1	MA0112.2	55.7	60.4	4.7	0.1562
rs1805728	ESR2	MA0258.1	66.9	67.4	0.5	0.8625
rs1805728	EWSR1-FLI1	MA0149.1	59	53.9	-5.1	0.2518
rs1805728	IRF2	MA0051.1	54.5	56	1.5	0.6535
rs1805728	NFYA	MA0060.1	58.7	59.9	1.2	0.6509
rs1805728	NR1H2::RXRA	MA0115.1	48.5	54.8	6.3	0.0244
rs1805728	NR3C1	MA0113.1	68.7	68.7	0	0.9211
rs1805728	PPARG	MA0066.1	58.2	62.9	4.7	0.1794
rs1805728	Pax4	MA0068.1	55.6	56.1	0.5	0.8131
rs1805728	Pax5	MA0014.1	70	62.9	-7.1	0.0236
rs1805728	REST	MA0138.2	51.3	57.3	6	0.06859
rs1805728	RREB1	MA0073.1	50.2	52	1.8	0.6695
rs1805728	RXR::RAR_DR5	MA0159.1	62	63.1	1.1	0.6913
rs1805728	TP53	MA0106.1	61.7	67.4	5.7	0.0222
rs1805728	Tal1::Gata1	MA0140.1	62.7	73.2	10.5	0.0448
rs1805728	znf143	MA0088.1	67.9	61.5	-6.4	0.0408
rs1805728	PPARG::RXRA	MA0065.2	65.2	60.4	-4.8	0.2216
rs1805728	Pou5f1	MA0142.1	69.5	72.3	2.8	0.5599
rs1805728	RXRA::VDR	MA0074.1	56.9	58	1.1	0.7383
rs1805728	STAT1	MA0137.2	73.8	75.1	1.3	0.6865
rs1805728	Sox2	MA0143.1	64.8	67.6	2.8	0.5333
rs1805728	TBP	MA0108.2	68.4	67.4	-1	0.7811
rs1805728	Zfp423	MA0116.1	59.7	53.6	-6.1	0.231
rs1805728	Evi1	MA0029.1	64.8	66.2	1.4	0.7015
rs1805728	FOXF2	MA0030.1	53.2	63.3	10.1	0.0404
rs1805728	HNF1A	MA0046.1	56	58.4	2.4	0.6413
rs1805728	NR2F1	MA0017.1	62	64	2	0.6699
rs1805728	PLAG1	MA0163.1	59.9	52.1	-7.8	0.07039
rs1805728	Pax6	MA0069.1	59.3	60.4	1.1	0.7901
rs1805728	RORA_2	MA0072.1	57.2	64.9	7.7	0.185
rs1805728	TLX1::NFIC	MA0119.1	51.2	50	-1.2	0.7325
rs1805728	Tcfcp2l1	MA0145.1	75.3	73.6	-1.7	0.6181
rs1805728	Zfx	MA0146.1	68	56.7	-11.3	0.0186
rs1805728	Lhx3	MA0135.1	51	56.3	5.3	0.3046
rs1805728	Ddit3::Cebpa	MA0019.1	54.8	56.1	1.3	0.7499
rs1805728	Esrrb	MA0141.1	70.3	81.5	11.2	0.0448
rs1805728	FOXI1	MA0042.1	58.2	66.8	8.6	0.1784
rs1805728	Foxa2	MA0047.2	59.2	65.9	6.7	0.274
rs1805728	Foxd3	MA0041.1	61.1	65.4	4.3	0.4528
rs1805728	HLF	MA0043.1	55.5	57.8	2.3	0.6101
rs1805728	HNF1B	MA0153.1	55.8	63.6	7.8	0.1648
rs1805728	INSM1	MA0155.1	65.1	70	4.9	0.3412
rs1805728	IRF1	MA0050.1	48.2	55.6	7.4	0.174
rs1805728	Myf	MA0055.1	59.1	68.1	9	0.1088
rs1805728	NHLH1	MA0048.1	55.6	59	3.4	0.5297
rs1805728	PBX1	MA0070.1	72.8	72.2	-0.6	0.8459
rs1805728	SRF	MA0083.1	48.4	54	5.6	0.3964
rs1805728	TAL1::TCF3	MA0091.1	63.2	63.5	0.3	0.9005
rs1805728	TEAD1	MA0090.1	65.1	55.5	-9.6	0.1348
rs1805728	Egr1	MA0162.1	73.4	64.1	-9.3	0.1826
rs1805728	FOXA1	MA0148.1	56	64.3	8.3	0.2148
rs1805728	Foxq1	MA0040.1	51	58.9	7.9	0.2614
rs1805728	GABPA	MA0062.2	66.4	70.1	3.7	0.5181
rs1805728	Gata1	MA0035.2	71.8	80.8	9	0.1774
rs1805728	MYC::MAX	MA0059.1	57.3	51.9	-5.4	0.4156
rs1805728	NFE2L2	MA0150.1	65.8	76.3	10.5	0.0472
rs1805728	NFIL3	MA0025.1	66.7	66.7	0	0.9343
rs1805728	NFKB1	MA0105.1	64.7	69.4	4.7	0.4468
rs1805728	RUNX1	MA0002.2	57	59.4	2.4	0.6029
rs1805728	Spz1	MA0111.1	71.8	64.8	-7	0.1602
rs1805728	T	MA0009.1	49.8	56.4	6.6	0.3518
rs1805728	EBF1	MA0154.1	58.1	54.2	-3.9	0.5589
rs1805728	Hand1::Tcfe2a	MA0092.1	55.8	64.2	8.4	0.2178
rs1805728	Klf4	MA0039.2	67.2	59.7	-7.5	0.336
rs1805728	MAX	MA0058.1	57.1	54.8	-2.3	0.6701
rs1805728	MEF2A	MA0052.1	46.2	55.3	9.1	0.2304
rs1805728	MIZF	MA0131.1	70.7	59.6	-11.1	0.1276
rs1805728	Myc	MA0147.1	62.6	61.9	-0.7	0.9291
rs1805728	Mycn	MA0104.2	56.7	58	1.3	0.8363
rs1805728	NF-kappaB	MA0061.1	69.6	74.3	4.7	0.46
rs1805728	REL	MA0101.1	70.7	71.4	0.7	0.9055
rs1805728	RELA	MA0107.1	65.2	69	3.8	0.5375
rs1805728	RORA_1	MA0071.1	71.9	84	12.1	0.08419
rs1805728	SP1	MA0079.2	69.9	63.9	-6	0.3906
rs1805728	Stat3	MA0144.1	68.9	61	-7.9	0.2394
rs1805728	ELK4	MA0076.1	55.3	65.5	10.2	0.2374
rs1805728	Sox17	MA0078.1	50.4	54.7	4.3	0.5183
rs1805728	CREB1	MA0018.2	57.5	67.5	10	0.1858
rs1805728	E2F1	MA0024.1	48.1	38.4	-9.7	0.373
rs1805728	FEV	MA0156.1	60.7	74.5	13.8	0.06739
rs1805728	FOXD1	MA0031.1	50.6	64.9	14.3	0.006199
rs1805728	FOXO3	MA0157.1	55	63	8	0.4424
rs1805728	NR4A2	MA0160.1	70.9	76.5	5.6	0.4842
rs1805728	NKX3-1	MA0124.1	48.4	54.8	6.4	0.5309
rs1805728	Nr2e3	MA0164.1	49.6	53	3.4	0.5927
rs1805728	Sox5	MA0087.1	67.2	71.4	4.2	0.5873
rs1805728	USF1	MA0093.1	42.1	54.6	12.5	0.2538
rs1805728	Arnt	MA0004.1	37.5	50.5	13	0.3504
rs1805730	Ar	MA0007.1	59.2	57.2	-2	0.4462
rs1805730	CTCF	MA0139.1	61.4	58.4	-3	0.362
rs1805730	ESR1	MA0112.2	51.8	52.4	0.6	0.8259
rs1805730	ESR2	MA0258.1	62.8	61.5	-1.3	0.6719
rs1805730	EWSR1-FLI1	MA0149.1	51.7	46.1	-5.6	0.1536
rs1805730	IRF2	MA0051.1	72.3	65.4	-6.9	0.09399
rs1805730	NFYA	MA0060.1	62.6	61.3	-1.3	0.6193
rs1805730	NR1H2::RXRA	MA0115.1	51.1	51.1	0	0.8219
rs1805730	NR3C1	MA0113.1	62	64.1	2.1	0.5279
rs1805730	PPARG	MA0066.1	57.1	61.9	4.8	0.1688
rs1805730	Pax4	MA0068.1	59.1	56.2	-2.9	0.1264
rs1805730	Pax5	MA0014.1	67.2	67.2	0	0.9121
rs1805730	REST	MA0138.2	47.9	47.4	-0.5	0.8727
rs1805730	RREB1	MA0073.1	49.8	49.8	0	0.9019
rs1805730	RXR::RAR_DR5	MA0159.1	56.3	57.4	1.1	0.6913
rs1805730	TP53	MA0106.1	46.8	46.8	0	0.8647
rs1805730	Tal1::Gata1	MA0140.1	74.2	74	-0.2	0.9069
rs1805730	znf143	MA0088.1	60.6	60.6	0	0.8985
rs1805730	PPARG::RXRA	MA0065.2	61.6	62.3	0.7	0.8393
rs1805730	Pou5f1	MA0142.1	74.4	80.6	6.2	0.1764
rs1805730	RXRA::VDR	MA0074.1	58	50.4	-7.6	0.0496
rs1805730	STAT1	MA0137.2	67.1	65.7	-1.4	0.6841
rs1805730	Sox2	MA0143.1	79.1	83.9	4.8	0.2738
rs1805730	TBP	MA0108.2	69.9	73.2	3.3	0.3152
rs1805730	Zfp423	MA0116.1	49.6	49.6	0	0.8747
rs1805730	Evi1	MA0029.1	63.3	57.1	-6.2	0.2408
rs1805730	FOXF2	MA0030.1	64.7	66.8	2.1	0.5827
rs1805730	HNF1A	MA0046.1	72.1	65.7	-6.4	0.1626
rs1805730	NR2F1	MA0017.1	59.8	60.4	0.6	0.8357
rs1805730	PLAG1	MA0163.1	50.5	52.2	1.7	0.7029
rs1805730	Pax6	MA0069.1	61.2	61.2	0	0.9631
rs1805730	RORA_2	MA0072.1	60.5	59	-1.5	0.6417
rs1805730	TLX1::NFIC	MA0119.1	52.4	46.3	-6.1	0.2876
rs1805730	Tcfcp2l1	MA0145.1	58.5	62.2	3.7	0.364
rs1805730	Zfx	MA0146.1	46.6	47.7	1.1	0.7539
rs1805730	Lhx3	MA0135.1	75.4	68.2	-7.2	0.1366
rs1805730	Ddit3::Cebpa	MA0019.1	60.9	65.2	4.3	0.4178
rs1805730	Esrrb	MA0141.1	62.7	63	0.3	0.9055
rs1805730	FOXI1	MA0042.1	73.3	70.8	-2.5	0.5787
rs1805730	Foxa2	MA0047.2	74.5	73.6	-0.9	0.8327
rs1805730	Foxd3	MA0041.1	67.4	72.9	5.5	0.363
rs1805730	HLF	MA0043.1	70.8	65	-5.8	0.251
rs1805730	HNF1B	MA0153.1	66.2	63.7	-2.5	0.6323
rs1805730	INSM1	MA0155.1	55.7	54.5	-1.2	0.8323
rs1805730	IRF1	MA0050.1	72.1	62.7	-9.4	0.06179
rs1805730	Myf	MA0055.1	50.9	54.7	3.8	0.5373
rs1805730	NHLH1	MA0048.1	44.2	46.8	2.6	0.5947
rs1805730	PBX1	MA0070.1	68	68	0	0.9007
rs1805730	SRF	MA0083.1	59.1	57.9	-1.2	0.8375
rs1805730	TAL1::TCF3	MA0091.1	59.3	53.6	-5.7	0.3412
rs1805730	TEAD1	MA0090.1	52.4	56.9	4.5	0.42
rs1805730	Egr1	MA0162.1	43.3	44.4	1.1	0.8151
rs1805730	FOXA1	MA0148.1	67.7	69	1.3	0.8127
rs1805730	Foxq1	MA0040.1	68.3	68.5	0.2	0.9431
rs1805730	GABPA	MA0062.2	51.3	45.9	-5.4	0.3486
rs1805730	Gata1	MA0035.2	77.3	68.2	-9.1	0.1686
rs1805730	MYC::MAX	MA0059.1	55.4	50.4	-5	0.4336
rs1805730	NFE2L2	MA0150.1	64.3	66.2	1.9	0.7423
rs1805730	NFIL3	MA0025.1	68.7	61.2	-7.5	0.2184
rs1805730	NFKB1	MA0105.1	47.3	55.7	8.4	0.2194
rs1805730	RUNX1	MA0002.2	62	68.3	6.3	0.29
rs1805730	Spz1	MA0111.1	63.4	57.8	-5.6	0.282
rs1805730	T	MA0009.1	56.1	50.5	-5.6	0.4162
rs1805730	EBF1	MA0154.1	65.7	61.5	-4.2	0.5205
rs1805730	Hand1::Tcfe2a	MA0092.1	69.9	72	2.1	0.6985
rs1805730	Klf4	MA0039.2	48.5	50.5	2	0.6713
rs1805730	MAX	MA0058.1	63.9	57.9	-6	0.3892
rs1805730	MEF2A	MA0052.1	60	68.5	8.5	0.3042
rs1805730	MIZF	MA0131.1	48.6	46.1	-2.5	0.7337
rs1805730	Myc	MA0147.1	55.3	54.9	-0.4	0.9597
rs1805730	Mycn	MA0104.2	52.9	50.6	-2.3	0.7829
rs1805730	NF-kappaB	MA0061.1	53.2	57.4	4.2	0.4982
rs1805730	REL	MA0101.1	55.6	62.4	6.8	0.3278
rs1805730	RELA	MA0107.1	52	55.7	3.7	0.5449
rs1805730	RORA_1	MA0071.1	62.8	62.8	0	0.8809
rs1805730	SP1	MA0079.2	44.1	46.3	2.2	0.7187
rs1805730	Stat3	MA0144.1	61.4	59	-2.4	0.6297
rs1805730	ELK4	MA0076.1	51.8	47.8	-4	0.5927
rs1805730	Sox17	MA0078.1	67.9	62	-5.9	0.421
rs1805730	CREB1	MA0018.2	65.4	61.3	-4.1	0.6837
rs1805730	E2F1	MA0024.1	50.9	50.9	0	0.8547
rs1805730	FEV	MA0156.1	64.1	53.1	-11	0.2314
rs1805730	FOXD1	MA0031.1	54.2	56.3	2.1	0.8021
rs1805730	FOXO3	MA0157.1	60.3	71.4	11.1	0.2252
rs1805730	NR4A2	MA0160.1	74.3	70.6	-3.7	0.6749
rs1805730	NKX3-1	MA0124.1	88.3	73.1	-15.2	0.0368
rs1805730	Nr2e3	MA0164.1	49.7	49.7	0	0.7967
rs1805730	Sox5	MA0087.1	71.4	71.6	0.2	0.9451
rs1805730	USF1	MA0093.1	36.3	28.3	-8	0.45
rs1805730	Arnt	MA0004.1	33.8	29.3	-4.5	0.6865
rs1805731	Ar	MA0007.1	63.4	63.1	-0.3	0.9221
rs1805731	CTCF	MA0139.1	67.2	63.2	-4	0.2278
rs1805731	ESR1	MA0112.2	48.9	50.9	2	0.49
rs1805731	ESR2	MA0258.1	64.7	65.6	0.9	0.7759
rs1805731	EWSR1-FLI1	MA0149.1	53.9	49.2	-4.7	0.3528
rs1805731	IRF2	MA0051.1	59.7	58.8	-0.9	0.7399
rs1805731	NFYA	MA0060.1	57.7	56.9	-0.8	0.7553
rs1805731	NR1H2::RXRA	MA0115.1	52.6	55.7	3.1	0.4408
rs1805731	NR3C1	MA0113.1	63.2	59	-4.2	0.2174
rs1805731	PPARG	MA0066.1	58.2	58.7	0.5	0.8505
rs1805731	Pax4	MA0068.1	57.2	57.2	0	0.9483
rs1805731	Pax5	MA0014.1	63	62.5	-0.5	0.8749
rs1805731	REST	MA0138.2	52.8	55	2.2	0.455
rs1805731	RREB1	MA0073.1	54.5	48.6	-5.9	0.0462
rs1805731	RXR::RAR_DR5	MA0159.1	57.5	59.2	1.7	0.5521
rs1805731	TP53	MA0106.1	51.7	51.7	0	0.8647
rs1805731	Tal1::Gata1	MA0140.1	74.5	74.6	0.1	0.9687
rs1805731	znf143	MA0088.1	60.6	59.3	-1.3	0.6821
rs1805731	PPARG::RXRA	MA0065.2	73.8	75.8	2	0.6197
rs1805731	Pou5f1	MA0142.1	60.8	59	-1.8	0.6431
rs1805731	RXRA::VDR	MA0074.1	62.7	60.3	-2.4	0.5271
rs1805731	STAT1	MA0137.2	72.4	65	-7.4	0.1262
rs1805731	Sox2	MA0143.1	65.9	66	0.1	0.9815
rs1805731	TBP	MA0108.2	69.1	70.3	1.2	0.6369
rs1805731	Zfp423	MA0116.1	63.8	70	6.2	0.1424
rs1805731	Evi1	MA0029.1	65.2	63.4	-1.8	0.6273
rs1805731	FOXF2	MA0030.1	70.6	60.5	-10.1	0.06239
rs1805731	HNF1A	MA0046.1	63	59.3	-3.7	0.3946
rs1805731	NR2F1	MA0017.1	63.7	63.9	0.2	0.8917
rs1805731	PLAG1	MA0163.1	48.6	53	4.4	0.367
rs1805731	Pax6	MA0069.1	63.2	57.9	-5.3	0.2532
rs1805731	RORA_2	MA0072.1	60.1	58.9	-1.2	0.6745
rs1805731	TLX1::NFIC	MA0119.1	53.4	55.5	2.1	0.5689
rs1805731	Tcfcp2l1	MA0145.1	71	70.1	-0.9	0.8057
rs1805731	Zfx	MA0146.1	63.3	63.7	0.4	0.8793
rs1805731	Lhx3	MA0135.1	57.9	54.3	-3.6	0.4214
rs1805731	Ddit3::Cebpa	MA0019.1	67.9	56.3	-11.6	0.0116
rs1805731	Esrrb	MA0141.1	60.4	63.2	2.8	0.5147
rs1805731	FOXI1	MA0042.1	68.6	66.5	-2.1	0.6007
rs1805731	Foxa2	MA0047.2	83.6	73.5	-10.1	0.09259
rs1805731	Foxd3	MA0041.1	66.7	62.7	-4	0.4864
rs1805731	HLF	MA0043.1	76.3	66	-10.3	0.0216
rs1805731	HNF1B	MA0153.1	64.1	62.1	-2	0.7091
rs1805731	INSM1	MA0155.1	73.7	76.7	3	0.5529
rs1805731	IRF1	MA0050.1	54.8	57	2.2	0.5763
rs1805731	Myf	MA0055.1	87.6	78.2	-9.4	0.006599
rs1805731	NHLH1	MA0048.1	79.9	73	-6.9	0.2718
rs1805731	PBX1	MA0070.1	55.3	48.8	-6.5	0.3308
rs1805731	SRF	MA0083.1	57.3	55.3	-2	0.7269
rs1805731	TAL1::TCF3	MA0091.1	78.6	71.8	-6.8	0.2716
rs1805731	TEAD1	MA0090.1	63.9	56	-7.9	0.2206
rs1805731	Egr1	MA0162.1	53.6	63.7	10.1	0.1018
rs1805731	FOXA1	MA0148.1	86.1	75.9	-10.2	0.1054
rs1805731	Foxq1	MA0040.1	71	60.3	-10.7	0.06039
rs1805731	GABPA	MA0062.2	72	60	-12	0.06119
rs1805731	Gata1	MA0035.2	64.5	73.5	9	0.1774
rs1805731	MYC::MAX	MA0059.1	62.6	58.5	-4.1	0.5331
rs1805731	NFE2L2	MA0150.1	70.3	72.6	2.3	0.6927
rs1805731	NFIL3	MA0025.1	75.7	64.6	-11.1	0.0046
rs1805731	NFKB1	MA0105.1	58.8	56.4	-2.4	0.6497
rs1805731	RUNX1	MA0002.2	71.1	68.1	-3	0.5695
rs1805731	Spz1	MA0111.1	75.1	66.4	-8.7	0.1162
rs1805731	T	MA0009.1	56.4	61.8	5.4	0.4192
rs1805731	EBF1	MA0154.1	72.3	74.7	2.4	0.6761
rs1805731	Hand1::Tcfe2a	MA0092.1	66.7	70.4	3.7	0.5479
rs1805731	Klf4	MA0039.2	58.5	56.5	-2	0.7195
rs1805731	MAX	MA0058.1	73.8	70.7	-3.1	0.5635
rs1805731	MEF2A	MA0052.1	54.6	58.3	3.7	0.6571
rs1805731	MIZF	MA0131.1	56.5	50.2	-6.3	0.3932
rs1805731	Myc	MA0147.1	61	62.6	1.6	0.8193
rs1805731	Mycn	MA0104.2	64.2	62	-2.2	0.7897
rs1805731	NF-kappaB	MA0061.1	62.7	54.5	-8.2	0.291
rs1805731	REL	MA0101.1	70.5	58.1	-12.4	0.0244
rs1805731	RELA	MA0107.1	67.8	56.9	-10.9	0.09819
rs1805731	RORA_1	MA0071.1	66.2	62.2	-4	0.5345
rs1805731	SP1	MA0079.2	58.2	64.9	6.7	0.2186
rs1805731	Stat3	MA0144.1	75	64.4	-10.6	0.05859
rs1805731	ELK4	MA0076.1	60.4	49.3	-11.1	0.2084
rs1805731	Sox17	MA0078.1	59.5	65.3	5.8	0.4402
rs1805731	CREB1	MA0018.2	62	62	0	0.9473
rs1805731	E2F1	MA0024.1	54.1	61.6	7.5	0.4462
rs1805731	FEV	MA0156.1	77.9	64.4	-13.5	0.1538
rs1805731	FOXD1	MA0031.1	81.9	67.6	-14.3	0.0048
rs1805731	FOXO3	MA0157.1	80.9	68	-12.9	0.09919
rs1805731	NR4A2	MA0160.1	71.8	71.8	0	0.9127
rs1805731	NKX3-1	MA0124.1	66.7	63.3	-3.4	0.6313
rs1805731	Nr2e3	MA0164.1	46.5	38.3	-8.2	0.3636
rs1805731	Sox5	MA0087.1	67.9	55.5	-12.4	0.355
rs1805731	USF1	MA0093.1	39.4	52.1	12.7	0.2106
rs1805731	Arnt	MA0004.1	42.3	50.5	8.2	0.5437
rs1805732	Ar	MA0007.1	62.8	64.1	1.3	0.6029
rs1805732	CTCF	MA0139.1	58.9	60.1	1.2	0.6241
rs1805732	ESR1	MA0112.2	58.2	52.5	-5.7	0.08799
rs1805732	ESR2	MA0258.1	62.4	59.6	-2.8	0.375
rs1805732	EWSR1-FLI1	MA0149.1	55.9	50.8	-5.1	0.2518
rs1805732	IRF2	MA0051.1	64.8	71.7	6.9	0.0228
rs1805732	NFYA	MA0060.1	58.9	58.9	0	0.9635
rs1805732	NR1H2::RXRA	MA0115.1	49.2	53.6	4.4	0.322
rs1805732	NR3C1	MA0113.1	67.5	68.7	1.2	0.6819
rs1805732	PPARG	MA0066.1	57.6	57	-0.6	0.8469
rs1805732	Pax4	MA0068.1	63.7	65.4	1.7	0.398
rs1805732	Pax5	MA0014.1	63.4	64.4	1	0.7043
rs1805732	REST	MA0138.2	54.1	54.7	0.6	0.8155
rs1805732	RREB1	MA0073.1	49	52.4	3.4	0.3914
rs1805732	RXR::RAR_DR5	MA0159.1	61.1	62.5	1.4	0.6395
rs1805732	TP53	MA0106.1	55.8	55	-0.8	0.8093
rs1805732	Tal1::Gata1	MA0140.1	67.5	67.1	-0.4	0.8197
rs1805732	znf143	MA0088.1	68.8	65.9	-2.9	0.3964
rs1805732	PPARG::RXRA	MA0065.2	67.8	76.3	8.5	0.0246
rs1805732	Pou5f1	MA0142.1	68.8	67.8	-1	0.8207
rs1805732	RXRA::VDR	MA0074.1	52.7	55.1	2.4	0.5213
rs1805732	STAT1	MA0137.2	72.1	72.2	0.1	0.9389
rs1805732	Sox2	MA0143.1	68.3	72.9	4.6	0.3038
rs1805732	TBP	MA0108.2	69.7	70.1	0.4	0.8761
rs1805732	Zfp423	MA0116.1	57.7	54.2	-3.5	0.5117
rs1805732	Evi1	MA0029.1	51.9	56.2	4.3	0.3866
rs1805732	FOXF2	MA0030.1	59.2	62.8	3.6	0.4116
rs1805732	HNF1A	MA0046.1	60.8	66.2	5.4	0.2506
rs1805732	NR2F1	MA0017.1	62.8	69	6.2	0.1666
rs1805732	PLAG1	MA0163.1	50.3	48.5	-1.8	0.7819
rs1805732	Pax6	MA0069.1	68.9	66.8	-2.1	0.6187
rs1805732	RORA_2	MA0072.1	70.3	71.3	1	0.6891
rs1805732	TLX1::NFIC	MA0119.1	50.2	43	-7.2	0.2256
rs1805732	Tcfcp2l1	MA0145.1	65.5	64.8	-0.7	0.8801
rs1805732	Zfx	MA0146.1	50.4	47.7	-2.7	0.5535
rs1805732	Lhx3	MA0135.1	66.7	69.7	3	0.5159
rs1805732	Ddit3::Cebpa	MA0019.1	74.1	68	-6.1	0.2224
rs1805732	Esrrb	MA0141.1	62	60.3	-1.7	0.6677
rs1805732	FOXI1	MA0042.1	58.3	63.8	5.5	0.3484
rs1805732	Foxa2	MA0047.2	70.6	71.7	1.1	0.7937
rs1805732	Foxd3	MA0041.1	61.9	67.6	5.7	0.3522
rs1805732	HLF	MA0043.1	70	65.7	-4.3	0.3714
rs1805732	HNF1B	MA0153.1	72.1	70.7	-1.4	0.7453
rs1805732	INSM1	MA0155.1	62.1	54.1	-8	0.1864
rs1805732	IRF1	MA0050.1	67.5	74.8	7.3	0.1902
rs1805732	Myf	MA0055.1	71.3	69	-2.3	0.6857
rs1805732	NHLH1	MA0048.1	58.7	59.1	0.4	0.9039
rs1805732	PBX1	MA0070.1	67.3	64.9	-2.4	0.7041
rs1805732	SRF	MA0083.1	47	49	2	0.6839
rs1805732	TAL1::TCF3	MA0091.1	59.9	57.7	-2.2	0.5749
rs1805732	TEAD1	MA0090.1	79.2	72.4	-6.8	0.29
rs1805732	Egr1	MA0162.1	53.5	45.6	-7.9	0.224
rs1805732	FOXA1	MA0148.1	70.4	69.5	-0.9	0.8383
rs1805732	Foxq1	MA0040.1	59	69.7	10.7	0.009399
rs1805732	GABPA	MA0062.2	58.6	57.6	-1	0.8163
rs1805732	Gata1	MA0035.2	80.5	77.7	-2.8	0.5357
rs1805732	MYC::MAX	MA0059.1	51.9	56	4.1	0.5167
rs1805732	NFE2L2	MA0150.1	61	59.3	-1.7	0.7327
rs1805732	NFIL3	MA0025.1	65.3	59.9	-5.4	0.312
rs1805732	NFKB1	MA0105.1	57.8	50.3	-7.5	0.292
rs1805732	RUNX1	MA0002.2	63.7	66.2	2.5	0.5883
rs1805732	Spz1	MA0111.1	73	68.8	-4.2	0.491
rs1805732	T	MA0009.1	64.7	57.5	-7.2	0.3066
rs1805732	EBF1	MA0154.1	56.4	56.1	-0.3	0.9127
rs1805732	Hand1::Tcfe2a	MA0092.1	62	58.4	-3.6	0.5599
rs1805732	Klf4	MA0039.2	56.3	52.1	-4.2	0.5605
rs1805732	MAX	MA0058.1	57.2	57.2	0	0.8595
rs1805732	MEF2A	MA0052.1	58.6	62.3	3.7	0.6571
rs1805732	MIZF	MA0131.1	60.7	58.1	-2.6	0.6727
rs1805732	Myc	MA0147.1	60.3	62.7	2.4	0.6979
rs1805732	Mycn	MA0104.2	53.8	59.5	5.7	0.3658
rs1805732	NF-kappaB	MA0061.1	64.2	64.1	-0.1	0.8681
rs1805732	REL	MA0101.1	71	73.2	2.2	0.7083
rs1805732	RELA	MA0107.1	68.4	67.7	-0.7	0.8505
rs1805732	RORA_1	MA0071.1	51.7	57.5	5.8	0.3712
rs1805732	SP1	MA0079.2	59	54.6	-4.4	0.6115
rs1805732	Stat3	MA0144.1	62.8	68.1	5.3	0.4242
rs1805732	ELK4	MA0076.1	52.8	52	-0.8	0.8327
rs1805732	Sox17	MA0078.1	66	75.7	9.7	0.2868
rs1805732	CREB1	MA0018.2	60.1	53.7	-6.4	0.5127
rs1805732	E2F1	MA0024.1	73.3	64.4	-8.9	0.426
rs1805732	FEV	MA0156.1	69.6	57.9	-11.7	0.2114
rs1805732	FOXD1	MA0031.1	64.1	74.7	10.6	0.3014
rs1805732	FOXO3	MA0157.1	60.1	73.3	13.2	0.05639
rs1805732	NR4A2	MA0160.1	55.5	55.5	0	0.9127
rs1805732	NKX3-1	MA0124.1	63.4	58.1	-5.3	0.5649
rs1805732	Nr2e3	MA0164.1	38.3	53.8	15.5	0.0238
rs1805732	Sox5	MA0087.1	67.2	79.9	12.7	0.2442
rs1805732	USF1	MA0093.1	53.9	53.9	0	0.8675
rs1805732	Arnt	MA0004.1	50.5	59.2	8.7	0.477
rs1805733	Ar	MA0007.1	67.6	68.5	0.9	0.6801
rs1805733	CTCF	MA0139.1	66.1	59.7	-6.4	0.06919
rs1805733	ESR1	MA0112.2	53.1	55.1	2	0.49
rs1805733	ESR2	MA0258.1	61.9	62.2	0.3	0.9309
rs1805733	EWSR1-FLI1	MA0149.1	51.2	45.6	-5.6	0.1536
rs1805733	IRF2	MA0051.1	56.7	54.8	-1.9	0.5601
rs1805733	NFYA	MA0060.1	68.9	68.9	0	0.9635
rs1805733	NR1H2::RXRA	MA0115.1	65.5	59.4	-6.1	0.2258
rs1805733	NR3C1	MA0113.1	61.8	62.7	0.9	0.7453
rs1805733	PPARG	MA0066.1	60.4	59.5	-0.9	0.8037
rs1805733	Pax4	MA0068.1	54.7	56	1.3	0.5027
rs1805733	Pax5	MA0014.1	68.9	63.5	-5.4	0.07619
rs1805733	REST	MA0138.2	54.5	52.4	-2.1	0.4822
rs1805733	RREB1	MA0073.1	52.4	49.6	-2.8	0.5397
rs1805733	RXR::RAR_DR5	MA0159.1	56.3	55.7	-0.6	0.8295
rs1805733	TP53	MA0106.1	57	60.2	3.2	0.3522
rs1805733	Tal1::Gata1	MA0140.1	68	66.4	-1.6	0.5279
rs1805733	znf143	MA0088.1	65.7	65.7	0	0.8985
rs1805733	PPARG::RXRA	MA0065.2	73.5	68	-5.5	0.1352
rs1805733	Pou5f1	MA0142.1	64.3	57.4	-6.9	0.11
rs1805733	RXRA::VDR	MA0074.1	66.6	62.9	-3.7	0.3988
rs1805733	STAT1	MA0137.2	63.9	70.4	6.5	0.1544
rs1805733	Sox2	MA0143.1	65.4	59.2	-6.2	0.1408
rs1805733	TBP	MA0108.2	72.7	73.5	0.8	0.7981
rs1805733	Zfp423	MA0116.1	68	62.4	-5.6	0.3414
rs1805733	Evi1	MA0029.1	58.9	59.3	0.4	0.8177
rs1805733	FOXF2	MA0030.1	57.8	56.5	-1.3	0.6611
rs1805733	HNF1A	MA0046.1	55	56.8	1.8	0.7615
rs1805733	NR2F1	MA0017.1	75.3	67.3	-8	0.08239
rs1805733	PLAG1	MA0163.1	59.3	57.4	-1.9	0.7421
rs1805733	Pax6	MA0069.1	62.3	68.2	5.9	0.1626
rs1805733	RORA_2	MA0072.1	59.2	57	-2.2	0.5729
rs1805733	TLX1::NFIC	MA0119.1	57.5	58.7	1.2	0.7373
rs1805733	Tcfcp2l1	MA0145.1	64.9	72.1	7.2	0.1132
rs1805733	Zfx	MA0146.1	62.3	65.2	2.9	0.481
rs1805733	Lhx3	MA0135.1	59.5	53	-6.5	0.193
rs1805733	Ddit3::Cebpa	MA0019.1	55.8	55.5	-0.3	0.9359
rs1805733	Esrrb	MA0141.1	74.9	64.4	-10.5	0.09119
rs1805733	FOXI1	MA0042.1	59.1	55.3	-3.8	0.4478
rs1805733	Foxa2	MA0047.2	59	61.6	2.6	0.6379
rs1805733	Foxd3	MA0041.1	59.5	63.9	4.4	0.4428
rs1805733	HLF	MA0043.1	59.3	66.8	7.5	0.1382
rs1805733	HNF1B	MA0153.1	57.9	58.6	0.7	0.8297
rs1805733	INSM1	MA0155.1	73.7	73.7	0	0.9131
rs1805733	IRF1	MA0050.1	59.3	53.6	-5.7	0.3164
rs1805733	Myf	MA0055.1	61.2	55.4	-5.8	0.3874
rs1805733	NHLH1	MA0048.1	48.2	50.3	2.1	0.6427
rs1805733	PBX1	MA0070.1	56.7	47.3	-9.4	0.1334
rs1805733	SRF	MA0083.1	51.1	45.3	-5.8	0.3916
rs1805733	TAL1::TCF3	MA0091.1	54.6	54.3	-0.3	0.8817
rs1805733	TEAD1	MA0090.1	58.3	62.8	4.5	0.42
rs1805733	Egr1	MA0162.1	51.3	61.5	10.2	0
rs1805733	FOXA1	MA0148.1	63.2	65.4	2.2	0.7151
rs1805733	Foxq1	MA0040.1	59.2	55.4	-3.8	0.5389
rs1805733	GABPA	MA0062.2	57.5	64.4	6.9	0.2638
rs1805733	Gata1	MA0035.2	73.3	76	2.7	0.5487
rs1805733	MYC::MAX	MA0059.1	54.4	62.8	8.4	0.1696
rs1805733	NFE2L2	MA0150.1	51.3	54.8	3.5	0.5721
rs1805733	NFIL3	MA0025.1	55.3	62.8	7.5	0.234
rs1805733	NFKB1	MA0105.1	50.5	50.5	0	0.7833
rs1805733	RUNX1	MA0002.2	66.8	59.3	-7.5	0.2242
rs1805733	Spz1	MA0111.1	68.8	66	-2.8	0.6697
rs1805733	T	MA0009.1	62.5	57.7	-4.8	0.4742
rs1805733	EBF1	MA0154.1	92.9	84.9	-8	0.213
rs1805733	Hand1::Tcfe2a	MA0092.1	58.6	58.5	-0.1	0.9513
rs1805733	Klf4	MA0039.2	64.5	57.9	-6.6	0.3864
rs1805733	MAX	MA0058.1	71.7	84	12.3	0.144
rs1805733	MEF2A	MA0052.1	54.7	44.6	-10.1	0.1166
rs1805733	MIZF	MA0131.1	51.2	55.2	4	0.5321
rs1805733	Myc	MA0147.1	58.1	68.8	10.7	0.1026
rs1805733	Mycn	MA0104.2	62.2	75.9	13.7	0.005799
rs1805733	NF-kappaB	MA0061.1	43.5	50.1	6.6	0.368
rs1805733	REL	MA0101.1	51.5	52.4	0.9	0.8443
rs1805733	RELA	MA0107.1	39.7	43.2	3.5	0.5537
rs1805733	RORA_1	MA0071.1	69.1	63.9	-5.2	0.4506
rs1805733	SP1	MA0079.2	59.5	59.5	0	0.9063
rs1805733	Stat3	MA0144.1	64	68.7	4.7	0.46
rs1805733	ELK4	MA0076.1	52.9	64.8	11.9	0.0498
rs1805733	Sox17	MA0078.1	67.6	53.1	-14.5	0.09499
rs1805733	CREB1	MA0018.2	57.4	70.4	13	0.07739
rs1805733	E2F1	MA0024.1	54.1	67.1	13	0.1154
rs1805733	FEV	MA0156.1	58.3	64.4	6.1	0.5005
rs1805733	FOXD1	MA0031.1	57.4	59.4	2	0.8033
rs1805733	FOXO3	MA0157.1	54.5	49.5	-5	0.5727
rs1805733	NR4A2	MA0160.1	79.1	71.4	-7.7	0.3256
rs1805733	NKX3-1	MA0124.1	55	40.3	-14.7	0.1744
rs1805733	Nr2e3	MA0164.1	53.5	38.1	-15.4	0.1768
rs1805733	Sox5	MA0087.1	52.2	39.6	-12.6	0.294
rs1805733	USF1	MA0093.1	70.3	85.6	15.3	0.1332
rs1805733	Arnt	MA0004.1	66.4	83.4	17	0
rs1805736	Ar	MA0007.1	67.7	67.7	0	0.9299
rs1805736	CTCF	MA0139.1	59	60.3	1.3	0.6081
rs1805736	ESR1	MA0112.2	62.4	59.4	-3	0.3268
rs1805736	ESR2	MA0258.1	68.4	66.3	-2.1	0.4504
rs1805736	EWSR1-FLI1	MA0149.1	53.2	58.7	5.5	0.177
rs1805736	IRF2	MA0051.1	60.7	61.8	1.1	0.7275
rs1805736	NFYA	MA0060.1	64.8	65.9	1.1	0.6637
rs1805736	NR1H2::RXRA	MA0115.1	48.8	53.5	4.7	0.3012
rs1805736	NR3C1	MA0113.1	70.5	77.4	6.9	0.0144
rs1805736	PPARG	MA0066.1	57.5	55.1	-2.4	0.4748
rs1805736	Pax4	MA0068.1	53.9	53.9	0	0.9483
rs1805736	Pax5	MA0014.1	63.5	61.4	-2.1	0.4926
rs1805736	REST	MA0138.2	54.6	54.9	0.3	0.9139
rs1805736	RREB1	MA0073.1	59.5	54.8	-4.7	0.2582
rs1805736	RXR::RAR_DR5	MA0159.1	54.7	59.1	4.4	0.2616
rs1805736	TP53	MA0106.1	52.9	54	1.1	0.7061
rs1805736	Tal1::Gata1	MA0140.1	57.3	57.7	0.4	0.8161
rs1805736	znf143	MA0088.1	63.2	60.6	-2.6	0.4186
rs1805736	PPARG::RXRA	MA0065.2	69.4	63.2	-6.2	0.08879
rs1805736	Pou5f1	MA0142.1	62	58.6	-3.4	0.4654
rs1805736	RXRA::VDR	MA0074.1	64	60.6	-3.4	0.4256
rs1805736	STAT1	MA0137.2	55.2	65.4	10.2	0.0138
rs1805736	Sox2	MA0143.1	60.7	58.3	-2.4	0.5679
rs1805736	TBP	MA0108.2	67.2	65.4	-1.8	0.5671
rs1805736	Zfp423	MA0116.1	59.4	53.8	-5.6	0.3414
rs1805736	Evi1	MA0029.1	54.8	54.8	0	0.8599
rs1805736	FOXF2	MA0030.1	47.1	52.2	5.1	0.3112
rs1805736	HNF1A	MA0046.1	61.5	61.4	-0.1	0.9335
rs1805736	NR2F1	MA0017.1	63.5	63	-0.5	0.8513
rs1805736	PLAG1	MA0163.1	57.3	49.5	-7.8	0.07039
rs1805736	Pax6	MA0069.1	52.6	59.6	7	0.1028
rs1805736	RORA_2	MA0072.1	60.3	58.9	-1.4	0.6551
rs1805736	TLX1::NFIC	MA0119.1	44.4	43.5	-0.9	0.7757
rs1805736	Tcfcp2l1	MA0145.1	63.3	68	4.7	0.2506
rs1805736	Zfx	MA0146.1	57.7	54.6	-3.1	0.4824
rs1805736	Lhx3	MA0135.1	63.2	65.8	2.6	0.6191
rs1805736	Ddit3::Cebpa	MA0019.1	72.1	67	-5.1	0.3374
rs1805736	Esrrb	MA0141.1	67.4	66.8	-0.6	0.8633
rs1805736	FOXI1	MA0042.1	64.7	64.7	0	0.9343
rs1805736	Foxa2	MA0047.2	61.6	72.4	10.8	0.0007999
rs1805736	Foxd3	MA0041.1	66.8	70.7	3.9	0.5227
rs1805736	HLF	MA0043.1	51.7	51	-0.7	0.8445
rs1805736	HNF1B	MA0153.1	50.3	53	2.7	0.6469
rs1805736	INSM1	MA0155.1	73.1	63.9	-9.2	0.038
rs1805736	IRF1	MA0050.1	63.5	60.8	-2.7	0.5093
rs1805736	Myf	MA0055.1	63	66.6	3.6	0.5631
rs1805736	NHLH1	MA0048.1	63.4	57.2	-6.2	0.3294
rs1805736	PBX1	MA0070.1	54.4	64.3	9.9	0.09599
rs1805736	SRF	MA0083.1	55.2	54.8	-0.4	0.9223
rs1805736	TAL1::TCF3	MA0091.1	57.1	63.9	6.8	0.2762
rs1805736	TEAD1	MA0090.1	67.9	67.9	0	0.8651
rs1805736	Egr1	MA0162.1	73.1	62.9	-10.2	0.09559
rs1805736	FOXA1	MA0148.1	66.8	78.2	11.4	0.005399
rs1805736	Foxq1	MA0040.1	57.5	64	6.5	0.3562
rs1805736	GABPA	MA0062.2	69.6	79.3	9.7	0.1804
rs1805736	Gata1	MA0035.2	67	66.1	-0.9	0.7961
rs1805736	MYC::MAX	MA0059.1	61.6	61.4	-0.2	0.9209
rs1805736	NFE2L2	MA0150.1	62.9	68.8	5.9	0.3544
rs1805736	NFIL3	MA0025.1	52.4	54.6	2.2	0.5663
rs1805736	NFKB1	MA0105.1	67.8	59.6	-8.2	0.2566
rs1805736	RUNX1	MA0002.2	61.2	60.7	-0.5	0.9459
rs1805736	Spz1	MA0111.1	62.5	53.4	-9.1	0.07539
rs1805736	T	MA0009.1	48.2	49.7	1.5	0.7165
rs1805736	EBF1	MA0154.1	75.2	63.2	-12	0.0484
rs1805736	Hand1::Tcfe2a	MA0092.1	67.1	67.1	0	0.9453
rs1805736	Klf4	MA0039.2	75.7	63.5	-12.2	0.033
rs1805736	MAX	MA0058.1	68.7	56.1	-12.6	0.08119
rs1805736	MEF2A	MA0052.1	45.7	42.7	-3	0.6643
rs1805736	MIZF	MA0131.1	68.4	77.3	8.9	0.2278
rs1805736	Myc	MA0147.1	62.4	59.7	-2.7	0.6701
rs1805736	Mycn	MA0104.2	61.7	57.9	-3.8	0.5847
rs1805736	NF-kappaB	MA0061.1	74.8	74	-0.8	0.8205
rs1805736	REL	MA0101.1	70.5	68.5	-2	0.7049
rs1805736	RELA	MA0107.1	68.7	69.6	0.9	0.8047
rs1805736	RORA_1	MA0071.1	59.2	64.3	5.1	0.4564
rs1805736	SP1	MA0079.2	74.4	66.1	-8.3	0.1686
rs1805736	Stat3	MA0144.1	68.5	78.5	10	0.09579
rs1805736	ELK4	MA0076.1	55.9	67.8	11.9	0.0498
rs1805736	Sox17	MA0078.1	64.1	65.4	1.3	0.8111
rs1805736	CREB1	MA0018.2	64.9	57.9	-7	0.4264
rs1805736	E2F1	MA0024.1	47.4	60.4	13	0.0176
rs1805736	FEV	MA0156.1	79.3	93.1	13.8	0.06739
rs1805736	FOXD1	MA0031.1	46.5	60.7	14.2	0.07039
rs1805736	FOXO3	MA0157.1	49	51.1	2.1	0.8349
rs1805736	NR4A2	MA0160.1	73.6	62.1	-11.5	0.1442
rs1805736	NKX3-1	MA0124.1	55	66.7	11.7	0.2474
rs1805736	Nr2e3	MA0164.1	56.9	64.4	7.5	0.4028
rs1805736	Sox5	MA0087.1	50.8	55.3	4.5	0.5761
rs1805736	USF1	MA0093.1	70.3	54.8	-15.5	0.1014
rs1805736	Arnt	MA0004.1	66.4	59.2	-7.2	0.6277
rs1805737	Ar	MA0007.1	71.4	68.1	-3.3	0.213
rs1805737	CTCF	MA0139.1	65.3	60.7	-4.6	0.1682
rs1805737	ESR1	MA0112.2	64.1	68.7	4.6	0.162
rs1805737	ESR2	MA0258.1	76.7	78.8	2.1	0.4684
rs1805737	EWSR1-FLI1	MA0149.1	41.7	41.5	-0.2	0.8643
rs1805737	IRF2	MA0051.1	56.6	56.8	0.2	0.8443
rs1805737	NFYA	MA0060.1	55.9	61.5	5.6	0.1858
rs1805737	NR1H2::RXRA	MA0115.1	55.8	57.6	1.8	0.5961
rs1805737	NR3C1	MA0113.1	66.4	63.6	-2.8	0.3678
rs1805737	PPARG	MA0066.1	62	68	6	0.05339
rs1805737	Pax4	MA0068.1	63.2	62.8	-0.4	0.8917
rs1805737	Pax5	MA0014.1	75.1	71.8	-3.3	0.2904
rs1805737	REST	MA0138.2	50	50.2	0.2	0.9301
rs1805737	RREB1	MA0073.1	57.2	60.9	3.7	0.3504
rs1805737	RXR::RAR_DR5	MA0159.1	61.7	68.7	7	0.0448
rs1805737	TP53	MA0106.1	55.7	49.9	-5.8	0.008199
rs1805737	Tal1::Gata1	MA0140.1	67.5	67.3	-0.2	0.9069
rs1805737	znf143	MA0088.1	62.7	59.4	-3.3	0.2866
rs1805737	PPARG::RXRA	MA0065.2	67.9	67.7	-0.2	0.9827
rs1805737	Pou5f1	MA0142.1	58.3	58.7	0.4	0.9333
rs1805737	RXRA::VDR	MA0074.1	72.6	65	-7.6	0.07639
rs1805737	STAT1	MA0137.2	83.1	72.5	-10.6	0.008999
rs1805737	Sox2	MA0143.1	61.4	60.8	-0.6	0.8453
rs1805737	TBP	MA0108.2	67.9	67.1	-0.8	0.8253
rs1805737	Zfp423	MA0116.1	58.2	57.8	-0.4	0.8365
rs1805737	Evi1	MA0029.1	52.1	59.3	7.2	0.1674
rs1805737	FOXF2	MA0030.1	63.3	63.6	0.3	0.8645
rs1805737	HNF1A	MA0046.1	62.9	61.6	-1.3	0.8177
rs1805737	NR2F1	MA0017.1	64.6	72.5	7.9	0.07759
rs1805737	PLAG1	MA0163.1	56.1	55.5	-0.6	0.8879
rs1805737	Pax6	MA0069.1	60.8	65.8	5	0.2852
rs1805737	RORA_2	MA0072.1	58.3	67.5	9.2	0
rs1805737	TLX1::NFIC	MA0119.1	58.5	57.3	-1.2	0.7325
rs1805737	Tcfcp2l1	MA0145.1	65.2	66.8	1.6	0.6337
rs1805737	Zfx	MA0146.1	59	55.5	-3.5	0.4194
rs1805737	Lhx3	MA0135.1	52.4	55.9	3.5	0.4538
rs1805737	Ddit3::Cebpa	MA0019.1	57.8	69.2	11.4	0.0368
rs1805737	Esrrb	MA0141.1	75	85.9	10.9	0.0476
rs1805737	FOXI1	MA0042.1	62.7	64.2	1.5	0.7143
rs1805737	Foxa2	MA0047.2	65.1	65.4	0.3	0.8885
rs1805737	Foxd3	MA0041.1	67.5	69.8	2.3	0.6979
rs1805737	HLF	MA0043.1	63	70.2	7.2	0.1554
rs1805737	HNF1B	MA0153.1	61.8	54.8	-7	0.2036
rs1805737	INSM1	MA0155.1	65.9	65.8	-0.1	0.9477
rs1805737	IRF1	MA0050.1	54.1	62.2	8.1	0.149
rs1805737	Myf	MA0055.1	60.4	59.1	-1.3	0.7883
rs1805737	NHLH1	MA0048.1	56.3	51.4	-4.9	0.4164
rs1805737	PBX1	MA0070.1	61.5	71.4	9.9	0.08939
rs1805737	SRF	MA0083.1	48.8	47.6	-1.2	0.8537
rs1805737	TAL1::TCF3	MA0091.1	66.2	55.7	-10.5	0.0254
rs1805737	TEAD1	MA0090.1	59.2	64.7	5.5	0.3424
rs1805737	Egr1	MA0162.1	70	70	0	0.8975
rs1805737	FOXA1	MA0148.1	65.8	67.1	1.3	0.8127
rs1805737	Foxq1	MA0040.1	61.9	63.6	1.7	0.8187
rs1805737	GABPA	MA0062.2	67.1	61.9	-5.2	0.3766
rs1805737	Gata1	MA0035.2	70.2	65.9	-4.3	0.3668
rs1805737	MYC::MAX	MA0059.1	69.8	68.4	-1.4	0.8109
rs1805737	NFE2L2	MA0150.1	57.9	68.4	10.5	0.0384
rs1805737	NFIL3	MA0025.1	58.1	63.7	5.6	0.334
rs1805737	NFKB1	MA0105.1	57.5	60.2	2.7	0.5835
rs1805737	RUNX1	MA0002.2	83.2	85.3	2.1	0.6361
rs1805737	Spz1	MA0111.1	68.5	67.2	-1.3	0.8497
rs1805737	T	MA0009.1	64.7	59.5	-5.2	0.439
rs1805737	EBF1	MA0154.1	56.5	60.7	4.2	0.475
rs1805737	Hand1::Tcfe2a	MA0092.1	68.6	72.9	4.3	0.4862
rs1805737	Klf4	MA0039.2	64	64.8	0.8	0.8213
rs1805737	MAX	MA0058.1	72.8	72	-0.8	0.8347
rs1805737	MEF2A	MA0052.1	47.4	43.9	-3.5	0.6391
rs1805737	MIZF	MA0131.1	79.5	79.5	0	0.9651
rs1805737	Myc	MA0147.1	70.9	67.8	-3.1	0.6339
rs1805737	Mycn	MA0104.2	69.1	68.7	-0.4	0.9519
rs1805737	NF-kappaB	MA0061.1	65.8	61.6	-4.2	0.5139
rs1805737	REL	MA0101.1	63.1	65.2	2.1	0.7203
rs1805737	RELA	MA0107.1	60.7	62.1	1.4	0.7551
rs1805737	RORA_1	MA0071.1	69.3	81.5	12.2	0
rs1805737	SP1	MA0079.2	73.1	73.1	0	0.9063
rs1805737	Stat3	MA0144.1	83.1	71.3	-11.8	0.0218
rs1805737	ELK4	MA0076.1	61.7	56.8	-4.9	0.496
rs1805737	Sox17	MA0078.1	53.9	53.9	0	0.9271
rs1805737	CREB1	MA0018.2	71.5	84	12.5	0.1164
rs1805737	E2F1	MA0024.1	66.6	53.6	-13	0.1484
rs1805737	FEV	MA0156.1	68.9	63.8	-5.1	0.5203
rs1805737	FOXD1	MA0031.1	57.2	55.8	-1.4	0.7687
rs1805737	FOXO3	MA0157.1	67.7	54.4	-13.3	0.009599
rs1805737	NR4A2	MA0160.1	60.7	74.8	14.1	0.0172
rs1805737	NKX3-1	MA0124.1	55	48.7	-6.3	0.5395
rs1805737	Nr2e3	MA0164.1	52.1	53	0.9	0.7345
rs1805737	Sox5	MA0087.1	55.5	55.5	0	0.9531
rs1805737	USF1	MA0093.1	64.5	67	2.5	0.6921
rs1805737	Arnt	MA0004.1	42.3	37.5	-4.8	0.6845
rs1805745	Ar	MA0007.1	59.6	62.7	3.1	0.2274
rs1805745	CTCF	MA0139.1	55.5	54.8	-0.7	0.8129
rs1805745	ESR1	MA0112.2	43.6	46.1	2.5	0.3906
rs1805745	ESR2	MA0258.1	56.6	55.8	-0.8	0.7837
rs1805745	EWSR1-FLI1	MA0149.1	53.4	53.9	0.5	0.7169
rs1805745	IRF2	MA0051.1	64.6	64.4	-0.2	0.8269
rs1805745	NFYA	MA0060.1	69.1	68.5	-0.6	0.8555
rs1805745	NR1H2::RXRA	MA0115.1	50.3	47.9	-2.4	0.5253
rs1805745	NR3C1	MA0113.1	70.5	65.9	-4.6	0.1668
rs1805745	PPARG	MA0066.1	51.3	56.3	5	0.148
rs1805745	Pax4	MA0068.1	61.3	63.5	2.2	0.274
rs1805745	Pax5	MA0014.1	62.3	66.5	4.2	0.1468
rs1805745	REST	MA0138.2	47.6	48.4	0.8	0.7593
rs1805745	RREB1	MA0073.1	59.3	57.5	-1.8	0.7335
rs1805745	RXR::RAR_DR5	MA0159.1	56.6	53.6	-3	0.431
rs1805745	TP53	MA0106.1	42.2	43.5	1.3	0.6809
rs1805745	Tal1::Gata1	MA0140.1	62.2	65.5	3.3	0.3024
rs1805745	znf143	MA0088.1	56.1	59.4	3.3	0.267
rs1805745	PPARG::RXRA	MA0065.2	62.8	61.3	-1.5	0.7589
rs1805745	Pou5f1	MA0142.1	70.9	72.1	1.2	0.7947
rs1805745	RXRA::VDR	MA0074.1	48.2	46	-2.2	0.5719
rs1805745	STAT1	MA0137.2	58.5	63.6	5.1	0.2144
rs1805745	Sox2	MA0143.1	73	74.3	1.3	0.7613
rs1805745	TBP	MA0108.2	79.5	78.7	-0.8	0.8427
rs1805745	Zfp423	MA0116.1	47.3	46.9	-0.4	0.8425
rs1805745	Evi1	MA0029.1	71.3	71.3	0	0.8599
rs1805745	FOXF2	MA0030.1	75.8	76.8	1	0.7165
rs1805745	HNF1A	MA0046.1	74.6	80	5.4	0.2506
rs1805745	NR2F1	MA0017.1	52.2	54.3	2.1	0.6641
rs1805745	PLAG1	MA0163.1	35.9	36.6	0.7	0.7927
rs1805745	Pax6	MA0069.1	62	64	2	0.6345
rs1805745	RORA_2	MA0072.1	56.6	56.6	0	0.8821
rs1805745	TLX1::NFIC	MA0119.1	47	47	0	0.8571
rs1805745	Tcfcp2l1	MA0145.1	63.1	64.5	1.4	0.6715
rs1805745	Zfx	MA0146.1	35.1	39.7	4.6	0.2986
rs1805745	Lhx3	MA0135.1	73.9	76.8	2.9	0.5411
rs1805745	Ddit3::Cebpa	MA0019.1	53.6	57.5	3.9	0.4644
rs1805745	Esrrb	MA0141.1	51.4	54.9	3.5	0.4476
rs1805745	FOXI1	MA0042.1	87	80	-7	0.265
rs1805745	Foxa2	MA0047.2	79.8	76.7	-3.1	0.5507
rs1805745	Foxd3	MA0041.1	90.9	82.1	-8.8	0.05339
rs1805745	HLF	MA0043.1	67.4	72.9	5.5	0.2988
rs1805745	HNF1B	MA0153.1	73.8	77	3.2	0.5427
rs1805745	INSM1	MA0155.1	48.1	49	0.9	0.8191
rs1805745	IRF1	MA0050.1	73.8	69.9	-3.9	0.416
rs1805745	Myf	MA0055.1	50.1	48.6	-1.5	0.7721
rs1805745	NHLH1	MA0048.1	39.1	43.7	4.6	0.4322
rs1805745	PBX1	MA0070.1	68	68	0	0.9007
rs1805745	SRF	MA0083.1	54.6	51.7	-2.9	0.6043
rs1805745	TAL1::TCF3	MA0091.1	47.7	51.2	3.5	0.4788
rs1805745	TEAD1	MA0090.1	45.4	48.8	3.4	0.5427
rs1805745	Egr1	MA0162.1	32.9	35.4	2.5	0.6949
rs1805745	FOXA1	MA0148.1	80.8	77.4	-3.4	0.5809
rs1805745	Foxq1	MA0040.1	82.2	82.2	0	0.9527
rs1805745	GABPA	MA0062.2	60	59.4	-0.6	0.8817
rs1805745	Gata1	MA0035.2	78.8	78.2	-0.6	0.8849
rs1805745	MYC::MAX	MA0059.1	44.6	49.1	4.5	0.4576
rs1805745	NFE2L2	MA0150.1	56.1	61.8	5.7	0.3912
rs1805745	NFIL3	MA0025.1	66.7	70.3	3.6	0.463
rs1805745	NFKB1	MA0105.1	41	41	0	0.7833
rs1805745	RUNX1	MA0002.2	67.8	64.1	-3.7	0.4824
rs1805745	Spz1	MA0111.1	53.2	59.3	6.1	0.264
rs1805745	T	MA0009.1	50.7	53	2.3	0.6661
rs1805745	EBF1	MA0154.1	46.3	46.3	0	0.8871
rs1805745	Hand1::Tcfe2a	MA0092.1	56.2	56.2	0	0.9453
rs1805745	Klf4	MA0039.2	38.2	41.3	3.1	0.5881
rs1805745	MAX	MA0058.1	38.9	43.8	4.9	0.4308
rs1805745	MEF2A	MA0052.1	75.1	75.1	0	0.9397
rs1805745	MIZF	MA0131.1	38.3	40.8	2.5	0.6881
rs1805745	Myc	MA0147.1	39.5	39.8	0.3	0.9593
rs1805745	Mycn	MA0104.2	39.8	40.3	0.5	0.9069
rs1805745	NF-kappaB	MA0061.1	48	50.7	2.7	0.6221
rs1805745	REL	MA0101.1	61.7	58.7	-3	0.5897
rs1805745	RELA	MA0107.1	56.7	54.2	-2.5	0.6737
rs1805745	RORA_1	MA0071.1	49.1	49.1	0	0.8809
rs1805745	SP1	MA0079.2	41.8	40.4	-1.4	0.8745
rs1805745	Stat3	MA0144.1	53	57.3	4.3	0.4832
rs1805745	ELK4	MA0076.1	40.1	40.1	0	0.8943
rs1805745	Sox17	MA0078.1	68.1	76.7	8.6	0.3256
rs1805745	CREB1	MA0018.2	46.1	46.1	0	0.9473
rs1805745	E2F1	MA0024.1	38.9	38.9	0	0.8547
rs1805745	FEV	MA0156.1	52.4	52.4	0	0.8837
rs1805745	FOXD1	MA0031.1	78.3	78.3	0	0.9089
rs1805745	FOXO3	MA0157.1	74.1	74.1	0	0.9647
rs1805745	NR4A2	MA0160.1	59.8	63.5	3.7	0.6291
rs1805745	NKX3-1	MA0124.1	66.7	73.3	6.6	0.5137
rs1805745	Nr2e3	MA0164.1	34.4	49.9	15.5	0.0238
rs1805745	Sox5	MA0087.1	71.2	87.3	16.1	0.06919
rs1805745	USF1	MA0093.1	28.3	28.3	0	0.8675
rs1805745	Arnt	MA0004.1	25.4	25.7	0.3	0.7783
rs1805761	Ar	MA0007.1	67.5	65.3	-2.2	0.4082
rs1805761	CTCF	MA0139.1	61	61.5	0.5	0.8389
rs1805761	ESR1	MA0112.2	62.4	64.9	2.5	0.3904
rs1805761	ESR2	MA0258.1	68.4	67.9	-0.5	0.8707
rs1805761	EWSR1-FLI1	MA0149.1	55.3	60.4	5.1	0.2172
rs1805761	IRF2	MA0051.1	59.7	58	-1.7	0.6113
rs1805761	NFYA	MA0060.1	59.2	59.2	0	0.9635
rs1805761	NR1H2::RXRA	MA0115.1	47.5	51.1	3.6	0.3854
rs1805761	NR3C1	MA0113.1	73.9	70.1	-3.8	0.2442
rs1805761	PPARG	MA0066.1	62.4	62.6	0.2	0.9265
rs1805761	Pax4	MA0068.1	58.6	60.1	1.5	0.435
rs1805761	Pax5	MA0014.1	66.8	72.7	5.9	0.05139
rs1805761	REST	MA0138.2	51.7	49.5	-2.2	0.4598
rs1805761	RREB1	MA0073.1	61.2	63.9	2.7	0.5147
rs1805761	RXR::RAR_DR5	MA0159.1	67.3	61.2	-6.1	0.09359
rs1805761	TP53	MA0106.1	50.1	50.1	0	0.8647
rs1805761	Tal1::Gata1	MA0140.1	70.8	63	-7.8	0.09499
rs1805761	znf143	MA0088.1	56.3	59.2	2.9	0.3364
rs1805761	PPARG::RXRA	MA0065.2	76.9	68.4	-8.5	0.0336
rs1805761	Pou5f1	MA0142.1	65.1	68.8	3.7	0.4394
rs1805761	RXRA::VDR	MA0074.1	56.7	53	-3.7	0.3934
rs1805761	STAT1	MA0137.2	73.2	71.6	-1.6	0.5457
rs1805761	Sox2	MA0143.1	70.2	63.1	-7.1	0.09919
rs1805761	TBP	MA0108.2	60.5	61.9	1.4	0.6161
rs1805761	Zfp423	MA0116.1	63.1	63.1	0	0.8747
rs1805761	Evi1	MA0029.1	61	53.9	-7.1	0.1664
rs1805761	FOXF2	MA0030.1	63.1	58.7	-4.4	0.325
rs1805761	HNF1A	MA0046.1	52.4	51.3	-1.1	0.8409
rs1805761	NR2F1	MA0017.1	59.6	63.5	3.9	0.426
rs1805761	PLAG1	MA0163.1	53.4	55.8	2.4	0.5965
rs1805761	Pax6	MA0069.1	58.4	58.4	0	0.9631
rs1805761	RORA_2	MA0072.1	65.5	60.7	-4.8	0.3456
rs1805761	TLX1::NFIC	MA0119.1	54.2	57.5	3.3	0.4766
rs1805761	Tcfcp2l1	MA0145.1	66.3	69.3	3	0.453
rs1805761	Zfx	MA0146.1	58	60.5	2.5	0.5285
rs1805761	Lhx3	MA0135.1	55.2	53.3	-1.9	0.6783
rs1805761	Ddit3::Cebpa	MA0019.1	53	57.6	4.6	0.3892
rs1805761	Esrrb	MA0141.1	66.6	77.2	10.6	0.07199
rs1805761	FOXI1	MA0042.1	56.3	58.8	2.5	0.5903
rs1805761	Foxa2	MA0047.2	68.5	60.4	-8.1	0.1696
rs1805761	Foxd3	MA0041.1	61.8	54.8	-7	0.1722
rs1805761	HLF	MA0043.1	68.3	63.9	-4.4	0.3626
rs1805761	HNF1B	MA0153.1	51.3	51.9	0.6	0.8625
rs1805761	INSM1	MA0155.1	66	66	0	0.9131
rs1805761	IRF1	MA0050.1	62.4	62.4	0	0.8711
rs1805761	Myf	MA0055.1	65	67.3	2.3	0.6757
rs1805761	NHLH1	MA0048.1	60.4	61.2	0.8	0.8245
rs1805761	PBX1	MA0070.1	58	58	0	0.9007
rs1805761	SRF	MA0083.1	43.4	43.4	0	0.9439
rs1805761	TAL1::TCF3	MA0091.1	72.4	74.7	2.3	0.5675
rs1805761	TEAD1	MA0090.1	60.3	61.2	0.9	0.7717
rs1805761	Egr1	MA0162.1	61.7	66.8	5.1	0.4452
rs1805761	FOXA1	MA0148.1	68.5	64.4	-4.1	0.499
rs1805761	Foxq1	MA0040.1	49.4	51.1	1.7	0.8187
rs1805761	GABPA	MA0062.2	65.8	67.2	1.4	0.7377
rs1805761	Gata1	MA0035.2	75.1	68.9	-6.2	0.2686
rs1805761	MYC::MAX	MA0059.1	50.3	49.1	-1.2	0.8267
rs1805761	NFE2L2	MA0150.1	55.9	50.6	-5.3	0.385
rs1805761	NFIL3	MA0025.1	61.6	65.3	3.7	0.443
rs1805761	NFKB1	MA0105.1	51.7	60.4	8.7	0.21
rs1805761	RUNX1	MA0002.2	59.5	57.6	-1.9	0.6989
rs1805761	Spz1	MA0111.1	75.4	72.1	-3.3	0.5809
rs1805761	T	MA0009.1	50.3	54.3	4	0.5119
rs1805761	EBF1	MA0154.1	59.9	55.9	-4	0.5543
rs1805761	Hand1::Tcfe2a	MA0092.1	65.3	64.6	-0.7	0.8929
rs1805761	Klf4	MA0039.2	64	69.9	5.9	0.414
rs1805761	MAX	MA0058.1	55.6	55.6	0	0.8595
rs1805761	MEF2A	MA0052.1	59.4	49.4	-10	0.1356
rs1805761	MIZF	MA0131.1	58.2	59.2	1	0.8759
rs1805761	Myc	MA0147.1	55.1	54.2	-0.9	0.9127
rs1805761	Mycn	MA0104.2	57.1	57.1	0	0.9749
rs1805761	NF-kappaB	MA0061.1	59.5	57.3	-2.2	0.6753
rs1805761	REL	MA0101.1	71	63.5	-7.5	0.2732
rs1805761	RELA	MA0107.1	64.7	54.8	-9.9	0.178
rs1805761	RORA_1	MA0071.1	57.5	55.4	-2.1	0.7361
rs1805761	SP1	MA0079.2	75.6	81.6	6	0.3342
rs1805761	Stat3	MA0144.1	74.3	76.2	1.9	0.7071
rs1805761	ELK4	MA0076.1	52.9	57.5	4.6	0.5561
rs1805761	Sox17	MA0078.1	61.3	56.4	-4.9	0.4762
rs1805761	CREB1	MA0018.2	52.4	56.6	4.2	0.6515
rs1805761	E2F1	MA0024.1	67.1	54.1	-13	0.1484
rs1805761	FEV	MA0156.1	69.6	68.9	-0.7	0.8307
rs1805761	FOXD1	MA0031.1	68.1	57.4	-10.7	0.2638
rs1805761	FOXO3	MA0157.1	77.1	63.9	-13.2	0.06239
rs1805761	NR4A2	MA0160.1	60.2	73.9	13.7	0.05119
rs1805761	NKX3-1	MA0124.1	51.7	59.9	8.2	0.4744
rs1805761	Nr2e3	MA0164.1	53.8	53	-0.8	0.7335
rs1805761	Sox5	MA0087.1	52	47.5	-4.5	0.5191
rs1805761	USF1	MA0093.1	52.1	52.1	0	0.8675
rs1805761	Arnt	MA0004.1	59.2	59.2	0	0.7981
rs1805765	Ar	MA0007.1	59	59.7	0.7	0.7489
rs1805765	CTCF	MA0139.1	82.7	83.2	0.5	0.8389
rs1805765	ESR1	MA0112.2	50.8	51.7	0.9	0.7353
rs1805765	ESR2	MA0258.1	53.9	54.3	0.4	0.9071
rs1805765	EWSR1-FLI1	MA0149.1	71.2	66.1	-5.1	0.2204
rs1805765	IRF2	MA0051.1	64.7	58.4	-6.3	0.138
rs1805765	NFYA	MA0060.1	63.4	65.2	1.8	0.4914
rs1805765	NR1H2::RXRA	MA0115.1	50.8	50.8	0	0.8219
rs1805765	NR3C1	MA0113.1	76.1	72.3	-3.8	0.2662
rs1805765	PPARG	MA0066.1	51.1	51.1	0	0.9623
rs1805765	Pax4	MA0068.1	50.1	51	0.9	0.6657
rs1805765	Pax5	MA0014.1	63.7	63.3	-0.4	0.8873
rs1805765	REST	MA0138.2	49.1	51.4	2.3	0.443
rs1805765	RREB1	MA0073.1	46.3	52.2	5.9	0.024
rs1805765	RXR::RAR_DR5	MA0159.1	61.8	62.4	0.6	0.8063
rs1805765	TP53	MA0106.1	43.9	42.1	-1.8	0.6091
rs1805765	Tal1::Gata1	MA0140.1	69	78.8	9.8	0.05379
rs1805765	znf143	MA0088.1	56.2	57.8	1.6	0.5969
rs1805765	PPARG::RXRA	MA0065.2	69	71	2	0.6197
rs1805765	Pou5f1	MA0142.1	61.7	60	-1.7	0.6651
rs1805765	RXRA::VDR	MA0074.1	52.7	50	-2.7	0.5013
rs1805765	STAT1	MA0137.2	64.4	58.7	-5.7	0.1894
rs1805765	Sox2	MA0143.1	68.6	69.5	0.9	0.8235
rs1805765	TBP	MA0108.2	76.7	75.5	-1.2	0.7123
rs1805765	Zfp423	MA0116.1	68	62.8	-5.2	0.3692
rs1805765	Evi1	MA0029.1	64.8	71.1	6.3	0.2378
rs1805765	FOXF2	MA0030.1	69.6	66.6	-3	0.4564
rs1805765	HNF1A	MA0046.1	63.3	59	-4.3	0.343
rs1805765	NR2F1	MA0017.1	58.9	54.6	-4.3	0.3852
rs1805765	PLAG1	MA0163.1	60.4	60.9	0.5	0.8109
rs1805765	Pax6	MA0069.1	65	57	-8	0.0434
rs1805765	RORA_2	MA0072.1	53.9	53.9	0	0.8821
rs1805765	TLX1::NFIC	MA0119.1	50.3	50.3	0	0.8571
rs1805765	Tcfcp2l1	MA0145.1	67.8	67.4	-0.4	0.9543
rs1805765	Zfx	MA0146.1	55.7	58.6	2.9	0.4896
rs1805765	Lhx3	MA0135.1	63	64.1	1.1	0.8085
rs1805765	Ddit3::Cebpa	MA0019.1	53.3	58.9	5.6	0.2814
rs1805765	Esrrb	MA0141.1	58.7	60.6	1.9	0.6113
rs1805765	FOXI1	MA0042.1	73.3	65.1	-8.2	0.204
rs1805765	Foxa2	MA0047.2	69.5	68.4	-1.1	0.8065
rs1805765	Foxd3	MA0041.1	78.3	75.5	-2.8	0.6239
rs1805765	HLF	MA0043.1	59.7	60.1	0.4	0.9049
rs1805765	HNF1B	MA0153.1	61.2	61.2	0	0.9055
rs1805765	INSM1	MA0155.1	76.8	75.3	-1.5	0.7949
rs1805765	IRF1	MA0050.1	67.8	65.6	-2.2	0.5873
rs1805765	Myf	MA0055.1	67.2	66.5	-0.7	0.8625
rs1805765	NHLH1	MA0048.1	46.1	48.3	2.2	0.6315
rs1805765	PBX1	MA0070.1	54	54	0	0.9007
rs1805765	SRF	MA0083.1	57.2	63.7	6.5	0.2914
rs1805765	TAL1::TCF3	MA0091.1	53	49.6	-3.4	0.4664
rs1805765	TEAD1	MA0090.1	57.5	58	0.5	0.8257
rs1805765	Egr1	MA0162.1	55.8	61.7	5.9	0.3186
rs1805765	FOXA1	MA0148.1	75.4	75.1	-0.3	0.9267
rs1805765	Foxq1	MA0040.1	66.6	63.3	-3.3	0.5971
rs1805765	GABPA	MA0062.2	69.3	63.1	-6.2	0.3
rs1805765	Gata1	MA0035.2	71.9	83.5	11.6	0.1096
rs1805765	MYC::MAX	MA0059.1	45.5	46.8	1.3	0.7955
rs1805765	NFE2L2	MA0150.1	54.5	56.3	1.8	0.7573
rs1805765	NFIL3	MA0025.1	55.3	55.3	0	0.9343
rs1805765	NFKB1	MA0105.1	53.7	55.5	1.8	0.6789
rs1805765	RUNX1	MA0002.2	69.2	66.3	-2.9	0.5789
rs1805765	Spz1	MA0111.1	70.3	67	-3.3	0.5965
rs1805765	T	MA0009.1	70.1	60.4	-9.7	0.175
rs1805765	EBF1	MA0154.1	53.1	53.1	0	0.8871
rs1805765	Hand1::Tcfe2a	MA0092.1	54.7	57.2	2.5	0.6567
rs1805765	Klf4	MA0039.2	59.9	68	8.1	0.2402
rs1805765	MAX	MA0058.1	51.5	48.5	-3	0.6201
rs1805765	MEF2A	MA0052.1	68	64	-4	0.6165
rs1805765	MIZF	MA0131.1	54.7	56.8	2.1	0.7723
rs1805765	Myc	MA0147.1	43.5	47	3.5	0.5813
rs1805765	Mycn	MA0104.2	46.8	49.5	2.7	0.6883
rs1805765	NF-kappaB	MA0061.1	61.2	56.9	-4.3	0.498
rs1805765	REL	MA0101.1	71.4	61	-10.4	0.1014
rs1805765	RELA	MA0107.1	61.3	50.4	-10.9	0.09819
rs1805765	RORA_1	MA0071.1	59.1	59.1	0	0.8809
rs1805765	SP1	MA0079.2	73.8	82.1	8.3	0.1336
rs1805765	Stat3	MA0144.1	66.7	62.1	-4.6	0.4776
rs1805765	ELK4	MA0076.1	57	56.7	-0.3	0.8625
rs1805765	Sox17	MA0078.1	70.4	70.4	0	0.9271
rs1805765	CREB1	MA0018.2	52.6	57.3	4.7	0.6027
rs1805765	E2F1	MA0024.1	79.6	73.3	-6.3	0.5393
rs1805765	FEV	MA0156.1	69.6	64.1	-5.5	0.5107
rs1805765	FOXD1	MA0031.1	74.5	71.2	-3.3	0.6619
rs1805765	FOXO3	MA0157.1	80.6	71.5	-9.1	0.3522
rs1805765	NR4A2	MA0160.1	61.2	65.6	4.4	0.5595
rs1805765	NKX3-1	MA0124.1	51.7	51.7	0	0.9121
rs1805765	Nr2e3	MA0164.1	34.4	34.4	0	0.7967
rs1805765	Sox5	MA0087.1	67.9	63.7	-4.2	0.5655
rs1805765	USF1	MA0093.1	23.8	36.5	12.7	0.2304
rs1805765	Arnt	MA0004.1	25.4	37.5	12.1	0.4046
rs1805784	Ar	MA0007.1	58.6	56.8	-1.8	0.4674
rs1805784	CTCF	MA0139.1	51.1	57.5	6.4	0.05819
rs1805784	ESR1	MA0112.2	55	54.6	-0.4	0.9057
rs1805784	ESR2	MA0258.1	59.5	61.7	2.2	0.4302
rs1805784	EWSR1-FLI1	MA0149.1	55.7	54.9	-0.8	0.6907
rs1805784	IRF2	MA0051.1	56.9	61.7	4.8	0.238
rs1805784	NFYA	MA0060.1	65.7	63.7	-2	0.4878
rs1805784	NR1H2::RXRA	MA0115.1	53.4	56.5	3.1	0.4408
rs1805784	NR3C1	MA0113.1	63.7	67.6	3.9	0.2402
rs1805784	PPARG	MA0066.1	57	56.1	-0.9	0.8037
rs1805784	Pax4	MA0068.1	71.8	70.7	-1.1	0.6371
rs1805784	Pax5	MA0014.1	66.1	61.8	-4.3	0.158
rs1805784	REST	MA0138.2	48.5	52	3.5	0.2828
rs1805784	RREB1	MA0073.1	61.6	61.6	0	0.9019
rs1805784	RXR::RAR_DR5	MA0159.1	62.8	62.4	-0.4	0.8703
rs1805784	TP53	MA0106.1	53.9	50.4	-3.5	0.3412
rs1805784	Tal1::Gata1	MA0140.1	67.7	77.1	9.4	0.06159
rs1805784	znf143	MA0088.1	60.1	59.7	-0.4	0.8917
rs1805784	PPARG::RXRA	MA0065.2	76.9	76.2	-0.7	0.8889
rs1805784	Pou5f1	MA0142.1	55.1	63.4	8.3	0.039
rs1805784	RXRA::VDR	MA0074.1	56.6	61.2	4.6	0.3128
rs1805784	STAT1	MA0137.2	53.2	58.6	5.4	0.2038
rs1805784	Sox2	MA0143.1	62.3	69.1	6.8	0.112
rs1805784	TBP	MA0108.2	69.8	73	3.2	0.32
rs1805784	Zfp423	MA0116.1	56.7	52.1	-4.6	0.4212
rs1805784	Evi1	MA0029.1	67	75.7	8.7	0.07239
rs1805784	FOXF2	MA0030.1	61.8	64.5	2.7	0.4946
rs1805784	HNF1A	MA0046.1	64.3	67.4	3.1	0.493
rs1805784	NR2F1	MA0017.1	62.4	66.6	4.2	0.3976
rs1805784	PLAG1	MA0163.1	63.2	66	2.8	0.5427
rs1805784	Pax6	MA0069.1	62.7	60.6	-2.1	0.6271
rs1805784	RORA_2	MA0072.1	49.5	55.9	6.4	0.2636
rs1805784	TLX1::NFIC	MA0119.1	56.1	47.5	-8.6	0.09299
rs1805784	Tcfcp2l1	MA0145.1	59.4	64.4	5	0.2316
rs1805784	Zfx	MA0146.1	56.2	52.3	-3.9	0.3784
rs1805784	Lhx3	MA0135.1	72.2	73.8	1.6	0.7687
rs1805784	Ddit3::Cebpa	MA0019.1	62.7	61.4	-1.3	0.7483
rs1805784	Esrrb	MA0141.1	56.3	62.8	6.5	0.2526
rs1805784	FOXI1	MA0042.1	68.4	73.8	5.4	0.3796
rs1805784	Foxa2	MA0047.2	62.8	67.2	4.4	0.451
rs1805784	Foxd3	MA0041.1	68.3	70.6	2.3	0.6979
rs1805784	HLF	MA0043.1	72.8	64.3	-8.5	0.07419
rs1805784	HNF1B	MA0153.1	63.7	64.1	0.4	0.8885
rs1805784	INSM1	MA0155.1	57.4	55.5	-1.9	0.7373
rs1805784	IRF1	MA0050.1	58.3	64.1	5.8	0.3174
rs1805784	Myf	MA0055.1	59.3	65.7	6.4	0.3214
rs1805784	NHLH1	MA0048.1	54	55.9	1.9	0.6531
rs1805784	PBX1	MA0070.1	64.9	64.3	-0.6	0.8329
rs1805784	SRF	MA0083.1	53	56	3	0.5607
rs1805784	TAL1::TCF3	MA0091.1	59.5	70	10.5	0.0042
rs1805784	TEAD1	MA0090.1	67.1	67.1	0	0.8651
rs1805784	Egr1	MA0162.1	58.3	53.6	-4.7	0.5043
rs1805784	FOXA1	MA0148.1	64.3	64.5	0.2	0.9797
rs1805784	Foxq1	MA0040.1	69.2	62.6	-6.6	0.308
rs1805784	GABPA	MA0062.2	61	61.1	0.1	0.9335
rs1805784	Gata1	MA0035.2	84.5	85.8	1.3	0.7365
rs1805784	MYC::MAX	MA0059.1	54	51.7	-2.3	0.7253
rs1805784	NFE2L2	MA0150.1	60.6	59.9	-0.7	0.8245
rs1805784	NFIL3	MA0025.1	56.3	56.3	0	0.9343
rs1805784	NFKB1	MA0105.1	66	56	-10	0.0368
rs1805784	RUNX1	MA0002.2	61.1	56.6	-4.5	0.433
rs1805784	Spz1	MA0111.1	85.9	81.6	-4.3	0.4702
rs1805784	T	MA0009.1	56.4	56.4	0	0.8531
rs1805784	EBF1	MA0154.1	57.2	61	3.8	0.5301
rs1805784	Hand1::Tcfe2a	MA0092.1	57.2	70.3	13.1	0.05699
rs1805784	Klf4	MA0039.2	67.5	61.8	-5.7	0.4732
rs1805784	MAX	MA0058.1	57.8	62.7	4.9	0.4302
rs1805784	MEF2A	MA0052.1	69.8	62.1	-7.7	0.3606
rs1805784	MIZF	MA0131.1	48.3	47.5	-0.8	0.8787
rs1805784	Myc	MA0147.1	54.9	51	-3.9	0.5545
rs1805784	Mycn	MA0104.2	52.9	51.6	-1.3	0.8603
rs1805784	NF-kappaB	MA0061.1	71.6	60.4	-11.2	0.1208
rs1805784	REL	MA0101.1	71.1	61.7	-9.4	0.1608
rs1805784	RELA	MA0107.1	66.2	55.3	-10.9	0.0432
rs1805784	RORA_1	MA0071.1	54.7	66.1	11.4	0.15
rs1805784	SP1	MA0079.2	66.2	69.1	2.9	0.6707
rs1805784	Stat3	MA0144.1	57.1	54.5	-2.6	0.6157
rs1805784	ELK4	MA0076.1	54.8	51.8	-3	0.6551
rs1805784	Sox17	MA0078.1	65.2	66.6	1.4	0.8099
rs1805784	CREB1	MA0018.2	54.2	63.3	9.1	0.2624
rs1805784	E2F1	MA0024.1	64.4	51.4	-13	0.024
rs1805784	FEV	MA0156.1	50.6	64.4	13.8	0.0146
rs1805784	FOXD1	MA0031.1	64.1	54.1	-10	0.3472
rs1805784	FOXO3	MA0157.1	63.4	67.3	3.9	0.6753
rs1805784	NR4A2	MA0160.1	58.6	72.3	13.7	0.07379
rs1805784	NKX3-1	MA0124.1	66.7	66.7	0	0.9121
rs1805784	Nr2e3	MA0164.1	65.1	49.9	-15.2	0.2318
rs1805784	Sox5	MA0087.1	71.2	55.3	-15.9	0.1322
rs1805784	USF1	MA0093.1	54.8	54.6	-0.2	0.9099
rs1805784	Arnt	MA0004.1	53.2	50.5	-2.7	0.7773
rs2041624	Ar	MA0007.1	55.1	54.5	-0.6	0.7961
rs2041624	CTCF	MA0139.1	65.4	59.2	-6.2	0.07219
rs2041624	ESR1	MA0112.2	55.1	56.3	1.2	0.6685
rs2041624	ESR2	MA0258.1	68.7	69.2	0.5	0.8625
rs2041624	EWSR1-FLI1	MA0149.1	48.6	52.5	3.9	0.4442
rs2041624	IRF2	MA0051.1	51.9	51.9	0	0.8575
rs2041624	NFYA	MA0060.1	55	56.9	1.9	0.4818
rs2041624	NR1H2::RXRA	MA0115.1	45.9	45.8	-0.1	0.8105
rs2041624	NR3C1	MA0113.1	59.9	62.3	2.4	0.4408
rs2041624	PPARG	MA0066.1	62.3	60.4	-1.9	0.5709
rs2041624	Pax4	MA0068.1	49	50.3	1.3	0.5027
rs2041624	Pax5	MA0014.1	65.6	67.2	1.6	0.5705
rs2041624	REST	MA0138.2	58.7	60.3	1.6	0.5655
rs2041624	RREB1	MA0073.1	62.9	65.8	2.9	0.4676
rs2041624	RXR::RAR_DR5	MA0159.1	63.9	60.7	-3.2	0.41
rs2041624	TP53	MA0106.1	45.6	51	5.4	0.1124
rs2041624	Tal1::Gata1	MA0140.1	80.9	80.3	-0.6	0.7319
rs2041624	znf143	MA0088.1	66.7	61.5	-5.2	0.1202
rs2041624	PPARG::RXRA	MA0065.2	67.7	75.7	8	0.0356
rs2041624	Pou5f1	MA0142.1	57.6	58.7	1.1	0.8013
rs2041624	RXRA::VDR	MA0074.1	76	68.7	-7.3	0.1292
rs2041624	STAT1	MA0137.2	58.1	61.2	3.1	0.344
rs2041624	Sox2	MA0143.1	57.8	58.1	0.3	0.9247
rs2041624	TBP	MA0108.2	73.4	72.7	-0.7	0.8657
rs2041624	Zfp423	MA0116.1	69.4	75.5	6.1	0.1986
rs2041624	Evi1	MA0029.1	63.4	65.6	2.2	0.5851
rs2041624	FOXF2	MA0030.1	54.5	55.4	0.9	0.7659
rs2041624	HNF1A	MA0046.1	56.3	62.6	6.3	0.184
rs2041624	NR2F1	MA0017.1	69.5	73	3.5	0.477
rs2041624	PLAG1	MA0163.1	61.1	59.6	-1.5	0.8121
rs2041624	Pax6	MA0069.1	61.8	58.2	-3.6	0.4754
rs2041624	RORA_2	MA0072.1	64.4	64.4	0	0.8821
rs2041624	TLX1::NFIC	MA0119.1	52	60.6	8.6	0.0132
rs2041624	Tcfcp2l1	MA0145.1	63.7	71.5	7.8	0.09039
rs2041624	Zfx	MA0146.1	64.3	55.4	-8.9	0.1136
rs2041624	Lhx3	MA0135.1	52.2	54.1	1.9	0.7177
rs2041624	Ddit3::Cebpa	MA0019.1	72.9	74.7	1.8	0.6803
rs2041624	Esrrb	MA0141.1	64.4	64.4	0	0.9557
rs2041624	FOXI1	MA0042.1	55.2	59.6	4.4	0.437
rs2041624	Foxa2	MA0047.2	57	62.5	5.5	0.3356
rs2041624	Foxd3	MA0041.1	65.2	63.8	-1.4	0.7909
rs2041624	HLF	MA0043.1	71.4	71	-0.4	0.8731
rs2041624	HNF1B	MA0153.1	55.9	59.8	3.9	0.4964
rs2041624	INSM1	MA0155.1	86.9	78.9	-8	0.1864
rs2041624	IRF1	MA0050.1	57.5	59.6	2.1	0.6329
rs2041624	Myf	MA0055.1	61.1	56.5	-4.6	0.4638
rs2041624	NHLH1	MA0048.1	52.7	56.8	4.1	0.4894
rs2041624	PBX1	MA0070.1	56.7	59.1	2.4	0.6415
rs2041624	SRF	MA0083.1	59.4	64.8	5.4	0.4044
rs2041624	TAL1::TCF3	MA0091.1	59	61	2	0.6051
rs2041624	TEAD1	MA0090.1	62.5	61.1	-1.4	0.6969
rs2041624	Egr1	MA0162.1	65.4	69.9	4.5	0.5017
rs2041624	FOXA1	MA0148.1	58.4	63	4.6	0.5061
rs2041624	Foxq1	MA0040.1	58.7	55.4	-3.3	0.5883
rs2041624	GABPA	MA0062.2	60.1	54.1	-6	0.3148
rs2041624	Gata1	MA0035.2	53.2	67.9	14.7	0
rs2041624	MYC::MAX	MA0059.1	55	53.3	-1.7	0.7713
rs2041624	NFE2L2	MA0150.1	57	60.7	3.7	0.5377
rs2041624	NFIL3	MA0025.1	56.9	55.1	-1.8	0.6245
rs2041624	NFKB1	MA0105.1	60	57.7	-2.3	0.6725
rs2041624	RUNX1	MA0002.2	82.5	77.9	-4.6	0.4234
rs2041624	Spz1	MA0111.1	71.1	71.1	0	0.9311
rs2041624	T	MA0009.1	54	61.2	7.2	0.3092
rs2041624	EBF1	MA0154.1	65.7	62.6	-3.1	0.6407
rs2041624	Hand1::Tcfe2a	MA0092.1	71.9	72.5	0.6	0.8917
rs2041624	Klf4	MA0039.2	62.6	74.6	12	0.06619
rs2041624	MAX	MA0058.1	60.5	57.9	-2.6	0.6437
rs2041624	MEF2A	MA0052.1	49.1	43.1	-6	0.4424
rs2041624	MIZF	MA0131.1	63.1	54.8	-8.3	0.2802
rs2041624	Myc	MA0147.1	62.6	59.7	-2.9	0.6537
rs2041624	Mycn	MA0104.2	62.2	61.4	-0.8	0.9007
rs2041624	NF-kappaB	MA0061.1	57.8	59.9	2.1	0.6805
rs2041624	REL	MA0101.1	61	61	0	0.9567
rs2041624	RELA	MA0107.1	59.1	59.1	0	0.8911
rs2041624	RORA_1	MA0071.1	64.3	56.3	-8	0.2486
rs2041624	SP1	MA0079.2	62.9	70.3	7.4	0.1812
rs2041624	Stat3	MA0144.1	56.2	62.7	6.5	0.3208
rs2041624	ELK4	MA0076.1	61.7	49.8	-11.9	0.05499
rs2041624	Sox17	MA0078.1	63.7	65.9	2.2	0.7375
rs2041624	CREB1	MA0018.2	73.1	63.7	-9.4	0.2392
rs2041624	E2F1	MA0024.1	63.9	68.4	4.5	0.5941
rs2041624	FEV	MA0156.1	58.7	55.1	-3.6	0.6295
rs2041624	FOXD1	MA0031.1	50.6	61	10.4	0.351
rs2041624	FOXO3	MA0157.1	59.4	65.8	6.4	0.5305
rs2041624	NR4A2	MA0160.1	71.7	61.8	-9.9	0.2394
rs2041624	NKX3-1	MA0124.1	36.7	36.7	0	0.9121
rs2041624	Nr2e3	MA0164.1	41.4	41.4	0	0.7967
rs2041624	Sox5	MA0087.1	55.5	58.7	3.2	0.7475
rs2041624	USF1	MA0093.1	59.3	54.6	-4.7	0.5587
rs2041624	Arnt	MA0004.1	53.2	54.4	1.2	0.7539
rs2041625	Ar	MA0007.1	64.4	62.1	-2.3	0.377
rs2041625	CTCF	MA0139.1	65.3	65.6	0.3	0.9233
rs2041625	ESR1	MA0112.2	57.2	58.2	1	0.7077
rs2041625	ESR2	MA0258.1	64.7	63.1	-1.6	0.5899
rs2041625	EWSR1-FLI1	MA0149.1	44.9	44.1	-0.8	0.7069
rs2041625	IRF2	MA0051.1	52.8	59.7	6.9	0.0228
rs2041625	NFYA	MA0060.1	72.9	69.8	-3.1	0.3564
rs2041625	NR1H2::RXRA	MA0115.1	48.6	45.3	-3.3	0.4358
rs2041625	NR3C1	MA0113.1	72.5	71.2	-1.3	0.6629
rs2041625	PPARG	MA0066.1	55.4	54.2	-1.2	0.7299
rs2041625	Pax4	MA0068.1	51.6	51.6	0	0.9483
rs2041625	Pax5	MA0014.1	65	65	0	0.9121
rs2041625	REST	MA0138.2	60.1	55.1	-5	0.1474
rs2041625	RREB1	MA0073.1	57.7	61.6	3.9	0.3164
rs2041625	RXR::RAR_DR5	MA0159.1	70.6	62.8	-7.8	0.0132
rs2041625	TP53	MA0106.1	67.1	62.8	-4.3	0.2194
rs2041625	Tal1::Gata1	MA0140.1	65.4	68.6	3.2	0.3268
rs2041625	znf143	MA0088.1	60.3	62.5	2.2	0.4438
rs2041625	PPARG::RXRA	MA0065.2	60	56.7	-3.3	0.4428
rs2041625	Pou5f1	MA0142.1	61.8	66.7	4.9	0.3112
rs2041625	RXRA::VDR	MA0074.1	58.3	51.3	-7	0.1456
rs2041625	STAT1	MA0137.2	58	56.6	-1.4	0.6749
rs2041625	Sox2	MA0143.1	57.2	61.7	4.5	0.3122
rs2041625	TBP	MA0108.2	65.3	63.5	-1.8	0.5671
rs2041625	Zfp423	MA0116.1	58.3	56.8	-1.5	0.7203
rs2041625	Evi1	MA0029.1	56.2	59.6	3.4	0.4762
rs2041625	FOXF2	MA0030.1	57.7	60.2	2.5	0.5283
rs2041625	HNF1A	MA0046.1	56.7	63.9	7.2	0.1438
rs2041625	NR2F1	MA0017.1	53.9	55.6	1.7	0.7055
rs2041625	PLAG1	MA0163.1	52	48.5	-3.5	0.5627
rs2041625	Pax6	MA0069.1	66.2	64.6	-1.6	0.6909
rs2041625	RORA_2	MA0072.1	72	62.8	-9.2	0.05319
rs2041625	TLX1::NFIC	MA0119.1	67.8	73.9	6.1	0.287
rs2041625	Tcfcp2l1	MA0145.1	81.4	83	1.6	0.6337
rs2041625	Zfx	MA0146.1	64.9	65.5	0.6	0.8389
rs2041625	Lhx3	MA0135.1	65	70	5	0.3468
rs2041625	Ddit3::Cebpa	MA0019.1	67.6	64.6	-3	0.5433
rs2041625	Esrrb	MA0141.1	82.6	71.9	-10.7	0.07839
rs2041625	FOXI1	MA0042.1	66.9	68.9	2	0.6253
rs2041625	Foxa2	MA0047.2	62.8	66.4	3.6	0.5147
rs2041625	Foxd3	MA0041.1	62.4	66.4	4	0.5043
rs2041625	HLF	MA0043.1	61.8	59.3	-2.5	0.5433
rs2041625	HNF1B	MA0153.1	49.8	58.5	8.7	0.08559
rs2041625	INSM1	MA0155.1	62.7	58.6	-4.1	0.4622
rs2041625	IRF1	MA0050.1	59.6	63.5	3.9	0.42
rs2041625	Myf	MA0055.1	61.3	65	3.7	0.5425
rs2041625	NHLH1	MA0048.1	68.8	69.1	0.3	0.9269
rs2041625	PBX1	MA0070.1	54.6	58.5	3.9	0.4394
rs2041625	SRF	MA0083.1	51.9	54.4	2.5	0.6353
rs2041625	TAL1::TCF3	MA0091.1	66.1	57.2	-8.9	0.1476
rs2041625	TEAD1	MA0090.1	62.7	62.7	0	0.8651
rs2041625	Egr1	MA0162.1	65.5	65.5	0	0.8975
rs2041625	FOXA1	MA0148.1	59.7	70	10.3	0.09439
rs2041625	Foxq1	MA0040.1	58.7	58.3	-0.4	0.8649
rs2041625	GABPA	MA0062.2	59.2	51.7	-7.5	0.2358
rs2041625	Gata1	MA0035.2	63.8	68.2	4.4	0.3736
rs2041625	MYC::MAX	MA0059.1	69.2	69.2	0	0.9073
rs2041625	NFE2L2	MA0150.1	79	83.8	4.8	0.4504
rs2041625	NFIL3	MA0025.1	54.9	54.9	0	0.9343
rs2041625	NFKB1	MA0105.1	70.6	60.6	-10	0.0392
rs2041625	RUNX1	MA0002.2	61.7	61	-0.7	0.9097
rs2041625	Spz1	MA0111.1	71.4	62.7	-8.7	0.1116
rs2041625	T	MA0009.1	61.8	55.6	-6.2	0.3882
rs2041625	EBF1	MA0154.1	60.8	64.8	4	0.496
rs2041625	Hand1::Tcfe2a	MA0092.1	83	72.3	-10.7	0.1194
rs2041625	Klf4	MA0039.2	62.1	65.1	3	0.5965
rs2041625	MAX	MA0058.1	72.3	72.3	0	0.8595
rs2041625	MEF2A	MA0052.1	44.8	51.5	6.7	0.4344
rs2041625	MIZF	MA0131.1	59.7	61.2	1.5	0.8139
rs2041625	Myc	MA0147.1	68	68	0	0.9779
rs2041625	Mycn	MA0104.2	68	68	0	0.9749
rs2041625	NF-kappaB	MA0061.1	78.8	68.2	-10.6	0.1518
rs2041625	REL	MA0101.1	83.8	74.2	-9.6	0.1412
rs2041625	RELA	MA0107.1	79.9	70.7	-9.2	0.2148
rs2041625	RORA_1	MA0071.1	84.5	72.4	-12.1	0.1286
rs2041625	SP1	MA0079.2	57.2	61.4	4.2	0.5535
rs2041625	Stat3	MA0144.1	62.9	56.1	-6.8	0.3078
rs2041625	ELK4	MA0076.1	62.9	51	-11.9	0.1416
rs2041625	Sox17	MA0078.1	61.5	64.5	3	0.6091
rs2041625	CREB1	MA0018.2	75.1	70.4	-4.7	0.6093
rs2041625	E2F1	MA0024.1	52.6	65.6	13	0.1154
rs2041625	FEV	MA0156.1	72.8	59	-13.8	0.1492
rs2041625	FOXD1	MA0031.1	46.8	49.8	3	0.7743
rs2041625	FOXO3	MA0157.1	52.9	51.8	-1.1	0.8685
rs2041625	NR4A2	MA0160.1	80.7	67	-13.7	0.06319
rs2041625	NKX3-1	MA0124.1	52	67	15	0.06679
rs2041625	Nr2e3	MA0164.1	53.5	53.5	0	0.7967
rs2041625	Sox5	MA0087.1	52	58.5	6.5	0.5421
rs2041625	USF1	MA0093.1	69.1	69.1	0	0.8675
rs2041625	Arnt	MA0004.1	67.4	67.4	0	0.7981
rs2080116	Ar	MA0007.1	65.1	65.1	0	0.9299
rs2080116	CTCF	MA0139.1	58.1	58.6	0.5	0.8389
rs2080116	ESR1	MA0112.2	56.4	57.6	1.2	0.6543
rs2080116	ESR2	MA0258.1	59.3	62.7	3.4	0.3052
rs2080116	EWSR1-FLI1	MA0149.1	45.3	45.6	0.3	0.7987
rs2080116	IRF2	MA0051.1	64.5	66.3	1.8	0.6169
rs2080116	NFYA	MA0060.1	60.6	62.4	1.8	0.496
rs2080116	NR1H2::RXRA	MA0115.1	49.1	48.7	-0.4	0.7877
rs2080116	NR3C1	MA0113.1	64.4	66.6	2.2	0.5045
rs2080116	PPARG	MA0066.1	61	60	-1	0.7841
rs2080116	Pax4	MA0068.1	63.3	64.2	0.9	0.6443
rs2080116	Pax5	MA0014.1	67.1	65.1	-2	0.5425
rs2080116	REST	MA0138.2	48.4	48.3	-0.1	0.9745
rs2080116	RREB1	MA0073.1	65.6	61.7	-3.9	0.3598
rs2080116	RXR::RAR_DR5	MA0159.1	65.2	65.8	0.6	0.8141
rs2080116	TP53	MA0106.1	55.5	55.8	0.3	0.8365
rs2080116	Tal1::Gata1	MA0140.1	59.5	59.7	0.2	0.8905
rs2080116	znf143	MA0088.1	67.9	66.5	-1.4	0.6643
rs2080116	PPARG::RXRA	MA0065.2	69.3	64.4	-4.9	0.2176
rs2080116	Pou5f1	MA0142.1	62.9	63	0.1	0.9855
rs2080116	RXRA::VDR	MA0074.1	62.8	62.8	0	0.8351
rs2080116	STAT1	MA0137.2	69	59.8	-9.2	0.06699
rs2080116	Sox2	MA0143.1	59.9	63.1	3.2	0.4636
rs2080116	TBP	MA0108.2	67.7	68.7	1	0.7189
rs2080116	Zfp423	MA0116.1	54.7	57.5	2.8	0.5205
rs2080116	Evi1	MA0029.1	54.2	54.2	0	0.8599
rs2080116	FOXF2	MA0030.1	54.3	55.6	1.3	0.6927
rs2080116	HNF1A	MA0046.1	58.3	52.9	-5.4	0.2384
rs2080116	NR2F1	MA0017.1	61.5	66.2	4.7	0.2926
rs2080116	PLAG1	MA0163.1	60.5	59.3	-1.2	0.8315
rs2080116	Pax6	MA0069.1	58.1	53.9	-4.2	0.4294
rs2080116	RORA_2	MA0072.1	57	57.7	0.7	0.7549
rs2080116	TLX1::NFIC	MA0119.1	62.2	56.1	-6.1	0.2876
rs2080116	Tcfcp2l1	MA0145.1	62.2	63.9	1.7	0.6159
rs2080116	Zfx	MA0146.1	55.8	61.5	5.7	0.215
rs2080116	Lhx3	MA0135.1	59.8	57.1	-2.7	0.5829
rs2080116	Ddit3::Cebpa	MA0019.1	67.3	67.8	0.5	0.8703
rs2080116	Esrrb	MA0141.1	63.7	63.3	-0.4	0.9131
rs2080116	FOXI1	MA0042.1	66.2	59.8	-6.4	0.2868
rs2080116	Foxa2	MA0047.2	72	74.9	2.9	0.5933
rs2080116	Foxd3	MA0041.1	63.2	56.9	-6.3	0.2134
rs2080116	HLF	MA0043.1	71	63.3	-7.7	0.1146
rs2080116	HNF1B	MA0153.1	56.6	55.9	-0.7	0.8037
rs2080116	INSM1	MA0155.1	61	62.8	1.8	0.7103
rs2080116	IRF1	MA0050.1	75.8	78.5	2.7	0.5149
rs2080116	Myf	MA0055.1	69.1	72.9	3.8	0.5369
rs2080116	NHLH1	MA0048.1	66.7	77	10.3	0.08139
rs2080116	PBX1	MA0070.1	48.2	45.6	-2.6	0.5971
rs2080116	SRF	MA0083.1	52.2	52.2	0	0.9439
rs2080116	TAL1::TCF3	MA0091.1	63.2	63.5	0.3	0.9005
rs2080116	TEAD1	MA0090.1	66.9	68.8	1.9	0.6563
rs2080116	Egr1	MA0162.1	63.2	61.6	-1.6	0.7907
rs2080116	FOXA1	MA0148.1	69.7	73.6	3.9	0.5745
rs2080116	Foxq1	MA0040.1	61.4	56.3	-5.1	0.406
rs2080116	GABPA	MA0062.2	79.7	77.5	-2.2	0.6661
rs2080116	Gata1	MA0035.2	59	59	0	0.9851
rs2080116	MYC::MAX	MA0059.1	63.8	61.5	-2.3	0.7253
rs2080116	NFE2L2	MA0150.1	53.4	64	10.6	0.008199
rs2080116	NFIL3	MA0025.1	67.1	58.4	-8.7	0.1692
rs2080116	NFKB1	MA0105.1	65.6	68.5	2.9	0.5639
rs2080116	RUNX1	MA0002.2	74.6	76	1.4	0.7631
rs2080116	Spz1	MA0111.1	70.4	70.4	0	0.9311
rs2080116	T	MA0009.1	69.1	69.1	0	0.8531
rs2080116	EBF1	MA0154.1	55.5	61.8	6.3	0.2934
rs2080116	Hand1::Tcfe2a	MA0092.1	76.2	70.3	-5.9	0.3634
rs2080116	Klf4	MA0039.2	72.5	73.7	1.2	0.7573
rs2080116	MAX	MA0058.1	60.5	63.5	3	0.5619
rs2080116	MEF2A	MA0052.1	52.4	54	1.6	0.8179
rs2080116	MIZF	MA0131.1	79.3	67.8	-11.5	0.0124
rs2080116	Myc	MA0147.1	60.8	61.2	0.4	0.9439
rs2080116	Mycn	MA0104.2	58.1	58	-0.1	0.9815
rs2080116	NF-kappaB	MA0061.1	74.3	66.3	-8	0.3168
rs2080116	REL	MA0101.1	65.7	61.7	-4	0.4886
rs2080116	RELA	MA0107.1	67.7	61.7	-6	0.3716
rs2080116	RORA_1	MA0071.1	53.9	48.2	-5.7	0.4186
rs2080116	SP1	MA0079.2	71.8	72.1	0.3	0.8889
rs2080116	Stat3	MA0144.1	67.8	58.9	-8.9	0.154
rs2080116	ELK4	MA0076.1	76.2	73.4	-2.8	0.6797
rs2080116	Sox17	MA0078.1	73.4	61.4	-12	0.1638
rs2080116	CREB1	MA0018.2	62.1	57.6	-4.5	0.6223
rs2080116	E2F1	MA0024.1	49.6	51.9	2.3	0.7199
rs2080116	FEV	MA0156.1	82.7	68.9	-13.8	0.1492
rs2080116	FOXD1	MA0031.1	63.8	60.5	-3.3	0.6619
rs2080116	FOXO3	MA0157.1	58.2	67.5	9.3	0.3086
rs2080116	NR4A2	MA0160.1	59.2	55.2	-4	0.6295
rs2080116	NKX3-1	MA0124.1	60.2	45	-15.2	0.0368
rs2080116	Nr2e3	MA0164.1	64.4	79.7	15.3	0.206
rs2080116	Sox5	MA0087.1	65.1	55.3	-9.8	0.4118
rs2080116	USF1	MA0093.1	58.2	58.2	0	0.8675
rs2080116	Arnt	MA0004.1	59.2	59.2	0	0.7981
rs2080117	Ar	MA0007.1	55.7	59	3.3	0.204
rs2080117	CTCF	MA0139.1	73.7	66.7	-7	0.0362
rs2080117	ESR1	MA0112.2	60.9	63.1	2.2	0.4408
rs2080117	ESR2	MA0258.1	59.3	55.9	-3.4	0.2998
rs2080117	EWSR1-FLI1	MA0149.1	55.8	50.7	-5.1	0.26
rs2080117	IRF2	MA0051.1	58.4	65.2	6.8	0.09599
rs2080117	NFYA	MA0060.1	61.5	61	-0.5	0.8753
rs2080117	NR1H2::RXRA	MA0115.1	51.6	53.8	2.2	0.5569
rs2080117	NR3C1	MA0113.1	58.7	63	4.3	0.1986
rs2080117	PPARG	MA0066.1	50	46.3	-3.7	0.2792
rs2080117	Pax4	MA0068.1	51.3	52.2	0.9	0.6443
rs2080117	Pax5	MA0014.1	67.8	65.7	-2.1	0.5251
rs2080117	REST	MA0138.2	55.9	53.7	-2.2	0.467
rs2080117	RREB1	MA0073.1	52	52	0	0.9019
rs2080117	RXR::RAR_DR5	MA0159.1	72.4	70.5	-1.9	0.5459
rs2080117	TP53	MA0106.1	59.8	59	-0.8	0.8093
rs2080117	Tal1::Gata1	MA0140.1	67.3	66.3	-1	0.6371
rs2080117	znf143	MA0088.1	66.5	67.5	1	0.7249
rs2080117	PPARG::RXRA	MA0065.2	66.2	67.8	1.6	0.6729
rs2080117	Pou5f1	MA0142.1	59.8	60.5	0.7	0.8879
rs2080117	RXRA::VDR	MA0074.1	50.9	45.9	-5	0.2798
rs2080117	STAT1	MA0137.2	80.3	89.8	9.5	0.0498
rs2080117	Sox2	MA0143.1	56.2	60.6	4.4	0.3242
rs2080117	TBP	MA0108.2	64.1	75.6	11.5	0.0044
rs2080117	Zfp423	MA0116.1	64	62.9	-1.1	0.7663
rs2080117	Evi1	MA0029.1	55.2	56.8	1.6	0.6739
rs2080117	FOXF2	MA0030.1	47.8	50.1	2.3	0.5639
rs2080117	HNF1A	MA0046.1	44.2	46	1.8	0.7615
rs2080117	NR2F1	MA0017.1	56.6	58.8	2.2	0.6491
rs2080117	PLAG1	MA0163.1	63.1	57.3	-5.8	0.3008
rs2080117	Pax6	MA0069.1	59.9	65.1	5.2	0.2764
rs2080117	RORA_2	MA0072.1	54.2	54.2	0	0.8821
rs2080117	TLX1::NFIC	MA0119.1	50.3	51.2	0.9	0.7653
rs2080117	Tcfcp2l1	MA0145.1	80.2	81.1	0.9	0.8097
rs2080117	Zfx	MA0146.1	70.7	68.9	-1.8	0.7361
rs2080117	Lhx3	MA0135.1	49	51	2	0.6835
rs2080117	Ddit3::Cebpa	MA0019.1	71.3	66.3	-5	0.3442
rs2080117	Esrrb	MA0141.1	74.8	81	6.2	0.2732
rs2080117	FOXI1	MA0042.1	53.9	57.3	3.4	0.5023
rs2080117	Foxa2	MA0047.2	57.5	55	-2.5	0.6225
rs2080117	Foxd3	MA0041.1	52.6	56.7	4.1	0.488
rs2080117	HLF	MA0043.1	59.4	54.3	-5.1	0.3114
rs2080117	HNF1B	MA0153.1	46.7	48.7	2	0.7439
rs2080117	INSM1	MA0155.1	64.3	68.7	4.4	0.3646
rs2080117	IRF1	MA0050.1	56.1	65.4	9.3	0.07019
rs2080117	Myf	MA0055.1	57.6	64.7	7.1	0.2496
rs2080117	NHLH1	MA0048.1	57.6	59	1.4	0.7137
rs2080117	PBX1	MA0070.1	46.9	51.7	4.8	0.3942
rs2080117	SRF	MA0083.1	69.2	70.5	1.3	0.7769
rs2080117	TAL1::TCF3	MA0091.1	61.2	58.3	-2.9	0.5021
rs2080117	TEAD1	MA0090.1	61.5	63.7	2.2	0.6239
rs2080117	Egr1	MA0162.1	68.2	61.2	-7	0.2848
rs2080117	FOXA1	MA0148.1	62.4	62.5	0.1	0.9985
rs2080117	Foxq1	MA0040.1	49.5	55.7	6.2	0.3832
rs2080117	GABPA	MA0062.2	64	76.1	12.1	0.002
rs2080117	Gata1	MA0035.2	81.1	78.3	-2.8	0.5357
rs2080117	MYC::MAX	MA0059.1	65.7	64.9	-0.8	0.8809
rs2080117	NFE2L2	MA0150.1	61.9	59.6	-2.3	0.6769
rs2080117	NFIL3	MA0025.1	47.7	54.7	7	0.2838
rs2080117	NFKB1	MA0105.1	46.2	44.6	-1.6	0.7313
rs2080117	RUNX1	MA0002.2	77.4	76.1	-1.3	0.8173
rs2080117	Spz1	MA0111.1	56.3	65	8.7	0.1084
rs2080117	T	MA0009.1	61.3	61.3	0	0.8531
rs2080117	EBF1	MA0154.1	80.5	77.1	-3.4	0.6173
rs2080117	Hand1::Tcfe2a	MA0092.1	75.8	81.7	5.9	0.3344
rs2080117	Klf4	MA0039.2	68.7	56.6	-12.1	0.05219
rs2080117	MAX	MA0058.1	58.9	58.9	0	0.8595
rs2080117	MEF2A	MA0052.1	54	63.5	9.5	0.2088
rs2080117	MIZF	MA0131.1	63.5	59.5	-4	0.5571
rs2080117	Myc	MA0147.1	57	57	0	0.9779
rs2080117	Mycn	MA0104.2	58.3	54.7	-3.6	0.6165
rs2080117	NF-kappaB	MA0061.1	50.2	58	7.8	0.3162
rs2080117	REL	MA0101.1	52.7	65.1	12.4	0.033
rs2080117	RELA	MA0107.1	50.2	61.1	10.9	0.0444
rs2080117	RORA_1	MA0071.1	72.6	75.3	2.7	0.6167
rs2080117	SP1	MA0079.2	76.6	70.1	-6.5	0.3432
rs2080117	Stat3	MA0144.1	84.4	92.6	8.2	0.2096
rs2080117	ELK4	MA0076.1	53.7	64.8	11.1	0.1958
rs2080117	Sox17	MA0078.1	63.6	69.8	6.2	0.4272
rs2080117	CREB1	MA0018.2	67.9	58.7	-9.2	0.2476
rs2080117	E2F1	MA0024.1	53.6	64.9	11.3	0.2766
rs2080117	FEV	MA0156.1	64.4	71.7	7.3	0.4454
rs2080117	FOXD1	MA0031.1	46.8	46.5	-0.3	0.8449
rs2080117	FOXO3	MA0157.1	45.1	46.6	1.5	0.8909
rs2080117	NR4A2	MA0160.1	71.9	76	4.1	0.6053
rs2080117	NKX3-1	MA0124.1	40	51.7	11.7	0.2474
rs2080117	Nr2e3	MA0164.1	38.3	53	14.7	0.2486
rs2080117	Sox5	MA0087.1	39.6	52.2	12.6	0.3116
rs2080117	USF1	MA0093.1	56.6	49.2	-7.4	0.4806
rs2080117	Arnt	MA0004.1	49.5	59.2	9.7	0.4306
rs2110190	Ar	MA0007.1	61.6	60	-1.6	0.5163
rs2110190	CTCF	MA0139.1	61.8	57.6	-4.2	0.1988
rs2110190	ESR1	MA0112.2	56.3	64.5	8.2	0.0014
rs2110190	ESR2	MA0258.1	63	69.5	6.5	0.05659
rs2110190	EWSR1-FLI1	MA0149.1	48.2	48.7	0.5	0.7169
rs2110190	IRF2	MA0051.1	54.2	54.9	0.7	0.7937
rs2110190	NFYA	MA0060.1	76.3	77.2	0.9	0.7101
rs2110190	NR1H2::RXRA	MA0115.1	48.3	46.2	-2.1	0.5813
rs2110190	NR3C1	MA0113.1	57.8	53.6	-4.2	0.2202
rs2110190	PPARG	MA0066.1	59.9	64	4.1	0.2188
rs2110190	Pax4	MA0068.1	47.8	46.4	-1.4	0.5021
rs2110190	Pax5	MA0014.1	69.3	66.3	-3	0.321
rs2110190	REST	MA0138.2	62.5	56.9	-5.6	0.1078
rs2110190	RREB1	MA0073.1	51.6	53.5	1.9	0.6369
rs2110190	RXR::RAR_DR5	MA0159.1	62.2	69.4	7.2	0.0394
rs2110190	TP53	MA0106.1	46.9	46.9	0	0.8647
rs2110190	Tal1::Gata1	MA0140.1	71.4	71.7	0.3	0.8625
rs2110190	znf143	MA0088.1	57.9	63.5	5.6	0.08619
rs2110190	PPARG::RXRA	MA0065.2	65.3	67	1.7	0.6491
rs2110190	Pou5f1	MA0142.1	61.9	60.6	-1.3	0.7527
rs2110190	RXRA::VDR	MA0074.1	57.1	64.4	7.3	0.08539
rs2110190	STAT1	MA0137.2	62	58.2	-3.8	0.2882
rs2110190	Sox2	MA0143.1	59.7	61.6	1.9	0.6905
rs2110190	TBP	MA0108.2	63.1	55.6	-7.5	0.1128
rs2110190	Zfp423	MA0116.1	73.6	73.6	0	0.8747
rs2110190	Evi1	MA0029.1	69	62.7	-6.3	0.2322
rs2110190	FOXF2	MA0030.1	57	48.5	-8.5	0.1282
rs2110190	HNF1A	MA0046.1	56.8	51.3	-5.5	0.2268
rs2110190	NR2F1	MA0017.1	60.8	60.8	0	0.9045
rs2110190	PLAG1	MA0163.1	54.3	61.9	7.6	0.1052
rs2110190	Pax6	MA0069.1	58	62.2	4.2	0.421
rs2110190	RORA_2	MA0072.1	66	57.6	-8.4	0.162
rs2110190	TLX1::NFIC	MA0119.1	54.9	56.1	1.2	0.7373
rs2110190	Tcfcp2l1	MA0145.1	75.9	69.8	-6.1	0.1504
rs2110190	Zfx	MA0146.1	64.2	63.3	-0.9	0.8307
rs2110190	Lhx3	MA0135.1	53.5	48.9	-4.6	0.3478
rs2110190	Ddit3::Cebpa	MA0019.1	60.7	58.6	-2.1	0.6453
rs2110190	Esrrb	MA0141.1	61.1	58.8	-2.3	0.5885
rs2110190	FOXI1	MA0042.1	61.5	53	-8.5	0.181
rs2110190	Foxa2	MA0047.2	65.1	62.2	-2.9	0.5865
rs2110190	Foxd3	MA0041.1	54.5	53.3	-1.2	0.8323
rs2110190	HLF	MA0043.1	59.5	54.8	-4.7	0.3372
rs2110190	HNF1B	MA0153.1	70.1	61.4	-8.7	0.1092
rs2110190	INSM1	MA0155.1	59	59.7	0.7	0.8323
rs2110190	IRF1	MA0050.1	65.8	56.5	-9.3	0.102
rs2110190	Myf	MA0055.1	67.1	64.9	-2.2	0.6993
rs2110190	NHLH1	MA0048.1	81.2	70.7	-10.5	0.05379
rs2110190	PBX1	MA0070.1	50.7	51.6	0.9	0.8163
rs2110190	SRF	MA0083.1	54.2	48.7	-5.5	0.414
rs2110190	TAL1::TCF3	MA0091.1	61.3	50.8	-10.5	0.0254
rs2110190	TEAD1	MA0090.1	51.7	51.7	0	0.8651
rs2110190	Egr1	MA0162.1	67.1	61.9	-5.2	0.4318
rs2110190	FOXA1	MA0148.1	62	56.7	-5.3	0.3742
rs2110190	Foxq1	MA0040.1	62.1	57.1	-5	0.4432
rs2110190	GABPA	MA0062.2	56.6	59.6	3	0.6009
rs2110190	Gata1	MA0035.2	73.5	59.8	-13.7	0.05019
rs2110190	MYC::MAX	MA0059.1	50.9	45.4	-5.5	0.4126
rs2110190	NFE2L2	MA0150.1	70.5	78.6	8.1	0.1856
rs2110190	NFIL3	MA0025.1	54.5	48.6	-5.9	0.2854
rs2110190	NFKB1	MA0105.1	43.8	48.7	4.9	0.4364
rs2110190	RUNX1	MA0002.2	70.8	72.3	1.5	0.7157
rs2110190	Spz1	MA0111.1	68.9	69.7	0.8	0.8701
rs2110190	T	MA0009.1	72.6	62.9	-9.7	0.175
rs2110190	EBF1	MA0154.1	61.9	69.3	7.4	0.2192
rs2110190	Hand1::Tcfe2a	MA0092.1	61.4	58.4	-3	0.6153
rs2110190	Klf4	MA0039.2	63.1	59.7	-3.4	0.6045
rs2110190	MAX	MA0058.1	56.3	55.9	-0.4	0.8677
rs2110190	MEF2A	MA0052.1	57.1	46.8	-10.3	0.0364
rs2110190	MIZF	MA0131.1	54.8	56	1.2	0.8543
rs2110190	Myc	MA0147.1	58.1	60.6	2.5	0.6723
rs2110190	Mycn	MA0104.2	52.6	56.9	4.3	0.5137
rs2110190	NF-kappaB	MA0061.1	45.7	51.1	5.4	0.4304
rs2110190	REL	MA0101.1	52.9	52.1	-0.8	0.8885
rs2110190	RELA	MA0107.1	53.3	53.3	0	0.8911
rs2110190	RORA_1	MA0071.1	62.2	57.8	-4.4	0.5075
rs2110190	SP1	MA0079.2	63.5	62.8	-0.7	0.9243
rs2110190	Stat3	MA0144.1	61.7	53.1	-8.6	0.1784
rs2110190	ELK4	MA0076.1	57.8	55	-2.8	0.6797
rs2110190	Sox17	MA0078.1	50.9	57.5	6.6	0.4088
rs2110190	CREB1	MA0018.2	52.6	59.4	6.8	0.4408
rs2110190	E2F1	MA0024.1	49.1	62.1	13	0.0176
rs2110190	FEV	MA0156.1	61.4	61.4	0	0.8837
rs2110190	FOXD1	MA0031.1	57.7	53.1	-4.6	0.5361
rs2110190	FOXO3	MA0157.1	69.1	61.1	-8	0.4172
rs2110190	NR4A2	MA0160.1	59.9	55.5	-4.4	0.5665
rs2110190	NKX3-1	MA0124.1	75.2	60.2	-15	0.134
rs2110190	Nr2e3	MA0164.1	65.1	49.7	-15.4	0.1942
rs2110190	Sox5	MA0087.1	52	52	0	0.9531
rs2110190	USF1	MA0093.1	51.9	43.7	-8.2	0.4442
rs2110190	Arnt	MA0004.1	50.5	46.3	-4.2	0.7041
rs2110191	Ar	MA0007.1	57.3	57.3	0	0.9299
rs2110191	CTCF	MA0139.1	70.2	65.3	-4.9	0.1428
rs2110191	ESR1	MA0112.2	50.5	53	2.5	0.3906
rs2110191	ESR2	MA0258.1	59.1	63.3	4.2	0.2332
rs2110191	EWSR1-FLI1	MA0149.1	43.2	47.8	4.6	0.3544
rs2110191	IRF2	MA0051.1	67.1	74.1	7	0.0022
rs2110191	NFYA	MA0060.1	62.8	69.7	6.9	0.1258
rs2110191	NR1H2::RXRA	MA0115.1	51.3	54.7	3.4	0.4054
rs2110191	NR3C1	MA0113.1	61.8	63.9	2.1	0.5221
rs2110191	PPARG	MA0066.1	52.3	48.8	-3.5	0.2994
rs2110191	Pax4	MA0068.1	47.3	49.1	1.8	0.3762
rs2110191	Pax5	MA0014.1	66.1	64.6	-1.5	0.6265
rs2110191	REST	MA0138.2	47.8	48.3	0.5	0.8465
rs2110191	RREB1	MA0073.1	58.4	55.6	-2.8	0.5397
rs2110191	RXR::RAR_DR5	MA0159.1	65.4	63.7	-1.7	0.5905
rs2110191	TP53	MA0106.1	46.9	47.4	0.5	0.8127
rs2110191	Tal1::Gata1	MA0140.1	67.4	69.8	2.4	0.425
rs2110191	znf143	MA0088.1	63.4	66	2.6	0.3908
rs2110191	PPARG::RXRA	MA0065.2	60.7	60.3	-0.4	0.9489
rs2110191	Pou5f1	MA0142.1	56	63.5	7.5	0.06619
rs2110191	RXRA::VDR	MA0074.1	57.2	62.2	5	0.2368
rs2110191	STAT1	MA0137.2	61.6	66.3	4.7	0.2392
rs2110191	Sox2	MA0143.1	59	62.2	3.2	0.4636
rs2110191	TBP	MA0108.2	67	65.8	-1.2	0.7123
rs2110191	Zfp423	MA0116.1	74.6	68.5	-6.1	0.2524
rs2110191	Evi1	MA0029.1	63.5	72.3	8.8	0.0252
rs2110191	FOXF2	MA0030.1	54.5	54.9	0.4	0.8483
rs2110191	HNF1A	MA0046.1	55.9	59.3	3.4	0.4694
rs2110191	NR2F1	MA0017.1	63.9	66.3	2.4	0.5867
rs2110191	PLAG1	MA0163.1	66.4	61.7	-4.7	0.374
rs2110191	Pax6	MA0069.1	63.5	69.1	5.6	0.216
rs2110191	RORA_2	MA0072.1	63.4	64.2	0.8	0.7293
rs2110191	TLX1::NFIC	MA0119.1	57	48.4	-8.6	0.09299
rs2110191	Tcfcp2l1	MA0145.1	61.6	60.7	-0.9	0.8123
rs2110191	Zfx	MA0146.1	53.9	54.5	0.6	0.8301
rs2110191	Lhx3	MA0135.1	55.6	60.6	5	0.3468
rs2110191	Ddit3::Cebpa	MA0019.1	64.4	69.8	5.4	0.318
rs2110191	Esrrb	MA0141.1	62.5	70.3	7.8	0.1892
rs2110191	FOXI1	MA0042.1	65	65	0	0.9343
rs2110191	Foxa2	MA0047.2	66.3	66.3	0	0.9479
rs2110191	Foxd3	MA0041.1	62.8	60.7	-2.1	0.7183
rs2110191	HLF	MA0043.1	64.8	68.6	3.8	0.4532
rs2110191	HNF1B	MA0153.1	57	56.4	-0.6	0.8193
rs2110191	INSM1	MA0155.1	62.9	68.3	5.4	0.3048
rs2110191	IRF1	MA0050.1	56.1	65.6	9.5	0.0352
rs2110191	Myf	MA0055.1	66.4	60	-6.4	0.3302
rs2110191	NHLH1	MA0048.1	61.3	59.1	-2.2	0.6421
rs2110191	PBX1	MA0070.1	60.5	68.1	7.6	0.2128
rs2110191	SRF	MA0083.1	65.3	56.4	-8.9	0.06619
rs2110191	TAL1::TCF3	MA0091.1	57.2	65.2	8	0.2012
rs2110191	TEAD1	MA0090.1	57.8	56.9	-0.9	0.7989
rs2110191	Egr1	MA0162.1	63.4	56.1	-7.3	0.275
rs2110191	FOXA1	MA0148.1	67.3	66.7	-0.6	0.9029
rs2110191	Foxq1	MA0040.1	63.1	63.1	0	0.9527
rs2110191	GABPA	MA0062.2	74.6	73.5	-1.1	0.8029
rs2110191	Gata1	MA0035.2	60.5	75.1	14.6	0.0186
rs2110191	MYC::MAX	MA0059.1	62.3	54.3	-8	0.2762
rs2110191	NFE2L2	MA0150.1	60.1	60.4	0.3	0.9007
rs2110191	NFIL3	MA0025.1	55.2	65.8	10.6	0.1194
rs2110191	NFKB1	MA0105.1	66.2	56.3	-9.9	0.06939
rs2110191	RUNX1	MA0002.2	70.6	69.3	-1.3	0.8315
rs2110191	Spz1	MA0111.1	62.7	66.2	3.5	0.5297
rs2110191	T	MA0009.1	59.6	49.9	-9.7	0.1246
rs2110191	EBF1	MA0154.1	71.6	77.3	5.7	0.3184
rs2110191	Hand1::Tcfe2a	MA0092.1	64.1	64.1	0	0.9453
rs2110191	Klf4	MA0039.2	75	65.8	-9.2	0.1856
rs2110191	MAX	MA0058.1	69.5	67.5	-2	0.7055
rs2110191	MEF2A	MA0052.1	63	62.9	-0.1	0.9091
rs2110191	MIZF	MA0131.1	60.3	56.4	-3.9	0.5679
rs2110191	Myc	MA0147.1	69	56.9	-12.1	0.047
rs2110191	Mycn	MA0104.2	66.2	61	-5.2	0.4302
rs2110191	NF-kappaB	MA0061.1	66.9	55.6	-11.3	0.05899
rs2110191	REL	MA0101.1	73.6	64	-9.6	0.1412
rs2110191	RELA	MA0107.1	69.9	60.8	-9.1	0.2264
rs2110191	RORA_1	MA0071.1	57.4	55.5	-1.9	0.7491
rs2110191	SP1	MA0079.2	69.2	71.9	2.7	0.6807
rs2110191	Stat3	MA0144.1	60.1	62.9	2.8	0.5973
rs2110191	ELK4	MA0076.1	47.7	52.9	5.2	0.4978
rs2110191	Sox17	MA0078.1	61.3	60.3	-1	0.8529
rs2110191	CREB1	MA0018.2	62.8	69.3	6.5	0.466
rs2110191	E2F1	MA0024.1	53.6	41.2	-12.4	0.2354
rs2110191	FEV	MA0156.1	54.8	57	2.2	0.7189
rs2110191	FOXD1	MA0031.1	48.5	45.4	-3.1	0.6903
rs2110191	FOXO3	MA0157.1	55.5	55.5	0	0.9647
rs2110191	NR4A2	MA0160.1	70.3	61	-9.3	0.2604
rs2110191	NKX3-1	MA0124.1	63.5	67	3.5	0.6527
rs2110191	Nr2e3	MA0164.1	56.9	53	-3.9	0.5437
rs2110191	Sox5	MA0087.1	68.3	68.3	0	0.9531
rs2110191	USF1	MA0093.1	69.2	67.3	-1.9	0.8051
rs2110191	Arnt	MA0004.1	50.7	50.5	-0.2	0.8347
rs2110192	Ar	MA0007.1	64.7	63.8	-0.9	0.7025
rs2110192	CTCF	MA0139.1	60.4	58.8	-1.6	0.5799
rs2110192	ESR1	MA0112.2	47.2	51.1	3.9	0.2128
rs2110192	ESR2	MA0258.1	60.3	61	0.7	0.8183
rs2110192	EWSR1-FLI1	MA0149.1	57.2	51.6	-5.6	0.1536
rs2110192	IRF2	MA0051.1	66.4	59.5	-6.9	0.048
rs2110192	NFYA	MA0060.1	58.3	60.6	2.3	0.428
rs2110192	NR1H2::RXRA	MA0115.1	65.4	61.6	-3.8	0.3842
rs2110192	NR3C1	MA0113.1	67.5	68.4	0.9	0.7453
rs2110192	PPARG	MA0066.1	53.3	55.7	2.4	0.4476
rs2110192	Pax4	MA0068.1	53	50.4	-2.6	0.2054
rs2110192	Pax5	MA0014.1	67.2	66.2	-1	0.7381
rs2110192	REST	MA0138.2	51.6	50.5	-1.1	0.6997
rs2110192	RREB1	MA0073.1	66.1	60.6	-5.5	0.1184
rs2110192	RXR::RAR_DR5	MA0159.1	52.9	53.2	0.3	0.8643
rs2110192	TP53	MA0106.1	47	41.9	-5.1	0.1598
rs2110192	Tal1::Gata1	MA0140.1	72.6	78.3	5.7	0.17
rs2110192	znf143	MA0088.1	57	61.5	4.5	0.135
rs2110192	PPARG::RXRA	MA0065.2	66.9	69.8	2.9	0.4322
rs2110192	Pou5f1	MA0142.1	70.8	76.2	5.4	0.2496
rs2110192	RXRA::VDR	MA0074.1	54.9	54.9	0	0.8351
rs2110192	STAT1	MA0137.2	67.4	71	3.6	0.309
rs2110192	Sox2	MA0143.1	72	76.8	4.8	0.2748
rs2110192	TBP	MA0108.2	63.5	63.7	0.2	0.9129
rs2110192	Zfp423	MA0116.1	43.6	45.5	1.9	0.6229
rs2110192	Evi1	MA0029.1	60.4	62.9	2.5	0.5347
rs2110192	FOXF2	MA0030.1	84.5	81.8	-2.7	0.4828
rs2110192	HNF1A	MA0046.1	73	69.9	-3.1	0.4976
rs2110192	NR2F1	MA0017.1	69	65	-4	0.4144
rs2110192	PLAG1	MA0163.1	44.7	45.8	1.1	0.7647
rs2110192	Pax6	MA0069.1	67.8	60.2	-7.6	0.09059
rs2110192	RORA_2	MA0072.1	51.2	60.1	8.9	0.1352
rs2110192	TLX1::NFIC	MA0119.1	48.4	44.5	-3.9	0.407
rs2110192	Tcfcp2l1	MA0145.1	61.4	61.2	-0.2	0.9873
rs2110192	Zfx	MA0146.1	50.8	47.2	-3.6	0.4114
rs2110192	Lhx3	MA0135.1	64.7	64.3	-0.4	0.8729
rs2110192	Ddit3::Cebpa	MA0019.1	54	54.4	0.4	0.9085
rs2110192	Esrrb	MA0141.1	55.5	57.3	1.8	0.6181
rs2110192	FOXI1	MA0042.1	83.1	76.1	-7	0.265
rs2110192	Foxa2	MA0047.2	77.7	69.8	-7.9	0.1754
rs2110192	Foxd3	MA0041.1	81.4	72.6	-8.8	0.05339
rs2110192	HLF	MA0043.1	67.7	61.5	-6.2	0.2192
rs2110192	HNF1B	MA0153.1	68.8	68.8	0	0.9055
rs2110192	INSM1	MA0155.1	59.2	59.2	0	0.9131
rs2110192	IRF1	MA0050.1	66.4	56.9	-9.5	0.002
rs2110192	Myf	MA0055.1	66.7	61.4	-5.3	0.4138
rs2110192	NHLH1	MA0048.1	59.3	57.9	-1.4	0.7529
rs2110192	PBX1	MA0070.1	60.6	60.6	0	0.9007
rs2110192	SRF	MA0083.1	46.6	51.7	5.1	0.4306
rs2110192	TAL1::TCF3	MA0091.1	58.8	56.3	-2.5	0.5349
rs2110192	TEAD1	MA0090.1	62.4	63.5	1.1	0.7413
rs2110192	Egr1	MA0162.1	51.7	52	0.3	0.8775
rs2110192	FOXA1	MA0148.1	77.1	71.9	-5.2	0.3944
rs2110192	Foxq1	MA0040.1	72	61.3	-10.7	0.06039
rs2110192	GABPA	MA0062.2	67.7	64	-3.7	0.5231
rs2110192	Gata1	MA0035.2	72.5	82.5	10	0.1506
rs2110192	MYC::MAX	MA0059.1	41.9	42.4	0.5	0.8755
rs2110192	NFE2L2	MA0150.1	60.3	61.1	0.8	0.8445
rs2110192	NFIL3	MA0025.1	58.5	60.4	1.9	0.6903
rs2110192	NFKB1	MA0105.1	37.4	37.4	0	0.7833
rs2110192	RUNX1	MA0002.2	72.3	68.6	-3.7	0.4824
rs2110192	Spz1	MA0111.1	70.4	64.3	-6.1	0.25
rs2110192	T	MA0009.1	56.6	56.6	0	0.8531
rs2110192	EBF1	MA0154.1	73	68.3	-4.7	0.487
rs2110192	Hand1::Tcfe2a	MA0092.1	69.8	67.4	-2.4	0.6771
rs2110192	Klf4	MA0039.2	54.7	52.8	-1.9	0.7235
rs2110192	MAX	MA0058.1	51	52.8	1.8	0.7047
rs2110192	MEF2A	MA0052.1	64	61.7	-2.3	0.6949
rs2110192	MIZF	MA0131.1	51	52.7	1.7	0.7975
rs2110192	Myc	MA0147.1	47.2	50.8	3.6	0.5743
rs2110192	Mycn	MA0104.2	49.2	52.3	3.1	0.6477
rs2110192	NF-kappaB	MA0061.1	39.1	39.1	0	0.8945
rs2110192	REL	MA0101.1	51.7	46.6	-5.1	0.399
rs2110192	RELA	MA0107.1	45.5	40.5	-5	0.4288
rs2110192	RORA_1	MA0071.1	56	57.9	1.9	0.7235
rs2110192	SP1	MA0079.2	55.2	60.3	5.1	0.4626
rs2110192	Stat3	MA0144.1	62.7	64.7	2	0.6667
rs2110192	ELK4	MA0076.1	68.8	68.8	0	0.8943
rs2110192	Sox17	MA0078.1	65.8	52.2	-13.6	0.1344
rs2110192	CREB1	MA0018.2	54.7	67.2	12.5	0.1164
rs2110192	E2F1	MA0024.1	50.9	49.6	-1.3	0.8219
rs2110192	FEV	MA0156.1	61.5	59.4	-2.1	0.7231
rs2110192	FOXD1	MA0031.1	74.8	61	-13.8	0.1496
rs2110192	FOXO3	MA0157.1	80.3	67.1	-13.2	0.0492
rs2110192	NR4A2	MA0160.1	59.1	61.2	2.1	0.7755
rs2110192	NKX3-1	MA0124.1	50	63.4	13.4	0.2156
rs2110192	Nr2e3	MA0164.1	41.4	34.4	-7	0.4224
rs2110192	Sox5	MA0087.1	64.8	52.2	-12.6	0.3172
rs2110192	USF1	MA0093.1	52.2	56.7	4.5	0.5409
rs2110192	Arnt	MA0004.1	49.5	50.5	1	0.7553
rs2159961	Ar	MA0007.1	58	54.3	-3.7	0.1948
rs2159961	CTCF	MA0139.1	64.5	62.9	-1.6	0.5799
rs2159961	ESR1	MA0112.2	60.7	60.3	-0.4	0.8907
rs2159961	ESR2	MA0258.1	67.5	66.9	-0.6	0.8475
rs2159961	EWSR1-FLI1	MA0149.1	51.7	50.8	-0.9	0.6491
rs2159961	IRF2	MA0051.1	59.1	66	6.9	0.05099
rs2159961	NFYA	MA0060.1	61.7	59.6	-2.1	0.4676
rs2159961	NR1H2::RXRA	MA0115.1	44.2	48.5	4.3	0.3292
rs2159961	NR3C1	MA0113.1	66.5	68.4	1.9	0.5677
rs2159961	PPARG	MA0066.1	71.3	70.1	-1.2	0.7103
rs2159961	Pax4	MA0068.1	57.4	57.8	0.4	0.8683
rs2159961	Pax5	MA0014.1	65.8	70.2	4.4	0.1344
rs2159961	REST	MA0138.2	49.4	49.4	0	0.9853
rs2159961	RREB1	MA0073.1	46.7	46.7	0	0.9019
rs2159961	RXR::RAR_DR5	MA0159.1	68.3	68.3	0	0.9193
rs2159961	TP53	MA0106.1	57	52.6	-4.4	0.2018
rs2159961	Tal1::Gata1	MA0140.1	65.2	65.5	0.3	0.8625
rs2159961	znf143	MA0088.1	67.7	68.2	0.5	0.8245
rs2159961	PPARG::RXRA	MA0065.2	68.7	75.7	7	0.0498
rs2159961	Pou5f1	MA0142.1	56.4	63.6	7.2	0.08819
rs2159961	RXRA::VDR	MA0074.1	55.7	55.7	0	0.8351
rs2159961	STAT1	MA0137.2	67.6	63.6	-4	0.2744
rs2159961	Sox2	MA0143.1	60.1	66.9	6.8	0.1096
rs2159961	TBP	MA0108.2	61	63.7	2.7	0.3656
rs2159961	Zfp423	MA0116.1	57.7	56.5	-1.2	0.7541
rs2159961	Evi1	MA0029.1	59.2	68	8.8	0.0252
rs2159961	FOXF2	MA0030.1	65.5	66.6	1.1	0.7123
rs2159961	HNF1A	MA0046.1	52.3	55.3	3	0.5111
rs2159961	NR2F1	MA0017.1	69.7	71.9	2.2	0.6251
rs2159961	PLAG1	MA0163.1	48.2	51.7	3.5	0.4612
rs2159961	Pax6	MA0069.1	59.7	57.6	-2.1	0.6271
rs2159961	RORA_2	MA0072.1	67.5	67.5	0	0.8821
rs2159961	TLX1::NFIC	MA0119.1	54	50.7	-3.3	0.4768
rs2159961	Tcfcp2l1	MA0145.1	77.8	67.6	-10.2	0.0128
rs2159961	Zfx	MA0146.1	65.5	54.7	-10.8	0.07019
rs2159961	Lhx3	MA0135.1	58.2	60.5	2.3	0.6597
rs2159961	Ddit3::Cebpa	MA0019.1	63.7	61.6	-2.1	0.6453
rs2159961	Esrrb	MA0141.1	69.2	70.4	1.2	0.7257
rs2159961	FOXI1	MA0042.1	52.6	57.1	4.5	0.4234
rs2159961	Foxa2	MA0047.2	66.7	63.9	-2.8	0.5905
rs2159961	Foxd3	MA0041.1	59	59.6	0.6	0.9389
rs2159961	HLF	MA0043.1	62.4	64.9	2.5	0.5529
rs2159961	HNF1B	MA0153.1	51.3	59.9	8.6	0.132
rs2159961	INSM1	MA0155.1	64.7	62.9	-1.8	0.7501
rs2159961	IRF1	MA0050.1	64.3	73.6	9.3	0.08099
rs2159961	Myf	MA0055.1	64.8	60.1	-4.7	0.4544
rs2159961	NHLH1	MA0048.1	57.3	57.3	0	0.9503
rs2159961	PBX1	MA0070.1	50.5	53.6	3.1	0.5325
rs2159961	SRF	MA0083.1	66.9	61.7	-5.2	0.4406
rs2159961	TAL1::TCF3	MA0091.1	49.3	53	3.7	0.4628
rs2159961	TEAD1	MA0090.1	66.8	66.8	0	0.8651
rs2159961	Egr1	MA0162.1	82.5	77.7	-4.8	0.496
rs2159961	FOXA1	MA0148.1	72.5	70.6	-1.9	0.7197
rs2159961	Foxq1	MA0040.1	51.2	51	-0.2	0.8761
rs2159961	GABPA	MA0062.2	56.7	56.7	0	0.9519
rs2159961	Gata1	MA0035.2	64	73.4	9.4	0.161
rs2159961	MYC::MAX	MA0059.1	51.8	44.8	-7	0.3236
rs2159961	NFE2L2	MA0150.1	49.8	52.7	2.9	0.6155
rs2159961	NFIL3	MA0025.1	61.8	62.8	1	0.8135
rs2159961	NFKB1	MA0105.1	45.4	45.4	0	0.7833
rs2159961	RUNX1	MA0002.2	64.7	61.4	-3.3	0.5327
rs2159961	Spz1	MA0111.1	68.9	78.4	9.5	0.024
rs2159961	T	MA0009.1	67.6	67.6	0	0.8531
rs2159961	EBF1	MA0154.1	59.5	61.8	2.3	0.6871
rs2159961	Hand1::Tcfe2a	MA0092.1	61.2	59.1	-2.1	0.7009
rs2159961	Klf4	MA0039.2	76	71.3	-4.7	0.5293
rs2159961	MAX	MA0058.1	49.6	45.3	-4.3	0.4764
rs2159961	MEF2A	MA0052.1	50.5	45.6	-4.9	0.5523
rs2159961	MIZF	MA0131.1	59.1	53.2	-5.9	0.4188
rs2159961	Myc	MA0147.1	59.1	48.4	-10.7	0.09959
rs2159961	Mycn	MA0104.2	58.1	52.6	-5.5	0.4146
[truncated: 6,569,149 more chars]
